# Supplementary material for: An Improved Genome-Scale Metabolic Model of Arthrospira platensis C1 (iAK888) and Its Application in Glycogen Overproduction
Source: Metabolites. 2018 Nov 26;8(4):84. doi: 10.3390/metabo8040084 (PMC6315860; doi:10.3390/metabo8040084)
Supplement: Supplementary file 1 [file metabolites-08-00084-s001.zip]

Archive with 17 entries (15 files):
- metabolites-384075-revised-suppl/
- metabolites-384075-revised-suppl/Supplements/
- metabolites-384075-revised-suppl/Supplements/Figure S1.tif
- metabolites-384075-revised-suppl/Supplements/Figure S2.tif
- metabolites-384075-revised-suppl/Supplements/Supplementary File 1.xlsx
- metabolites-384075-revised-suppl/Supplements/Supplementary File 10.xlsx
- metabolites-384075-revised-suppl/Supplements/Supplementary File 11.xlsx
- metabolites-384075-revised-suppl/Supplements/Supplementary File 12.xlsx
- metabolites-384075-revised-suppl/Supplements/Supplementary File 13.xlsx
- metabolites-384075-revised-suppl/Supplements/Supplementary File 2.xlsx
- metabolites-384075-revised-suppl/Supplements/Supplementary File 3.xlsx
- metabolites-384075-revised-suppl/Supplements/Supplementary File 4.xml
- metabolites-384075-revised-suppl/Supplements/Supplementary File 5.xml
- metabolites-384075-revised-suppl/Supplements/Supplementary File 6.xml
- metabolites-384075-revised-suppl/Supplements/Supplementary File 7.xml
- metabolites-384075-revised-suppl/Supplements/Supplementary File 8.xlsx
- metabolites-384075-revised-suppl/Supplements/Supplementary File 9.xml
