# Supplementary material for: An Improved Genome-Scale Metabolic Model of Arthrospira platensis C1 (iAK888) and Its Application in Glycogen Overproduction
Source: Metabolites. 2018 Nov 26;8(4):84. doi: 10.3390/metabo8040084 (PMC6315860; doi:10.3390/metabo8040084)
Supplement: Supplementary file 1 [file metabolites-08-00084-s001.zip › metabolites-384075-revised-suppl/Supplements/Supplementary File 1.xlsx]

## Sheet: Overview
	Macromolecular composition: A complete cellular composition of a A. platensis C1 could not be found in the single experiment. Therefore the content of macromolecular biomass components was taken from different sources.
	Basis: 100 g Biomass
	Composition	name in network	wt%	g/g CDW	mmol/g CDW	Reference	Comments (Normally, the contents depend on the seasonal variatio, Extraction method)
	Proteins	protein[c]	51.44	0.5144	4.6222	Panyakampol et al 2014	A. platensis C1 grown continuously at 35°C 24 h. The data represent the average from three replicates.
	Carbohydrates	carbo[c]	31.62	0.3162	1.7066	Panyakampol et al 2014	A. platensis C1 grown continuously at 35°C 24 h. The data represent the average from three replicates.
	Lipids	lipid[c]	4.98	0.0498	0.06173	Panyakampol et al 2014	A. platensis C1 grown continuously at 35°C 24 h. The data represent the average from three replicates.
	DNA	dna[c]	0.88	0.0088	0.02849	Cong et al 2003	Arthrospira spp.
	RNA	rna[c]	3.12	0.0312	0.09612	Cong et al 2003	Arthrospira spp.
	Colorant		2.8406	0.028406	0.00668	Panyakampol 2015, Chaiklahan et al. 2007, Abd El-Baky et al. 2003	Arthrospira spp.
	Vitamins		0.106268	0.00106267	0.00025	Shimamatsu 2004, Abd El-Baky et al. 2003, https://en.wikipedia.org/wiki/Spirulina_(dietary_supplement)	Spirulina powder of Siam Algae Company
	Minerals		2.7436	0.027436	0.07493	Ali et al. 2012	Spirulina powder of Siam Algae Company
	Ash		2.26953	0.0226953			100 - sum (protein+carb+lipids+DNA+RNA+Colorants+Vits+Min)
	Sum		100

## Sheet: BiomassEquation
	Macromolecular composition: A complete cellular composition of a A. platensis C1 could not be found in the single experiment. Therefore the content of macromolecular biomass components was taken from different sources.
	Basis: 100 g Biomass
	Composition	Constituent	name in model	wt%	mmol/g DW	Reference	Comments (Normally, the contents depend on the seasonal variatio, Extraction method)
	Proteins		protein[c]	51.44	4.62221	Panyakampol et al. 2014	A. platensis C1 grown continuously at 35°C 24 h. The data represent the average from three replicates.
		Alanine (ala-L)	ala-L[c]		0.296629		Resequencing A. platensis C1 Genome
		Arginine (arg-L)	arg-L[c]		0.21949		Resequencing A. platensis C1 Genome
		Asparagine (asn-L)	asn-L[c]		0.206819		Resequencing A. platensis C1 Genome
		Aspartic acid (asp-L)	asp-L[c]		0.173758		Resequencing A. platensis C1 Genome
		Cysteine (cys-L)	cys-L[c]		0.0432453		Resequencing A. platensis C1 Genome
		Glutamate (gln-L)	gln-L[c]		0.248335		Resequencing A. platensis C1 Genome
		Glutamine (glu-L)	glu-L[c]		0.210093		Resequencing A. platensis C1 Genome
		Glycine (gly)	gly[c]		0.267724		Resequencing A. platensis C1 Genome
		Histidine (his-L)	his-L[c]		0.0785939		Resequencing A. platensis C1 Genome
		Isoleucine (ile-L)	ile-L[c]		0.273406		Resequencing A. platensis C1 Genome
		Leucine (leu-L)	leu-L[c]		0.42326		Resequencing A. platensis C1 Genome
		Lysine (lys-L)	lys-L[c]		0.175338		Resequencing A. platensis C1 Genome
		Methionine (met-L)	met-L[c]		0.0817713		Resequencing A. platensis C1 Genome
		Phenylalanine (phe-L)	phe-L[c]		0.152656		Resequencing A. platensis C1 Genome
		Proline (pro-L)	pro-L[c]		0.203134		Resequencing A. platensis C1 Genome
		Serine (ser-L)	ser-L[c]		0.257624		Resequencing A. platensis C1 Genome
		Threonine (thr-L)	thr-L[c]		0.219522		Resequencing A. platensis C1 Genome
		Tryptophan (trp-L)	trp-L[c]		0.0608763		Resequencing A. platensis C1 Genome
		Tyrosine (tyr-L)	tyr-L[c]		0.121712		Resequencing A. platensis C1 Genome
		Valine (val-L)	val-L[c]		0.247577		Resequencing A. platensis C1 Genome
	Carbohydrates		carbs[c]	31.62	1.70659	Panyakampol et al. 2014	A. platensis C1 grown continuously at 35°C 24 h. The data represent the average from three replicates.
		Glycogen	glycogen[c]		0.0999867	Panyakampol 2015	polysaccharide content of A. platensis C1 grown continuously at 35°C 24 h. The data represent the average from three replicates.
		Peptidoglycan	murein4px4p[p]		0.0511653	Cogne et al. 2003	convert from mole/mole carbohydrate equation
		Cyclitol	clito[c]		0.086981	Cogne et al. 2003	convert from mole/mole carbohydrate equation
		dTDP-rhamnose	dtdprmn[c]		1.24843e-06	Cogne et al. 2003	convert from mole/mole carbohydrate equation
		UDP-D-glucose	udpg[c]		2.11483e-07	Cogne et al. 2003	convert from mole/mole carbohydrate equation
		CMP-N-acetylneuraminate	cmp-nan[c]		3.75212e-08	Cogne et al. 2003	convert from mole/mole carbohydrate equation
	Lipids		lipids[c]	4.98	0.0617264	Panyakampol et al 2014	A. platensis C1 grown continuously at 35°C 24 h. The data represent the average from three replicates.
	MGDG	MGDG(C16:0)	mgdg160[c]		0.0123879	Paithoonrangsarid 1997	A. platensis Z19/2 at 35°C 4 days
		MGDG(C16:1)	mgdg161[c]		0.00104441
		MGDG(C18:0)	mgdg180[c]		0.000319125
		MGDG(C18:1)	mgdg181[c]		0.00205981
		MGDG(C18:2)	mgdg182:9:12[c]		0.0030462
		MGDG(C18:3)	mgdg183:6:9:12[c]		0.010154
	DGDG	DGDG(C16:0)	dgdg160[c]		0.0044443	Paithoonrangsarid 1997	A. platensis Z19/2 at 35°C 4 days
		DGDG(C16:1)	dgdg161[c]		0.000296287
		DGDG(C18:0)	dgdg180[c]		0.000276534
		DGDG(C18:1)	dgdg181[c]		0.000464182
		DGDG(C18:2)	dgdg182:9:12[c]		0.000948117
		DGDG(C18:3)	dgdg183:6:9:12[c]		0.0034468
	SQDG	SQDG(C16:0)	sqdg160[c]		0.00587635	Paithoonrangsarid 1997	A. platensis Z19/2 at 35°C 4 days
		SQDG(C16:1)	sqdg161[c]		6.29609e-05
		SQDG(C18:0)	sqdg180[c]		0.000503687
		SQDG(C18:1)	sqdg181[c]		0.00171044
		SQDG(C18:2)	sqdg182[c]		0.00222462
		SQDG(C18:3)	sqdg183[c]		0.000115428
	PG	PG(C16:0)	pgp160[c]		0.00628374	Paithoonrangsarid 1997	A. platensis Z19/2 at 35°C 4 days
		PG(C16:1)	pgp161[c]		9.87622e-05
		PG(C18:0)	pgp180[c]		0.000345668
		PG(C18:1)	pgp181[c]		0.00214808
		PG(C18:2)	pgp182:9:12[c]		0.00345668
	DNA		DNA[c]	0.88	0.0284861	Cogne et al. 2003	Arthrospira spp.
		dATP	datp[c]		0.00503145		Resequencing A. platensis C1 Genome
		dTTP	dttp[c]		0.00503145		Resequencing A. platensis C1 Genome
		dCTP	dctp[c]		0.00408936		Resequencing A. platensis C1 Genome
		dGTP	dgtp[c]		0.00408936		Resequencing A. platensis C1 Genome
	RNA		RNA[c]	3.12	0.0961247	Cogne et al. 2003	Arthrospira spp.
		ATP	atp[c]		0.0317312		Resequencing A. platensis C1 Genome
		UTP	utp[c]		0.0317312		Resequencing A. platensis C1 Genome
		CTP	ctp[c]		0.0257899		Resequencing A. platensis C1 Genome
		GTP	gtp[c]		0.0257899		Resequencing A. platensis C1 Genome
	Colorants		cols[c]	2.8406	0.00667668
		Phycocyanobilin (phycocyanin chromophore)	3zpcy[c]	0.8156	0.0139017	Panyakampol 2015	A. platensis C1 grown continuously at 35°C 24 h. the result showed that the phycoyanin is around 34.5% of total protein
		Chlorophyll	chloll-a[c]	1.55	0.0173473	Chaiklahan et al. 2007	A. platensis C1 grown at 35°C with light intensity of 100 μE/m2/s. 24 h. (15.5 mg/ g cell)
		beta-Carotene	b-carot[c]	0.27	0.00502896	Abd El-Baky et al. 2003	total carotenoids = 0.475 g/ 100 g DW; A. platensis at 35°C
		beta-Cryptoxanthin (xanthophyll)	b-crypx[c]	0.05125	0.000927015	Abd El-Baky et al. 2003	proportion of total carotenoids (0.475-0.27)/4
		Zeaxanthin	zxt[c]	0.05125	0.000900893	Abd El-Baky et al. 2003	proportion of total carotenoids (0.475-0.27)/4
		Echinenone	echi[c]	0.05125	0.000930347	Abd El-Baky et al. 2003	proportion of total carotenoids (0.475-0.27)/4
		Canthaxanthin	canth[c]	0.05125	0.000907369	Abd El-Baky et al. 2003	proportion of total carotenoids (0.475-0.27)/4
	Vitamins		vits[c]	0.106268	0.00024971
		Thiamine (B1)	thmmp[c]	0.00198	7.46855e-05	Shimamatsu 2004	Spirulina powder of Siam Algae Company
		Biotin (B7)	btn[c]	1e-05	4.09315e-07	Shimamatsu 2004	Spirulina powder of Siam Algae Company
		Riboflavin (B2)	ribflv[c]	0.00363	9.64492e-05	Shimamatsu 2004	Spirulina powder of Siam Algae Company
		Niacin (B3)	nac[c]	0.0132	0.00107222	Shimamatsu 2004	Spirulina powder of Siam Algae Company
		Pyridoxine (B6)	pdx5p[c]	0.00059	3.48745e-05	Shimamatsu 2004	Spirulina powder of Siam Algae Company
		Cobalamin (B12)	adocbl[c]	0.00011	8.11589e-07	Shimamatsu 2004	Spirulina powder of Siam Algae Company
		Folic acid (B9)	dhf[c]	4.2e-05	9.51523e-07	Shimamatsu 2004	Spirulina powder of Siam Algae Company
		Panthothenic acid (B5)	pnto-R[c]	0.00088	4.01396e-05	Shimamatsu 2004	Spirulina powder of Siam Algae Company
		Inositol (B8)	inost[c]	0.074	0.00410755	Shimamatsu 2004	Spirulina powder of Siam Algae Company
		alpha-tocopherol (vitamin E)	a-tpr[c]	0.0118	0.000273969	Abd El-Baky et al. 2003	A. platensis
		Vitamin K	phqn[c]	2.55e-05	5.65792e-07	https://en.wikipedia.org/wiki/Spirulina_(dietary_supplement)	dietary_supplement
	Minerals		mins[c]	2.7436	0.0749267	Ali et al. 2012	A. platensis, Spirulina power
		Iron	fe2[c]	0.0574	0.0102794
		Calcium	ca2[c]	0.12	0.0299476
		Potassium	k[c]	1.4	0.358056
		Sodium	na1[c]	0.9	0.391475
		Magnesium	mg2[c]	0.257	0.10574
		Copper	cu2[c]	0.0012	0.00018884
		Zinc	zn2[c]	0.003	0.000458856
		Manganese	mn2[c]	0.005	0.000910084
	Ash			2.26953			100 - sum (protein+carb+lipids+DNA+RNA+Colorants+Vits+Min)
	SUM			100
	** Biomass biosynthesis equation (in mmol for synthesis of 1 g biomass):
	4.6222 protein[c] + 1.7066 carbs[c] + 0.06173 lipids[c] + 0.02849 DNA[c] + 0.09612 RNA[c] + 0.00668 cols[c] + 0.00025 vits[c] + 0.07493 mins[c] + 20.06 atp[c] + 20.06 h2o[c] -> 20.06 adp[c] + 20.06 h[c] + 20.06 pi[c] + biomass[c]

## Sheet: Protein
	Basis: 100 g protein
	Overall protein wt% 51.44 So, 0.5144 g in 1 gDW
	Conge: MW protein = 111.28887608
	Amino acid	formula (charged formula) [1]	C	H	N	O	P	S	MW (g/mol)	Count in genome (All ORFs)	Prevalence (P %)	P*MW (%)	By weight (%)	mmol/gDW (biomass)	mmol/mmol protein
	Alanine (ala-L)	C3H7NO2	3	7	1	2	0	0	89.094	123322	7.48767	667.107	5.13761	0.296629	0.0748767
	Arginine (arg-L)	C6H15N4O2	6	15	4	2	0	0	175.212	91252	5.5405	970.762	7.47616	0.21949	0.055405
	Asparagine (asn-L)	C4H8N2O3	4	8	2	3	0	0	132.119	85984	5.22064	689.746	5.31197	0.206819	0.0522064
	Aspartic acid (asp-L)	C4H6NO4	4	6	1	4	0	0	132.095	72239	4.3861	579.381	4.46201	0.173758	0.043861
	Cysteine (cys-L)	C3H7NO2S	3	7	1	2	0	1	121.16	17979	1.09162	132.261	1.01858	0.0432453	0.0109162
	Glutamate (gln-L)	C5H10N2O3	5	10	2	3	0	0	146.146	103244	6.26861	916.132	7.05544	0.248335	0.0626861
	Glutamine (glu-L)	C5H8NO4	5	8	1	4	0	0	146.122	87345	5.30328	774.926	5.96796	0.210093	0.0530328
	Glycine (gly)	C2H5NO2	2	5	1	2	0	0	75.067	111305	6.75804	507.306	3.90693	0.267724	0.0675804
	Histidine (his-L)	C6H9N3O2	6	9	3	2	0	0	155.157	32675	1.98391	307.818	2.37061	0.0785939	0.0198391
	Isoleucine (ile-L)	C6H13NO2	6	13	1	2	0	0	131.175	113667	6.90146	905.299	6.97201	0.273406	0.0690146
	Leucine (leu-L)	C6H13NO2	6	13	1	2	0	0	131.175	175968	10.6842	1401.49	10.7934	0.42326	0.106842
	Lysine (lys-L)	C6H15N2O2	6	15	2	2	0	0	147.198	72896	4.42599	651.496	5.01739	0.175338	0.0442599
	Methionine (met-L)	C5H11NO2S	5	11	1	2	0	1	149.214	33996	2.06412	307.995	2.37197	0.0817713	0.0206412
	Phenylalanine (phe-L)	C9H11NO2	9	11	1	2	0	0	165.192	63466	3.85343	636.556	4.90233	0.152656	0.0385343
	Proline (pro-L)	C5H9NO2	5	9	1	2	0	0	115.132	84452	5.12763	590.354	4.54651	0.203134	0.0512763
	Serine (ser-L)	C3H7NO3	3	7	1	3	0	0	105.093	107106	6.5031	683.43	5.26332	0.257624	0.065031
	Threonine (thr-L)	C4H9NO3	4	9	1	3	0	0	119.12	91265	5.54129	660.078	5.08348	0.219522	0.0554129
	Tryptophan (trp-L)	C11H12N2O2	11	12	2	2	0	0	204.229	25309	1.53667	313.833	2.41693	0.0608763	0.0153667
	Tyrosine (tyr-L)	C9H11NO3	9	11	1	3	0	0	181.191	50601	3.07231	556.676	4.28714	0.121712	0.0307231
	Valine (val-L)	C5H11NO2	5	11	1	2	0	0	117.148	102929	6.24948	732.115	5.63826	0.247577	0.0624948
	SUM									1647000	100	12984.8	100	3.96157	1
	Protein biosynthesis equation is therefore (in mmol for synthesis of 1 g biomass):
	0.06269 glnL[c] + 0.05303 gluL[c] + 0.01092 cysL[c] + 0.06503 serL[c] + 0.07488 alaL[c] + 0.04386 aspL[c] + 0.0554 argL[c] + 0.05221 asnL[c] + 0.01537 trpL[c] + 0.06758 gly[c] + 0.05541 thrL[c] + 0.02064 metL[c] + 0.06901 ileL[c] + 0.06249 valL[c] + 0.10684 leuL[c] + 0.04426 lysL[c] + 0.05128 proL[c] + 0.01984 hisL[c] + 0.03072 tyrL[c] + 0.03853 pheL[c] -> protein[c]
	Note: Example for calculation for mmol/gDW of Alanine.
	In protein 100 g -> Ala 0.576650826 g
	If protein 51.44 -> Ala = (51.44*0.576650826)/100
	So, 1 g Dw has protein 0.5144-> Ala =(0.5144*0.576650826)/100
	Thus, 1 g DW has Ala = ((0.5144*0.576650826)/100)*1000 mmol

## Sheet: Carbohydrate
	Basis: 100 g cell
	Carbohydrate [Panyakampol thesis + Cong et al 2003]	wt%	MW (g/mol)	mmol/g DW	mmol/mmol Carbohydrate	Reference	Comments (Normally, the contents depend on the seasonal variatio, Extraction method)
	glycogen	15	162.141	0.0999867	0.419875	Panyakampol thesis	polysaccharide content of A. platensis C1 grown continuously at 35°C 24 h. The data represent the average from three replicates.
	Peptidoglycan (murein4px4p[p])	** cannot find info		0.0511653	0.214859	Cong et al 2002	convert from mole/mole carbohydrate equation
	Cyclitol (clito[c] )	** cannot find info		0.086981	0.36526	Cong et al 2003	convert from mole/mole carbohydrate equation
	dTDP-rhamnose (dtdprmn[c])	** cannot find info		1.24843e-06	5.24256e-06	Cong et al 2003	convert from mole/mole carbohydrate equation
	UDP-D-glucose (udpg[c])	** cannot find info		2.11483e-07	8.88083e-07	Cong et al 2003	convert from mole/mole carbohydrate equation
	CMP-N-acetylneuraminate (cmpnan[c])	** cannot find info		3.75212e-08	1.57563e-07	Cong et al 2003	convert from mole/mole carbohydrate equation
	SUM			0.238134
	Carbohydrate biosynthesis equation is therefore (in mmol for synthesis of 1 g biomass):
	9e-07 udpg[c] + 0.41987 glycogen[c] + 0.21486 murein4px4p[p] + 1e-05 dtdprmn[c] + 2e-07 cmpnan[c] + 0.36526 clito[c] -> carbs[c]
	**Cannot find info. So, the data was obtained from the stoichimomerty of each compound (Cogne et al 2003) --> Carbohydrate equation (mol/mol) -> 0.124 udpg[c] + 0.732 dtdprmn[c] + 0.03 murein4px4p[p] + 0.022 cmpnan[c] + 0.051 clito[c] -> 0.124 udp[c] + 0.022 cmp[c] + 0.732 dtdp[c] + carbo[c]
	The calculation for mol glycogen /mol carbohydrate. MW of glycogen = 162.141 g/ mole, MW of carbohydrate 185.28181148 g/mole
	In CDW 1 g -> carbohydrate 0.3162 g -> glycogen 0.15 g (0.15/162.141 = 0.000925 mole)
	carbohydrate 0.3162 g (0.3162/185.282 = 0.0017 mole) -> glycogen 0.000925 mole
	Thus, carbohydrate 1 mol -> glycogen = 0.000925/0.0017 = 0.544 mole
	Carbohydrate 1 mole -> Cyclitol 0.051 mole
	Carbohydrate 185.28181148 g -> Cyclitol 0.051 mole
	A. platensis C1 has carbohydrate 31.6 % w/w
	So, Carbohydrate 31.6 g -> Cyclitol (0.051* 31.6)/185.28181148 = 0.00869810148727935 mole
	Then, biomass 1 g has Carbohydrate 0.316 g
	So, Carbohydrate 0.316 g -> Cyclitol (0.00869810148727935*0.316)/31.6 = 0.0000869810148727935 mole
	therefore, biomass 1 g has cyclitol 0.0869810148727935 mmol
	Carbohydrate 1 mole -> Peptidoglycan 0.03 mole
	Carbohydrate 185.28181148 g -> Peptidoglycan 0.03 mole
	A. platensis C1 has carbohydrate 31.6 % w/w
	Then, biomass 1 g has Carbohydrate 0.316 g
	So, Carbohydrate 0.316 g -> Peptidoglycan (0.03*0.316)/185.28181148 = 0.0000511653028663491 mole
	therefore, biomass 1 g has cyclitol 0.0511653028663491 mmol

## Sheet: Lipids
	Lipid composition NIE-39 : glycerolipids (MGDG + DGDG + SQDG + PG) + Lipid A + PHB granule -> lipid
	Lipid composition Cogne 0.216 glycerol + 0.32 MGDG + 0.131 DGDG + 0.147 SQDG + 0.186 Triglyceride -> lipid (mole/mole)
	Lipid composition new: MGDG + DGDG + SQDG + PG -> lipid
	Cogne: MW Lipid. = 806.786571996 g/mole
	Overall: biomass 1 g has 0.0498 g lipids
	Basis: 100 mole glycerolipid ( = total Lipids in cyanobateria) [Murata 1992 temp 32C]
	Component	mole (%)	mmole/mmole total lipids	mol/g total lipids	mmol/g total lipids	g/g total lipids	g/g DW	mmol/g DW
	glycerolipids: MGDG	0.47	0.47	0.000582558	0.582558	0.452694	0.0225441	0.0290114
	glycerolipids: DGDG	0.16	0.16	0.000198318	0.198318	0.186264	0.00927594	0.00987622
	glycerolipids: SQDG	0.17	0.17	0.000210712	0.210712	0.174284	0.00867933	0.0104935
	glycerolipids: PG	0.2	0.2	0.000247897	0.247897	0.179222	0.00892526	0.0123453
	sum							0.0617264
	Lipids biosynthesis equation is therefore (in mmol for synthesis of 1 mmol lipid):
	0.47 MGDG + 0.16 DGDG + 0.17 SQDG + 0.2 PG -> Lipids[c]
	Molecular weights of glycerolipids components:
	Constituent	formula (charged formula)	MW, g/mol
	MGMG	C45H76O10	777.079
	DGDG	C51H86O15	939.22
	SQDG	C44H74	827.116
	PG	C38H75O10P	722.97
	Composition of fatty acids in MGDG (Table 4.3: A. platensis Z19/2 temp. 35C P yoon thesis)
	Fatty acid	formula (charged formula)	C	H	N	O	P	S	MW, g/mol	g/g total MGDG	g/g DW	mmol/g DW	Polymerization Stoichiometry (mmol/mmol MGDG)
	Palmitic acid (C16:0)	C16H32O2	16	32		2			256.43	0.427	0.00962635	0.0123879	0.427
	Palmitoleic acid (C16:1)	C16H30O2	16	30		2			254.414	0.036	0.000811589	0.00104441	0.036
	Stearic acid (C18:0)	C18H36O2	18	36		2			284.484	0.011	0.000247986	0.000319125	0.011
	Oleic acid (C18:1)	C18H34O2	18	34		2			282.468	0.071	0.00160063	0.00205981	0.071
	Linoleic acid (C18:2)	C18H32O2	18	32		2			280.452	0.105	0.00236713	0.0030462	0.105
	alpha-Linolenic acid (C18:3)	C18H30O2	18	30		2			278.436	0.35	0.00789045	0.010154	0.35
	SUM											0.0290114
	MGDG biosynthesis equation is therefore (in mmol for synthesis of 1 mmol MGDG):
	0.427 mgdg160[c] + 0.036 mgdg161[c] + 0.011 mgdg180[c] + 0.071 mgdg181[c] + 0.105 mgdg182:9:12[c] + 0.35 mgdg183:6:9:12[c] -> MGDG[c]
	MGDG biosynthesis equation is therefore (in mmol for synthesis of 1 g DW):
	0.0123878636 mgdg160[c] + 0.00104441 mgdg161[c] + 0.0003191253 mgdg180[c] + 0.0020598087 mgdg181[c] + 0.003046196 mgdg182:9:12[c] + 0.0101539865 mgdg183:6:9:12[c]
	Composition of fatty acids in DGDG (Table 4.3: A. platensis Z19/2 temp. 35C P yoon thesis)
	Fatty acid	formula (charged formula) [1]	C	H	N	O	P	S	MW, g/mol	g/g total DGDG	g/g DW	mmol/g DW	Polymerization Stoichiometry (mmol/mmol DGDG)
	Palmitic acid (C16:0)	C16H32O2	16	32		2			256.43	0.45	0.00417417	0.0044443	0.45
	Palmitoleic acid (C16:1)	C16H30O2	16	30		2			254.414	0.03	0.000278278	0.000296287	0.03
	Stearic acid (C18:0)	C18H36O2	18	36		2			284.484	0.028	0.000259726	0.000276534	0.028
	Oleic acid (C18:1)	C18H34O2	18	34		2			282.468	0.047	0.000435969	0.000464182	0.047
	Linoleic acid (C18:2)	C18H32O2	18	32		2			280.452	0.096	0.00089049	0.000948117	0.096
	alpha-Linolenic acid (C18:3)	C18H30O2	18	30		2			278.436	0.349	0.0032373	0.0034468	0.349
	SUM											0.00987622
	DGDG biosynthesis equation is therefore (in mmol for synthesis of 1 mmol DGDG):
	0.45 dgdg160[c] + 0.03 dgdg161[c] + 0.028 dgdg180[c] + 0.047 dgdg181[c] + 0.096 dgdg182:9:12[c] + 0.349 dgdg183:6:9:12[c] -> DGDG[c]
	DGDG biosynthesis equation is therefore (in mmol for synthesis of 1 g DW):
	0.0044442981 dgdg160[c] + 0.0002962865 dgdg161[c] + 0.0002765341 dgdg180[c] + 0.0004641822 dgdg181[c] + 0.0009481169 dgdg182:9:12[c] + 0.0034468001 dgdg183:6:9:12[c]
	Composition of fatty acids in SQDG (Table 4.3: A. platensis Z19/2 temp. 35C P yoon thesis)
	Fatty acid	formula (charged formula) [1]	C	H	N	O	P	S	MW, g/mol	g/g total fatty acids	g/g DW	mmol/g DW	Polymerization Stoichiometry (mmol/mmol DGDG)
	Palmitic acid (C16:0)	C16H32O2	16	32		2			256.43	0.56	0.00486042	0.00587635	0.56
	Palmitoleic acid (C16:1)	C16H30O2	16	30		2			254.414	0.006	5.2076e-05	6.29609e-05	0.006
	Stearic acid (C18:0)	C18H36O2	18	36		2			284.484	0.048	0.000416608	0.000503687	0.048
	Oleic acid (C18:1)	C18H34O2	18	34		2			282.468	0.163	0.00141473	0.00171044	0.163
	Linoleic acid (C18:2)	C18H32O2	18	32		2			280.452	0.212	0.00184002	0.00222462	0.212
	alpha-Linolenic acid (C18:3)	C18H30O2	18	30		2			278.436	0.011	9.54726e-05	0.000115428	0.011
	SUM											0.0104935
	SQDG biosynthesis equation is therefore (in mmol for synthesis of 1 mmol SQDG):
	0.56 sqdg160[c] + 0.006 sqdg161[c] + 0.048 sqdg180[c] + 0.163 sqdg181[c] + 0.212 sqdg182[c] + 0.011 sqdg183[c] -> SQDG[c]
	SQDG biosynthesis equation is therefore (in mmol for synthesis of 1 g DW):
	0.0058763497 sqdg160[c] + 0.0000629609 sqdg161[c] + 0.0005036871 sqdg180[c] + 0.0017104375 sqdg181[c] + 0.0022246181 sqdg182[c] + 0.0001154283 sqdg183[c]
	Composition of fatty acids in PG (Table 4.3: A. platensis Z19/2 temp. 35C P yoon thesis)
	Fatty acid	formula (charged formula) [1]	C	H	N	O	P	S	MW, g/mol	g/g total fatty acids	g/g DW	mmol/g DW	Polymerization Stoichiometry (mmol/mmol DGDG)
	Palmitic acid (C16:0)	C16H32O2	16	32		2			256.43	0.509	0.00454296	0.00628374	0.50951
	Palmitoleic acid (C16:1)	C16H30O2	16	30		2			254.414	0.008	7.14021e-05	9.87622e-05	0.00800801
	Stearic acid (C18:0)	C18H36O2	18	36		2			284.484	0.028	0.000249907	0.000345668	0.028028
	Oleic acid (C18:1)	C18H34O2	18	34		2			282.468	0.174	0.001553	0.00214808	0.174174
	Linoleic acid (C18:2)	C18H32O2	18	32		2			280.452	0.28	0.00249907	0.00345668	0.28028
	alpha-Linolenic acid (C18:3)	C18H30O2	18	30		2			278.436	nd	nd	nd
	SUM											0.0123329
	PG biosynthesis equation is therefore (in mmol for synthesis of 1 mol PG):
	0.5095095095 pgp160[c] + 0.008008008 pgp161[c] + 0.028028028 pgp180[c] + 0.1741741742 pgp181[c] + 0.2802802803 pgp182:9:12[c] -> PG[c]
	PG biosynthesis equation is therefore (in mmol for synthesis of 1 g DW):
	0.0062837437 pgp160[c] + 0.0000987622 pgp161[c] + 0.0003456676 pgp180[c] + 0.0021480774 pgp181[c] + 0.0034566763 pgp182:9:12[c]

## Sheet: DNA
	Basis: 100 g DNA
	Overall DNA wt% 0.88. So, 0.0088 in 1 gDW
	Cogne: MW = 308.922844
	DNA composition: Calculated directly from A. platensis C1 genome sequence
	Nucleotide	formula (charged formula) [1]	C	H	N	O	P	S	MW (g/mol)	Number in genome**	Prevalence (P %)	P*MW (%)	By weight (%)	mmol/gDW	mmol/mmol DNA
	dATP	C10H12N5O12P3	10	12	5	12	3	0	487.151	1763356	27.5823	13436.7	27.8532	0.00503145	0.275823
	dTTP	C10H13N2O14P3	10	13	2	14	3	0	478.136	1763356	27.5823	13188.1	27.3377	0.00503145	0.275823
	dCTP	C9H12N3O13P3	9	10	3	13	3	0	461.109	1433184	22.4177	10337	21.4277	0.00408936	0.224177
	dGTP	C10H12N5O13P3	10	12	5	13	3	0	503.15	1433184	22.4177	11279.5	23.3814	0.00408936	0.224177
	SUM									6393080	100	48241.3	100	0.0182416	1
	DNA biosynthesis equation is therefore (in mmol for synthesis of 1 mmol DNA):
	0.2758226082 datp[c] + 0.2758226082 dttp[c] + 0.2241773918 dctp[c] + 0.2241773918 dgtp[c] -> DNA[c]
	Note: Example for calculation for mmol/gDW of dATP.
	In DNA 100 g -> dATP 27.853156256638 g
	If DNA 0.88 -> Ala = (0.88*27.853156256638)/100
	So, 1 g Dw has DNA 0.0088 -> Ala =(0.0088*27.853156256638)/100
	Thus, 1 g DW has dATP = ((0.0088*27.853156256638)/100)*1000 mmol

## Sheet: RNA
	Basis: 100 g RNA
	Overall RNA wt% 3.12. So, 0.0312 in 1 gDW
	Cogne: MW = 324.578406
	RNA composition: Calculated directly from A. platensis C1 genome sequence
	Nucleotide	formula (charged formula) [1]	C	H	N	O	P	S	MW (g/mol)	Number in genome	Prevalence (P %)	P*MW (%)	By weight (%)	mmol/gDW	mmol/mmol RNA
	ATP	C10H12N5O13P3	10	12	5	13	3	0	503.15	1763356	50	25157.5	51.1717	0.0317312	0.5
	UTP	C9H11N2O15P3	9	11	2	15	3	0	480.108	1763356	50	24005.4	48.8283	0.0317312	0.5
	CTP	C9H12N3O14P3	9	12	3	14	3	0	479.124	1433184	40.638	19470.6	39.6043	0.0257899	0.40638
	GTP	C10H12N5O14P3	10	12	5	14	3	0	519.149	1433184	40.638	21097.2	42.9128	0.0257899	0.40638
	SUM									3526712	100	49162.9	100	0.0634625	1
	RNA biosynthesis equation is therefore (in mmol for synthesis of 1 mmol RNA):
	0.5 utp[c] + 0.4063796533 ctp[c] + 0.4063796533 gtp[c] + 0.5 atp[c] -> RNA[c]
	Note: Example for calculation for mmol/gDW of ATP.
	In RNA 100 g -> ATP 28.0366748581524 g
	If RNA 3.12 -> ATP = (3.12*28.0366748581524)/100
	So, 1 g DW has RNA 0.0312 -> ATP =(0.0312*28.0366748581524)/100
	Thus, 1 g DW has dATP = ((0.0312*28.0366748581524)*1000 mmol

## Sheet: Colorants
	Basis: Colorant in 100 g Biomass
	Composition	formula (charged formula)	C	H	N	O	P	S	Mg	MW, g/mol	wt%	g/g DW	mmol/g DW	mmol/mmol Colorants	Reference	Comments (Normally, the contents depend on the seasonal variatio, Extraction method)
	Phycocyanobilin (phycocyanin chromophore)	C33H38N4O6	33	38	4	6				586.69	0.8156	0.008156	0.0139017	0.348034	Panyakampol 2015	A. platensis C1 grown continuously at 35°C 24 h. the result showed that the phycoyanin is around 34.5% of total protein
	Chlorophyll	C55H72O5N4Mg	55	72	4	5			1	893.51	1.55	0.0155	0.0173473	0.434295	Chaiklahan et al. 2007	A. platensis C1 grown at 35°C with light intensity of 100 μE/m2/s. 24 h. (15.5 mg/ g cell)
	beta-Carotene	C40H56	40	56						536.89	0.27	0.0027	0.00502896	0.125902	Abd El-Baky et al. 2003	total carotenoids = 0.475 g/ 100 g DW; A. platensis at 35°C
	beta-Cryptoxanthin (xanthophyll)	C40H56O	40	56	1					552.85	0.05125	0.0005125	0.000927015	0.0232081	Abd El-Baky et al. 2003	proportion of total carotenoids (0.475-0.27)/4
	Zeaxanthin	C40H56O2	40	56		2				568.88	0.05125	0.0005125	0.000900893	0.0225541	Abd El-Baky et al. 2003	proportion of total carotenoids (0.475-0.27)/4
	Echinenone	C40H54O	40	54		1				550.87	0.05125	0.0005125	0.000930347	0.0232915	Abd El-Baky et al. 2003	proportion of total carotenoids (0.475-0.27)/4
	Canthaxanthin	C40H52O2	40	52		2				564.82	0.05125	0.0005125	0.000907369	0.0227162	Abd El-Baky et al. 2003	proportion of total carotenoids (0.475-0.27)/4
	SUM									4254.51			0.0399436	1
	Colorant biosynthesis equation is therefore (in mmol for synthesis of 1 g biomass):
	0.0139017198 3zpcy[c] + 0.0173473156 chloll-a[c] + 0.0050289631 b-carot[c] + 0.0009270146 b-crypx[c] + 0.000900893 zxt[c] + 0.0009303465 echi[c] + 0.0009073687 canth[c]
	*Phycocyanobilin have ranged from 3.6-5.6% of phycocyanin. So, in this study average the content of Phycocyanobilin (3.6+5.6)/2 = 4.6%.								0.81558
	Therefore 100 g phycocyanin have 4.6 g chromophore, if phycocyanin 17.73 --> Phycocyanobilin = (4.6*17.73)/100= 0.8156

## Sheet: Vitamins
	Basis: Vitamins in 100 g Biomass
	Composition	formula (charged formula)	C	H	N	O	P	S	Co	MW, g/mol	mg/100g DW	g/100 g DW	g/g DW	mmol/gDW	mmol/mmol vitamins	Reference	Comments (Normally, the contents depend on the seasonal variatio, Extraction method)
	Thiamine (B1)	C12H17N4OS	12	27	4	1		1		265.112	1.98	0.00198	1.98e-05	7.46855e-05	0.0130967	Shimamatsu 2004	Spirulina powder of Siam Algae Company
	Biotin (B7)	C10H16N2O3S	10	16	2	3		1		244.311	0.01	1e-05	1e-07	4.09315e-07	7.17766e-05	Shimamatsu 2004	Spirulina powder of Siam Algae Company
	Riboflavin (B2)	C17H20N4O6	17	20	4	6				376.364	3.63	0.00363	3.63e-05	9.64492e-05	0.0169131	Shimamatsu 2004	Spirulina powder of Siam Algae Company
	Niacin (B3)	C6H5NO2	6	5	1	2				123.109	13.2	0.0132	0.000132	0.00107222	0.188022	Shimamatsu 2004	Spirulina powder of Siam Algae Company
	Pyridoxine (B6)	C8H11NO3	8	11	1	3				169.178	0.59	0.00059	5.9e-06	3.48745e-05	0.00611552	Shimamatsu 2004	Spirulina powder of Siam Algae Company
	Cobalamin (B12)	C63H88CoN14O14P	63	88	14	14	1		1	1355.37	0.11	0.00011	1.1e-06	8.11589e-07	0.000142319	Shimamatsu 2004	Spirulina powder of Siam Algae Company
	Folic acid (B9)	C19H19N7O6	19	19	7	6				441.397	42 (ug)	4.2e-05	4.2e-07	9.51523e-07	0.000166857	Shimamatsu 2004	Spirulina powder of Siam Algae Company
	Panthothenic acid (B5)	C9H17NO5	9	17	1	5				219.235	0.88	0.00088	8.8e-06	4.01396e-05	0.00703879	Shimamatsu 2004	Spirulina powder of Siam Algae Company
	Inositol (B8)	C6H12O6	6	12		6				180.156	74	0.074	0.00074	0.00410755	0.720292	Shimamatsu 2004	Spirulina powder of Siam Algae Company
	alpha-tocopherol (vitamin E)	C29H50O2	29	50		2				430.706	11.8	0.0118	0.000118	0.000273969	0.0480425	Abd El-Baky et al. 2003	A. platensis
	Vitamin K1	C31H46O2	31	46		2				450.696	25.5(ug)	2.55e-05	2.55e-07	5.65792e-07	9.9216e-05	https://en.wikipedia.org/wiki/Spirulina_(dietary_supplement)	dietary_supplement
	SUM									4255.63				0.00570263	1
	Vitamin biosynthesis equation is therefore (in mmol for synthesis of 1 g DW):
	0.72029 inost[c] + 0.0131 thmmp[c] + 0.01691 ribflv[c] + 0.18802 nac[c] + 0.00612 pdx5p[c] + 0.00704 pntoR[c] + 7e-05 btn[c] + 0.00017 dhf[c] + 0.0001 phqn[c] + 0.04804 atpr[c] + 0.00014 adocbl[c] -> vits[c]

## Sheet: Minerals
	Basic in 100g DW: Minerals (Ali 2012 (Ref 7), Holman 2012, and Spirulina power)
	Composition	mg/100 DW	g/100 g	g/g	MW	mmol/g DW	mmol/mmol minerals	Reference
	Iron	57.4	0.0574	0.000574	55.84	0.0102794	0.011459	Ali et al. 2012
	Calcium	120	0.12	0.0012	40.07	0.0299476	0.0333843	Ali et al. 2012
	Potassium	1400	1.4	0.014	39.1	0.358056	0.399146	Ali et al. 2012
	Sodium	900	0.9	0.009	22.99	0.391475	0.4364	Ali et al. 2012
	Magnesium	257	0.257	0.00257	24.305	0.10574	0.117874	Ali et al. 2012
	Copper	1.2	0.0012	1.2e-05	63.546	0.00018884	0.000210511	Ali et al. 2012
	Zinc	3	0.003	3e-05	65.38	0.000458856	0.000511514	Ali et al. 2012
	Manganese	5	0.005	5e-05	54.94	0.000910084	0.00101452	Ali et al. 2012
	SUM		2.7436	0.027436	366.171	0.897055
	minerals biosynthesis equation is therefore (in mmol for synthesis of 1 g DW):
	0.0102793696 fe2[c] + 0.0299475917 ca2[c] + 0.358056266 k[c] + 0.3914745542 na1[c] + 0.1057395598 mg2[c] + 0.0001888396 cu2[c] + 0.0004588559 zn2[c] + 0.0009100837 mn2[c]

[truncated: 1 more sheets: Ref]
