# Supplementary material for: An Improved Genome-Scale Metabolic Model of Arthrospira platensis C1 (iAK888) and Its Application in Glycogen Overproduction
Source: Metabolites. 2018 Nov 26;8(4):84. doi: 10.3390/metabo8040084 (PMC6315860; doi:10.3390/metabo8040084)
Supplement: Supplementary file 1 [file metabolites-08-00084-s001.zip › metabolites-384075-revised-suppl/Supplements/Supplementary File 10.xlsx]

## Sheet: Flux distribution
Rxn name	Rxn description	Formula	FBA
Ar0001	glucokinase1	aglcD[c] + atp[c] -> ag6p[c] + adp[c] + h[c]	0
Ar0002	glucokinase2	atp[c] + bglcD[c] -> adp[c] + h[c] + bg6p[c]	0
Ar0003	glucose-6-phosphate isomerase (ag6p)	ag6p[c] <=> f6p[c]	-0.0232294
Ar0004	glucose-6-phosphate isomerase (f6p)	bg6p[c] <=> f6p[c]	0
Ar0005	glucose-6-phosphate isomerase (g6p)	ag6p[c] <=> bg6p[c]	0
Ar0006	phosphoglucomutase (g6p)	bg6p[c] <=> ag1p[c]	0
Ar0007	phosphoglucomutase (ag1p)	ag1p[c] <=> ag6p[c]	-0.0128788
Ar0008	fructose-1,6-bisphosphatase	fdp[c] + h2o[c] -> f6p[c] + pi[c]	0
Ar0009	phosphofructokinase (atp)	atp[c] + f6p[c] -> adp[c] + h[c] + fdp[c]	0
Ar0010	phosphofructokinase (ctp)	f6p[c] + ctp[c] -> h[c] + fdp[c] + cdp[c]	0
Ar0011	phosphofructokinase (utp)	f6p[c] + utp[c] -> h[c] + fdp[c] + udp[c]	0
Ar0012	phosphofructokinase (itp)	f6p[c] + itp[c] -> h[c] + fdp[c] + idp[c]	0
Ar0013	fructose-1,6-bisphosphate aldolase class II	fdp[c] <=> dhap[c] + g3p[c]	0
Ar0014	fructose-1,6-bisphosphate aldolase class II (s17bp)	dhap[c] + e4p[c] -> s17bp[c]	1.01529
Ar0015	triosephosphate isomerase	g3p[c] <=> dhap[c]	1.01651
Ar0016	glyceraldehyde 3-phosphate dehydrogenase 1 (NAD+)	pi[c] + g3p[c] + nad[c] <=> h[c] + 13dpg[c] + nadh[c]	-2.43818
Ar0017	phosphoglycerate mutase (rxn 1)	3pg[c] <=> 2pg[c]	0.286119
Ar0019	enolase	2pg[c] <=> h2o[c] + pep[c]	0.286119
Ar0020	pyruvate kinase 1	adp[c] + h[c] + pep[c] -> atp[c] + pyr[c]	0
Ar0021	aldose 1-epimerase	aglcD[c] <=> bglcD[c]	0
Ar0022	pyruvate dehydrogenase complexes rxn1 (pdhA pdhB)	4 h[c] + pyr[c] + thmpp[c] -> co2[c] + 2hThPP[c]	0.0129924
Ar0023	pyruvate dehydrogenase complexes rxn2 (pdhA pdhB)	2hThPP[c] + lpam[c] <=> 3 h[c] + thmpp[c] + adhlam[c]	0
Ar0024	pyruvate dehydrogenase complexes (pdhC)	accoa[c] + dhlam[c] <=> adhlam[c] + coa[c]	0
Ar0025	pyruvate dehydrogenase complexes (pdhD)	nad[c] + dhlam[c] <=> h[c] + nadh[c] + lpam[c]	0
Ar0026	citrate synthase	h2o[c] + accoa[c] + oaa[c] -> h[c] + coa[c] + cit[c]	0.0299322
Ar0027	aconitate hydratase (cit)	cit[c] <=> h2o[c] + aconC[c]	0.0299322
Ar0028	aconitate hydratase (icit)	h2o[c] + aconC[c] <=> icit[c]	0.0299322
Ar0029	isocitrate dehydrogenase (NADP)	icit[c] + nadp[c] -> co2[c] + nadph[c] + akg[c]	0.0299322
Ar0030	2-oxoglutarate decarboxylase (2-OGDC)	h[c] + akg[c] -> co2[c] + sucsal[c]	0
Ar0031	succinic semialdehyde dehydrogenase (SSADH)	h2o[c] + nadp[c] + sucsal[c] -> 2 h[c] + nadph[c] + succ[c]	0
Ar0032	fumarate hydratase	h2o[c] + fum[c] <=> malS[c]	0.00873127
Ar0033	malate dehydrogenase	nad[c] + malS[c] <=> h[c] + nadh[c] + oaa[c]	-0.133563
Ar0034	succinyl-CoA synthetase alpha chain	atp[c] + coa[c] + succ[c] <=> adp[c] + pi[c] + succoa[c]	0
Ar0035	succinate dehydrogenase iron-sulfur protein (fum)	succ[c] + pqn9[k] -> fum[c] + phq9[k]	0
Ar0036	succinate dehydrogenase iron-sulfur protein (fum)	succ[c] + pqn9[i] -> fum[c] + phq9[i]	0.00168299
Ar0037	succinate dehydrogenase (irreversible)	succ[c] + q8[c] -> fum[c] + q8h2[c]	0
Ar0038	isocitrate lyase	icit[c] -> succ[c] + glx[c]	0
Ar0039	malate synthase	h2o[c] + accoa[c] + glx[c] -> h[c] + coa[c] + malS[c]	0
Ar0040	phosphoglycolate phosphatase	h2o[c] + 2pglyc[c] -> pi[c] + glyclt[c]	0
Ar0041	glycolate oxidase	glyclt[c] + o2[c] -> glx[c] + h2o2[c]	0
Ar0042	glycolate dehydrogenase	nad[c] + glyclt[c] -> h[c] + nadh[c] + glx[c]	0
Ar0043	transaldolase (g3p)	g3p[c] + s7p[c] <=> f6p[c] + e4p[c]	0.534678
Ar0044	glucose-6-phosphate 1-dehydrogenase	bg6p[c] + nadp[c] -> h[c] + nadph[c] + 6pgl[c]	0
Ar0045	6-phosphogluconolactonase (6pgl)	h2o[c] + 6pgl[c] -> h[c] + 6pgc[c]	0
Ar0046	6-phosphogluconate dehydrogenase, decarboxylating	nadp[c] + 6pgc[c] -> co2[c] + nadph[c] + ru5pD[c]	0
Ar0047	pentose-5-phosphate-3-epimerase	ru5pD[c] <=> xu5pD[c]	-0.887784
Ar0048	transketolase (r5p)	xu5pD[c] + r5p[c] <=> g3p[c] + s7p[c]	-0.480608
Ar0049	transketolase (f6p)	f6p[c] + g3p[c] <=> e4p[c] + xu5pD[c]	0.407177
Ar0050	ribose 5-phosphate isomerase A	r5p[c] <=> ru5pD[c]	0.474367
Ar0051	ribokinase	atp[c] + ribD[c] -> adp[c] + h[c] + r5p[c]	4.85627e-05
Ar0052	phosphoglucomutase (r1p)	r1p[c] <=> 2 h[c] + r5p[c]	0
Ar0053	ribose-phosphate pyrophosphokinase	atp[c] + r5p[c] <=> h[c] + prpp[c] + amp[c]	0.00628959
Ar0054	phosphoketolase	pi[c] + xu5pD[c] -> h2o[c] + g3p[c] + actp[c]	0
Ar0055	deoxyribose-phosphate aldolase	g3p[c] + acald[c] <=> 2dr5p[c]	0
Ar0056	Deoxyribokinase	adp[c] + h[c] + 2dr5p[c] <=> atp[c] + Deoxrib[c]	0
Ar0057	fructose-6-phosphate phosphoketolase	f6p[c] + pi[c] -> h2o[c] + e4p[c] + actp[c]	0.0799238
Ar0058	phosphoenolpyruvate carboxylase	pep[c] + hco3[c] -> pi[c] + oaa[c]	0
Ar0059	phosphoribulokinase	atp[c] + ru5pD[c] -> adp[c] + h[c] + 15pdribu[c]	1.36215
Ar0060	fructose-1,6-sedoheptulose-1,7-bisphosphatase	h2o[c] + s17bp[c] -> pi[c] + s7p[c]	1.01529
Ar0061	phosphoglycerate-kinase	atp[c] + 3pg[c] <=> adp[c] + 13dpg[c]	2.43818
Ar0062	ribulose 1,5-bisphosphate transport	15pdribu[c] -> 15pdribu[a]	1.36215
Ar0063	3-Phospho-D-glycerate transport (b)	3pg[a] -> 3pg[c]	2.7243
Ar0064	RuBisCO including a forced photorespiration rate of 3 %	15pdribu[a] + 0.97 co2[a] + 0.97 h2o[a] + 0.03 o2[a] -> 1.97 3pg[a]	0
Ar0065	ribulose 1,5-bisphosphate carboxylaseoxygenase large and small subunit ( RuBisCo)	15pdribu[a] + co2[a] + h2o[a] -> 2 3pg[a] + 2 h[a]	1.36215
Ar0066	ribulose 1,5-bisphosphate carboxylaseoxygenase large and small subunit (RuBisCo O2)	15pdribu[a] + o2[a] -> 2 h[c] + 3pg[a] + 2pglyc[a]	0
Ar0067	2pglycExCarboxysome	2pglyc[a] -> 2pglyc[c]	0
Ar0068	carbon dioxide concentrating mechanism protein	hco3[a] <=> co2[a] + h2o[a]	1.36215
Ar0069	spontaneous hco3	h[a] + hco3[a] <=> h2co3[a]	0
Ar0070	Proton transport (b)	h[a] <=> h[c]	2.7243
Ar0071	O2ExCarboxysome	o2[c] -> o2[a]	0
Ar0072	bicarbonate transport to carboxysome	hco3[c] -> hco3[a]	1.36215
Ar0073	bicarbonate transport via Sodium-dependent bicarbonate transporter with inducible high affinity hco3	na1[p] + hco3[p] -> hco3[c] + na1[c]	0.2
Ar0074	CO2 transport (p)	h2o[c] + co2[c] -> h[c] + hco3[c]	1.1853
Ar0075	malic enzyme	nadp[c] + malS[c] -> pyr[c] + co2[c] + nadph[c]	0.142294
Ar0076	formate C-acetyltransferase	pyr[c] + coa[c] <=> accoa[c] + for[c]	-4.39267e-05
Ar0077	acetate kinase	atp[c] + ac[c] <=> adp[c] + actp[c]	-0.0799238
Ar0078	acetaldehyde dehydrogenase	h[c] + nadh[c] + accoa[c] <=> nad[c] + coa[c] + acald[c]	0
Ar0079	NAD oxidoreductase (Ethanol)	h[c] + nadh[c] + acald[c] <=> nad[c] + etoh[c]	0
Ar0080	phosphotransacetylase	pi[c] + accoa[c] <=> coa[c] + actp[c]	0
Ar0081	acylphosphatase	h2o[c] + actp[c] -> h[c] + pi[c] + ac[c]	0
Ar0082	pyruvate synthase	pyr[c] + coa[c] + 2 oxifer[c] -> h[c] + co2[c] + accoa[c] + 2 redfer[c]	0
Ar0083	phosphoenolpyruvate synthase	atp[c] + h2o[c] + pyr[c] -> 2 h[c] + pi[c] + pep[c] + amp[c]	0
Ar0084	Phosphoenolpyruvate carboxykinase (ATP)	adp[c] + pep[c] + co2[c] -> atp[c] + oaa[c]	0.260959
Ar0085	acetyl-coenzyme A synthetase CoA ligase (AMP-forming)	atp[c] + coa[c] + ac[c] -> accoa[c] + amp[c] + ppi[c]	0.0823454
Ar0086	aldehyde dehydrogenase	h2o[c] + nad[c] + acald[c] -> 2 h[c] + nadh[c] + ac[c]	0
Ar0087	2-hydroxyaciddehydrogenase	nad[c] + lacL[c] <=> h[c] + nadh[c] + pyr[c]	0
Ar0088	Metallo-beta-lactamase superfamily proteinMonooxygenase, flavin-binding family	h2o[c] + lgtS[c] -> h[c] + redgthrd[c] + lacD[c]	0
Ar0089	lactoylglutathione lyase	redgthrd[c] + mthgxl[c] <=> lgtS[c]	0
Ar0090	NAD oxidoreductase (Glycerol)	nad[c] + glyc[c] <=> h[c] + nadh[c] + glycdh[c]	0
Ar0091	aldehyde dehydrogenase	h2o[c] + nad[c] + glycdh[c] <=> 2 h[c] + nadh[c] + glycR[c]	0
Ar0092	acetyl coenzyme A acetyltransferase	2 accoa[c] <=> coa[c] + aacoa[c]	0
Ar0093	acetoacetyl-CoA reductase	aacoa[c] + nadph[c] + h[c] <=> 3hyCoa[c] + nadp[c]	0
Ar0094	type III PHA synthase	3hyCoa[c] <=> scl_PHA[c] + coa[c]	0
Ar0095	mannose-6-phosphate isomerase	man6p[c] <=> f6p[c]	0
Ar0096	fructokinase	atp[c] + fru[c] -> adp[c] + h[c] + f6p[c]	0
Ar0097	phosphomannomutase	man1p[c] <=> man6p[c]	0
Ar0098	mannose-1-phosphate guanyltransferase	h[c] + man1p[c] + gtp[c] -> ppi[c] + gdpmann[c]	0
Ar0099	GDP-D-mannose dehydratase	gdpmann[c] -> h2o[c] + gdpddman[c]	0
Ar0100	3-beta hydroxysteroid dehydrogenaseisomerase	h[c] + nadph[c] + gdpddman[c] -> nadp[c] + gdpfuc[c]	0
Ar0101	UTP-glucose-1-phosphate uridylyltransferase	h[c] + ag1p[c] + utp[c] <=> ppi[c] + udpg[c]	0.000983755
Ar0102	UDP-glucose dehydrogenase	h2o[c] + 2 nad[c] + udpg[c] -> 3 h[c] + 2 nadh[c] + udpglcur[c]	0
Ar0103	UDP-glucuronic acid epimerase	3 h[c] + udpglcur[c] <=> udpgalc[c]	0
Ar0104	UDP-glucuronate decarboxylase	3 h[c] + udpglcur[c] -> co2[c] + udpxyl[c]	0
Ar0105	sucrose synthase	fru[c] + udpg[c] -> h[c] + udp[c] + sucr[c]	0
Ar0106	Sucrose phosphorylase	pi[c] + sucr[c] <=> ag1p[c] + fru[c]	0
Ar0107	glucose-1-phosphate adenylyltransferase	atp[c] + h[c] + ag1p[c] -> ppi[c] + adpglc[c]	0.0118947
Ar0108	glycogen synthase	adpglc[c] -> adp[c] + 14glucanAmylose[c]	0.0118947
Ar0109	1,4-alpha-glucan branching enzyme	14glucanAmylose[c] -> glycogen[c]	0.0118947
Ar0110	gly-branchgly	glycogen[c] -> brangly[c]	0
Ar0111	glycogen phosphorylase (glycogen)	pi[c] + glycogen[c] -> ag1p[c]	0
Ar0112	glycogen phosphorylase (bran-gly)	pi[c] + brangly[c] -> ag1p[c]	0
Ar0113	glycogen operon protein (treX)	h2o[c] + glycogen[c] -> tre[c]	0
Ar0114	trehalose synthase	tre[c] <=> malt[c]	0
Ar0115	4-alpha-glucanotransferase	h2o[c] + malt[c] -> 2 aglcD[c]	0
Ar0116	alpha-D-glucose-1-phosphate cytidylyltransferase	3 h[c] + ag1p[c] + ctp[c] -> ppi[c] + dcpglu[c]	0
Ar0117	CDP-glucose 4,6-dehydratase	dcpglu[c] -> h2o[c] + dcp4d6d[c]	0
Ar0118	UDP-glucose-1,4-beta-glucan glucosyltransferase	udpg[c] -> h[c] + udp[c] + bglycan[c]	0
Ar0119	glycoside hydrolase	h2o[c] + bglycan[c] -> bglcD[c]	0
Ar0120	phosphofructokinase (atp)	atp[c] + s7p[c] -> adp[c] + h[c] + s17bp[c]	0
Ar0121	alpha-alpha-trehalose-phosphate synthase (UDP-forming)	ag6p[c] + udpg[c] -> h[c] + udp[c] + tre6p[c]	0
Ar0122	N-Acetyl-D-glucosamine 6-phosphate 2-epimerase	2 h[c] + acgam6p[c] <=> ManNAc6p[c]	5.66591e-09
Ar0123	glucosamine-fructose-6-phosphate aminotransferase	f6p[c] + glnL[c] -> gluL[c] + gam6p[c]	0.0243476
Ar0124	Phosphoglucomutase (gam6p)	gam6p[c] -> gam1p[c]	0.0243476
Ar0125	UDP-N-acetylglucosamine pyrophosphorylase (gam1p)	accoa[c] + gam1p[c] -> h[c] + coa[c] + acgam1p[c]	0.0243476
Ar0126	UDP-N-acetylglucosamine pyrophosphorylase (acgam1p)	h[c] + utp[c] + acgam1p[c] -> ppi[c] + uacgam[c]	0.0243476
Ar0127	N-acetyl-glucosamine-6-phosphate	h2o[c] + acgam6p[c] <=> ac[c] + gam6p[c]	-5.66592e-09
Ar0128	N-acetylmuramic acid 6-phosphate etherase	h2o[c] + MurNAc6p[c] <=> 3 h[c] + lacD[c] + acgam6p[c]	0
Ar0129	UDP-N-acetylglucosamine 2-epimerase	uacgam[c] <=> uacmam[c]	0
Ar0130	UDP-N-acetylglucosamine 1-carboxyvinyltransferase	pep[c] + uacgam[c] -> pi[c] + uaccg[c]	0.0121738
Ar0131	UDP-N-acetylmuramate dehydrogenase (nadph)	h[c] + nadph[c] + uaccg[c] -> nadp[c] + uamr[c]	0.0121738
Ar0132	UDP-glucose-hexose-1-phosphate uridylyltransferase	udpg[c] + gal1p[c] <=> ag1p[c] + udpgal[c]	0
Ar0133	UDP-glucose 4-epimerase	udpg[c] <=> udpgal[c]	0.000809527
Ar0134	acetyl-coenzyme A synthetase Propanoate CoA ligase	coa[c] + propade[c] <=> amp[c] + ppcoa[c]	0
Ar0135	acetyl-coenzyme A synthetase Propanoate from pyruvate rxn1	ppi[c] + propade[c] -> atp[c] + h[c] + ppa[c]	0
Ar0136	phosphotransacetylase	coa[c] + ppap[c] <=> pi[c] + ppcoa[c]	0
Ar0137	acetate kinase	atp[c] + h[c] + ppa[c] -> adp[c] + ppap[c]	0
Ar0138	formate C-acetyltransferase	for[c] + ppcoa[c] <=> h[c] + coa[c] + 2obut[c]	0
Ar0139	glycerol dehydrogenase	h[c] + nadh[c] + mthgxl[c] <=> nad[c] + lactal[c]	0
Ar0140	inositol-3-phosphate synthase	ag6p[c] -> 1dmi3p[c]	2.9892e-06
Ar0141	myo-inositol-1(or 4)-monophosphatase	h2o[c] + 1dmi3p[c] -> pi[c] + inost[c]	2.9892e-06
Ar0142	PSII R1	P680_PSII[k] + P680[k] + QA_P680[k] -> P680p[k] + QAn_P680[k]	53.3391
Ar0143	PSII R2	h[c] + pqn9[k] + QAn_P680[k] -> QA_P680[k] + PQn_P680[k]	13.364
Ar0144	PSII R3	h[c] + QAn_P680[k] + PQn_P680[k] -> phq9[k] + QA_P680[k]	0
Ar0145	PSII R4	P680p[k] + S0_P680[k] -> P680[k] + S1_P680[k]	13.3348
Ar0146	PSII R5	P680p[k] + S1_P680[k] -> P680[k] + S2_P680[k]	13.3348
Ar0147	PSII R6	P680p[k] + S2_P680[k] -> P680[k] + S3_P680[k]	13.3348
Ar0148	PSII R7	P680p[k] + S3_P680[k] -> P680[k] + S4_P680[k]	13.3348
Ar0149	PSII R8	S4_P680[k] + 2 h2o[t] -> S0_P680[k] + o2[t] + 4 h[t]	13.3348
Ar0150	PSII ROS evolution	o2[c] + QAn_P680[k] -> QA_P680[k] + o2s[c]	26.611
Ar0151	PSII 9	h[c] + pqn9[k] + QAn_P680[k] -> QA_P680[k] + PQn_P680[k]	0
Ar0152	PSII 10	h[c] + QAn_P680[k] + PQn_P680[k] -> phq9[k] + QA_P680[k]	13.364
Ar0153	PSI R1	oxifer[c] + P700_PSI[k] + P700[k] -> redfer[c] + P700p[k]	46.6609
Ar0154	PSI R2	P700p[k] + redptcy[t] -> P700[k] + oxiptcy[t]	46.6609
Ar0155	PSI R3	o2[c] + P700_PSI[k] + P700[k] -> o2s[c] + P700p[k]	0
Ar0156	PSI R4	oxiptcy[t] + RRieske_B6[k] -> redptcy[t] + ORieske_B6[k]	0
Ar0157	PSI R5	8 h[c] + o2[c] + 4 redptcy[t] -> 2 h2o[c] + 4 h[t] + 4 oxiptcy[t]	0
Ar0158	PSI R7	phq9[k] + 2 oxiptcy[t] -> pqn9[k] + 2 h[t] + 2 redptcy[t]	23.3305
Ar0159	PSI R8	phq9[k] + ORieske_B6[k] -> h[t] + RRieske_B6[k] + PQH_B6_L[k]	0
Ar0160	NADPH dehydrogenase cyclic electron flow at PSII	5 h[c] + nadph[c] + pqn9[k] -> nadp[c] + phq9[k] + 4 h[t]	0
Ar0161	NADPH dehydrogenase cyclic electron flow at PSII	4 h[c] + h2o[c] + nadph[c] + pqn9[k] + co2[t] -> nadp[c] + phq9[k] + hco3[c] + 4 h[t]	0
Ar0162	cytochrome oxidase bd (plastocianine-8 2 protons) (lumen)	4 h[c] + 2 phq9[k] + o2[c] -> 2 h2o[c] + 2 pqn9[k] + 4 h[t]	0
Ar0163	flavin reductase domain protein	2 h[c] + 2 nadph[c] + o2[c] -> 2 h2o[c] + 2 nadp[c]	0
Ar0164	NADH dehydrogenase	h[c] + nadh[c] + pqn9[k] -> nad[c] + phq9[k]	0
Ar0165	oxidoreductase FADNAD(P)-binding domain protein	h[c] + nadp[c] + 2 redfer[c] <=> nadph[c] + 2 oxifer[c]	12.8988
Ar0166	ferredoxin -NADP+ reductase	2 h[c] + 2 redfer[c] + trdox[c] <=> 2 oxifer[c] + trdrd[c]	2.29837
Ar0167	Cytochrome c (ptcy) Thylakoid	8 h[c] + o2[c] + 4 redptcy[p] -> 2 h2o[c] + 4 oxiptcy[p] + 4 h[p]	0.0265231
Ar0168	Photon transport 22	h[c] + PQH_B6_S[k] + HB2p_B6[k] -> phq9[k] + HB3p_B6[k]	0
Ar0169	PSI R9	phq9[i] + ORieske_B6[i] -> h[p] + PQH_B6_L[i] + RRieske_B6[i]	0
Ar0170	cytochrome b6f cpmplex (cyto-c) Thylakoid	phq9[i] + 2 oxiptcy[p] -> pqn9[i] + 2 redptcy[p] + 2 h[p]	0.0530461
Ar0171	Photon transport 24	h[c] + HB2p_B6[k] + PQ_B6_S[k] -> PQH_B6_S[k] + HB3p_B6[k]	0
Ar0172	Photon transport 25	PQH_B6_L[k] + HB3p_B6[k] -> h[t] + HB2p_B6[k] + PQ_B6_S[k]	0
Ar0173	Photon transport 26	PQ_B6_S[k] -> pqn9[k]	0
Ar0174	cytochrome b6f cpmplex (oxi-ptcy) Thylakoid	oxiptcy[p] + RRieske_B6[c] -> redptcy[p] + ORieske_B6[c]	0
Ar0175	ATP synthase (thylakoid) (four protons for one ATP)	3 adp[c] + 3 pi[c] + 14 h[t] -> 3 atp[c] + 14 h[c] + 3 h2o[c]	7.14286
Ar0176	ATP synthase (periplasm) (four protons for one ATP)	3 adp[c] + 3 pi[c] + 14 h[p] -> 3 atp[c] + 14 h[c] + 3 h2o[c]	0
Ar0177	cytochrome b6f cpmplex	PQH_B6_L[i] + HB3p_B6[i] -> h[p] + PQ_B6_S[i] + HB2p_B6[i]	0
Ar0178	cytochrome b6f cpmplex	PQ_B6_S[i] -> pqn9[i]	0
Ar0179	cytochrome b6f cpmplex	h[c] + PQ_B6_S[i] + HB2p_B6[i] -> HB3p_B6[i] + PQH_B6_S[i]	0
Ar0180	cytochrome b6f cpmplex	h[c] + HB2p_B6[i] + PQH_B6_S[i] -> phq9[i] + HB3p_B6[i]	0
Ar0181	NADPH dehydrogenase (nadph)	5 h[c] + nadph[c] + pqn9[i] -> nadp[c] + phq9[i] + 4 h[p]	0
Ar0182	NADPH dehydrogenase (nadh)	4 h[c] + h2o[c] + nadph[c] + pqn9[i] + co2[p] -> nadp[c] + phq9[i] + hco3[c] + 4 h[p]	0
Ar0183	NADH dehydrogenase	h[c] + nadh[c] + pqn9[i] -> nad[c] + phq9[i]	0
Ar0184	Cytochrome bd (plastocianine-8 2 protons) (periplasm)	4 h[c] + 2 phq9[i] + o2[c] -> 2 h2o[c] + 2 pqn9[i] + 4 h[p]	0
Ar0185	polyphosphate kinase (pppi)	atp[c] + ppi[c] <=> adp[c] + pppi[c]	-5.81053e-10
Ar0186	polyphosphate kinase (ppi)	atp[c] + pi[c] <=> adp[c] + ppi[c]	-2.43618
Ar0187	inorganic pyrophosphatase	h2o[c] + ppi[c] -> h[c] + 2 pi[c]	0
Ar0188	ferredoxin-nitrate reductase (no3)	2 h[c] + 2 redfer[c] + no3[c] -> h2o[c] + 2 oxifer[c] + no2[c]	0.31
Ar0189	ferredoxin-nitrite reductase (no2)	8 h[c] + 6 redfer[c] + no2[c] -> 2 h2o[c] + 6 oxifer[c] + nh3[c]	0.31
Ar0190	NH4+NH3 equilibrium	nh4[c] <=> h[c] + nh3[c]	0.00411579
Ar0191	formamidase	h2o[c] + formm[c] -> for[c] + nh3[c]	0
Ar0192	cyanate lyase (cynt)	h[c] + hco3[c] + cynt[c] -> co2[c] + cbm[c]	0
Ar0193	cyanate lyase (cbm)	h[c] + cbm[c] <=> co2[c] + nh3[c]	0
Ar0194	NADP-specific glutamate dehydrogenase (nadph)	h2o[c] + nadp[c] + gluL[c] <=> h[c] + nadph[c] + akg[c] + nh3[c]	-0.22448
Ar0195	glutamate-ammonia ligase	atp[c] + gluL[c] + nh3[c] -> adp[c] + h[c] + pi[c] + glnL[c]	0.0458415
Ar0196	ferredoxin-dependent glutamate synthase	2 h[c] + akg[c] + 2 redfer[c] + glnL[c] -> 2 oxifer[c] + 2 gluL[c]	0
Ar0197	urease	h2o[c] + urea[c] -> co2[c] + 2 nh3[c]	0
Ar0198	sulfate adenylyltransferase	atp[c] + so4[c] -> ppi[c] + aps[c]	2.2979
Ar0199	adenylylsulfate 3-phosphotransferase	atp[c] + aps[c] -> adp[c] + h[c] + paps[c]	2.2979
Ar0200	3'(2')5'-bisphosphate nucleotidase	h2o[c] + paps[c] -> pi[c] + aps[c]	0
Ar0201	phosphoadenosine phosphosulfate reductase (trdrd)	trdrd[c] + paps[c] -> 2 h[c] + trdox[c] + pap[c] + so3[c]	2.2979
Ar0202	ferredoxin-sulfite reductase (so3)	8 h[c] + 6 redfer[c] + so3[c] -> 3 h2o[c] + 6 oxifer[c] + h2s[c]	2.29772
Ar0203	cysteine synthase	h2s[c] + acser[c] -> h[c] + ac[c] + cysL[c]	0
Ar0204	serine acetyltransferase	accoa[c] + serL[c] -> coa[c] + acser[c]	0
Ar0205	adenosine-3'(2'),5'-bisphosphate nucleotidase	h2o[c] + pap[c] <=> pi[c] + amp[c]	2.2979
Ar0206	glutaminase	h2o[c] + glnL[c] -> gluL[c] + nh3[c]	0
Ar0207	glutamate racemase	gluL[c] <=> gluD[c]	0.0121738
Ar0208	UDP-N-acetylmuramate-alanine ligase	atp[c] + uamr[c] + alaL[c] -> adp[c] + h[c] + pi[c] + uama[c]	0.0121738
Ar0209	UDP-N-acetylmuramoylalanine-D-glutamate ligase	atp[c] + gluD[c] + uama[c] -> adp[c] + h[c] + pi[c] + uamag[c]	0.0121738
Ar0210	delta-1-pyrroline-5-carboxylate dehydrogenase	h2o[c] + nadp[c] + glu5sa[c] -> 2 h[c] + nadph[c] + gluL[c]	0
Ar0211	carbamoyl-phosphate synthase small chain	2 atp[c] + h2o[c] + hco3[c] + glnL[c] -> 2 adp[c] + h[c] + pi[c] + gluL[c] + cbp[c]	0.00593375
Ar0212	amidophosphoribosyltransferase	h2o[c] + prpp[c] + glnL[c] -> ppi[c] + gluL[c] + pram[c]	0.00185642
Ar0213	aspartate aminotransferase	akg[c] + aspL[c] <=> oaa[c] + gluL[c]	-0.097464
Ar0214	L-aspartate oxidase	h2o[c] + o2[c] + aspL[c] -> oaa[c] + h2o2[c] + nh3[c]	0
Ar0215	L-aspartate oxidase	o2[c] + aspL[c] -> h[c] + h2o2[c] + iasp[c]	7.80283e-07
Ar0216	aspartate racemase	h[c] + aspL[c] -> aspD[c]	0
Ar0217	argininosuccinate synthase	atp[c] + aspL[c] + citrL[c] -> h[c] + amp[c] + ppi[c] + argsuc[c]	0.00425076
Ar0218	L-argininosuccinate lyase	argsuc[c] -> fum[c] + argL[c]	0.00425076
Ar0219	adenylosuccinate synthetase	gtp[c] + aspL[c] + imp[c] -> 2 h[c] + pi[c] + gdp[c] + dcamp[c]	0.00262415
Ar0220	adenylosuccinate lyase (dcamp)	dcamp[c] -> fum[c] + amp[c]	0.00262415
Ar0221	asparaginase	h2o[c] + asnL[c] -> nh3[c] + aspL[c]	0
Ar0222	asparagine synthetase	atp[c] + h2o[c] + glnL[c] + aspL[c] -> h[c] + amp[c] + ppi[c] + gluL[c] + asnL[c]	0.004006
Ar0223	Aspartoacylase	h2o[c] + aceaspL[c] -> ac[c] + asnL[c]	0
Ar0224	aspartate carbamoyltransferase catalytic chain	cbp[c] + aspL[c] -> h[c] + pi[c] + cbasp[c]	0.00168299
Ar0225	phosphoglycerate dehydrogenase	nad[c] + 3pg[c] -> h[c] + nadh[c] + 3php[c]	0
Ar0226	alanine racemase	alaL[c] <=> alaD[c]	0.0121738
Ar0227	D-alanine-D-alanine ligase	atp[c] + 2 alaD[c] <=> adp[c] + h[c] + pi[c] + alaala[c]	0
Ar0228	D-ala-D-ala dipeptidase	h2o[c] + alaala[c] <=> 2 alaD[c]	-0.0121738
Ar0229	alanine dehydrogenase	h2o[c] + nad[c] + alaL[c] <=> nadh[c] + pyr[c] + nh3[c]	-0.0300929
Ar0230	aspartate 1-decarboxylase	h[c] + aspL[c] -> alaB[c]	2.9216e-08
Ar0231	cysteine desulfrase	cysL[c] -> alaL[c] + sulcysenz[c]	5.4365e-08
Ar0232	phosphoserine aminotransferase (3php)	gluL[c] + 3php[c] -> akg[c] + pserL[c]	0
Ar0233	phosphoserine phosphatase	h2o[c] + pserL[c] -> pi[c] + serL[c]	0
Ar0234	L-threonine deaminase (ser-L)	serL[c] <=> pyr[c] + nh3[c]	-0.0140486
Ar0235	tryptophan synthase beta chain	serL[c] + 3ig3p[c] -> h2o[c] + g3p[c] + trpL[c]	0.00117932
Ar0236	serine hydroxymethyltransferase	h2o[c] + gly[c] + mlthf[c] <=> serL[c] + thf[c]	-0.00704173
Ar0237	glycine cleavage system protein H	nad[c] + gly[c] + thf[c] -> nadh[c] + co2[c] + nh3[c] + mlthf[c]	0
Ar0238	aspartate kinase	atp[c] + aspL[c] -> adp[c] + 4pasp[c]	0.0796776
Ar0239	aspartate beta-semialdehyde dehydrogenese	h[c] + nadph[c] + 4pasp[c] -> pi[c] + nadp[c] + aspsa[c]	0.0796776
Ar0240	homoserine dehydrogenase	h[c] + nadph[c] + aspsa[c] <=> nadp[c] + homL[c]	0.0119682
Ar0241	homoserine kinase	atp[c] + homL[c] -> adp[c] + h[c] + phom[c]	0.00954656
Ar0242	threonine synthase	h2o[c] + phom[c] -> pi[c] + thrL[c]	0.00954656
Ar0243	L-threonine deaminase (thr-L)	thrL[c] -> 2obut[c] + nh4[c]	0.00529504
Ar0244	serine-glyoxylate transaminase	glx[c] + serL[c] <=> gly[c] + hpyr[c]	0
Ar0245	aspartate aminotransferase	h[c] + cysL[e] + akg[e] <=> gluL[c] + mercaptpyr[c]	0
Ar0246	homoserine O-acetyltransferase	accoa[c] + homL[c] -> coa[c] + oalh[c]	0.00242161
Ar0247	O-acetylhomoserine	h2s[c] + oalh[c] -> h[c] + ac[c] + hcysL[c]	0.00242161
Ar0248	cyctathionine gamma-lyase	serL[c] + hcysL[c] -> cysL[c]	0.00083793
Ar0249	thiosulfate3-mercaptopyruvate sulfurtransferase	so3[c] + mercaptpyr[c] <=> h[c] + pyr[c] + thios[c]	0
Ar0250	S-adenosylmethionine synthetase	atp[c] + h2o[c] + metL[c] -> pi[c] + ppi[c] + amet[c]	0.000222174
Ar0251	DNA-cytosine methyltransferase	amet[c] + DNAcytosine[c] -> ahcys[c] + dna5m[c]	0
Ar0252	S-adenosylhomocysteine hydrolase	h2o[c] + ahcys[c] -> hcysL[c] + adn[c]	4.85627e-05
Ar0253	5-methyltetrahydrofolate-homocysteine methyltransferase	hcysL[c] + 5mthf[c] -> h[c] + thf[c] + metL[c]	0.00163224
Ar0254	adenosylmethionine decarboxylase	h[c] + amet[c] -> co2[c] + ametam[c]	0
Ar0255	5'-methylthioadenosine phosphorylase	2 h[c] + pi[c] + 5mta[c] -> ade[c] + m5thior1p[c]	0
Ar0256	methylthioribose-1-phosphate isomerase	m5thior1p[c] -> m5ribu1p[c]	0
Ar0257	methylthioribulose 1-phosphate dehydratase	m5ribu1p[c] -> h2o[c] + 235mthio1p[c]	0
Ar0258	2,3-diketo-5-methylthiopentyl-1-phosphate enolase	235mthio1p[c] -> 2h53ox1enylp[c]	0
Ar0259	2-hydroxy-3-keto-5-methylthiopentenyl-1-phosphate phosphatase	h2o[c] + 2h53ox1enylp[c] -> 2 h[c] + pi[c] + 12di51en3one[c]	0
Ar0260	1,2-dihydroxy-3-keto-5-methylthiopentene dioxygenase	o2[c] + 12di51en3one[c] -> h[c] + for[c] + 4met2oxobu[c]	0
Ar0261	1,2-dihydroxy-3-keto-5-methylthiopentene dioxygenase	o2[c] + 12di51en3one[c] -> h[c] + for[c] + co[c] + 3metp[c]	0
Ar0262	alanyl aminopeptidase (cys-gly)	h2o[c] + cgly[c] -> cysL[c] + gly[c]	0
Ar0263	3-hydroxyisobutyrate dehydrogenase	nadp[c] + glycR[c] <=> nadph[c] + mtnsh[c]	0
Ar0264	glycerate kinase	atp[c] + glycR[c] -> adp[c] + h[c] + 3pg[c]	0
Ar0265	acetolactate synthase small subunit	h[c] + pyr[c] + 2obut[c] -> co2[c] + 2ahbut[c]	0.00529504
Ar0266	ketol-acid reductoisomerase (2ahbut)	h[c] + nadph[c] + 2ahbut[c] <=> nadp[c] + 23dhmp[c]	0.00529504
Ar0267	dihydroxyacid dehydratase (23dhmp)	23dhmp[c] -> h2o[c] + 3mop[c]	0.00529504
Ar0268	branched-chain amino acid aminotransferase (3mop)	gluL[c] + 3mop[c] -> akg[c] + ileL[c]	0.00529504
Ar0269	acetolactate synthase	pyr[c] + 2hThPP[c] -> 3 h[c] + thmpp[c] + alacS[c]	0.0129924
Ar0270	ketol-acid reductoisomerase (alac-S)	h[c] + nadph[c] + alacS[c] -> nadp[c] + 23dival[c]	0.0129924
Ar0271	dihydroxyacid dehydratase (23dival)	23dival[c] -> h2o[c] + 3mob[c]	0.0129924
Ar0272	branched-chain amino acid aminotransferase (3mob)	gluL[c] + 3mob[c] -> akg[c] + valL[c]	0.00479477
Ar0273	valine-pyruvate aminotransferase	alaL[c] + 3mob[c] <=> pyr[c] + valL[c]	0
Ar0274	2-isopropylmalate synthase	h2o[c] + accoa[c] + 3mob[c] -> h[c] + coa[c] + 3c3hmp[c]	0.00819768
Ar0275	3-isopropylmalate dehydratase large subunit (3c3hmp)	3c3hmp[c] <=> h2o[c] + 2ippm[c]	0.00819768
Ar0276	3-isopropylmalate dehydratase large subunit (2ippm)	h2o[c] + 2ippm[c] -> 3c2hmp[c]	0.00819768
Ar0277	3-isopropylmalate dehydrogenase (3c2hmp)	nad[c] + 3c2hmp[c] -> h[c] + nadh[c] + 3c4mop[c]	0.00819768
Ar0278	3-isopropylmalate dehydrogenase (3c4mop)	h[c] + 3c4mop[c] -> co2[c] + 4mop[c]	0.00819768
Ar0279	branched-chain amino acid aminotransferase (4mop)	gluL[c] + 4mop[c] -> akg[c] + leuL[c]	0.00819768
Ar0280	2-isopropylmalate synthase	h2o[c] + pyr[c] + accoa[c] -> coa[c] + 2mmal[c]	0
Ar0281	3-isopropylmalate dehydratase	2mmal[c] -> h2o[c] + 2mmalat[c]	0
Ar0282	3-isopropylmalate dehydratase	h2o[c] + 2mmalat[c] -> demalat[c]	0
Ar0283	3-isopropylmalate dehydrogenase	nad[c] + demalat[c] -> 2 h[c] + nadh[c] + co2[c] + 2obut[c]	0
Ar0284	dihydrodipicolinate synthase	pyr[c] + aspsa[c] -> h[c] + 2 h2o[c] + 23dhdp[c]	0.0677094
Ar0285	dihydrodipicolinate reductase	h[c] + nadph[c] + 23dhdp[c] -> nadp[c] + thdp[c]	0.0677094
Ar0286	N-succinyldiaminopimelate aminotransferase	h2o[c] + gluL[c] + thdp[c] <=> akg[c] + 26dapLL[c]	0.0677094
Ar0287	diaminopimelate epimerase	26dapLL[c] <=> 26dapM[c]	0.0677094
Ar0288	diaminopimelate decarboxylase	h[c] + 26dapM[c] -> co2[c] + lysL[c]	0.0555357
Ar0289	lysine decarboxylase	h[c] + lysL[c] -> co2[c] + 15dap[c]	0
Ar0290	delta-1-pyrroline-5-carboxylate dehydrogenase (tm)	pqn9[k] + proL[c] -> phq9[k] + 1pyr5c[c]	9.96643
Ar0291	delta-1-pyrroline-5-carboxylate dehydrogenase (cm)	pqn9[i] + proL[c] -> phq9[i] + 1pyr5c[c]	0.0513631
Ar0292	glutamate 5-kinase	atp[c] + gluL[c] -> adp[c] + glu5p[c]	2.90213
Ar0293	glutamate-5-semialdehyde dehydrogenase	h[c] + nadph[c] + glu5p[c] -> pi[c] + nadp[c] + glu5sa[c]	2.90213
Ar0294	spontaneous	glu5sa[c] -> h2o[c] + 1pyr5c[c]	2.90213
Ar0295	delta-1-pyrroline-5-carboxylate dehydrogenase (1pyr5c)	2 h2o[c] + nadp[c] + 1pyr5c[c] -> h[c] + nadph[c] + gluL[c]	2.8982
Ar0296	pyrroline-5-carboxylate reductase (nadph)	2 h[c] + nadph[c] + 1pyr5c[c] -> nadp[c] + proL[c]	10.0217
Ar0297	glutamate N-acetyltransferase (accoa)	accoa[c] + gluL[c] -> h[c] + coa[c] + acglu[c]	0
Ar0298	N-acetylglutamate kinase	atp[c] + acglu[c] -> adp[c] + acg5p[c]	0.00425076
Ar0299	N-acetyl-gamma-glutamyl-phosphate reductase	h[c] + nadph[c] + acg5p[c] -> pi[c] + nadp[c] + acg5sa[c]	0.00425076
Ar0300	acetylornithine aminotransferase	gluL[c] + acg5sa[c] -> akg[c] + acorn[c]	0.00425076
Ar0301	glutamate N-acetyltransferase (acorn)	gluL[c] + acorn[c] -> acglu[c] + orn[c]	0.00425076
Ar0302	ornithine carbamoyltransferase chain f	cbp[c] + orn[c] -> h[c] + pi[c] + citrL[c]	0.00425076
Ar0303	arginine decarboxylase	h[c] + argL[c] -> co2[c] + agm[c]	0
Ar0304	agmatine ureohydrolase	h2o[c] + agm[c] -> urea[c] + ptrc[c]	0
Ar0305	creatininase	cat[c] <=> h2o[c] + catn[c]	0
Ar0306	cytosine deaminase	h2o[c] + catn[c] -> nh3[c] + methdat[c]	0
Ar0307	ATP phosphoribosyltransferase	atp[c] + prpp[c] -> ppi[c] + prbatp[c]	0.00152229
Ar0308	phosphoribosyl-AMP cyclohydrolase (prbatp)	h2o[c] + prbatp[c] -> h[c] + ppi[c] + prbamp[c]	0.00152229
Ar0309	phosphoribosyl-AMP cyclohydrolase (prbamp)	h2o[c] + prbamp[c] -> prfp[c]	0.00152229
Ar0310	phosphoribosylformimino-5-aminoimidazole carboxamide ribotide isomerase	prfp[c] <=> prlp[c]	0.00152229
Ar0311	amidotransferase (prlp)	glnL[c] + prlp[c] -> h[c] + gluL[c] + eig3p[c] + aicar[c]	0.00152229
Ar0312	imidazoleglycerol-phosphate dehydratase	eig3p[c] -> h2o[c] + 3l2oxp[c]	0.00152229
Ar0313	histidinol phosphate aminotransferase	gluL[c] + 3l2oxp[c] -> akg[c] + hisp[c]	0.00152229
Ar0314	histidinol-phosphatase	h2o[c] + hisp[c] -> pi[c] + histd[c]	0.00152229
Ar0315	histidinol dehydrogenase (histd)	nad[c] + histd[c] -> 2 h[c] + nadh[c] + lhid[c]	0.00152229
Ar0316	histidinol dehydrogenase (l-hid)	h2o[c] + nad[c] + lhid[c] -> h[c] + nadh[c] + hisL[c]	0.00152229
Ar0317	phospho-2-dehydro-3-deoxyheptonate aldolase chorismate mutase	h2o[c] + e4p[c] + pep[c] -> pi[c] + 2dda7p[c]	0.00649302
Ar0318	3-dehydroquinate synthase	2dda7p[c] -> pi[c] + 3dhq[c]	0.00649302
Ar0319	carbonic 3-dehydroquinase	3dhq[c] -> h2o[c] + 3dhsk[c]	0.00649302
Ar0320	shikimate 5-dehydrogenase	h[c] + nadph[c] + 3dhsk[c] <=> nadp[c] + skm[c]	0.00649302
Ar0321	shikimate kinase	atp[c] + skm[c] -> adp[c] + h[c] + skm5p[c]	0.00649302
Ar0322	3-phosphoshikimate 1-carboxyvinyltransferase	pep[c] + skm5p[c] <=> pi[c] + 3psme[c]	0.00649302
Ar0323	chorismate synthase	3psme[c] -> pi[c] + chor[c]	0.00649302
Ar0324	chorismate mutase	chor[c] -> pphn[c]	0.0053137
Ar0325	prephenate dehydrogenase	nad[c] + pphn[c] -> nadh[c] + co2[c] + 34hpp[c]	0.00235735
Ar0326	aromatic-amino-acid transaminase (34hpp)	gluL[c] + 34hpp[c] <=> akg[c] + tyrL[c]	0.00235715
Ar0327	4-hydroxyphenylpyruvate dioxygenase	h[c] + o2[c] + 34hpp[c] -> co2[c] + 25dhpl[c]	1.99366e-07
Ar0328	prephenate dehydratase	h[c] + pphn[c] -> h2o[c] + co2[c] + phpyr[c]	0.00295635
Ar0329	aromatic-amino-acid transaminase (phpyr)	gluL[c] + phpyr[c] <=> akg[c] + pheL[c]	0.00295635
Ar0330	anthranilate synthase component II (gln-L)	glnL[c] + chor[c] -> h[c] + pyr[c] + gluL[c] + anth[c]	0
Ar0331	anthranilate synthase component II (nh4)	nh4[c] + chor[c] -> h2o[c] + pyr[c] + anth[c]	0.00117932
Ar0332	anthranilate phosphoribosyltransferase	prpp[c] + anth[c] -> ppi[c] + pran[c]	0.00117932
Ar0333	N-(5'-phosphoribosyl)anthranilate isomerase	pran[c] -> 2cpr5p[c]	0.00117932
Ar0334	indole-3-glycerol phosphate synthase	h[c] + 2cpr5p[c] -> h2o[c] + co2[c] + 3ig3p[c]	0.00117932
Ar0335	tryptophan synthase	3ig3p[c] -> g3p[c] + Indole[c]	0
Ar0336	tryptophan synthase	serL[c] + Indole[c] -> h2o[c] + trpL[c]	0
Ar0337	ADP-ribose diphosphatase	h2o[c] + adprib[c] -> 2 h[c] + r5p[c] + amp[c]	0
Ar0338	phosphoribosylamine-glycine ligase	atp[c] + pram[c] + gly[c] <=> adp[c] + h[c] + pi[c] + gar[c]	0.00185642
Ar0339	phosphoribosylglycinamide formyltransferase (10fthf)	gar[c] + 10fthf[c] <=> h[c] + thf[c] + fgam[c]	0.00185642
Ar0340	phosphoribosyl formylglycinamidine synthase	atp[c] + h2o[c] + glnL[c] + fgam[c] -> adp[c] + 3 h[c] + pi[c] + gluL[c] + fpram[c]	0.00185642
Ar0341	phosphoribosyl formylglycinamidine cyclo-ligase	atp[c] + fpram[c] -> adp[c] + 2 h[c] + pi[c] + air[c]	0.00185642
Ar0342	phosphoribosylaminoimidazole carboxylase ATPase subunit (air)	atp[c] + 2 h[c] + hco3[c] + air[c] -> adp[c] + pi[c] + n5cribo[c]	0.00185636
Ar0343	phosphoribosylaminoimidazole carboxylase ATPase subunit (n5cribo)	n5cribo[c] -> 3 h[c] + 5aizc[c]	0.00185636
Ar0344	phosphoribosyl aminoidazole succinocarboxamide synthetase	atp[c] + aspL[c] + 5aizc[c] <=> adp[c] + h[c] + pi[c] + 25aics[c]	0.00185636
Ar0345	adenylosuccinate lyase (25aics)	25aics[c] <=> fum[c] + aicar[c]	0.00185636
Ar0346	phosphoribosylaminoimidazolecarboxamide formyltransferase (10fthf)	aicar[c] + 10fthf[c] <=> thf[c] + fprica[c]	0.00337866
Ar0347	phosphoribosylaminoimidazolecarboxamide formyltransferase (fprica)	fprica[c] <=> h2o[c] + imp[c]	0.00337866
Ar0348	adenylate kinase	atp[c] + amp[c] <=> 2 adp[c]	2.39891
Ar0349	ribonucleoside-diphosphate reductase beta chain (adp)	adp[c] + trdrd[c] -> h2o[c] + trdox[c] + dadp[c]	0.000130445
Ar0350	(deoxy)adenylate kinase	adp[c] + dadp[c] <=> atp[c] + damp[c]	0
Ar0351	5'-nucleotidase (damp)	h2o[c] + damp[c] -> pi[c] + deadn[c]	0
Ar0352	adenosine deaminase (deadn)	h[c] + h2o[c] + deadn[c] -> nh4[c] + din[c]	0
Ar0353	nucleoside diphosphate kinase (dadp)	atp[c] + dadp[c] <=> adp[c] + datp[c]	0.000130445
Ar0354	adenylateguanylate cyclase	atp[c] -> ppi[c] + camp[c]	0
Ar0355	ATP amine hydrolysis (spontaneous)	atp[c] + h[c] + h2o[c] -> itp[c] + nh4[c]	0
Ar0356	dATP amine hydrolysis (spontaneous)	h[c] + h2o[c] + datp[c] -> nh4[c] + ditp[c]	0
Ar0357	Ap4A phosphorylase II	atp[c] + adp[c] + h[c] -> pi[c] + ap4a[c]	0
Ar0358	Ap4A phosphorylase II	atp[c] + aps[c] -> so4[c] + ap4a[c]	0
Ar0359	adenine phosphoribosyltransferase (ade)	prpp[c] + ade[c] <=> amp[c] + ppi[c]	4.85627e-05
Ar0360	5'-nucleotidase (amp)	h2o[c] + amp[c] -> pi[c] + adn[c]	0
Ar0361	inosine-uridine preferring nucleoside hydrolase (adn)	h2o[c] + adn[c] -> ribD[c] + ade[c]	4.85627e-05
Ar0362	adenosine deaminase (adn)	h[c] + h2o[c] + adn[c] -> nh4[c] + ins[c]	0
Ar0363	Inosine-uridine preferring nucleoside hydrolase	h2o[c] + ins[c] -> ribD[c] + hxan[c]	0
Ar0364	nucleoside-triphosphatase (ITP)	h2o[c] + itp[c] -> h[c] + pi[c] + idp[c]	0
Ar0365	nucleoside-triphosphatase (dITP)	h2o[c] + ditp[c] -> h[c] + pi[c] + didp[c]	0
Ar0366	5'-nucleotidase (IMP)	h2o[c] + imp[c] -> pi[c] + ins[c]	0
Ar0367	GMP synthase (glutamine-hydrolysing) (gln-L)	atp[c] + h2o[c] + glnL[c] + xmp[c] -> 2 h[c] + amp[c] + ppi[c] + gluL[c] + gmp[c]	0.00075451
Ar0368	IMP dehydrogenase subunit	h2o[c] + nad[c] + imp[c] -> h[c] + nadh[c] + xmp[c]	0.00075451
Ar0369	Inosine-uridine preferring nucleoside hydrolase	h2o[c] + gsn[c] -> ribD[c] + gua[c]	0
Ar0370	5'-nucleotidase (XMP)	h2o[c] + xmp[c] -> pi[c] + xtsn[c]	0
Ar0371	Inosine-uridine preferring nucleoside hydrolase	h2o[c] + xtsn[c] -> ribD[c] + xan[c]	0
Ar0372	5'-nucleotidase (GMP)	h2o[c] + gmp[c] -> pi[c] + gsn[c]	0
Ar0373	Xanthine-guanine phosphoribosyltransferase	ppi[c] + xmp[c] <=> prpp[c] + xan[c]	0
Ar0374	guanine deaminase	h[c] + h2o[c] + gua[c] -> nh4[c] + xan[c]	0
Ar0375	adenine phosphoribosyltransferase (gua)	prpp[c] + gua[c] -> ppi[c] + gmp[c]	0
Ar0376	guanylate kinase (gmp)	atp[c] + gmp[c] <=> adp[c] + gdp[c]	0.000754511
Ar0377	ribonucleoside-diphosphate reductase beta chain (gdp)	trdrd[c] + gdp[c] -> h2o[c] + trdox[c] + dgdp[c]	0.000106022
Ar0378	guanylate kinase (dgmp)	atp[c] + dgmp[c] <=> adp[c] + dgdp[c]	0
Ar0379	5'-nucleotidase (dGMP)	h2o[c] + dgmp[c] -> pi[c] + dgsn[c]	0
Ar0380	nucleoside diphosphate kinase (dgdp)	atp[c] + dgdp[c] <=> adp[c] + dgtp[c]	0.000106022
Ar0381	nucleoside diphosphate kinase (gdp)	atp[c] + gdp[c] <=> adp[c] + gtp[c]	0.00327264
Ar0382	GTP diphosphokinase (gtp)	atp[c] + gtp[c] -> h[c] + amp[c] + gdptp[c]	0
Ar0383	guanosine-5'-triphosphate,3'-diphosphate diphosphatase	h2o[c] + gdptp[c] -> h[c] + pi[c] + ppgpp[c]	0
Ar0384	adenylate cyclase (gtp)	gtp[c] -> ppi[c] + cgmp[c]	0
Ar0385	dihydroorotase	h2o[c] + dhorS[c] <=> h[c] + cbasp[c]	-0.00168299
Ar0386	dihydroorotate dehydrogenase (fumarate)	fum[c] + dhorS[c] -> succ[c] + orot[c]	0.00168299
Ar0387	dihydroorotate oxidase (menaquinone-8)	dhorS[c] + mqn8[c] -> orot[c] + mql8[c]	0
Ar0388	orotate phosphoribosyltransferase	ppi[c] + orot5p[c] <=> prpp[c] + orot[c]	-0.00168299
Ar0389	orotidine 5'-phosphate decarboxylase	h[c] + orot5p[c] -> co2[c] + ump[c]	0.00168299
Ar0390	Uridine kinase-like protein	atp[c] + uri[c] -> adp[c] + h[c] + ump[c]	0
Ar0391	5'-nucleotidase (UMP)	h2o[c] + ump[c] -> pi[c] + uri[c]	0
Ar0392	pyrimidine operon regulatory protein PyrR	prpp[c] + ura[c] -> ppi[c] + ump[c]	0
Ar0393	pantoate-beta-alanine ligase cytidylate kinase (cmp)	atp[c] + cmp[c] <=> adp[c] + cdp[c]	0.000590272
Ar0394	pantoate-beta-alanine ligase cytidylate kinase (dcmp)	atp[c] + dcmp[c] <=> adp[c] + dcdp[c]	0
Ar0395	pantoate-beta-alanine ligase cytidylate kinase (ump)	atp[c] + ump[c] <=> adp[c] + udp[c]	0.0138568
Ar0396	nucleoside diphosphate kinase (udp)	atp[c] + udp[c] <=> adp[c] + utp[c]	0.0268836
Ar0397	CTP synthase (gln-L)	atp[c] + h2o[c] + utp[c] + glnL[c] -> adp[c] + 2 h[c] + pi[c] + ctp[c] + gluL[c]	0.000754445
Ar0398	nucleoside diphosphate kinase (cdp)	atp[c] + cdp[c] <=> adp[c] + ctp[c]	0.00048425
Ar0399	5'-nucleotidase (CMP)	h2o[c] + cmp[c] -> pi[c] + cytd[c]	0
Ar0400	Uridine kinase-like protein (cmp)	atp[c] + cytd[c] -> adp[c] + h[c] + cmp[c]	0
Ar0401	ribonucleoside-diphosphate reductase beta chain (cdp)	cdp[c] + trdrd[c] -> h2o[c] + trdox[c] + dcdp[c]	0.000106022
Ar0402	putative thioredoxin reductase	h[c] + nadph[c] + trdox[c] -> nadp[c] + trdrd[c]	0
Ar0403	nucleoside diphosphate kinase (dcdp)	atp[c] + dcdp[c] <=> adp[c] + dctp[c]	0.000106022
Ar0404	5'-nucleotidase (dCMP)	h2o[c] + dcmp[c] -> pi[c] + dcyt[c]	0
Ar0405	CMPdCMP deaminase zinc-binding protein	h[c] + h2o[c] + dcmp[c] <=> nh4[c] + dump[c]	0
Ar0406	5'-nucleotidase (dUMP)	h2o[c] + dump[c] -> pi[c] + duri[c]	0
Ar0407	thymidylate kinase (dump)	atp[c] + dump[c] <=> adp[c] + dudp[c]	-0.000130728
Ar0408	nucleoside diphosphate kinase (dudp)	atp[c] + dudp[c] <=> adp[c] + dutp[c]	0
Ar0409	dUTP diphosphatase	h2o[c] + dutp[c] -> h[c] + ppi[c] + dump[c]	0
Ar0410	thymidylate synthase	h[c] + nadph[c] + mlthf[c] + dump[c] -> nadp[c] + thf[c] + dtmp[c]	0.000130728
Ar0411	5'-nucleotidase (dTMP)	h2o[c] + dtmp[c] -> pi[c] + thymd[c]	0
Ar0412	thymidylate kinase (dtmp)	atp[c] + dtmp[c] <=> adp[c] + dtdp[c]	0.000130728
Ar0413	ribonucleoside-diphosphate reductase beta chain (udp)	udp[c] + trdrd[c] -> h2o[c] + trdox[c] + dudp[c]	0.000130728
Ar0414	nucleoside diphosphate kinase (dtdp)	atp[c] + dtdp[c] <=> adp[c] + dttp[c]	0.000130728
Ar0415	acetyl-CoA carboxylase subunit	atp[c] + accoa[c] + hco3[c] -> adp[c] + h[c] + pi[c] + malcoa[c]	0.0153554
Ar0416	malonyl CoA-acyl carrier protein transacylase	malcoa[c] + ACP[c] <=> coa[c] + malACP[c]	0.0153554
Ar0417	3-oxoacyl-(acyl carrier protein) synthase III	accoa[c] + ACP[c] <=> coa[c] + acACP[c]	0.00204703
Ar0418	3-oxoacyl-(acyl-carrier-protein) synthase III and II	h[c] + accoa[c] + malACP[c] -> co2[c] + coa[c] + actACP[c]	0
Ar0419	3-oxoacyl-(acyl-carrier protein) reductase 2 (actACP)	h[c] + nadph[c] + actACP[c] <=> nadp[c] + 3haACP[c]	0.00204703
Ar0420	crotonoyl-(acyl-carrier-protein) hydratase (3haACP)	3haACP[c] -> h2o[c] + but2eACP[c]	0.00204703
Ar0421	enoyl-(acyl-carrier-protein) reductase (NADPH)	h[c] + nadph[c] + but2eACP[c] -> nadp[c] + butACP[c]	0.00204703
Ar0422	3-oxoacyl-(acyl-carrier-protein) synthase (butACP)	h[c] + malACP[c] + butACP[c] -> co2[c] + ACP[c] + 3ohexACP[c]	0.00204703
Ar0423	3-oxoacyl-(acyl-carrier protein) reductase 2 (3ohexACP)	h[c] + nadph[c] + 3ohexACP[c] <=> nadp[c] + 3hhexACP[c]	0.00204703
Ar0424	crotonoyl-(acyl-carrier-protein) hydratase (3hhexACP)	3hhexACP[c] -> h2o[c] + thex2eACP[c]	0.00204703
Ar0425	enoyl-(acyl-carrier-protein) reductase (NADPH)	h[c] + nadph[c] + thex2eACP[c] -> nadp[c] + hexACP[c]	0.00204703
Ar0426	3-oxoacyl-(acyl-carrier-protein) synthase (hexACP)	h[c] + malACP[c] + hexACP[c] -> co2[c] + ACP[c] + 3ooctACP[c]	0.00204703
Ar0427	3-oxoacyl-(acyl-carrier protein) reductase 2 (3ooctACP)	h[c] + nadph[c] + 3ooctACP[c] <=> nadp[c] + 3hoctACP[c]	0.00204703
Ar0428	crotonoyl-(acyl-carrier-protein) hydratase (3hoctACP)	3hoctACP[c] -> h2o[c] + toct2eACP[c]	0.00204703
Ar0429	enoyl-(acyl-carrier-protein) reductase (NADPH)	h[c] + nadph[c] + toct2eACP[c] -> nadp[c] + ocACP[c]	0.00204703
Ar0430	3-oxoacyl-(acyl-carrier-protein) synthase (ocACP)	h[c] + malACP[c] + ocACP[c] -> co2[c] + ACP[c] + 3odecACP[c]	0.00204703
Ar0431	3-oxoacyl-(acyl-carrier protein) reductase 2 (3odecACP)	h[c] + nadph[c] + 3odecACP[c] <=> nadp[c] + 3hdecACP[c]	0.00204703
Ar0432	3-hydroxydecanoyl-(acyl-carrier-protein) dehydratase	3hdecACP[c] -> h2o[c] + tdec2eACP[c]	0.00204703
Ar0433	enoyl-(acyl-carrier-protein) reductase (NADPH)	h[c] + nadph[c] + tdec2eACP[c] -> nadp[c] + dcaACP[c]	0.00198894
Ar0434	3-oxoacyl-(acyl-carrier-protein) synthase (dcaACP)	h[c] + malACP[c] + dcaACP[c] -> co2[c] + ACP[c] + 3oddecACP[c]	0.00198894
Ar0435	3-oxoacyl-(acyl-carrier protein) reductase 2 (3oddecACP)	h[c] + nadph[c] + 3oddecACP[c] <=> nadp[c] + 3hddecACP[c]	0.00198894
Ar0436	3- hydroxypalmitoyl-(acyl-carrier-protein) dehydratase (3hddecACP)	3hddecACP[c] -> h2o[c] + tddec2eACP[c]	0.00198894
Ar0437	enoyl-(acyl-carrier-protein) reductase (NADPH)	h[c] + nadph[c] + tddec2eACP[c] -> nadp[c] + ddcaACP[c]	0.00198894
Ar0438	3-oxoacyl-(acyl-carrier-protein) synthase (ddcaACP)	h[c] + malACP[c] + ddcaACP[c] -> co2[c] + ACP[c] + 3omrsACP[c]	0.00198894
Ar0439	3-oxoacyl-(acyl-carrier protein) reductase 2 (3omrsACP)	h[c] + nadph[c] + 3omrsACP[c] <=> nadp[c] + 3hmrsACP[c]	0.00198894
Ar0440	3- hydroxypalmitoyl-(acyl-carrier-protein) dehydratase (3hmrsACP)	3hmrsACP[c] -> h2o[c] + tmrs2eACP[c]	0.00198894
Ar0441	enoyl-(acyl-carrier-protein) reductase (NADPH)	h[c] + nadph[c] + tmrs2eACP[c] -> nadp[c] + myrsACP[c]	0.00198894
Ar0442	3-oxoacyl-(acyl-carrier-protein) synthase (myrsACP)	h[c] + malACP[c] + myrsACP[c] -> co2[c] + ACP[c] + 3opalmACP[c]	0.00198894
Ar0443	3-oxoacyl-(acyl-carrier protein) reductase 2 (3opalmACP)	h[c] + nadph[c] + 3opalmACP[c] <=> nadp[c] + 3hpalmACP[c]	0.00198894
Ar0444	3- hydroxypalmitoyl-(acyl-carrier-protein) dehydratase (3hpalmACP)	3hpalmACP[c] -> h2o[c] + tpalm2eACP[c]	0.00198894
Ar0445	enoyl-(acyl-carrier-protein) reductase (NADPH)	h[c] + nadph[c] + tpalm2eACP[c] -> nadp[c] + palmACP[c]	0.00198894
Ar0446	3-oxoacyl-(acyl-carrier-protein) synthase (palmACP)	h[c] + malACP[c] + palmACP[c] -> co2[c] + ACP[c] + 3ooctdACP[c]	0.00102613
Ar0447	3-oxoacyl-(acyl-carrier protein) reductase 2 (3ooctdACP)	h[c] + nadph[c] + 3ooctdACP[c] <=> nadp[c] + 3hoctaACP[c]	0.00102613
Ar0448	3- hydroxypalmitoyl-(acyl-carrier-protein) dehydratase (3hoctaACP)	3hoctaACP[c] -> h2o[c] + toctd2eACP[c]	0.00102613
Ar0449	enoyl-(acyl-carrier-protein) reductase (NADPH)	h[c] + nadph[c] + toctd2eACP[c] -> nadp[c] + ocdcaACP[c]	0.00102613
Ar0450	3-oxoacyl-(acyl-carrier-protein) synthase (acACP)	h[c] + malACP[c] + acACP[c] -> co2[c] + ACP[c] + actACP[c]	0.00204703
Ar0451	malonyl coenzyme A-acyl carrier protein transacylase	h[c] + malACP[c] -> co2[c] + acACP[c]	0
Ar0452	fatty-acyl-ACP hydrolase	h2o[c] + palmACP[c] -> h[c] + ACP[c] + hdca[c]	0
Ar0453	long-chain-fatty-acid CoA ligase	atp[c] + coa[c] + hdca[c] -> amp[c] + ppi[c] + pmtcoa[c]	0
Ar0454	cdec3eACP convesion	tdec2eACP[c] <=> cdec3eACP[c]	5.80933e-05
Ar0455	3ocddec5eACP synthesis	h[c] + malACP[c] + cdec3eACP[c] -> co2[c] + ACP[c] + 3ocddec5eACP[c]	5.80933e-05
Ar0456	3hcddec5eACP synthesis	h[c] + nadph[c] + 3ocddec5eACP[c] -> nadp[c] + 3hcddec5eACP[c]	5.80933e-05
Ar0457	t3c5ddeceACP synthesis	3hcddec5eACP[c] -> h2o[c] + t3c5ddeceACP[c]	5.80933e-05
Ar0458	cddec5eACP synthesis	h[c] + nadph[c] + t3c5ddeceACP[c] -> nadp[c] + cddec5eACP[c]	5.80933e-05
Ar0459	3ocmrs7eACP synthesis	h[c] + malACP[c] + cddec5eACP[c] -> co2[c] + ACP[c] + 3ocmrs7eACP[c]	5.80933e-05
Ar0460	3hcmrs7eACP synthesis	h[c] + nadph[c] + 3ocmrs7eACP[c] -> nadp[c] + 3hcmrs7eACP[c]	5.80933e-05
Ar0461	t3c7mrseACP synthesis	3hcmrs7eACP[c] -> h2o[c] + t3c7mrseACP[c]	5.80933e-05
Ar0462	tdeACP synthesis	h[c] + nadph[c] + t3c7mrseACP[c] -> nadp[c] + tdeACP[c]	5.80933e-05
Ar0463	3ocpalm9eACP synthesis	h[c] + malACP[c] + tdeACP[c] -> co2[c] + ACP[c] + 3ocpalm9eACP[c]	5.80933e-05
Ar0464	3hcpalm9eACP synthesis	h[c] + nadph[c] + 3ocpalm9eACP[c] -> nadp[c] + 3hcpalm9eACP[c]	5.80933e-05
Ar0465	t3c9palmeACP synthesis	3hcpalm9eACP[c] -> h2o[c] + t3c9palmeACP[c]	5.80933e-05
Ar0466	hdeACP synthesis	h[c] + nadph[c] + t3c9palmeACP[c] -> nadp[c] + hdeACP[c]	5.80933e-05
Ar0467	delta 9 acyl-lipid desaturase (nadph)	h[c] + nadph[c] + o2[c] + ocdcaACP[c] <=> 2 h2o[c] + nadp[c] + cisoc11eacp[c]	0.000918241
Ar0468	delta 9 acyl-lipid desaturase (palmACP)	h[c] + nadph[c] + o2[c] + palmACP[c] <=> 2 h2o[c] + nadp[c] + hdeACP[c]	0
Ar0469	delta 12 acyl-lipid desaturase (nadph)	2 h[c] + nadph[c] + o2[c] + cisoc11eacp[c] <=> 2 h2o[c] + nadp[c] + linoACP[c]	0.000776769
Ar0470	delta 6 acyl-lipid desaturase (nadph)	h[c] + nadph[c] + o2[c] + linoACP[c] -> 2 h2o[c] + nadp[c] + glinoACP[c]	0.000455405
Ar0471	glycerol dehydrogenase	nad[c] + glyc[c] -> h[c] + nadh[c] + dha[c]	0
Ar0472	glycerol kinase	atp[c] + glyc[c] -> adp[c] + h[c] + glyc3p[c]	0
Ar0473	1hdecg3p synthesis	palmACP[c] + glyc3p[c] -> ACP[c] + 1hdecg3p[c]	0.000481404
Ar0474	pa160 synthesis	palmACP[c] + 1hdecg3p[c] -> ACP[c] + pa160[c]	0.000481404
Ar0475	12dgr160 synthesis	h2o[c] + pa160[c] -> pi[c] + 12dgr160[c]	0.000376984
Ar0476	mgdg160 synthesis	udpgal[c] + 12dgr160[c] -> h[c] + udp[c] + mgdg160[c]	0.00027943
Ar0477	dgdg160 synthesis	udpgal[c] + mgdg160[c] -> udp[c] + dgdg160[c]	7.37797e-05
Ar0478	sqdg160 synthesis	h2o[c] + 12dgr160[c] + udpsfq[c] -> h[c] + udp[c] + sqdg160[c]	9.75532e-05
Ar0479	1hdec9eg3p synthesis	hdeACP[c] + glyc3p[c] -> ACP[c] + 1hdec9eg3p[c]	2.90467e-05
Ar0480	pa161 synthesis	hdeACP[c] + 1hdec9eg3p[c] -> ACP[c] + pa161[c]	2.90467e-05
Ar0481	12dgr161 synthesis	h2o[c] + pa161[c] -> pi[c] + 12dgr161[c]	2.33021e-05
Ar0482	mgdg161 synthesis	udpgal[c] + 12dgr161[c] -> h[c] + udp[c] + mgdg161[c]	2.22569e-05
Ar0483	dgdg161 synthesis	udpgal[c] + mgdg161[c] -> udp[c] + dgdg161[c]	4.91865e-06
Ar0484	sqdg161 synthesis	h2o[c] + udpsfq[c] + 12dgr161[c] -> h[c] + udp[c] + sqdg161[c]	1.04521e-06
Ar0485	1odecg3p synthesis	ocdcaACP[c] + glyc3p[c] -> ACP[c] + 1odecg3p[c]	5.39453e-05
Ar0486	pa180 synthesis	ocdcaACP[c] + 1odecg3p[c] -> ACP[c] + pa180[c]	5.39453e-05
Ar0487	12dgr180 synthesis	h2o[c] + pa180[c] -> pi[c] + 12dgr180[c]	1.82502e-05
Ar0488	mgdg180 synthesis	udpgal[c] + 12dgr180[c] -> h[c] + udp[c] + mgdg180[c]	9.88853e-06
Ar0489	dgdg180 synthesis	udpgal[c] + mgdg180[c] -> udp[c] + dgdg180[c]	4.59074e-06
Ar0490	sqdg180 synthesis	h2o[c] + udpsfq[c] + 12dgr180[c] -> h[c] + udp[c] + sqdg180[c]	8.3617e-06
Ar0491	1odec11eg3p synthesis	cisoc11eacp[c] + glyc3p[c] -> ACP[c] + 1odec11eg3p[c]	7.07359e-05
Ar0492	pa181 synthesis	cisoc11eacp[c] + 1odec11eg3p[c] -> ACP[c] + pa181[c]	7.07359e-05
Ar0493	12dgr181 synthesis	h2o[c] + pa181[c] -> pi[c] + 12dgr181[c]	7.02957e-05
Ar0494	mgdg181 synthesis	udpgal[c] + 12dgr181[c] -> h[c] + udp[c] + mgdg181[c]	4.19007e-05
Ar0495	dgdg181 synthesis	udpgal[c] + mgdg181[c] -> udp[c] + dgdg181[c]	7.70588e-06
Ar0496	sqdg181 synthesis	h2o[c] + udpsfq[c] + 12dgr181[c] -> h[c] + udp[c] + sqdg181[c]	2.83949e-05
Ar0497	1odec912eg3p synthesis	linoACP[c] + glyc3p[c] -> ACP[c] + 1odec912eg3p[c]	0.000160682
Ar0498	pa182912 synthesis	linoACP[c] + 1odec912eg3p[c] -> ACP[c] + pa182912[c]	0.000160682
Ar0499	12dgr182912 synthesis	h2o[c] + pa182912[c] -> pi[c] + 12dgr182912[c]	0.00010324
Ar0500	mgdg182912 synthesis	udpgal[c] + 12dgr182912[c] -> h[c] + udp[c] + mgdg182912[c]	6.63095e-05
Ar0501	dgdg182912 synthesis	udpgal[c] + mgdg182912[c] -> udp[c] + dgdg182912[c]	1.57397e-05
Ar0502	sqdg182912 synthesis	h2o[c] + udpsfq[c] + 12dgr182912[c] -> h[c] + udp[c] + sqdg182[c]	3.69308e-05
Ar0503	1odec6912eg3p synthesis	glinoACP[c] + glyc3p[c] -> ACP[c] + 1odec6912eg3p[c]	0.000227703
Ar0504	pa1836912 synthesis	glinoACP[c] + 1odec6912eg3p[c] -> ACP[c] + pa1836912[c]	0.000227703
Ar0505	12dgr1836912 synthesis	h2o[c] + pa1836912[c] -> pi[c] + 12dgr1836912[c]	0.000227703
Ar0506	mgdg1836912 synthesis	udpgal[c] + 12dgr1836912[c] -> h[c] + udp[c] + mgdg1836912[c]	0.000225786
Ar0507	dgdg1836912 synthesis	udpgal[c] + mgdg1836912[c] -> udp[c] + dgdg1836912[c]	5.72203e-05
Ar0508	sqdg18391215 synthesis	h2o[c] + udpsfq[c] + 12dgr1836912[c] -> h[c] + udp[c] + sqdg183[c]	1.91622e-06
Ar0509	mglcdglyc synthesis	udpg[c] + 12dgr120[c] -> udp[c] + mglcdglyc[c]	0
Ar0510	Diacylglycerol kinase	atp[c] + h[c] + 12dgr120[c] -> adp[c] + pa120[c]	0
Ar0511	UDP-sulfoquinovose synthase	4 h[c] + udpg[c] + so3[c] -> h2o[c] + udpsfq[c]	0.000174202
Ar0512	glycerol-3-phosphate dehydrogenase (nadph)	h[c] + dhap[c] + nadph[c] <=> nadp[c] + glyc3p[c]	0.00122726
Ar0513	cdpdhdecg synthesis	h[c] + ctp[c] + pa160[c] -> ppi[c] + cdpdhdecg[c]	0.000104421
Ar0514	cdpdhdec9eg synthesis	h[c] + ctp[c] + pa161[c] -> ppi[c] + cdpdhdec9eg[c]	5.74457e-06
Ar0515	cdpdodecg synthesis	h[c] + ctp[c] + pa180[c] -> ppi[c] + cdpdodecg[c]	3.5695e-05
Ar0516	phosphatidate cytidylyltransferase	h[c] + ctp[c] + pa181[c] -> ppi[c] + cdpdodec11eg[c]	4.40239e-07
Ar0517	cdpdodec912eg synthesis	h[c] + ctp[c] + pa182912[c] -> ppi[c] + cdpdodec912eg[c]	5.74416e-05
Ar0518	cdpdodec6912eg synthesis	h[c] + ctp[c] + pa1836912[c] -> ppi[c] + cdpdodec6912eg[c]	0
Ar0519	cdpdodec91215eg synthesis	h[c] + ctp[c] + pa18391215[c] -> ppi[c] + cdpdodec91215eg[c]	0
Ar0520	pgp160 synthesis	glyc3p[c] + cdpdhdecg[c] -> h[c] + cmp[c] + pgp160[c]	0.000104421
Ar0521	pgp161 synthesis	glyc3p[c] + cdpdhdec9eg[c] -> h[c] + cmp[c] + pgp161[c]	5.74457e-06
Ar0522	pgp180 synthesis	glyc3p[c] + cdpdodecg[c] -> h[c] + cmp[c] + pgp180[c]	3.5695e-05
Ar0523	CDP-diacylglycerol glycerol-3-phosphate 3-phosphatidyltransferase	glyc3p[c] + cdpdodec11eg[c] -> h[c] + cmp[c] + pgp181[c]	4.40239e-07
Ar0524	pgp182912 synthesis	glyc3p[c] + cdpdodec912eg[c] -> h[c] + cmp[c] + pgp182912[c]	5.74416e-05
Ar0525	pgp18391215 synthesis	glyc3p[c] + cdpdodec91215eg[c] -> h[c] + cmp[c] + pgp18391215[c]	0
Ar0526	glycerophosphodiester phosphodiesterase (g3pc)	h2o[c] + g3pc[c] -> h[c] + chol[c] + glyc3p[p]	0
Ar0527	glycerophosphodiester phosphodiesterase (g3pe)	h2o[c] + g3pe[c] -> h[c] + glyc3p[c] + etha[c]	0
Ar0528	sn-glycerol-3-phosphocholine transport via ABC system (periplasm)	atp[c] + h2o[c] + g3pc[p] -> adp[c] + h[c] + pi[c] + g3pc[c]	0
Ar0529	sn-glycerol-3-phosphoethanolamine transport via ABC system (periplasm)	atp[c] + h2o[c] + g3pe[p] -> adp[c] + h[c] + pi[c] + g3pe[c]	0
Ar0530	probable 1-deoxyxylulose-5-phosphate synthase	h[c] + g3p[c] + pyr[c] -> co2[c] + dxyl5p[c]	0.000386609
Ar0531	1-deoxy-D-xylulose 5-phosphate reductoisomerase (nadph)	h[c] + nadph[c] + dxyl5p[c] -> nadp[c] + 2me4p[c]	0.00038653
Ar0532	4-diphosphocytidyl-2C-methyl-D-erythritol synthase	h[c] + ctp[c] + 2me4p[c] -> ppi[c] + 4c2me[c]	0.00038653
Ar0533	4-diphosphocytidyl-2-C-methyl-D-erythritol kinase	atp[c] + 4c2me[c] -> adp[c] + h[c] + 2h4c2cmde[c]	0.00038653
Ar0534	2C-methyl-D-erythritol 2,4-cyclodiphosphate synthase	2h4c2cmde[c] -> cmp[c] + 2mecdp[c]	0.00038653
Ar0535	GcpE protein	nadph[c] + 2mecdp[c] -> h2o[c] + nadp[c] + h2mb4p[c]	0.00038653
Ar0536	LytB protein homolog (ipdp)	h[c] + nadph[c] + h2mb4p[c] -> h2o[c] + nadp[c] + ipdp[c]	0.00038653
Ar0537	LytB protein homolog (dmpp)	h[c] + nadph[c] + h2mb4p[c] -> h2o[c] + nadp[c] + dmpp[c]	0
Ar0538	isopentenyl-diphosphate delta-isomerase	ipdp[c] <=> dmpp[c]	9.66324e-05
Ar0539	dimethylallyltranstransferase	ipdp[c] + dmpp[c] -> ppi[c] + grdp[c]	9.66324e-05
Ar0540	geranyltranstransferase	ipdp[c] + grdp[c] -> ppi[c] + frdp[c]	9.66324e-05
Ar0541	geranylgeranyl diphosphate synthase	3 h[c] + ipdp[c] + frdp[c] -> ppi[c] + ggdip[c]	9.66324e-05
Ar0542	geranylgeranyl reductase (gg-dip)	h[c] + 3 nadph[c] + ggdip[c] -> 3 nadp[c] + pPP[c]	4.83584e-05
Ar0543	solanesyl diphosphate synthase	5 ipdp[c] + ggdip[c] -> 5 ppi[c] + alltnd[c]	0
Ar0544	solanesyl diphosphate synthase	7 ipdp[c] + grdp[c] -> 7 ppi[c] + alltnd[c]	0
Ar0545	undecaprenyl pyrophosphate synthetase	8 ipdp[c] + frdp[c] -> 8 ppi[c] + udcpdp[c]	0
Ar0546	spermidine synthase	ametam[c] + ptrc[c] -> h[c] + 5mta[c] + spmd[c]	0
Ar0547	glutathionylspermidine synthase	atp[c] + redgthrd[c] + spmd[c] -> adp[c] + h[c] + pi[c] + gtspmd[c]	0
Ar0548	glutathionylspermidine amidase	h2o[c] + gtspmd[c] -> redgthrd[c] + spmd[c]	0
Ar0549	5-oxoprolinase	atp[c] + 2 h2o[c] + 5oxop[c] -> adp[c] + 2 h[c] + pi[c] + gluL[c]	0
Ar0550	gamma-glutamylcyclotransferase	5lglu[c] <=> cysL[c] + 5oxop[c]	0
Ar0551	redgthrd	h2o[c] + redgthrd[c] -> cgly[c] + 5lglu[c]	0
Ar0552	redgthrd2	h2o[c] + redgthrd[c] -> gluL[c] + cgly[c]	0
Ar0553	glutathione synthetase	atp[c] + gly[c] + glucys[c] -> adp[c] + h[c] + pi[c] + redgthrd[c]	0
Ar0554	glutamate-cysteine ligase	atp[c] + gluL[c] + cysL[c] -> adp[c] + h[c] + pi[c] + glucys[c]	0
Ar0555	glutathione-disulfide reductase	h[c] + nadph[c] + gthox[c] -> nadp[c] + 2 redgthrd[c]	0
Ar0556	sn-Glycero-3-phosphoethanolamine exchange	gthox[e] <=> gthox[p]	0
Ar0557	glycero-3-phosphocholine transport via diffusion (extracellular to periplasm)	gthox[e] <=>	0
Ar0558	glutathione transferase	redgthrd[c] + RX[c] -> rsgthrd[c] + HX[c]	0
Ar0559	acyl-acyl-carrier-protein)-UDP-N-acetylglucosamine O-acyltransferase	uacgam[c] + 3hmrsACP[c] <=> ACP[c] + u3aga[c]	0
Ar0560	UDP-3-O-acyl-N-acetylglucosamine deacetylase	h2o[c] + u3aga[c] -> ac[c] + u3hga[c]	0
Ar0561	UDP-3-O-(3-hydroxymyristoyl)glucosamine N-acetyltransferase	3hmrsACP[c] + u3hga[c] -> h[c] + ACP[c] + u23ga[c]	0
Ar0562	UDP-3-O-(3-hydroxymyristoyl) N-acetylglucosamine deacetylase	h2o[c] + u23ga[c] -> 2 h[c] + ump[c] + lipidX[c]	0
Ar0563	lipid A disaccharide synthase	u23ga[c] + lipidX[c] -> h[c] + udp[c] + lipidAds[c]	0
Ar0564	UDP-MurNac-tripeptide synthetase	atp[c] + uamag[c] + 26dapM[c] -> adp[c] + h[c] + pi[c] + ugmd[c]	0.0121738
Ar0565	UDP-N-acetylmuramoylalanyl-D-glutamyl-2,6-diaminopimelate-D-alanyl-D-alanyl ligase	atp[c] + alaala[c] + ugmd[c] -> adp[c] + h[c] + pi[c] + udpmaga2aa[c]	0.0121738
Ar0566	phospho-N-acetylmuramoyl-pentapeptide-transferase	udpmaga2aa[c] + udcpp[c] -> ump[c] + acmlddd[c]	0.0121738
Ar0567	UDP-N-acetylglucosamine-N-acetylmuramyl-(pentapeptide) pyrophosphoryl-undecaprenol N-acetylglucosamine transferase	uacgam[c] + acmlddd[c] -> h[c] + udp[c] + uaagmda[c]	0.0121738
Ar0568	murein polymerizing transglycosylase	2 uaagmda[c] -> 2 h[c] + 2 udcpdp[c] + murein5p5p[p]	0.00608689
Ar0569	penicillin-binding protein	murein5p5p[p] -> alaD[p] + murein5px4p[p]	0.00608689
Ar0570	D-alanyl-D-alanine carboxypeptidase	murein5px4p[p] + h2o[p] -> alaD[p] + murein4px4p[p]	0.00608689
Ar0571	undecaprenyl pyrophosphate phosphatase	h2o[c] + udcpdp[c] -> h[c] + pi[c] + udcpp[c]	0.0121738
Ar0572	ThiSCOSH synthesis	sulcysenz[c] -> ThiSCOSH[c]	5.4365e-08
Ar0573	dhgly synthesis	nadph[c] + amet[c] + tyrL[c] -> h[c] + nadp[c] + metL[c] + dhgly[c] + 4crsol[c] + dad5[c]	5.4365e-08
Ar0574	tyrosine lyase	dxyl5p[c] + ThiSCOSH[c] + dhgly[c] -> h2o[c] + 22cpetz[c]	5.4365e-08
Ar0575	4mpetz synthesis	22cpetz[c] -> 4mpetz[c]	5.4365e-08
Ar0576	Sink needed to allow dad5 to leave system	dad5[c] -> dad5[e]	0.000173611
Ar0577	dad-5 exchange	dad5[e] <=>	0.000173611
Ar0578	Sink needed to allow amob to leave system	amob[c] -> amob[e]	2.905e-10
Ar0579	dad-5 exchange	amob[e] <=>	2.905e-10
Ar0580	Sink gcald	gcald[c] -> gcald[e]	7.055e-10
Ar0581	gcald exchange	gcald[e] <=>	7.055e-10
Ar0582	phosphomethylpyrimidine synthase	amet[c] + air[c] -> 2 h[c] + for[c] + metL[c] + co[c] + dad5[c] + 4ampm[c]	5.4365e-08
Ar0583	phosphomethylpyrimidine kinase	atp[c] + 4ampm[c] -> adp[c] + 2mahmp[c]	5.4365e-08
Ar0584	thiamin-phosphate pyrophosphorylase	h[c] + 4mpetz[c] + 2mahmp[c] -> ppi[c] + thmmp[c]	5.4365e-08
Ar0585	putative thiamine-monophosphate kinase	atp[c] + thmmp[c] -> adp[c] + thmpp[c]	0
Ar0586	GTP cyclohydrolase II 3,4-dihydroxy-2-butanone 4-phosphate synthase (dhbp synthase)	3 h2o[c] + gtp[c] -> 2 h[c] + for[c] + ppi[c] + 25drapp[c]	7.07575e-08
Ar0587	diaminohydroxyphosphoribosylaminopyrimidine deaminase (25drapp)	h[c] + h2o[c] + 25drapp[c] -> nh4[c] + 5apru[c]	7.07575e-08
Ar0588	diaminohydroxyphosphoribosylaminopyrimidine deaminase (5apru)	h[c] + nadph[c] + 5apru[c] -> nadp[c] + 5aprbu[c]	7.07575e-08
Ar0589	pyrimidine phosphatase	h2o[c] + 5aprbu[c] -> pi[c] + 4r5au[c]	7.07575e-08
Ar0590	riboflavin synthase alpha chain (4r5au)	4r5au[c] + db4p[c] -> 2 h2o[c] + pi[c] + dmlz[c]	1.41515e-07
Ar0591	GTP cyclohydrolase II	ru5pD[c] -> h[c] + for[c] + db4p[c]	1.41515e-07
Ar0592	riboflavin synthase alpha chain (dmlz)	2 dmlz[c] -> 4r5au[c] + ribflv[c]	7.07575e-08
Ar0593	riboflavin kinase FMN adenylyltransferase (ribflv)	atp[c] + ribflv[c] -> adp[c] + h[c] + fmn[c]	5.81e-10
Ar0594	riboflavin kinase FMN adenylyltransferase (fmn)	atp[c] + h[c] + fmn[c] -> ppi[c] + fad[c]	0
Ar0595	dmbzid synthesis	o2[c] + fmnh2[c] -> h2o[c] + e4p[c] + dmbzid[c]	5.81e-10
Ar0596	nicotinate-nucleotide-dimethylbenzimidazole phosphoribosyltransferase	dmbzid[c] + nicrnt[c] -> h[c] + nac[c] + 5prdmbz[c]	5.81e-10
Ar0597	alpha-ribazole phosphatase	h2o[c] + 5prdmbz[c] -> pi[c] + rdmbzi[c]	5.81e-10
Ar0598	NADPH-dependent FMN reductase (fmn-nadph)	h[c] + nadph[c] + fmn[c] -> nadp[c] + fmnh2[c]	8.715e-10
Ar0599	D-erythrose 4-phosphate dehydrogenase	h2o[c] + e4p[c] + nad[c] <=> 2 h[c] + nadh[c] + 4per[c]	2.5398e-08
Ar0600	4-phosphoerythronate dehydrogenase	nad[c] + 4per[c] <=> h[c] + nadh[c] + ohpb[c]	2.5398e-08
Ar0601	phosphoserine aminotransferase (ohpb)	gluL[c] + ohpb[c] <=> akg[c] + phthr[c]	2.5398e-08
Ar0602	4-hydroxythreonine-4-phosphate dehydrogenase	h[c] + nad[c] + phthr[c] -> nadh[c] + 2s2a3o4p[c]	2.5398e-08
Ar0603	spontaneous 1	2s2a3o4p[c] -> co2[c] + 3a2oxp[c]	2.5398e-08
Ar0604	pyridoxine 5'-phosphate synthase	dxyl5p[c] + 3a2oxp[c] -> 2 h[c] + 2 h2o[c] + pi[c] + pdx5p[c]	2.5398e-08
Ar0605	threonine synthase	h2o[c] + phthr[c] -> pi[c] + 4hthr[c]	0
Ar0606	quinolinate synthase	dhap[c] + iasp[c] -> 2 h2o[c] + pi[c] + quln[c]	7.80283e-07
Ar0607	nicotinate-nucleotide pyrophosphorylase (carboxylating)	2 h[c] + prpp[c] + quln[c] -> co2[c] + ppi[c] + nicrnt[c]	7.80283e-07
Ar0608	nicotinate phosphoribosyltransferase	ppi[c] + nicrnt[c] <=> h[c] + prpp[c] + nac[c]	7.79702e-07
Ar0609	nicotinamide-nucleotide amidase	h2o[c] + nmn[c] -> nh4[c] + nicrnt[c]	0
Ar0610	nicotinate-nucleotide adenylyltransferase	atp[c] + h[c] + nicrnt[c] <=> ppi[c] + dnad[c]	0
Ar0611	NH(3)-dependent NAD(+) synthetase	atp[c] + h2o[c] + glnL[c] + dnad[c] -> h[c] + nad[c] + amp[c] + ppi[c] + gluL[c]	0
Ar0612	NAD(P) transhydrogenase	nad[c] + nadph[c] <=> nadh[c] + nadp[c]	2.58749
Ar0613	probable inorganic polyphosphateATP-NAD kinase 1	atp[c] + nad[c] -> adp[c] + h[c] + nadp[c]	0
Ar0614	nicotinamide-nucleotide amidase (NAD)	atp[c] + h[c] + nmn[c] <=> nad[c] + ppi[c]	0
Ar0615	5'-nucleotidase	h2o[c] + nmn[c] -> pi[c] + ncambr[c]	0
Ar0616	purine nucleosidase	h2o[c] + ncambr[c] -> h[c] + r5p[c] + ncam[c]	0
Ar0617	acetolactate synthase	2 pyr[c] -> co2[c] + 2ace[c]	2.9216e-08
Ar0618	dihydroxyisovalerate dehydrogenase	h[c] + nadph[c] + 2ace[c] -> nadp[c] + 23d3m[c]	2.9216e-08
Ar0619	dihydroxy-acid dehydratase	23d3m[c] -> h2o[c] + 3met2[c]	2.9216e-08
Ar0620	3-methyl-2-oxobutanoate hydroxymethyltransferase	h2o[c] + mlthf[c] + 3met2[c] -> thf[c] + 2dhp[c]	2.9216e-08
Ar0621	2-dehydropantoate 2-reductase	h[c] + nadph[c] + 2dhp[c] <=> nadp[c] + pantR[c]	2.9216e-08
Ar0622	pantoate-beta-alanine ligase cytidylate kinase (ala-B)	atp[c] + alaB[c] + pantR[c] -> h[c] + amp[c] + ppi[c] + pntoR[c]	2.9216e-08
Ar0623	pantothenate kinase	atp[c] + pntoR[c] -> adp[c] + h[c] + 4ppan[c]	0
Ar0624	phosphopantothenate-cysteine ligase	ctp[c] + cysL[c] + 4ppan[c] -> h[c] + ppi[c] + cmp[c] + 4ppcys[c]	0
Ar0625	phosphopantothenoylcysteine decarboxylase	h[c] + 4ppcys[c] -> co2[c] + pan4p[c]	0
Ar0626	pantetheine-phosphate adenylyltransferase	atp[c] + h[c] + pan4p[c] <=> ppi[c] + dpcoa[c]	0
Ar0627	dephospho-CoA kinase	atp[c] + dpcoa[c] -> adp[c] + h[c] + coa[c]	0
Ar0628	4phosphopantetheinyl transferase	coa[c] + apoACP[c] -> h[c] + pap[c] + ACP[c]	0
Ar0629	Malonyl-CoA methyltransferase	amet[c] + malcoa[c] -> ahcys[c] + malcoame[c]	2.905e-10
Ar0630	ogmeACP synthase	h[c] + malACP[c] + malcoame[c] -> co2[c] + coa[c] + ogmeACP[c]	2.905e-10
Ar0631	hgmeACP reductase	h[c] + nadph[c] + ogmeACP[c] -> nadp[c] + hgmeACP[c]	2.905e-10
Ar0632	egmeACP dehydratase	hgmeACP[c] -> h2o[c] + egmeACP[c]	2.905e-10
Ar0633	gmeACP reductase	h[c] + nadph[c] + egmeACP[c] -> nadp[c] + gmeACP[c]	2.905e-10
Ar0634	opmeACP[c] synthaseII	h[c] + malACP[c] + gmeACP[c] -> co2[c] + ACP[c] + opmeACP[c]	2.905e-10
Ar0635	hpmeACP synthase	h[c] + nadph[c] + opmeACP[c] -> nadp[c] + hpmeACP[c]	2.905e-10
Ar0636	epmeACP dehydratase	hpmeACP[c] -> h2o[c] + epmeACP[c]	2.905e-10
Ar0637	pmeAcP reductase	h[c] + nadph[c] + epmeACP[c] -> nadp[c] + pmeACP[c]	2.905e-10
Ar0638	pimACP methyl esterase	h2o[c] + pmeACP[c] -> pimACP[c] + meoh[c]	2.905e-10
Ar0639	8-amino-7-oxononanoate synthase	alaL[c] + pimACP[c] -> co2[c] + ACP[c] + 8aonn[c]	2.905e-10
Ar0640	adenosylmethionine-8-amino-7-oxononanoate transaminase	amet[c] + 8aonn[c] -> amob[c] + dann[c]	2.905e-10
Ar0641	dethiobiotin synthase	atp[c] + co2[c] + dann[c] -> adp[c] + 3 h[c] + pi[c] + dtbt[c]	2.905e-10
Ar0642	biotin synthase	2 h[c] + 2 amet[c] + dtbt[c] -> 2 metL[c] + 2 dad5[c] + btn[c]	2.905e-10
Ar0643	biotin-carboxyl carrier protein	atp[c] + 2 h[c] + btn[c] -> ppi[c] + btnamp[c]	0
Ar0644	biotin-carboxyl carrier protein (haloc)	btnamp[c] + apoc[c] -> amp[c] + haloc[c]	0
Ar0645	lipoic acid synthetase	2 amet[c] + ocACP[c] -> 2 metL[c] + 2 dad5[c] + lipoACP[c]	0
Ar0646	lipoate-protein ligase B	lipoACP[c] + apop[c] -> ACP[c] + pn6liplys[c]	0
Ar0647	lipoate-protein ligase A	apop[c] + lipoate[c] -> amp[c] + pn6liplys[c]	0
Ar0648	cyclic pyranopterin phosphate synthas	h2o[c] + gtp[c] -> ppi[c] + cpmp[c]	0
Ar0649	molybdopterin synthase catalytic subunit	cpmp[c] + cu2[c] + 2 moadcosh[c] -> 5 h[c] + 2 moadcoo[c] + mpt[c]	0
Ar0650	GTP cyclohydrolase I	h2o[c] + gtp[c] -> h[c] + for[c] + ahdt[c]	7.055e-10
Ar0651	6-pyruvoyl-tetrahydropterin synthase	4 h[c] + ahdt[c] -> pppi[c] + 6ptht[c]	0
Ar0652	crbxthpro synthase	h2o[c] + ahdt[c] -> acald[c] + pppi[c] + crbxthpro[c]	0
Ar0653	synthase	crbxthpro[c] -> nh4[c] + 7c7c[c]	0
Ar0654	7-cyano-7-deazaguanine synthase	atp[c] + nh4[c] + 7c7c[c] -> adp[c] + h[c] + h2o[c] + pi[c] + preq0[c]	0
Ar0655	7-cyano-7-deazaguanine reductase	3 h[c] + 2 nadph[c] + preq0[c] -> 2 nadp[c] + preq1[c]	0
Ar0656	phosphodiesterase	3 h2o[c] + ahdt[c] -> 2 h[c] + 3 pi[c] + dhnpt[c]	7.055e-10
Ar0657	dihydroneopterin aldolase	dhnpt[c] -> gcald[c] + 6hdp[c]	7.055e-10
Ar0658	7,8-dihydro-6-hydroxymethylpterin-pyrophosphokinase	atp[c] + 2 h[c] + 6hdp[c] -> amp[c] + 2a4h6h78dd[c]	7.055e-10
Ar0659	dihydropteroate synthase	2a4h6h78dd[c] + 4abz[c] -> 3 h[c] + ppi[c] + dhpt[c]	0
Ar0660	folylpolyglutamate synthase	atp[c] + gluL[c] + dhpt[c] -> adp[c] + h[c] + pi[c] + dhf[c]	7.055e-10
Ar0661	aminodeoxychorismate synthase	glnL[c] + chor[c] -> gluL[c] + 4adcho[c]	7.055e-10
Ar0662	4-aminobenzoate synthase	4adcho[c] -> h[c] + pyr[c] + 4abz[c]	7.055e-10
Ar0663	dihydropteroate synthase	2a4h6h78dd[c] + 4abz[c] -> h2o[c] + dhpt[c]	7.055e-10
Ar0664	aminomethyltransferase	methf[c] -> h2o[c] + 5fthf[c]	7.1136
Ar0665	5-formyltetrahydrofolate cyclo-ligase	atp[c] + 5fthf[c] -> adp[c] + pi[c] + methf[c]	7.1136
Ar0666	methylenetetrahydrofolate dehydrogenase (NADP+) (10fthf)	h[c] + 10fthf[c] <=> h2o[c] + methf[c]	-0.00527873
Ar0667	methylenetetrahydrofolate dehydrogenase (NADP+) (nadp)	nadph[c] + methf[c] <=> nadp[c] + mlthf[c]	-0.00527873
Ar0668	methylenetetrahydrofolate reductase (nadph)	2 h[c] + nadph[c] + mlthf[c] -> nadp[c] + 5mthf[c]	0.00163224
Ar0669	formyltetrahydrofolate deformylase	h2o[c] + 10fthf[c] -> h[c] + for[c] + thf[c]	4.36593e-05
Ar0670	GTPase EngC	h2o[c] + ahdt[c] -> h[c] + ppi[c] + dhpmp[c]	0
Ar0671	isochorismate synthase	chor[c] <=> ichor[c]	4.14957e-10
Ar0672	2sehchc synthase	4 h[c] + akg[c] + ichor[c] -> co2[c] + 2sehchc[c]	4.15e-10
Ar0673	2shchc synthase	2sehchc[c] -> 3 h[c] + pyr[c] + 2shchc[c]	4.15e-10
Ar0674	O-succinylbenzoate synthase	2shchc[c] -> h2o[c] + sucbz[c]	4.15e-10
Ar0675	O-succinylbenzoic acid-CoA ligase	atp[c] + coa[c] + sucbz[c] -> amp[c] + ppi[c] + sbzcoa[c]	4.15e-10
Ar0676	1,4-dihydroxy-2-naphthoate synthase	h[c] + sbzcoa[c] -> h2o[c] + 14dhncoa[c]	4.15e-10
Ar0677	1,4-dihydroxy-2-naphthoyl-CoA hydrolase	h2o[c] + 14dhncoa[c] -> h[c] + coa[c] + dhna[c]	4.15e-10
Ar0678	4-hydroxybenzoate-octaprenyl transferase (dhna)	dhna[c] + octdp[c] -> h[c] + co2[c] + ppi[c] + 2dmmq8[c]	0
Ar0679	2-heptaprenyl-1,4-naphthoquinone methyltransferase	amet[c] + 2dmmq8[c] -> h[c] + ahcys[c] + mqn8[c]	0
Ar0680	4-hydroxybenzoate-octaprenyl transferase (dhna)	pPP[c] + dhna[c] -> 2 h[c] + co2[c] + ppi[c] + 2p14n[c]	4.15e-10
Ar0681	prepilin peptidase (2-p14n)	amet[c] + 2p14n[c] -> h[c] + ahcys[c] + phqn[c]	4.15e-10
Ar0682	chorismate lyase	chor[c] -> pyr[c] + 4hbz[c]	0
Ar0683	4-hydroxybenzoate-octaprenyl transferase (4hbz)	octdp[c] + 4hbz[c] -> ppi[c] + 3ophb[c]	0
Ar0684	3-polyprenyl-4-hydroxybenzoate carboxy-lyase	h[c] + 3ophb[c] -> co2[c] + 2oph[c]	0
Ar0685	2-Octaprenylphenol hydroxylase	2 h[c] + o2[c] + 2oph[c] -> h2o[c] + 2ohph[c]	0
Ar0686	2-octaprenyl-6-hydroxyphenol methylase	amet[c] + 2ohph[c] -> h[c] + ahcys[c] + 2omph[c]	0
Ar0687	beta-carotene hydroxylase (2omph)	o2[c] + 2omph[c] -> h2o[c] + 2o6me14b[c]	0
Ar0688	prepilin peptidase (2o6me14b)	amet[c] + 2o6me14b[c] -> h[c] + ahcys[c] + 2o3m6m14b[c]	0
Ar0689	beta-carotene hydroxylase (2o3m6m14b)	2 h[c] + o2[c] + 2o3m6m14b[c] -> h2o[c] + 2o3m5h6m[c]	0
Ar0690	3-demethylubiquinone-9 3-methyltransferase	amet[c] + 2o3m5h6m[c] -> h[c] + q8[c] + ahcys[c]	0
Ar0691	homogentisate solanyltransferase	25dhpl[c] + alltnd[c] -> 3 h[c] + co2[c] + ppi[c] + 2m6s14b[c]	0
Ar0692	2-methyl-6-phytylbenzoquinone methyltransferase	amet[c] + 2m6s14b[c] -> 3 h[c] + ahcys[c] + pqn9[c]	0
Ar0693	4-hydroxybenzoate-octaprenyl transferase (25dhpl)	25dhpl[c] + pPP[c] -> h[c] + co2[c] + ppi[c] + 2m6pq[c]	1.99366e-07
Ar0694	tocopherol cyclase (2m6pq)	2m6pq[c] -> dtpr[c]	0
Ar0695	gamma-tocopherol methyltransferase (d-tpr)	amet[c] + dtpr[c] -> h[c] + ahcys[c] + btpr[c]	0
Ar0696	prepilin peptidase (2m6pq)	amet[c] + 2m6pq[c] -> h[c] + ahcys[c] + 23dim5p[c]	1.99366e-07
Ar0697	tocopherol cyclase (23dim5p)	23dim5p[c] -> gtpr[c]	1.99366e-07
Ar0698	gamma-tocopherol methyltransferase (g-tpr)	amet[c] + gtpr[c] -> h[c] + ahcys[c] + atpr[c]	1.99366e-07
Ar0699	glutamyl-tRNA synthetase	atp[c] + gluL[c] + trnaglu[c] -> amp[c] + ppi[c] + glutrna[c]	0.000694013
Ar0700	glutamyl-tRNA reductase	h[c] + nadph[c] + glutrna[c] -> nadp[c] + trnaglu[c] + glu1sa[c]	0.000694013
Ar0701	glutamate-1-semialdehyde 2,1-aminomutase	glu1sa[c] <=> 5aop[c]	0.000694013
Ar0702	porphobilinogen synthase (5-aminolevulinate dehydratase)	2 5aop[c] -> h[c] + 2 h2o[c] + ppbng[c]	0.000347006
Ar0703	porphobilinogen deaminase (hydroxymethylbilane synthase, preuroporphyrinogen synthase)	h2o[c] + 4 ppbng[c] -> 4 nh3[c] + hmbil[c]	8.67516e-05
Ar0704	bifunctional uroporphyrinogen-III C-methyltransferase (hmbil)	hmbil[c] -> h2o[c] + uppg3[c]	8.67516e-05
Ar0705	uroporphyrinogen decarboxylase	4 h[c] + uppg3[c] -> 4 co2[c] + cpppg3[c]	8.6751e-05
Ar0706	pppg9 oxidase	2 h[c] + o2[c] + cpppg3[c] -> 2 h2o[c] + 2 co2[c] + pppg9[c]	0
Ar0707	oxygene pppg9 oxidase	2 amet[c] + cpppg3[c] -> 2 co2[c] + 2 metL[c] + 2 dad5[c] + pppg9[c]	8.6751e-05
Ar0708	protoporphyrinogen oxidase (pppg9)	3 o2[c] + pppg9[c] -> 3 h2o2[c] + ppp9[c]	8.6751e-05
Ar0709	ferrochelatase	ppp9[c] + fe2[c] -> 2 h[c] + pheme[c]	3.85924e-05
Ar0710	protoheme IX farnesyltransferase	h2o[c] + frdp[c] + pheme[c] -> ppi[c] + hemeo[c]	0
Ar0711	cytochrome c oxidase assembly protein subunit 15	h2o[c] + hemeo[c] -> 4 h[c] + hemea[c]	0
Ar0712	sirohydrochlorin cobaltochelatase	5 h[c] + scl[c] + cobalt2[c] -> cp2[c]	0
Ar0713	S-adenosyl-methionineprecorrin-2 methyltransferase	h[c] + amet[c] + cp2[c] -> ahcys[c] + cp3[c]	0
Ar0714	Precorrin-3B C17-methyltransferase (cp3)	amet[c] + cp3[c] -> h[c] + ahcys[c] + cp4[c]	0
Ar0715	precorrin-4 C11-methyltransferase (cp4)	amet[c] + cp4[c] -> h[c] + ahcys[c] + cp5A[c]	0
Ar0716	Precorrin-3B C17-methyltransferase (cp5A)	h2o[c] + cp5A[c] -> acald[c] + cp5b[c]	0
Ar0717	prepilin peptidase (cp5b)	amet[c] + cp5b[c] -> ahcys[c] + cp6a[c]	0
Ar0718	precorrin-6X reductase (cp6a)	h[c] + nadph[c] + cp6a[c] -> nadp[c] + cp6b[c]	0
Ar0719	precorrin-6y C5, 15-methyltransferase (cp6b)	amet[c] + cp6b[c] -> h[c] + co2[c] + ahcys[c] + cp7[c]	0
Ar0720	precorrin-6y C5, 15-methyltransferase (cp7)	amet[c] + cp7[c] -> h[c] + ahcys[c] + cp8x[c]	0
Ar0721	cobalt-dependent transcriptional regulator CoaR (cp8x)	cp8x[c] -> cbrn[c]	0
Ar0722	hydrogenobyrinic acid a,c-diamide synthase (glutamine -hydrolysing) (cbrn)	2 atp[c] + 2 h2o[c] + 2 glnL[c] + cbrn[c] -> 2 adp[c] + 5 h[c] + 2 pi[c] + 2 gluL[c] + cobIIacd[c]	0
Ar0723	heme oxygenase	2 h[c] + 3 nadph[c] + 3 o2[c] + pheme[c] -> 3 h2o[c] + 3 nadp[c] + co[c] + fe2[c] + biIXa[c]	3.85924e-05
Ar0724	3Z-phycocyanobilin ferredoxin oxidoreductase	4 h[c] + 4 redfer[c] + biIXa[c] -> 4 oxifer[c] + 3zpcy[c]	3.85924e-05
Ar0725	biliverdin reductase	h[c] + nadph[c] + biIXa[c] -> nadp[c] + bilirub[c]	0
Ar0726	Magnesium protoporphyrin IX chelatase subunit I	atp[c] + h2o[c] + ppp9[c] + mg2[c] -> adp[c] + h[c] + pi[c] + Mgpp[c]	4.81587e-05
Ar0727	S-adenosylmethionine-Mg-protoporphyrin IX methyltransferase	amet[c] + Mgpp[c] -> h[c] + ahcys[c] + Mgppme[c]	4.81587e-05
Ar0728	Mg-protoporphyrin IX monomethyl ester oxidative cyclase (Mg-ppme)	nadph[c] + o2[c] + Mgppme[c] -> h2o[c] + nadp[c] + 131hmpIX13me[c]	4.81587e-05
Ar0729	Mg-protoporphyrin IX monomethyl ester oxidative cyclase 131-hmp-IX-13-me)	h[c] + nadph[c] + o2[c] + 131hmpIX13me[c] -> 2 h2o[c] + nadp[c] + 131ompIX13me[c]	4.81587e-05
Ar0730	Mg-protoporphyrin IX monomethyl ester oxidative cyclase (131-omp-IX-13-me)	2 h[c] + nadph[c] + o2[c] + 131ompIX13me[c] -> 2 h2o[c] + nadp[c] + dpllidea[c]	4.81587e-05
Ar0731	coenzyme F420 hydrogenase	h[c] + nadph[c] + dpllidea[c] -> nadp[c] + mpllidea[c]	4.81587e-05
Ar0732	light-dependent NADPH-protochlorophyllide oxidoreductase	h[c] + nadph[c] + mpllidea[c] -> nadp[c] + chllidea[c]	4.81587e-05
Ar0733	light-independent protochlorophyllide reductase	2 adp[c] + 2 pi[c] + oxifer[c] + mpllidea[c] -> 2 atp[c] + redfer[c] + chllidea[c]	0
Ar0734	chlorophyll a synthase	pPP[c] + chllidea[c] -> h[c] + ppi[c] + chlolla[c]	4.81587e-05
Ar0735	bifunctional uroporphyrinogen-III C-methyltransferase (uppg3)	2 amet[c] + uppg3[c] -> h[c] + 2 ahcys[c] + dscl[c]	5.81e-10
Ar0736	precorrin-2 C20-methyltransferase (dscl)	6 h[c] + amet[c] + dscl[c] -> ahcys[c] + pcr3a[c]	5.81e-10
Ar0737	precorrin-3B synthase	h[c] + nadh[c] + o2[c] + pcr3a[c] -> h2o[c] + nad[c] + pcr3b[c]	5.81e-10
Ar0738	Precorrin-3B C17-methyltransferase (pcr3b)	amet[c] + pcr3b[c] -> h[c] + ahcys[c] + pcr4[c]	5.81e-10
Ar0739	precorrin-4 C11-methyltransferase (pcp4)	amet[c] + pcr4[c] -> h[c] + ahcys[c] + pcr5[c]	5.81e-10
Ar0740	precorrin-2 C20-methyltransferase (pcr5)	h2o[c] + amet[c] + pcr5[c] -> ac[c] + ahcys[c] + pcr6a[c]	5.81e-10
Ar0741	precorrin-6X reductase (pcr6a)	h[c] + nadph[c] + pcr6a[c] -> nadp[c] + pcr6b[c]	5.81e-10
Ar0742	precorrin-6y C5, 15-methyltransferase (pcr6b)	2 amet[c] + pcr6b[c] -> h[c] + co2[c] + 2 ahcys[c] + pcr8x[c]	5.81e-10
Ar0743	cobalt-dependent transcriptional regulator CoaR (pcr8x)	pcr8x[c] <=> hdgbr[c]	5.81053e-10
Ar0744	hydrogenobyrinic acid a,c-diamide synthase (glutamine -hydrolysing) (hdgbr)	2 atp[c] + 2 h2o[c] + 2 glnL[c] + hdgbr[c] -> 2 adp[c] + 4 h[c] + 2 pi[c] + 2 gluL[c] + hdgbrac[c]	5.81e-10
Ar0745	cobaltochelatase CobN	atp[c] + h2o[c] + cobalt2[c] + hdgbrac[c] -> adp[c] + h[c] + pi[c] + cobIIacd[c]	5.81e-10
Ar0746	cob(II)yrinic acid a,c-diamide reductase	fmnh2[c] + 2 cobIIacd[c] -> 4 h[c] + fmn[c] + 2 clacd[c]	2.905e-10
Ar0747	bifunctional uroporphyrinogen-III C-methyltransferase (clacd)	atp[c] + 6 h[c] + clacd[c] -> pppi[c] + acacd[c]	5.81e-10
Ar0748	cobyric acid synthase	4 atp[c] + 4 h2o[c] + 4 glnL[c] + acacd[c] -> 4 adp[c] + 4 pi[c] + 4 gluL[c] + adcob[c]	5.81e-10
Ar0749	cobalamin biosynthesis protein	atp[c] + adcob[c] + 2r1a2p[c] -> adp[c] + pi[c] + adocbip1[c]	5.81e-10
Ar0750	cob(I)alamin adenosyltransferase	atp[c] + 7 h[c] + cbl1[c] -> pppi[c] + adocbip1[c]	0
Ar0751	cobalamin (5'-phosphate) synthase	atp[c] + adocbip1[c] -> adp[c] + h[c] + adocbip2[c]	5.81e-10
Ar0752	Bifunctional cobalamin biosynthesis	h[c] + gtp[c] + adocbip2[c] -> ppi[c] + agdpcbi[c]	5.81e-10
Ar0753	coenzymeB12 synthesis	rdmbzi[c] + agdpcbi[c] -> h[c] + gmp[c] + adocbl[c]	5.81e-10
Ar0754	L-threonine 3-O-phosphate decarboxylase	Lto3p[c] -> co2[c] + 2r1a2p[c]	5.81e-10
Ar0755	L-threonine 3-O-phosphate decarboxylase	atp[c] + thrL[c] -> adp[c] + Lto3p[c]	5.81e-10
Ar0756	phytoene synthase (gg-dip)	2 ggdip[c] -> 3 h[c] + ppi[c] + pdp[c]	2.4137e-05
Ar0757	phytoene synthase (pdp)	pdp[c] -> 3 h[c] + ppi[c] + pte[c]	2.4137e-05
Ar0758	acyl-lipid desaturase (delta 12 pte)	nadp[c] + pte[c] -> h[c] + nadph[c] + ptf[c]	2.4137e-05
Ar0759	acyl-lipid desaturase (delta 12 ptf)	nadp[c] + ptf[c] -> h[c] + nadph[c] + zcarot[c]	2.4137e-05
Ar0760	zeta-carotene desaturase (z-carot)	h[c] + nadph[c] + o2[c] + zcarot[c] -> 2 h2o[c] + nadp[c] + nesp[c]	2.4137e-05
Ar0761	zeta-carotene desaturase (z-carot)	h[c] + nadph[c] + o2[c] + nesp[c] -> 2 h2o[c] + nadp[c] + tlycop[c]	2.4137e-05
Ar0762	cytochrome P450, CYP120A1 (g-carot)	tlycop[c] <=> gcarot[c]	2.4137e-05
Ar0763	cytochrome P450, CYP120A1 (b-carot)	gcarot[c] <=> bcarot[c]	2.4137e-05
Ar0764	bifunctional lycopene cyclasedioxygenase (biso)	bcarot[c] <=> 4 h[c] + biso[c]	0
Ar0765	bifunctional lycopene cyclasedioxygenase (iso)	biso[c] <=> 4 h[c] + iso[c]	0
Ar0766	beta-carotene hydroxylase (b-carot)	h[c] + nadh[c] + o2[c] + bcarot[c] -> h2o[c] + nad[c] + bcrypx[c]	5.07423e-06
Ar0767	beta-carotene hydroxylase (b-crypx)	h[c] + nadh[c] + o2[c] + bcrypx[c] -> h2o[c] + nad[c] + zxt[c]	2.50052e-06
Ar0768	beta-carotene ketolase	nadph[c] + o2[c] + bcarot[c] -> h2o[c] + nadp[c] + echi[c]	5.10196e-06
Ar0769	beta-carotene ketolase (canth)	nadph[c] + o2[c] + echi[c] -> h2o[c] + nadp[c] + canth[c]	2.51938e-06
Ar0770	glucose-1-phosphate thymidylyltransferase	h[c] + ag1p[c] + dttp[c] -> ppi[c] + dtdpglu[c]	2.83296e-07
Ar0771	dTDP-glucose 4,6-dehydratase	dtdpglu[c] -> h2o[c] + dtdp4d6dg[c]	2.83296e-07
Ar0772	dTDP-4-dehydrorhamnose 3,5-epimerase	dtdp4d6dg[c] -> dtdp4d6dm[c]	2.83296e-07
Ar0773	dTDP-6-deoxy-L-mannose-dehydrogenase	h[c] + nadph[c] + dtdp4d6dm[c] -> nadp[c] + dtdprmn[c]	2.83296e-07
Ar0774	N-acetylneuraminate synthase	h2o[c] + pep[c] + ManNAc6p[c] -> pi[c] + ace9p[c]	5.66591e-09
Ar0775	N-acylneuraminate-9-phosphatase	h2o[c] + ace9p[c] -> 2 h[c] + pi[c] + acene[c]	5.66591e-09
Ar0776	CMP-N-acetylneuraminic acid synthetase	ctp[c] + acene[c] -> h[c] + ppi[c] + cmpnan[c]	5.66591e-09
Ar0777	alanyl-tRNA synthetase	atp[c] + alaL[c] + trnaala[c] -> amp[c] + ppi[c] + alatrna[c]	0
Ar0778	phenylalanyl-tRNA synthetase	atp[c] + pheL[c] + trnaphe[c] -> amp[c] + ppi[c] + phetrna[c]	0
Ar0779	lysyl-tRNA synthetase	atp[c] + lysL[c] + trnalys[c] -> amp[c] + ppi[c] + lystrna[c]	0
Ar0780	glycyl-tRNA synthetase	atp[c] + gly[c] + trnagly[c] -> amp[c] + ppi[c] + glytrna[c]	0
Ar0781	isoleucyl-tRNA synthetase	atp[c] + ileL[c] + trnaile[c] -> amp[c] + ppi[c] + iletrna[c]	0
Ar0782	prolyl-tRNA synthetase	atp[c] + proL[c] + trnapro[c] -> amp[c] + ppi[c] + protrna[c]	0
Ar0783	cysteinyl-tRNA synthetase	atp[c] + cysL[c] + trnacys[c] -> amp[c] + ppi[c] + cystrna[c]	0
Ar0784	leucyl-tRNA synthetase	atp[c] + leuL[c] + trnaleu[c] -> amp[c] + ppi[c] + leutrna[c]	0
Ar0785	Glutamyl-tRNA(Gln) amidotransferase	atp[c] + glnL[c] + trnagln[c] -> amp[c] + ppi[c] + glntrna[c]	0
Ar0786	seryl-tRNA synthetase	atp[c] + serL[c] + trnaser[c] -> amp[c] + ppi[c] + sertrna[c]	0
Ar0787	asparaginyl-tRNA synthetase	atp[c] + asnL[c] + trnaasn[c] -> amp[c] + ppi[c] + asntrna[c]	0
Ar0788	tyrosyl tRNA synthetase	atp[c] + tyrL[c] + trnatyr[c] -> amp[c] + ppi[c] + tyrtrna[c]	0
Ar0789	threonyl-tRNA synthetase	atp[c] + thrL[c] + trnathr[c] -> amp[c] + ppi[c] + thrtrna[c]	0
Ar0790	aspartyl-tRNA synthetase	atp[c] + aspL[c] + trnaasp[c] -> amp[c] + ppi[c] + asptrna[c]	0
Ar0791	arginyl-tRNA synthetase	atp[c] + argL[c] + trnaarg[c] -> amp[c] + ppi[c] + argtrna[c]	0
Ar0792	methionyl-tRNA synthetase	atp[c] + metL[c] + trnamet[c] -> amp[c] + ppi[c] + mettrna[c]	0
Ar0793	histidyl-tRNA synthetase	atp[c] + hisL[c] + trnahis[c] -> amp[c] + ppi[c] + histrna[c]	0
Ar0794	methionyl-tRNA formyltransferase	h2o[c] + 10fthf[c] + lmettrna[c] <=> thf[c] + fmettrna[c]	0
Ar0795	tryptophanyl-tRNA synthetase	atp[c] + trpL[c] + trnatrp[c] -> amp[c] + ppi[c] + trptrna[c]	0
Ar0796	valyl-tRNA synthetase	atp[c] + valL[c] + trnaval[c] -> amp[c] + ppi[c] + valtrna[c]	0
Ar0797	superoxide dismutase	2 h[c] + 2 o2s[c] -> o2[c] + h2o2[c]	13.3055
Ar0798	2,4-dihydroxyhept-2-ene-1,7-dioic acid aldolase	4h2k[c] <=> 2 h[c] + pyr[c] + sucsal[c]	0
Ar0799	Bidirectional [NiFe] Hydrogenase	h[c] + nadph[c] <=> nadp[c] + h2[c]	0
Ar0800	2-phosphosulfolactate phosphatase	h2o[c] + 2rop3s[c] -> 4 h[c] + pi[c] + 2r3sfl[c]	0
Ar0801	4-hydroxy-2-oxoglutaratealdolase	d4h2o[c] -> pyr[c] + glx[c]	0
Ar0802	pterin-4alpha-carbinolamine dehydratase	4ahtp[c] <=> h2o[c] + dhdbt[c]	0
Ar0803	HemK methyltransferase	amet[c] <=> ahcys[c]	0
Ar0804	N-acetylmannosaminyltransferase	uacmam[c] <=> udp[c]	0
Ar0805	Fumarylacetoacetate hydrolase	h2o[c] + 4flt[c] <=> 2 h[c] + fum[c] + acetat[c]	0
Ar0806	Ribonucleotide reductase	h[c] + amet[c] + dhiy[c] <=> metL[c] + dad5[c] + flasq[c]	0
Ar0807	selenide water dikinase	atp[c] + h2o[c] + seln[c] -> pi[c] + amp[c] + selnp[c]	0
Ar0808	sulfolipid sulfoquinovosyldiacylglycerol biosynthesis protein	udpsfq[c] + 12dgr181[c] -> udp[c] + sfqdg[c]	0
Ar0809	monoglucosyldiacylglycerol (MGlcDG) synthase	udpg[c] + 12dgr181[c] -> udp[c] + 3DGlug[c]	0
Ar0810	monogalactosyldiacylglycerol (UDP-Glc epimerase)	3DGlug[c] -> 12betaDgalg[c]	0
Ar0811	MGDG galactosyltransferase	udpgal[c] + 12betaDgalg[c] -> udp[c] + digaldig[c]	0
Ar0812	ATP maintenance	atp[c] + h2o[c] -> adp[c] + h[c] + pi[c]	0
Ar0813	test nadh	nadph[c] -> h[c] + nadp[c]	0
Ar0814	cyclitol synthesis	ag6p[c] + h2o[c] -> pi[c] + clito[c]	0.0103477
Ar0815	exopolysaccharide synthesis	3 atp[c] + 0.7 gdpfuc[c] + 2 udpg[c] + 2 udpglcur[c] + 2 udpgalc[c] + 1.3 udpxyl[c] + 2.7 udpgal[c] + so4[c] + 0.3 dtdprmn[c] -> 3 adp[c] + h2o[c] + 10 udp[c] + 0.7 gdp[c] + 0.3 dtdp[c] + exosca[c]	0
Ar0816	Protein	0.06269 glnL[c] + 0.05303 gluL[c] + 0.01092 cysL[c] + 0.06503 serL[c] + 0.07488 alaL[c] + 0.04386 aspL[c] + 0.0554 argL[c] + 0.05221 asnL[c] + 0.01537 trpL[c] + 0.06758 gly[c] + 0.05541 thrL[c] + 0.02064 metL[c] + 0.06901 ileL[c] + 0.06249 valL[c] + 0.10684 leuL[c] + 0.04426 lysL[c] + 0.05128 proL[c] + 0.01984 hisL[c] + 0.03072 tyrL[c] + 0.03853 pheL[c] -> protein[c]	0.0767285
Ar0817	Carbohydrate	9e-07 udpg[c] + 0.41987 glycogen[c] + 0.21486 murein4px4p[p] + 1e-05 dtdprmn[c] + 2e-07 cmpnan[c] + 0.36526 clito[c] -> carbs[c]	0.0283296
Ar0818	lipids	0.47 MGDG[c] + 0.16 DGDG[c] + 0.17 SQDG[c] + 0.2 PG[c] -> lipids[c]	0.00102472
Ar0819	MGDG	0.427 mgdg160[c] + 0.036 mgdg161[c] + 0.011 mgdg180[c] + 0.071 mgdg181[c] + 0.105 mgdg182912[c] + 0.35 mgdg1836912[c] -> MGDG[c]	0.000481617
Ar0820	DGDG	0.45 dgdg160[c] + 0.03 dgdg161[c] + 0.028 dgdg180[c] + 0.047 dgdg181[c] + 0.096 dgdg182912[c] + 0.349 dgdg1836912[c] -> DGDG[c]	0.000163955
Ar0821	SQDG	0.56 sqdg160[c] + 0.006 sqdg161[c] + 0.048 sqdg180[c] + 0.163 sqdg181[c] + 0.212 sqdg182[c] + 0.011 sqdg183[c] -> SQDG[c]	0.000174202
Ar0822	PG	0.50951 pgp160[c] + 0.02803 pgp161[c] + 0.17417 pgp180[c] + 0.0021481 pgp181[c] + 0.28028 pgp182912[c] -> PG[c]	0.000204944
Ar0823	DNA	0.27582 datp[c] + 0.22418 dgtp[c] + 0.22418 dctp[c] + 0.27582 dttp[c] -> DNA[c]	0.000472934
Ar0824	RNA	0.5 atp[c] + 0.40638 ctp[c] + 0.5 utp[c] + 0.40638 gtp[c] -> RNA[c]	0.00159559
Ar0825	Colorants	0.34803 3zpcy[c] + 0.4343 chlolla[c] + 0.1259 bcarot[c] + 0.02321 bcrypx[c] + 0.02255 zxt[c] + 0.02329 echi[c] + 0.02272 canth[c] -> cols[c]	0.000110888
Ar0826	Vitamins	0.72029 inost[c] + 0.0131 thmmp[c] + 0.01691 ribflv[c] + 0.18802 nac[c] + 0.00612 pdx5p[c] + 0.00704 pntoR[c] + 7e-05 btn[c] + 0.00017 dhf[c] + 0.0001 phqn[c] + 0.04804 atpr[c] + 0.00014 adocbl[c] -> vits[c]	4.15e-06
Ar0827	Minerals	0.4364 na1[c] + 0.00021 cu2[c] + 0.01146 fe2[c] + 0.11787 mg2[c] + 0.03338 ca2[c] + 0.39915 k[c] + 0.00051 zn2[c] + 0.00101 mn2[c] -> mins[c]	0.00124384
Ar0828	Biomass Synthesis	4.6222 protein[c] + 1.7066 carbs[c] + 0.06173 lipids[c] + 0.02849 DNA[c] + 0.09612 RNA[c] + 0.00668 cols[c] + 0.00025 vits[c] + 0.07493 mins[c] + 20.06 atp[c] + 20.06 h2o[c] -> 20.06 adp[c] + 20.06 h[c] + 20.06 pi[c] + biomass[c]	0.0166
Ar0829	Photon transport (e)	photon[e] -> P680_PSII[k]	53.3391
Ar0830	Photon transport (e)	photon[e] -> P700_PSI[k]	46.6609
Ar0831	Transport glycogen	glycogen[c] <=> glycogen[e]	0
Ar0832	Exopolysaccharide transport (p)	exosca[c] -> exosca[p]	0
Ar0833	H2OExchange c tl	h2o[c] <=> h2o[t]	26.6695
Ar0834	O2transport tl	o2[t] <=> o2[c]	13.3348
Ar0835	CO2 transport by diffusion (cytosol to periplasm)	co2[c] <=> co2[p]	-1.16757
Ar0836	CO2 transport by diffusion (extracellular to periplasm)	co2[p] <=> co2[e]	-1.16757
Ar0837	bicarbonate transport	hco3[p] <=> hco3[e]	-0.2
Ar0838	O2 transport via diffusion (p)	o2[c] <=> o2[p]	0
Ar0839	Proton transport via diffusion (p)	h[c] <=> h[p]	0
Ar0840	H2O transport via diffusion (p)	h2o[c] <=> h2o[p]	0.00608689
Ar0841	alphaD-glucose transport via ABC system (periplasm)	atp[c] + h2o[c] + aglcD[p] -> aglcD[c] + adp[c] + h[c] + pi[c]	0
Ar0842	betaD-glucose transport via ABC system (periplasm)	atp[c] + h2o[c] + glcD[p] -> adp[c] + h[c] + bglcD[c] + pi[c]	0
Ar0843	D-Fructose transport via ABC system (periplasm)	atp[c] + h2o[c] + fru[p] -> adp[c] + h[c] + pi[c] + fru[c]	0
Ar0844	D-Lactose transport via ABC system (periplasm)	atp[c] + h2o[c] + lcts[p] -> adp[c] + h[c] + pi[c] + lcts[c]	0
Ar0845	D-Galactose transport via ABC system (periplasm)	atp[c] + h2o[c] + gal[p] -> adp[c] + h[c] + pi[c] + gal[c]	0
Ar0846	Maltose transport via ABC system (periplasm)	atp[c] + h2o[c] + malt[p] -> adp[c] + h[c] + pi[c] + malt[c]	0
Ar0847	Sucrose transport via ABC system (periplasm)	atp[c] + h2o[c] + sucr[p] -> adp[c] + h[c] + pi[c] + sucr[c]	0
Ar0848	Sulfate transport via ABC system (periplasm)	atp[c] + h2o[c] + so4[p] -> adp[c] + h[c] + pi[c] + so4[c]	2.2979
Ar0849	Nitrate transport via ABC system (periplasm)	atp[c] + h2o[c] + no3[p] -> adp[c] + h[c] + pi[c] + no3[c]	0.31
Ar0850	Nitrite transport via ABC system (periplasm)	atp[c] + h2o[c] + no2[p] -> adp[c] + h[c] + pi[c] + no2[c]	0
Ar0851	Citrate transport (p) via sodiumdicarboxylate symporter	na1[p] + cit[p] <=> cit[c] + na1[c]	0
Ar0852	Acetate transport transport via proton symport (p)	h[p] + ac[p] <=> h[c] + ac[c]	0
Ar0853	Phosphate via ABC system (periplasm)	atp[c] + h2o[c] + pi[p] -> adp[c] + h[c] + 2 pi[c]	0.0105043
Ar0854	magnesium (+2) transport in via diffusion by CorA transport system	mg2[p] -> mg2[c]	0.00019477
Ar0855	magnesium (+2) transport via ABC system	atp[c] + h2o[c] + mg2[p] -> adp[c] + h[c] + pi[c] + mg2[c]	0
Ar0856	Calcium transport out via proton antiport (periplasm)	h[p] + ca2[c] -> h[c] + ca2[p]	0
Ar0857	Calcium transport via Na+Ca+ antiporter CaCA family	na1[p] + ca2[p] -> na1[c] + ca2[c]	4.15193e-05
Ar0858	Calcium transport via ABC system	atp[c] + h2o[c] + ca2[p] -> adp[c] + h[c] + pi[c] + ca2[c]	0
Ar0859	sodium transport out via proton antiport	na1[c] + h[p] -> h[c] + na1[p]	0.199499
Ar0860	K+ ireversible transport	h[p] + k[p] -> h[c] + k[c]	0.000496478
Ar0861	molybdate transport via ABC transporter	atp[c] + h2o[c] + mobd[p] -> adp[c] + h[c] + pi[c] + mobd[c]	0
Ar0863	Ammonia ireversible transport	h[p] + nh4[p] -> h[c] + nh4[c]	0
Ar0864	Cu2+ transport via ABC transporter	atp[c] + h2o[c] + cu2[p] -> adp[c] + h[c] + pi[c] + cu2[c]	2.61206e-07
Ar0865	Cu2+ transport out via Copper-exporting ATPase	atp[c] + h2o[c] + cu2[c] -> adp[c] + h[c] + pi[c] + cu2[p]	0
Ar0866	iron (II) transport via ferroxidase	h[p] + fe2[p] -> h[c] + fe2[c]	1.42544e-05
Ar0867	Fe3+ transport (p)	atp[c] + h2o[c] + fe3[p] -> adp[c] + h[c] + pi[c] + fe3[c]	0
Ar0868	H2 transport (p)	h2[c] <=> h2[p]	0
Ar0869	Co2+ transport via ABC transporter	atp[c] + h2o[c] + cobalt2[p] -> adp[c] + h[c] + pi[c] + cobalt2[c]	0
Ar0870	Co2+ transport out via ABC transporter	atp[c] + h2o[c] + cobalt2[c] -> adp[c] + h[c] + pi[c] + cobalt2[p]	0
Ar0871	Ni2+ transport (p)	atp[c] + h2o[c] + ni2[p] -> adp[c] + h[c] + pi[c] + ni2[c]	0
Ar0872	Cadmium transport (p)	atp[c] + h2o[c] + cd2[c] <=> adp[c] + h[c] + pi[c] + cd2[p]	0
Ar0873	Zn2+ transport (p) via ABC transporter	atp[c] + h2o[c] + zn2[p] -> adp[c] + h[c] + pi[c] + zn2[c]	6.34357e-07
Ar0874	Zn2+ transport (p) transport out via ABC transporter	atp[c] + h2o[c] + zn2[c] -> adp[c] + h[c] + pi[c] + zn2[p]	0
Ar0875	Uracil transport via proton symport, reversible	h[p] + ura[p] <=> h[c] + ura[c]	0
Ar0876	alpha-ketoglutarate transport (p)	h[p] + akg[p] <=> h[c] + akg[c]	0
Ar0877	Succinate transport (p)	h[p] + succ[p] <=> h[c] + succ[c]	0
Ar0878	Malate transport (p)	h[c] + malS[c] <=> h[p] + malS[p]	0
Ar0879	Fumarate transport (p)	h[c] + fum[c] <=> h[p] + fum[p]	0
Ar0880	Pyruvate transport (p)	h[c] + pyr[c] <=> h[p] + pyr[p]	0
Ar0881	Ethanol transport (p)	etoh[c] -> etoh[p]	0
Ar0882	L-Isoleucine transport via ABC-type branched-chain amino acid transport systems	atp[c] + h2o[c] + ileL[p] -> adp[c] + h[c] + pi[c] + ileL[c]	0
Ar0883	L-Leucine transport via ABC-type branched-chain amino acid transport systems	atp[c] + h2o[c] + leuL[p] -> adp[c] + h[c] + pi[c] + leuL[c]	0
Ar0884	L-Valine transport via ABC-type branched-chain amino acid transport systems	atp[c] + h2o[c] + valL[p] -> adp[c] + h[c] + pi[c] + valL[c]	0
Ar0885	L-Glutamine transport via polar amino acid ABC transporter	atp[c] + h2o[c] + glnL[p] -> adp[c] + h[c] + pi[c] + glnL[c]	0
Ar0886	L-Asparagine transport via polar amino acid ABC transporter	atp[c] + h2o[c] + asnL[p] -> adp[c] + h[c] + pi[c] + asnL[c]	0
Ar0887	L-Histidine transport via polar amino acid ABC transporter	atp[c] + h2o[c] + hisL[p] -> adp[c] + h[c] + pi[c] + hisL[c]	0
Ar0888	L-Serine transport via polar amino acid ABC transporter	atp[c] + h2o[c] + serL[p] -> adp[c] + h[c] + pi[c] + serL[c]	0
Ar0889	L-Threonine transport via polar amino acid ABC transporter	atp[c] + h2o[c] + thrL[p] -> adp[c] + h[c] + pi[c] + thrL[c]	0
Ar0890	L-Tyrosine transport via polar amino acid ABC transporter	atp[c] + h2o[c] + tyrL[p] -> adp[c] + h[c] + pi[c] + tyrL[c]	0
Ar0891	L-Cysteine transport via polar amino acid ABC transporter	atp[c] + h2o[c] + cysL[p] -> adp[c] + h[c] + pi[c] + cysL[c]	0
Ar0892	L-Methionine transport via polar amino acid ABC transporter	atp[c] + h2o[c] + metL[p] -> adp[c] + h[c] + pi[c] + metL[c]	0
Ar0893	Sink Methanol	meoh[c] -> meoh[e]	2.905e-10
Ar0894	meoh exchange	meoh[e] <=>	2.905e-10
Ar0895	L-Tryptophan transport via polar amino acid ABC transporter	atp[c] + h2o[c] + trpL[p] -> adp[c] + h[c] + pi[c] + trpL[c]	0
Ar0896	L-Aspartate transport via Amino-acid ABC transporter	atp[c] + h2o[c] + aspL[p] -> adp[c] + h[c] + pi[c] + aspL[c]	0
Ar0897	L-Glutamate transport via Amino-acid ABC transporter	atp[c] + h2o[c] + gluL[p] -> adp[c] + h[c] + pi[c] + gluL[c]	0
Ar0898	L-Arginine transport via High affinity arginine ABC transporter	atp[c] + h2o[c] + argL[p] -> adp[c] + h[c] + pi[c] + argL[c]	0
Ar0899	L-Lysine transport ABC-type amino acid transport	atp[c] + h2o[c] + lysL[p] -> adp[c] + h[c] + pi[c] + lysL[c]	0
Ar0900	L-Lysine transport out via lysine exporter protein	atp[c] + h2o[c] + lysL[c] -> adp[c] + h[c] + pi[c] + lysL[p]	0.0521397
Ar0901	L-Phenylalanine transport via ABC-type amino acid transporter	atp[c] + h2o[c] + pheL[p] -> adp[c] + h[c] + pi[c] + pheL[c]	0
Ar0902	L-Alanine transport via ABC-type amino acid transporter	atp[c] + h2o[c] + alaL[p] -> adp[c] + h[c] + pi[c] + alaL[c]	0
Ar0903	Alanine transport via sodium alanine symporter	na1[p] + alaL[p] -> na1[c] + alaL[c]	0
Ar0904	Glycine transport via ABC-type amino acid transporter	atp[c] + h2o[c] + gly[p] -> adp[c] + h[c] + pi[c] + gly[c]	0
Ar0905	L-Proline transport via ABC-type amino acid transporter	atp[c] + h2o[c] + proL[p] -> adp[c] + h[c] + pi[c] + proL[c]	0
Ar0906	L-Homoserine transport via ABC-type amino acid transporter	atp[c] + h2o[c] + homL[p] -> adp[c] + h[c] + pi[c] + homL[c]	0
Ar0907	D-alanine reversible transport via proton symport (periplasm)	h[p] + alaD[p] <=> h[c] + alaD[c]	0.0121738
Ar0908	Ornithine transport via ABC-type amino acid transporter	atp[c] + h2o[c] + orn[p] -> adp[c] + h[c] + pi[c] + orn[c]	0
Ar0909	Urea transport via ABC system	atp[c] + h2o[c] + urea[p] -> adp[c] + h[c] + pi[c] + urea[c]	0
Ar0910	biotin transport via ABC biotin transport system	atp[c] + h2o[c] + btn[p] -> adp[c] + h[c] + pi[c] + btn[c]	0
Ar0911	biotin transport via diffusion	btn[p] <=> btn[e]	0
Ar0912	D-galactose transport in via galactoside symporter	h[p] + gal[p] -> h[c] + gal[c]	0
Ar0913	spermidine transport via spermidineputrescine ABC transporter ATPase subunit	atp[c] + h2o[c] + spmd[p] -> adp[c] + h[c] + pi[c] + spmd[c]	0
Ar0914	spermidine transport via diffusion	spmd[p] <=> spmd[e]	0
Ar0915	putrescine transport via spermidineputrescine ABC transporter ATPase subunit	atp[c] + h2o[c] + ptrc[p] -> adp[c] + h[c] + pi[c] + ptrc[c]	0
Ar0916	putrescine transport via diffusion	ptrc[p] <=> ptrc[c]	0
Ar0917	cobalt transport in via permease CorA	cobalt2[p] -> cobalt2[c]	5.81e-10
Ar0918	nickel (+2) transport in via permease CorA	ni2[p] -> ni2[c]	0
Ar0919	cobalt transport in via diffusion	cobalt2[p] <=> cobalt2[e]	-5.81053e-10
Ar0920	nickel (+2) transport via diffusion	ni2[p] <=> ni2[e]	0
Ar0921	Copper (Cu +1) transport out via ABC transporter by copper-translocating P-type ATPase	atp[c] + h2o[c] + cu[c] -> adp[c] + h[c] + pi[c] + cu[p]	0
Ar0922	Copper (Cu+2) out via ABC transporter	atp[c] + h2o[c] + cu2[c] -> adp[c] + h[c] + pi[c] + cu2[p]	0
Ar0923	Cyanate transport by ABC transporter	atp[c] + h2o[c] + cynt[p] -> h[c] + pi[c] + cynt[c]	0
Ar0924	Cyanate transport via diffusion	cynt[p] <=> cynt[e]	0
Ar0925	Cyanate transport	cynt[e] ->	0
Ar0926	manganese (Mn+2) transport in via proton symport	h[p] + mn2[p] -> h[c] + mn2[c]	1.25628e-06
Ar0927	manganese (Mn+2) transport in via via diffusion	mn2[p] <=> mn2[e]	-1.25628e-06
Ar0928	chloride transport via channel core	cl[p] -> cl[c]	0
Ar0929	chloride transport via channel core	cl[p] <=> cl[e]	0
Ar0930	hydrogen peroxide transport	h2o2[c] <=> h2o2[p]	13.3058
Ar0931	Hydrogen peroxide transport (e)	h2o2[p] <=> h2o2[e]	13.3058
Ar0932	H2S transport	h2s[c] <=> h2s[p]	2.2953
Ar0933	Sulfite transport	so3[c] <=> so3[p]	0
Ar0934	O2 transport (e)	o2[p] <=> o2[e]	0
Ar0935	Proton transport (e)	h[p] <=> h[e]	0
Ar0936	H2O transport (e)	h2o[p] <=> h2o[e]	0
Ar0937	D-glucose transport transport via diffusion by carbohydrate-selective porin OprB	aglcD[p] <=> aglcD[e]	0
Ar0938	D-glucose transport transport via diffusion by carbohydrate-selective porin OprB	bglcD[p] <=> bglcD[e]	0
Ar0939	D-Fructose transport via diffusion by carbohydrate-selective porin OprB	fru[p] <=> fru[e]	0
Ar0940	D-Lactose transport via diffusion by carbohydrate-selective porin OprB	lcts[p] <=> lcts[e]	0
Ar0941	D-Galactose transport via diffusion by carbohydrate-selective porin OprB	gal[p] <=> gal[e]	0
Ar0942	Maltose transport via diffusion by carbohydrate-selective porin OprB	malt[p] <=> malt[e]	0
Ar0943	Sucrose transport via diffusion by carbohydrate-selective porin OprB	sucr[p] <=> sucr[e]	0
Ar0944	Citrate transport (e)	cit[p] <=> cit[e]	0
Ar0945	Acetate transport (e)	ac[p] <=> ac[e]	0
Ar0946	Phosphate transport (e)	pi[p] <=> pi[e]	-0.0105043
Ar0947	Sulfate transport (e)	so4[p] <=> so4[e]	-2.2979
Ar0948	nitrate transport via diffusion (extracellular to periplasm)	no3[p] <=> no3[e]	-0.31
Ar0949	Mg transport via diffusion	mg2[p] <=> mg2[e]	-0.00019477
Ar0950	Calcium transport via diffusion	ca2[p] <=> ca2[e]	-4.15193e-05
Ar0951	Molybdenum transport via diffusion	mobd[p] <=> mobd[e]	0
Ar0952	Sodium transport (e) via diffusion	na1[p] <=> na1[e]	-0.000542811
Ar0953	K+ transport via potassium channel protein	k[p] <=> k[e]	-0.000496478
Ar0954	Ammonia transport via diffusion	nh4[p] <=> nh4[e]	0
Ar0955	Copper (Cu +1) transport via diffusion	cu[e] <=> cu[p]	0
Ar0956	Cu2+ transport via diffusion	cu2[p] <=> cu2[e]	-2.61206e-07
Ar0957	Fe2+ transport via diffusion	fe2[p] <=> fe2[e]	-1.42544e-05
Ar0958	H2 transport (e)	h2[p] <=> h2[e]	0
Ar0959	Cadmium transport via diffusion	cd2[p] <=> cd2[e]	0
Ar0960	Zinc transport via diffusion	zn2[e] <=> zn2[p]	6.34357e-07
Ar0961	Fe3+ transport via diffusion	fe3[p] <=> fe3[e]	0
Ar0962	H2S transport (e)	h2s[p] <=> h2s[e]	2.2953
Ar0963	Nitrite transport (e)	no2[p] <=> no2[e]	0
Ar0964	Superoxide anion transport (e)	o2s[p] <=> o2s[e]	0
Ar0965	Sulfite transport (e)	so3[p] <=> so3[e]	0
Ar0966	Uracil transport (e)	ura[p] <=> ura[e]	0
Ar0967	alpha-ketoglutarate transport (e)	akg[p] <=> akg[e]	0
Ar0968	Succinate transport (e)	succ[p] <=> succ[e]	0
Ar0969	Malate transport (e)	malS[p] <=> malS[e]	0
Ar0970	Fumarate transport (e)	fum[p] <=> fum[e]	0
Ar0971	Pyruvate transport (e)	pyr[p] <=> pyr[e]	0
Ar0972	Ethanol transport (e)	etoh[p] <=> etoh[e]	0
Ar0973	L-Isoleucine transport (e)	ileL[p] <=> ileL[e]	0
Ar0974	L-Leucine transport (e)	leuL[p] <=> leuL[e]	0
Ar0975	L-Lysine transport (e)	lysL[p] <=> lysL[e]	0.0521397
Ar0976	L-Methionine transport (e)	metL[p] <=> metL[e]	0
Ar0977	L-Phenylalanine transport (e)	pheL[p] <=> pheL[e]	0
Ar0978	L-Threonine transport (e)	thrL[p] <=> thrL[e]	0
Ar0979	L-Tryptophan transport (e)	trpL[p] <=> trpL[e]	0
Ar0980	L-Valine transport (e)	valL[p] <=> valL[e]	0
Ar0981	L-Arginine transport (e)	argL[p] <=> argL[e]	0
Ar0982	L-Histidine transport (e)	hisL[p] <=> hisL[e]	0
Ar0983	L-Alanine transport (e)	alaL[p] <=> alaL[e]	0
Ar0984	L-Aspartate transport (e)	aspL[p] <=> aspL[e]	0
Ar0985	L-Glutamate transport (e)	gluL[p] <=> gluL[e]	0
Ar0986	L-Cysteine transport (e)	cysL[p] <=> cysL[e]	0
Ar0987	Glycine transport (e)	gly[p] <=> gly[e]	0
Ar0988	L-Proline transport (e)	proL[p] <=> proL[e]	0
Ar0989	L-Serine transport (e)	serL[p] <=> serL[e]	0
Ar0990	L-Tyrosine transport (e)	tyrL[p] <=> tyrL[e]	0
Ar0991	L-Asparagine transport (e)	asnL[p] <=> asnL[e]	0
Ar0992	L-Glutamine transport (e)	glnL[p] <=> glnL[e]	0
Ar0993	L-Homoserine transport (e)	homL[p] <=> homL[e]	0
Ar0994	Ornithine transport (e)	orn[p] <=> orn[e]	0
Ar0995	Urea transport (e)	urea[p] <=> urea[e]	0
Ar0996	Transport ala-D	alaD[p] <=> alaD[e]	0
Ar0997	Hg2+ transport (p)	hg2[c] <=> hg2[p]	0
Ar0998	Ribose transport (e)	ribD[p] <=> ribD[e]	0
Ar0999	Ribose transport (p)	ribD[c] <=> ribD[p]	0
Ar1000	Hg2+ transport (e)	hg2[p] <=> hg2[e]	0
Ar1001	glycero-3-phosphocholine transport via diffusion (extracellular to periplasm)	g3pc[e] <=> g3pc[p]	0
Ar1002	glycero-3-phosphoethanolamine transport via diffusion (extracellular to periplasm)	g3pe[e] <=> g3pe[p]	0
Ar1003	Sink p-Cresol	4crsol[c] -> 4crsol[e]	5.4365e-08
Ar1004	Sink needed to allow carbon monoxide to leave system	co[c] -> co[e]	3.86467e-05
Ar1005	Lactate transport (p)	lacL[c] -> lacL[e]	0
Ar1006	biomass export	biomass[c] -> biomass[e]	0.0166
Ar1007	Phycocyanobilin export	3zpcy[c] -> 3zpcy[e]	0
Ar1008	scl_PHA export	scl_PHA[c] -> scl_PHA[e]	0
Ar1009	Exopolysaccharide transport (e)	exosca[p] -> exosca[e]	0
Ar1010	GLA export	glinoACP[c] -> glinoACP[e]	0
Ar1011	Exchange CO	co[e] <=>	3.86467e-05
Ar1012	p-Cresol Exchange	4crsol[e] <=>	5.4365e-08
Ar1013	sn-Glycero-3-phosphocholine exchange	g3pc[e] <=>	0
Ar1014	sn-Glycero-3-phosphoethanolamine exchange	g3pe[e] <=>	0
Ar1015	D-glucose exchange	bglcD[e] <=>	0
Ar1016	D-Fructose exchange	fru[e] <=>	0
Ar1017	D-Lactose exchange	lcts[e] <=>	0
Ar1018	D-Galactose exchange	gal[e] <=>	0
Ar1019	Maltose exchange	malt[e] <=>	0
Ar1020	Sucrose exchange	sucr[e] <=>	0
Ar1021	Citrate exchange	cit[e] <=>	0
Ar1022	Calcium exchange	ca2[e] <=>	-4.15193e-05
Ar1023	Molybdenum exchange	mobd[e] <=>	0
Ar1024	Sodium exchange	na1[e] <=>	-0.000542811
Ar1025	K+ exchange	k[e] <=>	-0.000496478
Ar1026	Mn2+ exchange	mn2[e] <=>	-1.25628e-06
Ar1027	Ammonia exchange	nh4[e] <=>	0
Ar1028	Cu2+ exchange	cu2[e] <=>	-2.61206e-07
Ar1029	Zinc exchange	zn2[e] <=>	-6.34357e-07
Ar1030	Fe2+ exchange	fe2[e] <=>	-1.42544e-05
Ar1031	Cadmium exchange	cd2[e] <=>	0
Ar1032	Fe3+ exchange	fe3[e] <=>	0
Ar1033	H2S exchange	h2s[e] <=>	2.2953
Ar1034	Hg2+ exchange	hg2[e] <=>	0
Ar1035	Ni2+ exchange	ni2[e] <=>	0
Ar1036	Nitrite exchange	no2[e] <=>	0
Ar1037	Superoxide anion exchange	o2s[e] <=>	0
Ar1038	Sulfite exchange	so3[e] <=>	0
Ar1039	Uracil exchange	ura[e] <=>	0
Ar1040	L-Isoleucine exchange	ileL[e] <=>	0
Ar1041	L-Leucine exchange	leuL[e] <=>	0
Ar1042	L-Lysine exchange	lysL[e] <=>	0.0521397
Ar1043	L-Methionine exchange	metL[e] <=>	0
Ar1044	L-Phenylalanine exchange	pheL[e] <=>	0
Ar1045	L-Threonine exchange	thrL[e] <=>	0
Ar1046	L-Tryptophan exchange	trpL[e] <=>	0
Ar1047	L-Valine exchange	valL[e] <=>	0
Ar1048	L-Arginine exchange	argL[e] <=>	0
Ar1049	L-Histidine exchange	hisL[e] <=>	0
Ar1050	L-Alanine exchange	alaL[e] <=>	0
Ar1051	L-Aspartate exchange	aspL[e] <=>	0
Ar1052	L-Glutamate exchange	gluL[e] <=>	0
Ar1053	L-Cysteine exchange	cysL[e] <=>	0
Ar1054	Glycine exchange	gly[e] <=>	0
Ar1055	L-Proline exchange	proL[e] <=>	0
Ar1056	L-Serine exchange	serL[e] <=>	0
Ar1057	L-Tyrosine exchange	tyrL[e] <=>	0
Ar1058	L-Asparagine exchange	asnL[e] <=>	0
Ar1059	L-Glutamine exchange	glnL[e] <=>	0
Ar1060	L-Homoserine exchange	homL[e] <=>	0
Ar1061	Ornithine exchange	orn[e] <=>	0
Ar1062	Exchange ala-L	alaL[e] <=>	0
Ar1063	Exchange spmd	spmd[e] <=>	0
Ar1064	Exchange cl	cl[e] <=>	0
Ar1065	Exchange ala-D	alaD[e] <=>	0
Ar1066	Exchange Cu	cu[e] <=>	0
Ar1067	Hg2+ exchange	hg2[e] <=>	0
Ar1068	Ribose exchange	ribD[e] <=>	0
Ar1069	Proton exchange	h[e] <=>	0
Ar1070	Co2+ exchange	cobalt2[e] <=>	-5.81053e-10
Ar1071	CO2 exchange	co2[e] <=>	-1.16757
Ar1072	H2O exchange	h2o[e] <=>	0
Ar1073	Urea exchange	urea[e] <=>	0
Ar1074	Biotin exchange	btn[e] <=>	0
Ar1075	Ethanol exchange	etoh[e] <=>	0
Ar1076	alpha-ketoglutarate exchange	akg[e] <=>	0
Ar1077	Succinate exchange	succ[e] <=>	0
Ar1078	Malate exchange	malS[e] <=>	0
Ar1079	Fumarate exchange	fum[e] <=>	0
Ar1080	Acetate exchange	ac[e] <=>	0
Ar1081	Pyruvate exchange	pyr[e] <=>	0
Ar1082	Lactate transport (e)	lacL[e] ->	0
Ar1083	Hydrogen peroxide exchange	h2o2[e] <=>	13.3058
Ar1084	GLA exchange	glinoACP[e] ->	0
Ar1085	Exopolysaccharide exchange	exosca[e] ->	0
Ar1086	H2 exchange	h2[e] <=>	0
Ar1087	ExGlycogen	glycogen[e] <=>	0
Ar1088	Phycocyanobilin export2	3zpcy[e] ->	0
Ar1089	PHA export2	scl_PHA[e] ->	0
Ar1090	biomass export	biomass[e] ->	0.0166
Ar1091	Phosphate exchange	pi[e] <=>	-0.0105043
Ar1092	Sulfate exchange	so4[e] <=>	-2.2979
Ar1093	Nitrate exchange	no3[e] <=>	-0.31
Ar1094	Mg exchange	mg2[e] <=>	-0.00019477
Ar1095	Photon exchange	photon[e] <=>	-100
Ar1096	O2 up exchange	o2[e] <=>	0
Ar1097	HCO3- exchange	hco3[e] <=>	-0.2
Ar1098	D-glucose exchange	aglcD[e] <=>	0
