# Supplementary material for: An Improved Genome-Scale Metabolic Model of Arthrospira platensis C1 (iAK888) and Its Application in Glycogen Overproduction
Source: Metabolites. 2018 Nov 26;8(4):84. doi: 10.3390/metabo8040084 (PMC6315860; doi:10.3390/metabo8040084)
Supplement: Supplementary file 1 [file metabolites-08-00084-s001.zip › metabolites-384075-revised-suppl/Supplements/Supplementary File 11.xlsx]

## Sheet: FBA
Rxn name	Rxn description	Formula	Gene-reaction association	Sub for cal reporter pathway		Optimum NO3 uptake	NO3 uptake = 0.26	NO3 uptake = 0.21	NO3 uptake = 0.16	NO3 uptake = 0.11	NO3 uptake = 0.06	NO3 uptake = 0	NO3 uptake = 0.36	NO3 uptake = 0.41	NO3 uptake = 0.46	NO3 uptake = 0.51
Ar0001	glucokinase1	aglcD[c] + atp[c] -> ag6p[c] + adp[c] + h[c]	SPLC1_S271400 or SPLC1_S031020 or SPLC1_S206600	Glycolysis/Gluconeogenesis		0	0	0	0	0	0	0	0	0	0	0
Ar0002	glucokinase2	atp[c] + bglcD[c] -> adp[c] + h[c] + bg6p[c]	SPLC1_S271400 or SPLC1_S031020 or SPLC1_S206600	Glycolysis/Gluconeogenesis		0	0	0	0	0	0	0	0	0	0	0
Ar0003	glucose-6-phosphate isomerase (ag6p)	ag6p[c] <=> f6p[c]	SPLC1_S100740	Glycolysis/Gluconeogenesis		-0.0352961	-0.0296039	-0.0239108	-0.0962016	-0.133581	-0.17096	-0.215815	-0.0273866	-0.0194082	-0.0114298	-0.00345143
Ar0004	glucose-6-phosphate isomerase (f6p)	bg6p[c] <=> f6p[c]	SPLC1_S100740	Glycolysis/Gluconeogenesis		0	0	0	0	0	0	0	0	0	0	0
Ar0005	glucose-6-phosphate isomerase (g6p)	ag6p[c] <=> bg6p[c]	SPLC1_S100740	Glycolysis/Gluconeogenesis		0	0	0	0	0	0	0	0	0	0	0
Ar0006	phosphoglucomutase (g6p)	bg6p[c] <=> ag1p[c]	SPLC1_S541610	Glycolysis/Gluconeogenesis		0	0	0	0	0	0	0	0	0	0	0
Ar0007	phosphoglucomutase (ag1p)	ag1p[c] <=> ag6p[c]	SPLC1_S541610	Glycolysis/Gluconeogenesis		-0.0195687	-0.0164129	-0.0132566	-0.088084	-0.128	-0.167916	-0.215815	-0.0151836	-0.0107602	-0.00633689	-0.00191353
Ar0008	fructose-1,6-bisphosphatase	fdp[c] + h2o[c] -> f6p[c] + pi[c]	SPLC1_S171210 or SPLC1_S081020	Glycolysis/Gluconeogenesis		0	0	0	0	0	0	0	0	0	0	0
Ar0009	phosphofructokinase (atp)	atp[c] + f6p[c] -> adp[c] + h[c] + fdp[c]	SPLC1_S541540 or SPLC1_S040060	Glycolysis/Gluconeogenesis		0	0	0	0	0	0	0	0	0	0	0
Ar0010	phosphofructokinase (ctp)	f6p[c] + ctp[c] -> h[c] + fdp[c] + cdp[c]	SPLC1_S541540 or SPLC1_S040060	Glycolysis/Gluconeogenesis		0	0	0	0	0	0	0	0	0	0	0
Ar0011	phosphofructokinase (utp)	f6p[c] + utp[c] -> h[c] + fdp[c] + udp[c]	SPLC1_S541540 or SPLC1_S040060	Glycolysis/Gluconeogenesis		0	0	0	0	0	0	0	0	0	0	0
Ar0012	phosphofructokinase (itp)	f6p[c] + itp[c] -> h[c] + fdp[c] + idp[c]	SPLC1_S541540 or SPLC1_S040060	Glycolysis/Gluconeogenesis		0	0	0	0	0	0	0	0	0	0	0
Ar0013	fructose-1,6-bisphosphate aldolase class II	fdp[c] <=> dhap[c] + g3p[c]	SPLC1_S300220	Glycolysis/Gluconeogenesis		0	0	0	0	0	0	0	0	0	0	0
Ar0014	fructose-1,6-bisphosphate aldolase class II (s17bp)	dhap[c] + e4p[c] -> s17bp[c]	SPLC1_S300220	Glycolysis/Gluconeogenesis		1.49458	1.52982	1.63175	1.22427	1.24139	1.25852	1.27907	1.18603	1.15026	1.1145	1.07873
Ar0015	triosephosphate isomerase	g3p[c] <=> dhap[c]	SPLC1_S500480	Glycolysis/Gluconeogenesis		1.49644	1.53139	1.63302	1.22523	1.24206	1.25888	1.27907	1.18747	1.15129	1.1151	1.07891
Ar0016	glyceraldehyde 3-phosphate dehydrogenase 1 (NAD+)	pi[c] + g3p[c] + nad[c] <=> h[c] + 13dpg[c] + nadh[c]	SPLC1_S532100 or SPLC1_S040050	Glycolysis/Gluconeogenesis		-3.31127	-3.32981	-3.48172	-3.0059	-3.03211	-3.05833	-3.08978	-2.94136	-2.85886	-2.77635	-2.69384
Ar0017	phosphoglycerate mutase (rxn 1)	3pg[c] <=> 2pg[c]	SPLC1_S531410	Glycolysis/Gluconeogenesis		0.138038	0.115777	0.0935122	0.306395	0.241897	0.177398	0.1	0.426073	0.456824	0.487575	0.518327
Ar0019	enolase	2pg[c] <=> h2o[c] + pep[c]	SPLC1_S051390	Glycolysis/Gluconeogenesis		0.138038	0.115777	0.0935122	0.306395	0.241897	0.177398	0.1	0.426073	0.456824	0.487575	0.518327
Ar0020	pyruvate kinase 1	adp[c] + h[c] + pep[c] -> atp[c] + pyr[c]	SPLC1_S540980 or SPLC1_S090300	Glycolysis/Gluconeogenesis		0	0	0	0.235148	0.192914	0.15068	0.1	0.318967	0.380921	0.442875	0.504829
Ar0021	aldose 1-epimerase	aglcD[c] <=> bglcD[c]	SPLC1_S300250	Glycolysis/Gluconeogenesis		0	0	0	0	0	0	0	0	0	0	0
Ar0022	pyruvate dehydrogenase complexes rxn1 (pdhA pdhB)	4 h[c] + pyr[c] + thmpp[c] -> co2[c] + 2hThPP[c]	SPLC1_S101190 and SPLC1_S271360	Glycolysis/Gluconeogenesis		0.0197415	0.0165578	0.0133736	0.0101894	0.0070052	0.00382102	0	0.0153176	0.0108552	0.00639282	0.00193042
Ar0023	pyruvate dehydrogenase complexes rxn2 (pdhA pdhB)	2hThPP[c] + lpam[c] <=> 3 h[c] + thmpp[c] + adhlam[c]	SPLC1_S101190 and SPLC1_S271360	Glycolysis/Gluconeogenesis		0	0	0	0	0	0	0	0	0	0	0
Ar0024	pyruvate dehydrogenase complexes (pdhC)	accoa[c] + dhlam[c] <=> adhlam[c] + coa[c]	SPLC1_S370780	Glycolysis/Gluconeogenesis		0	0	0	0	0	0	0	0	0	0	0
Ar0025	pyruvate dehydrogenase complexes (pdhD)	nad[c] + dhlam[c] <=> h[c] + nadh[c] + lpam[c]	SPLC1_S520390 or SPLC1_S011350	Glycolysis/Gluconeogenesis		0	0	0	0	0	0	0	0	0	0	0
Ar0026	citrate synthase	h2o[c] + accoa[c] + oaa[c] -> h[c] + coa[c] + cit[c]	SPLC1_S081920	Tricarboxylic Acid Cycle (TCA cycle) / Citric Acid Cycle		0.0454807	0.0381461	0.0308103	0.0234745	0.0161387	0.00880294	0	0.035289	0.0250084	0.0147279	0.00444733
Ar0027	aconitate hydratase (cit)	cit[c] <=> h2o[c] + aconC[c]	SPLC1_S520200	Tricarboxylic Acid Cycle (TCA cycle) / Citric Acid Cycle		0.0454807	0.0381461	0.0308103	0.0234745	0.0161387	0.00880294	0	0.035289	0.0250084	0.0147279	0.00444733
Ar0028	aconitate hydratase (icit)	h2o[c] + aconC[c] <=> icit[c]	SPLC1_S520200	Tricarboxylic Acid Cycle (TCA cycle) / Citric Acid Cycle		0.0454807	0.0381461	0.0308103	0.0234745	0.0161387	0.00880294	0	0.035289	0.0250084	0.0147279	0.00444733
Ar0029	isocitrate dehydrogenase (NADP)	icit[c] + nadp[c] -> co2[c] + nadph[c] + akg[c]	SPLC1_S040940	Tricarboxylic Acid Cycle (TCA cycle) / Citric Acid Cycle		0.0454807	0.0381461	0.0308103	0.0234745	0.0161387	0.00880294	0	0.035289	0.0250084	0.0147279	0.00444733
Ar0030	2-oxoglutarate decarboxylase (2-OGDC)	h[c] + akg[c] -> co2[c] + sucsal[c]	SPLC1_S530050	Tricarboxylic Acid Cycle (TCA cycle) / Citric Acid Cycle		0	0	0	0	0	0	0	0	0	0	0
Ar0031	succinic semialdehyde dehydrogenase (SSADH)	h2o[c] + nadp[c] + sucsal[c] -> 2 h[c] + nadph[c] + succ[c]	SPLC1_S360470	Tricarboxylic Acid Cycle (TCA cycle) / Citric Acid Cycle		0	0	0	0	0	0	0	0	0	0	0
Ar0032	fumarate hydratase	h2o[c] + fum[c] <=> malS[c]	SPLC1_S532400	Tricarboxylic Acid Cycle (TCA cycle) / Citric Acid Cycle		0.0127395	0.010685	0.00863022	0.0065754	0.00452059	0.00246578	0	0.0102938	0.007295	0.00429614	0.00129729
Ar0033	malate dehydrogenase	nad[c] + malS[c] <=> h[c] + nadh[c] + oaa[c]	SPLC1_S532590	Tricarboxylic Acid Cycle (TCA cycle) / Citric Acid Cycle		0.0127395	0.010685	0.00863022	0.0065754	0.00452059	0.00246578	0	0.0102938	0.007295	0.00429614	0.00129729
Ar0034	succinyl-CoA synthetase alpha chain	atp[c] + coa[c] + succ[c] <=> adp[c] + pi[c] + succoa[c]	SPLC1_S061030 and SPLC1_S061040	Tricarboxylic Acid Cycle (TCA cycle) / Citric Acid Cycle		0	0	0	0	0	0	0	0	0	0	0
Ar0035	succinate dehydrogenase iron-sulfur protein (fum)	succ[c] + pqn9[k] -> fum[c] + phq9[k]	SPLC1_S500900 or SPLC1_S010700 or SPLC1_S102780	Tricarboxylic Acid Cycle (TCA cycle) / Citric Acid Cycle		0.00255724	0.00214483	0.00173236	0.0013199	0.000907429	0.000494961	0	0.00198419	0.00140615	0.000828102	0.000250059
Ar0036	succinate dehydrogenase iron-sulfur protein (fum)	succ[c] + pqn9[i] -> fum[c] + phq9[i]	SPLC1_S500900 and SPLC1_S010700	Tricarboxylic Acid Cycle (TCA cycle) / Citric Acid Cycle		0	0	0	0	0	0	0	0	0	0	0
Ar0037	succinate dehydrogenase (irreversible)	succ[c] + q8[c] -> fum[c] + q8h2[c]	SPLC1_S500900 and SPLC1_S010700	Tricarboxylic Acid Cycle (TCA cycle) / Citric Acid Cycle		0	0	0	0	0	0	0	0	0	0	0
Ar0038	isocitrate lyase	icit[c] -> succ[c] + glx[c]		Glyoxylate and dicarboxylate metabolism		0	0	0	0	0	0	0	0	0	0	0
Ar0039	malate synthase	h2o[c] + accoa[c] + glx[c] -> h[c] + coa[c] + malS[c]		Glyoxylate and dicarboxylate metabolism		0	0	0	0	0	0	0	0	0	0	0
Ar0040	phosphoglycolate phosphatase	h2o[c] + 2pglyc[c] -> pi[c] + glyclt[c]	SPLC1_S011340 or SPLC1_S420400 or SPLC1_S131000 or SPLC1_S130020	Glyoxylate and dicarboxylate metabolism		0	0	0	0	0	0	0	0	0	0	0
Ar0041	glycolate oxidase	glyclt[c] + o2[c] -> glx[c] + h2o2[c]	SPLC1_S203790 or SPLC1_S102940 or SPLC1_S102930	Glyoxylate and dicarboxylate metabolism		0	0	0	0	0	0	0	0	0	0	0
Ar0042	glycolate dehydrogenase	nad[c] + glyclt[c] -> h[c] + nadh[c] + glx[c]	SPLC1_S033640	Glyoxylate and dicarboxylate metabolism		0	0	0	0	0	0	0	0	0	0	0
Ar0043	transaldolase (g3p)	g3p[c] + s7p[c] <=> f6p[c] + e4p[c]	SPLC1_S040080 or SPLC1_S060690	Pentose phosphate pathway		0.788367	0.799366	0.843704	0.672327	0.695801	0.719276	0.747445	0.624887	0.597719	0.570551	0.543383
Ar0044	glucose-6-phosphate 1-dehydrogenase	bg6p[c] + nadp[c] -> h[c] + nadph[c] + 6pgl[c]	SPLC1_S171200 and SPLC1_S171190	Pentose phosphate pathway		0	0	0	0	0	0	0	0	0	0	0
Ar0045	6-phosphogluconolactonase (6pgl)	h2o[c] + 6pgl[c] -> h[c] + 6pgc[c]	SPLC1_S260440	Pentose phosphate pathway		0	0	0	0	0	0	0	0	0	0	0
Ar0046	6-phosphogluconate dehydrogenase, decarboxylating	nadp[c] + 6pgc[c] -> co2[c] + nadph[c] + ru5pD[c]	SPLC1_S590360	Pentose phosphate pathway		0	0	0	0	0	0	0	0	0	0	0
Ar0047	pentose-5-phosphate-3-epimerase	ru5pD[c] <=> xu5pD[c]	SPLC1_S511270	Pentose phosphate pathway		-1.02766	-1.00007	-1.00581	-1.10897	-1.09469	-1.0804	-1.06326	-1.12994	-1.11051	-1.09109	-1.07166
Ar0048	transketolase (r5p)	xu5pD[c] + r5p[c] <=> g3p[c] + s7p[c]	SPLC1_S060670 or SPLC1_S041400 or SPLC1_S430310	Pentose phosphate pathway		-0.70621	-0.730458	-0.788048	-0.551939	-0.545592	-0.539246	-0.53163	-0.56114	-0.552543	-0.543946	-0.535349
Ar0049	transketolase (f6p)	f6p[c] + g3p[c] <=> e4p[c] + xu5pD[c]	SPLC1_S060670 or SPLC1_S041400 or SPLC1_S430310	Pentose phosphate pathway		0.716076	0.738733	0.794732	0.557031	0.549093	0.541155	0.53163	0.568795	0.557968	0.547141	0.536314
Ar0050	ribose 5-phosphate isomerase A	r5p[c] <=> ru5pD[c]	SPLC1_S081580	Pentose phosphate pathway		0.69699	0.722725	0.781802	0.54718	0.542321	0.537461	0.53163	0.553782	0.547329	0.540875	0.534422
Ar0051	ribokinase	atp[c] + ribD[c] -> adp[c] + h[c] + r5p[c]	SPLC1_S500190	Pentose phosphate pathway		7.3789e-05	6.18891e-05	4.99873e-05	3.80856e-05	2.61838e-05	1.42821e-05	0	5.72537e-05	4.05743e-05	2.38949e-05	7.21545e-06
Ar0052	phosphoglucomutase (r1p)	r1p[c] <=> 2 h[c] + r5p[c]	SPLC1_S541270	Pentose phosphate pathway		0	0	0	0	0	0	0	0	0	0	0
Ar0053	ribose-phosphate pyrophosphokinase	atp[c] + r5p[c] <=> h[c] + prpp[c] + amp[c]	SPLC1_S208290	Pentose phosphate pathway		0.00929313	0.00779443	0.0062955	0.00479657	0.00329764	0.00179871	0	0.00741519	0.00525496	0.00309474	0.000934507
Ar0054	phosphoketolase	pi[c] + xu5pD[c] -> h2o[c] + g3p[c] + actp[c]	SPLC1_S271390	Pentose phosphate pathway		0.394622	0.46912	0.576968	0	0	0	0	0	0	0	0
Ar0055	deoxyribose-phosphate aldolase	g3p[c] + acald[c] <=> 2dr5p[c]	SPLC1_S200570	Pentose phosphate pathway		0	0	0	0	0	0	0	0	0	0	0
Ar0056	Deoxyribokinase	adp[c] + h[c] + 2dr5p[c] <=> atp[c] + Deoxrib[c]	SPLC1_S500190	Pentose phosphate pathway		0	0	0	0	0	0	0	0	0	0	0
Ar0057	fructose-6-phosphate phosphoketolase	f6p[c] + pi[c] -> h2o[c] + e4p[c] + actp[c]	SPLC1_S271390	Carbon fixation in photosynthetic organisms		0	0	0	0	0	0	0	0	0	0	0
Ar0058	phosphoenolpyruvate carboxylase	pep[c] + hco3[c] -> pi[c] + oaa[c]	SPLC1_S102200	Carbon fixation in photosynthetic organisms		0	0	0	0	0	0	0	0	0	0	0
Ar0059	phosphoribulokinase	atp[c] + ru5pD[c] -> adp[c] + h[c] + 15pdribu[c]	SPLC1_S501440	Carbon fixation in photosynthetic organisms		1.72465	1.7228	1.78761	1.65615	1.63701	1.61786	1.59489	1.68372	1.65784	1.63196	1.60608
Ar0060	fructose-1,6-sedoheptulose-1,7-bisphosphatase	h2o[c] + s17bp[c] -> pi[c] + s7p[c]	SPLC1_S081020	Carbon fixation in photosynthetic organisms		1.49458	1.52982	1.63175	1.22427	1.24139	1.25852	1.27907	1.18603	1.15026	1.1145	1.07873
Ar0061	phosphoglycerate-kinase	atp[c] + 3pg[c] <=> adp[c] + 13dpg[c]	SPLC1_S600190	Carbon fixation in photosynthetic organisms		3.31127	3.32981	3.48172	3.0059	3.03211	3.05833	3.08978	2.94136	2.85886	2.77635	2.69384
Ar0062	ribulose 1,5-bisphosphate transport	15pdribu[c] -> 15pdribu[a]		Carbon fixation in photosynthetic organisms		1.72465	1.7228	1.78761	1.65615	1.63701	1.61786	1.59489	1.68372	1.65784	1.63196	1.60608
Ar0063	3-Phospho-D-glycerate transport (b)	3pg[a] -> 3pg[c]		Carbon fixation in photosynthetic organisms		3.44931	3.44559	3.57523	3.3123	3.27401	3.23572	3.18978	3.36743	3.31568	3.26392	3.21217
Ar0064	RuBisCO including a forced photorespiration rate of 3 %	15pdribu[a] + 0.97 co2[a] + 0.97 h2o[a] + 0.03 o2[a] -> 1.97 3pg[a]	SPLC1_S240060 and SPLC1_S240080	Carbon fixation in photosynthetic organisms		0	0	0	0	0	0	0	0	0	0	0
Ar0065	ribulose 1,5-bisphosphate carboxylaseoxygenase large and small subunit ( RuBisCo)	15pdribu[a] + co2[a] + h2o[a] -> 2 3pg[a] + 2 h[a]	SPLC1_S240060 and SPLC1_S240080	Carbon fixation in photosynthetic organisms		1.72465	1.7228	1.78761	1.65615	1.63701	1.61786	1.59489	1.68372	1.65784	1.63196	1.60608
Ar0066	ribulose 1,5-bisphosphate carboxylaseoxygenase large and small subunit (RuBisCo O2)	15pdribu[a] + o2[a] -> 2 h[c] + 3pg[a] + 2pglyc[a]	SPLC1_S240060 and SPLC1_S240080	Carbon fixation in photosynthetic organisms		0	0	0	0	0	0	0	0	0	0	0
Ar0067	2pglycExCarboxysome	2pglyc[a] -> 2pglyc[c]		Carbon fixation in photosynthetic organisms		0	0	0	0	0	0	0	0	0	0	0
Ar0068	carbon dioxide concentrating mechanism protein	hco3[a] <=> co2[a] + h2o[a]	SPLC1_S220070	Carbon fixation in photosynthetic organisms		1.72465	1.7228	1.78761	1.65615	1.63701	1.61786	1.59489	1.68372	1.65784	1.63196	1.60608
Ar0069	spontaneous hco3	h[a] + hco3[a] <=> h2co3[a]		Carbon fixation in photosynthetic organisms		0	0	0	0	0	0	0	0	0	0	0
Ar0070	Proton transport (b)	h[a] <=> h[c]		Carbon fixation in photosynthetic organisms		3.44931	3.44559	3.57523	3.3123	3.27401	3.23572	3.18978	3.36743	3.31568	3.26392	3.21217
Ar0071	O2ExCarboxysome	o2[c] -> o2[a]		Carbon fixation in photosynthetic organisms		0	0	0	0	0	0	0	0	0	0	0
Ar0072	bicarbonate transport to carboxysome	hco3[c] -> hco3[a]		Carbon fixation in photosynthetic organisms		1.72465	1.7228	1.78761	1.65615	1.63701	1.61786	1.59489	1.68372	1.65784	1.63196	1.60608
Ar0073	bicarbonate transport via Sodium-dependent bicarbonate transporter with inducible high affinity hco3	na1[p] + hco3[p] -> hco3[c] + na1[c]	SPLC1_S370700 or SPLC1_S370690	Carbon fixation in photosynthetic organisms		1.59489	1.59489	1.59489	1.59489	1.59489	1.59489	1.59489	1.59489	1.59489	1.59489	1.59489
Ar0074	CO2 transport (p)	h2o[c] + co2[c] -> h[c] + hco3[c]	(SPLC1_S220110 and SPLC1_S220120 and SPLC1_S220130) or (SPLC1_S203670 and SPLC1_S203680 and SPLC1_S203690)	Carbon fixation in photosynthetic organisms		0.167779	0.159791	0.218478	0.0792761	0.0545023	0.0297286	0	0.116116	0.0822882	0.0484609	0.0146336
Ar0075	malic enzyme	nadp[c] + malS[c] -> pyr[c] + co2[c] + nadph[c]	SPLC1_S171090	Pyruvate Metabolism		0	0	0	0	0	0	0	0	0	0	0
Ar0076	formate C-acetyltransferase	pyr[c] + coa[c] <=> accoa[c] + for[c]	SPLC1_S201260	Pyruvate Metabolism		-0.273248	-0.26732	-0.394744	-0.00017052	-0.000117232	-6.39448e-05	0	-5.1788e-05	-3.67009e-05	-2.16137e-05	-6.52663e-06
Ar0077	acetate kinase	atp[c] + ac[c] <=> adp[c] + actp[c]	SPLC1_S271370	Pyruvate Metabolism		-0.394622	-0.46912	-0.576968	0	0	0	0	0	0	0	0
Ar0078	acetaldehyde dehydrogenase	h[c] + nadh[c] + accoa[c] <=> nad[c] + coa[c] + acald[c]	SPLC1_S230880 or SPLC1_S540570	Pyruvate Metabolism		24.0257	24.459	24.601	0	0	0	0	0	0	0	0
Ar0079	NAD oxidoreductase (Ethanol)	h[c] + nadh[c] + acald[c] <=> nad[c] + etoh[c]	SPLC1_S230870 or SPLC1_S541200 or SPLC1_S230880 or SPLC1_S540570	Pyruvate Metabolism		0	0	0	0	0	0	0	0	0	0	0
Ar0080	phosphotransacetylase	pi[c] + accoa[c] <=> coa[c] + actp[c]	SPLC1_S100750	Pyruvate Metabolism		0	0	0	0	0	0	0	0	0	0	0
Ar0081	acylphosphatase	h2o[c] + actp[c] -> h[c] + pi[c] + ac[c]	SPLC1_S530140	Pyruvate Metabolism		0	0	0	0	0	0	0	0	0	0	0
Ar0082	pyruvate synthase	pyr[c] + coa[c] + 2 oxifer[c] -> h[c] + co2[c] + accoa[c] + 2 redfer[c]	SPLC1_S300830	Pyruvate Metabolism		0	0	0	0.0647159	0.0444922	0.0242684	0	0.0942272	0.0667765	0.0393258	0.0118751
Ar0083	phosphoenolpyruvate synthase	atp[c] + h2o[c] + pyr[c] -> 2 h[c] + pi[c] + pep[c] + amp[c]	SPLC1_S100810 or SPLC1_S380230 or SPLC1_S520530 or SPLC1_S520540	Pyruvate Metabolism		0	0	0	0	0	0	0	0	0	0	0
Ar0084	Phosphoenolpyruvate carboxykinase (ATP)	adp[c] + pep[c] + co2[c] -> atp[c] + oaa[c]	SPLC1_S040950	Pyruvate Metabolism		0.0998092	0.0837129	0.0676143	0.0515156	0.035417	0.0193184	0	0.077443	0.0548819	0.0323209	0.00975982
Ar0085	acetyl-coenzyme A synthetase CoA ligase (AMP-forming)	atp[c] + coa[c] + ac[c] -> accoa[c] + amp[c] + ppi[c]	SPLC1_S270130	Pyruvate Metabolism		24.424	24.8312	25.0804	0	0	0	0	0.00285498	0.00202325	0.00119153	0.000359802
Ar0086	aldehyde dehydrogenase	h2o[c] + nad[c] + acald[c] -> 2 h[c] + nadh[c] + ac[c]	SPLC1_S203470	Pyruvate Metabolism		24.0257	24.459	24.601	0	0	0	0	0	0	0	0
Ar0087	2-hydroxyaciddehydrogenase	nad[c] + lacL[c] <=> h[c] + nadh[c] + pyr[c]	SPLC1_S051380	Pyruvate Metabolism		0	0	-0.00481816	-0.1	-0.1	-0.1	-0.1	0	0	0	0
Ar0088	Metallo-beta-lactamase superfamily proteinMonooxygenase, flavin-binding family	h2o[c] + lgtS[c] -> h[c] + redgthrd[c] + lacD[c]	SPLC1_S030220	Pyruvate Metabolism		0	0	0	0	0	0	0	0	0	0	0
Ar0089	lactoylglutathione lyase	redgthrd[c] + mthgxl[c] <=> lgtS[c]	SPLC1_S560210	Pyruvate Metabolism		0	0	0	0	0	0	0	0	0	0	0
Ar0090	NAD oxidoreductase (Glycerol)	nad[c] + glyc[c] <=> h[c] + nadh[c] + glycdh[c]	SPLC1_S230870 or SPLC1_S541200 or SPLC1_S230880 or SPLC1_S540570	Pyruvate Metabolism		0	0	0	0	0	0	0	0	0	0	0
Ar0091	aldehyde dehydrogenase	h2o[c] + nad[c] + glycdh[c] <=> 2 h[c] + nadh[c] + glycR[c]	SPLC1_S203470	Pyruvate Metabolism		0	0	0	0	0	0	0	0	0	0	0
Ar0092	acetyl coenzyme A acetyltransferase	2 accoa[c] <=> coa[c] + aacoa[c]	SPLC1_S230640	Pyruvate Metabolism		0	0	0	0	0	0	0	0	0	0	0
Ar0093	acetoacetyl-CoA reductase	aacoa[c] + nadph[c] + h[c] <=> 3hyCoa[c] + nadp[c]	SPLC1_S230650	Polyhydroxyalkanoates (PHAs) synthesis		0	0	0	0	0	0	0	0	0	0	0
Ar0094	type III PHA synthase	3hyCoa[c] <=> scl_PHA[c] + coa[c]	SPLC1_S100130 and SPLC1_S100140	Polyhydroxyalkanoates (PHAs) synthesis		0	0	0	0	0	0	0	0	0	0	0
Ar0095	mannose-6-phosphate isomerase	man6p[c] <=> f6p[c]	SPLC1_S270410 or SPLC1_S203320	Fructose and mannose metabolism		0	0	0	0	0	0	0	0	0	0	0
Ar0096	fructokinase	atp[c] + fru[c] -> adp[c] + h[c] + f6p[c]	SPLC1_S542700 or SPLC1_S103240	Fructose and mannose metabolism		0	0	0	0	0	0	0	0	0	0	0
Ar0097	phosphomannomutase	man1p[c] <=> man6p[c]	SPLC1_S033300 or SPLC1_S590520	Fructose and mannose metabolism		0	0	0	0	0	0	0	0	0	0	0
Ar0098	mannose-1-phosphate guanyltransferase	h[c] + man1p[c] + gtp[c] -> ppi[c] + gdpmann[c]	SPLC1_S171370 or SPLC1_S033300 or SPLC1_S102160	Fructose and mannose metabolism		0	0	0	0	0	0	0	0	0	0	0
Ar0099	GDP-D-mannose dehydratase	gdpmann[c] -> h2o[c] + gdpddman[c]	SPLC1_S032070 or SPLC1_S040290	Fructose and mannose metabolism		0	0	0	0	0	0	0	0	0	0	0
Ar0100	3-beta hydroxysteroid dehydrogenaseisomerase	h[c] + nadph[c] + gdpddman[c] -> nadp[c] + gdpfuc[c]	SPLC1_S032080	Fructose and mannose metabolism		0	0	0	0	0	0	0	0	0	0	0
Ar0101	UTP-glucose-1-phosphate uridylyltransferase	h[c] + ag1p[c] + utp[c] <=> ppi[c] + udpg[c]	SPLC1_S208420	Starch and sucrose metabolism		0.00149477	0.00125371	0.00101261	0.000771515	0.000530416	0.000289318	0	0.00115981	0.00082193	0.000484048	0.000146166
Ar0102	UDP-glucose dehydrogenase	h2o[c] + 2 nad[c] + udpg[c] -> 3 h[c] + 2 nadh[c] + udpglcur[c]	SPLC1_S430100	Starch and sucrose metabolism		0	0	0	0	0	0	0	0	0	0	0
Ar0103	UDP-glucuronic acid epimerase	3 h[c] + udpglcur[c] <=> udpgalc[c]	SPLC1_S500600	Starch and sucrose metabolism		0	0	0	0	0	0	0	0	0	0	0
Ar0104	UDP-glucuronate decarboxylase	3 h[c] + udpglcur[c] -> co2[c] + udpxyl[c]	SPLC1_S430110	Starch and sucrose metabolism		0	0	0	0	0	0	0	0	0	0	0
Ar0105	sucrose synthase	fru[c] + udpg[c] -> h[c] + udp[c] + sucr[c]	SPLC1_S430370	Starch and sucrose metabolism		0	0	0	0	0	0	0	0	0	0	0
Ar0106	Sucrose phosphorylase	pi[c] + sucr[c] <=> ag1p[c] + fru[c]	SPLC1_S061230 or SPLC1_S061240	Starch and sucrose metabolism		0	0	0	0	0	0	0	0	0	0	0
Ar0107	glucose-1-phosphate adenylyltransferase	atp[c] + h[c] + ag1p[c] -> ppi[c] + adpglc[c]	SPLC1_S052060	Starch and sucrose metabolism		0.0180735	0.0151588	0.0122437	0.0873123	0.127469	0.167626	0.215815	0.0140235	0.00993808	0.0058527	0.00176732
Ar0108	glycogen synthase	adpglc[c] -> adp[c] + 14glucanAmylose[c]	SPLC1_S310420 or SPLC1_S200440	Starch and sucrose metabolism		0.0180735	0.0151588	0.0122437	0.0873123	0.127469	0.167626	0.215815	0.0140235	0.00993808	0.0058527	0.00176732
Ar0109	1,4-alpha-glucan branching enzyme	14glucanAmylose[c] -> glycogen[c]	SPLC1_S202380 or SPLC1_S202690	Starch and sucrose metabolism		0.0180735	0.0151588	0.0122437	0.0873123	0.127469	0.167626	0.215815	0.0140235	0.00993808	0.0058527	0.00176732
Ar0110	gly-branchgly	glycogen[c] -> brangly[c]	SPLC1_S202380	Starch and sucrose metabolism		0	0	0	0	0	0	0	0	0	0	0
Ar0111	glycogen phosphorylase (glycogen)	pi[c] + glycogen[c] -> ag1p[c]	SPLC1_S590350 or SPLC1_S533470	Starch and sucrose metabolism		0	0	0	0	0	0	0	0	0	0	0
Ar0112	glycogen phosphorylase (bran-gly)	pi[c] + brangly[c] -> ag1p[c]	SPLC1_S590350 or SPLC1_S533470	Starch and sucrose metabolism		0	0	0	0	0	0	0	0	0	0	0
Ar0113	glycogen operon protein (treX)	h2o[c] + glycogen[c] -> tre[c]	SPLC1_S170310 or SPLC1_S171440 or SPLC1_S170710 or SPLC1_S170720	Starch and sucrose metabolism		0	0	0	0	0	0	0	0	0	0	0
Ar0114	trehalose synthase	tre[c] <=> malt[c]	SPLC1_S360630 or SPLC1_S100220	Starch and sucrose metabolism		0	0	0	0	0	0	0	0	0	0	0
Ar0115	4-alpha-glucanotransferase	h2o[c] + malt[c] -> 2 aglcD[c]	SPLC1_S208430 or SPLC1_S201370 or SPLC1_S208460	Starch and sucrose metabolism		0	0	0	0	0	0	0	0	0	0	0
Ar0116	alpha-D-glucose-1-phosphate cytidylyltransferase	3 h[c] + ag1p[c] + ctp[c] -> ppi[c] + dcpglu[c]	SPLC1_S510060 or SPLC1_S140020	Starch and sucrose metabolism		0	0	0	0	0	0	0	0	0	0	0
Ar0117	CDP-glucose 4,6-dehydratase	dcpglu[c] -> h2o[c] + dcp4d6d[c]	SPLC1_S140030	Starch and sucrose metabolism		0	0	0	0	0	0	0	0	0	0	0
Ar0118	UDP-glucose-1,4-beta-glucan glucosyltransferase	udpg[c] -> h[c] + udp[c] + bglycan[c]	SPLC1_S082190	Starch and sucrose metabolism		0	0	0	0	0	0	0	0	0	0	0
Ar0119	glycoside hydrolase	h2o[c] + bglycan[c] -> bglcD[c]	SPLC1_S190160	Starch and sucrose metabolism		0	0	0	0	0	0	0	0	0	0	0
Ar0120	phosphofructokinase (atp)	atp[c] + s7p[c] -> adp[c] + h[c] + s17bp[c]	SPLC1_S541540 or SPLC1_S040060	Starch and sucrose metabolism		0	0	0	0	0	0	0	0	0	0	0
Ar0121	alpha-alpha-trehalose-phosphate synthase (UDP-forming)	ag6p[c] + udpg[c] -> h[c] + udp[c] + tre6p[c]	SPLC1_S540710	Starch and sucrose metabolism		0	0	0	0	0	0	0	0	0	0	0
Ar0122	N-Acetyl-D-glucosamine 6-phosphate 2-epimerase	2 h[c] + acgam6p[c] <=> ManNAc6p[c]	SPLC1_S300520	Amino sugar and nucleotide sugar metabolism		8.60911e-09	7.22072e-09	5.83212e-09	4.44352e-09	3.05492e-09	1.66632e-09	0	6.6799e-09	4.73388e-09	2.78786e-09	8.41841e-10
Ar0123	glucosamine-fructose-6-phosphate aminotransferase	f6p[c] + glnL[c] -> gluL[c] + gam6p[c]	SPLC1_S102850	Amino sugar and nucleotide sugar metabolism		0.0369951	0.0310289	0.0250618	0.0190947	0.0131276	0.00716051	0	0.0287049	0.0203424	0.01198	0.00361756
Ar0124	Phosphoglucomutase (gam6p)	gam6p[c] -> gam1p[c]	SPLC1_S241000	Amino sugar and nucleotide sugar metabolism		0.0369951	0.0310289	0.0250618	0.0190947	0.0131276	0.00716051	0	0.0287049	0.0203424	0.01198	0.00361756
Ar0125	UDP-N-acetylglucosamine pyrophosphorylase (gam1p)	accoa[c] + gam1p[c] -> h[c] + coa[c] + acgam1p[c]	SPLC1_S260640	Amino sugar and nucleotide sugar metabolism		0.0369951	0.0310289	0.0250618	0.0190947	0.0131276	0.00716051	0	0.0287049	0.0203424	0.01198	0.00361756
Ar0126	UDP-N-acetylglucosamine pyrophosphorylase (acgam1p)	h[c] + utp[c] + acgam1p[c] -> ppi[c] + uacgam[c]	SPLC1_S260640	Amino sugar and nucleotide sugar metabolism		0.0369951	0.0310289	0.0250618	0.0190947	0.0131276	0.00716051	0	0.0287049	0.0203424	0.01198	0.00361756
Ar0127	N-acetyl-glucosamine-6-phosphate	h2o[c] + acgam6p[c] <=> ac[c] + gam6p[c]	SPLC1_S040850	Amino sugar and nucleotide sugar metabolism		-8.60916e-09	-7.22071e-09	-5.83213e-09	-4.44356e-09	-3.05488e-09	-1.66631e-09	0	-6.6799e-09	-4.73392e-09	-2.78783e-09	-8.41851e-10
Ar0128	N-acetylmuramic acid 6-phosphate etherase	h2o[c] + MurNAc6p[c] <=> 3 h[c] + lacD[c] + acgam6p[c]	SPLC1_S550330	Amino sugar and nucleotide sugar metabolism		0	0	0	0	0	0	0	0	0	0	0
Ar0129	UDP-N-acetylglucosamine 2-epimerase	uacgam[c] <=> uacmam[c]	SPLC1_S209000	Amino sugar and nucleotide sugar metabolism		0	0	0	0	0	0	0	0	0	0	0
Ar0130	UDP-N-acetylglucosamine 1-carboxyvinyltransferase	pep[c] + uacgam[c] -> pi[c] + uaccg[c]	SPLC1_S530440	Amino sugar and nucleotide sugar metabolism		0.0184975	0.0155144	0.0125309	0.00954735	0.0065638	0.00358026	0	0.0143524	0.0101712	0.00599	0.00180878
Ar0131	UDP-N-acetylmuramate dehydrogenase (nadph)	h[c] + nadph[c] + uaccg[c] -> nadp[c] + uamr[c]	SPLC1_S532130	Amino sugar and nucleotide sugar metabolism		0.0184975	0.0155144	0.0125309	0.00954735	0.0065638	0.00358026	0	0.0143524	0.0101712	0.00599	0.00180878
Ar0132	UDP-glucose-hexose-1-phosphate uridylyltransferase	udpg[c] + gal1p[c] <=> ag1p[c] + udpgal[c]	SPLC1_S102320	Amino sugar and nucleotide sugar metabolism		0	0	0	0	0	0	0	0	0	0	0
Ar0133	UDP-glucose 4-epimerase	udpg[c] <=> udpgal[c]	SPLC1_S371170 or SPLC1_S041090 or SPLC1_S030530	Amino sugar and nucleotide sugar metabolism		0.00123004	0.00103167	0.000833275	0.000634876	0.000436477	0.000238078	0	0.000954403	0.000676362	0.000398321	0.00012028
Ar0134	acetyl-coenzyme A synthetase Propanoate CoA ligase	coa[c] + propade[c] <=> amp[c] + ppcoa[c]	SPLC1_S270130	Propanoate metabolism		0	0	0	0	0	0	0	0	0	0	0
Ar0135	acetyl-coenzyme A synthetase Propanoate from pyruvate rxn1	ppi[c] + propade[c] -> atp[c] + h[c] + ppa[c]	SPLC1_S270130	Propanoate metabolism		0	0	0	0	0	0	0	0	0	0	0
Ar0136	phosphotransacetylase	coa[c] + ppap[c] <=> pi[c] + ppcoa[c]	SPLC1_S100750	Propanoate metabolism		0	0	0	0	0	0	0	0	0	0	0
Ar0137	acetate kinase	atp[c] + h[c] + ppa[c] -> adp[c] + ppap[c]	SPLC1_S271370	Propanoate metabolism		0	0	0	0	0	0	0	0	0	0	0
Ar0138	formate C-acetyltransferase	for[c] + ppcoa[c] <=> h[c] + coa[c] + 2obut[c]	SPLC1_S201260 or SPLC1_S201250	Propanoate metabolism		0	0	0	0	0	0	0	0	0	0	0
Ar0139	glycerol dehydrogenase	h[c] + nadh[c] + mthgxl[c] <=> nad[c] + lactal[c]	SPLC1_S010350	Propanoate metabolism		0	0	0	0	0	0	0	0	0	0	0
Ar0140	inositol-3-phosphate synthase	ag6p[c] -> 1dmi3p[c]	SPLC1_S031840	Inositol phosphate metabolism		4.54197e-06	3.80948e-06	3.07689e-06	2.3443e-06	1.61171e-06	8.79112e-07	0	3.52416e-06	2.49749e-06	1.47081e-06	4.44136e-07
Ar0141	myo-inositol-1(or 4)-monophosphatase	h2o[c] + 1dmi3p[c] -> pi[c] + inost[c]	SPLC1_S080490	Inositol phosphate metabolism		4.54197e-06	3.80948e-06	3.07689e-06	2.3443e-06	1.61171e-06	8.79112e-07	0	3.52416e-06	2.49749e-06	1.47081e-06	4.44136e-07
Ar0142	PSII R1	P680_PSII[k] + P680[k] + QA_P680[k] -> P680p[k] + QAn_P680[k]	SPLC1_S205370 and SPLC1_S205360 and SPLC1_S590550 and SPLC1_S541690 and SPLC1_S510440 and SPLC1_S501040 and SPLC1_S410810 and SPLC1_S370350 and SPLC1_S270250 and SPLC1_S270240 and SPLC1_S207330 and SPLC1_S205350 and SPLC1_S205340 and SPLC1_S190140 and SPLC1_S170610 and SPLC1_S010320 and SPLC1_S010910 and SPLC1_S010920 and SPLC1_S040420 and SPLC1_S040600 and SPLC1_S040600 and SPLC1_S051460 and SPL…	photosynthesis		10.1623	9.5868	9.02074	8.68075	8.22111	7.76147	7.20991	10.3311	10.4964	10.6616	10.8269
Ar0143	PSII R2	h[c] + pqn9[k] + QAn_P680[k] -> QA_P680[k] + PQn_P680[k]	SPLC1_S205370 and SPLC1_S205360 and SPLC1_S590550 and SPLC1_S541690 and SPLC1_S510440 and SPLC1_S501040 and SPLC1_S410810 and SPLC1_S370350 and SPLC1_S270250 and SPLC1_S270240 and SPLC1_S207330 and SPLC1_S205350 and SPLC1_S205340 and SPLC1_S190140 and SPLC1_S170610 and SPLC1_S010320 and SPLC1_S010910 and SPLC1_S010920 and SPLC1_S040420 and SPLC1_S040600 and SPLC1_S040600 and SPLC1_S051460 and SPL…	photosynthesis		4.70915	4.46232	4.15836	0	0	0	0	0	0	0	0
Ar0144	PSII R3	h[c] + QAn_P680[k] + PQn_P680[k] -> phq9[k] + QA_P680[k]	SPLC1_S205370 and SPLC1_S205360 and SPLC1_S590550 and SPLC1_S541690 and SPLC1_S510440 and SPLC1_S501040 and SPLC1_S410810 and SPLC1_S370350 and SPLC1_S270250 and SPLC1_S270240 and SPLC1_S207330 and SPLC1_S205350 and SPLC1_S205340 and SPLC1_S190140 and SPLC1_S170610 and SPLC1_S010320 and SPLC1_S010910 and SPLC1_S010920 and SPLC1_S040420 and SPLC1_S040600 and SPLC1_S040600 and SPLC1_S051460 and SPL…	photosynthesis		0	0	0	0	0	0	0	0	0	0	0
Ar0145	PSII R4	P680p[k] + S0_P680[k] -> P680[k] + S1_P680[k]	SPLC1_S205370 and SPLC1_S205360 and SPLC1_S590550 and SPLC1_S541690 and SPLC1_S510440 and SPLC1_S501040 and SPLC1_S410810 and SPLC1_S370350 and SPLC1_S270250 and SPLC1_S270240 and SPLC1_S207330 and SPLC1_S205350 and SPLC1_S205340 and SPLC1_S190140 and SPLC1_S170610 and SPLC1_S010320 and SPLC1_S010910 and SPLC1_S010920 and SPLC1_S040420 and SPLC1_S040600 and SPLC1_S040600 and SPLC1_S051460 and SPL…	photosynthesis		2.54058	2.3967	2.25518	2.17019	2.05528	1.94037	1.80248	2.58277	2.62409	2.66541	2.70673
Ar0146	PSII R5	P680p[k] + S1_P680[k] -> P680[k] + S2_P680[k]	SPLC1_S205370 and SPLC1_S205360 and SPLC1_S590550 and SPLC1_S541690 and SPLC1_S510440 and SPLC1_S501040 and SPLC1_S410810 and SPLC1_S370350 and SPLC1_S270250 and SPLC1_S270240 and SPLC1_S207330 and SPLC1_S205350 and SPLC1_S205340 and SPLC1_S190140 and SPLC1_S170610 and SPLC1_S010320 and SPLC1_S010910 and SPLC1_S010920 and SPLC1_S040420 and SPLC1_S040600 and SPLC1_S040600 and SPLC1_S051460 and SPL…	photosynthesis		2.54058	2.3967	2.25518	2.17019	2.05528	1.94037	1.80248	2.58277	2.62409	2.66541	2.70673
Ar0147	PSII R6	P680p[k] + S2_P680[k] -> P680[k] + S3_P680[k]	SPLC1_S205370 and SPLC1_S205360 and SPLC1_S590550 and SPLC1_S541690 and SPLC1_S510440 and SPLC1_S501040 and SPLC1_S410810 and SPLC1_S370350 and SPLC1_S270250 and SPLC1_S270240 and SPLC1_S207330 and SPLC1_S205350 and SPLC1_S205340 and SPLC1_S190140 and SPLC1_S170610 and SPLC1_S010320 and SPLC1_S010910 and SPLC1_S010920 and SPLC1_S040420 and SPLC1_S040600 and SPLC1_S040600 and SPLC1_S051460 and SPL…	photosynthesis		2.54058	2.3967	2.25518	2.17019	2.05528	1.94037	1.80248	2.58277	2.62409	2.66541	2.70673
Ar0148	PSII R7	P680p[k] + S3_P680[k] -> P680[k] + S4_P680[k]	SPLC1_S205370 and SPLC1_S205360 and SPLC1_S590550 and SPLC1_S541690 and SPLC1_S510440 and SPLC1_S501040 and SPLC1_S410810 and SPLC1_S370350 and SPLC1_S270250 and SPLC1_S270240 and SPLC1_S207330 and SPLC1_S205350 and SPLC1_S205340 and SPLC1_S190140 and SPLC1_S170610 and SPLC1_S010320 and SPLC1_S010910 and SPLC1_S010920 and SPLC1_S040420 and SPLC1_S040600 and SPLC1_S040600 and SPLC1_S051460 and SPL…	photosynthesis		2.54058	2.3967	2.25518	2.17019	2.05528	1.94037	1.80248	2.58277	2.62409	2.66541	2.70673
Ar0149	PSII R8	S4_P680[k] + 2 h2o[t] -> S0_P680[k] + o2[t] + 4 h[t]	SPLC1_S205370 and SPLC1_S205360 and SPLC1_S590550 and SPLC1_S541690 and SPLC1_S510440 and SPLC1_S501040 and SPLC1_S410810 and SPLC1_S370350 and SPLC1_S270250 and SPLC1_S270240 and SPLC1_S207330 and SPLC1_S205350 and SPLC1_S205340 and SPLC1_S190140 and SPLC1_S170610 and SPLC1_S010320 and SPLC1_S010910 and SPLC1_S010920 and SPLC1_S040420 and SPLC1_S040600 and SPLC1_S040600 and SPLC1_S051460 and SPL…	photosynthesis		2.54058	2.3967	2.25518	2.17019	2.05528	1.94037	1.80248	2.58277	2.62409	2.66541	2.70673
Ar0150	PSII ROS evolution	o2[c] + QAn_P680[k] -> QA_P680[k] + o2s[c]	SPLC1_S205370 and SPLC1_S205360 and SPLC1_S590550 and SPLC1_S541690 and SPLC1_S510440 and SPLC1_S501040 and SPLC1_S410810 and SPLC1_S370350 and SPLC1_S270250 and SPLC1_S270240 and SPLC1_S207330 and SPLC1_S205350 and SPLC1_S205340 and SPLC1_S190140 and SPLC1_S170610 and SPLC1_S010320 and SPLC1_S010910 and SPLC1_S010920 and SPLC1_S040420 and SPLC1_S040600 and SPLC1_S040600 and SPLC1_S051460 and SPL…	photosynthesis		0.744003	0.662156	0.704014	0.540016	0.506145	0	0.43163	0.579791	0.410884	0.241976	0.0730687
Ar0151	PSII 9	h[c] + pqn9[k] + QAn_P680[k] -> QA_P680[k] + PQn_P680[k]	SPLC1_S205370 and SPLC1_S205360 and SPLC1_S590550 and SPLC1_S541690 and SPLC1_S510440 and SPLC1_S501040 and SPLC1_S410810 and SPLC1_S370350 and SPLC1_S270250 and SPLC1_S270240 and SPLC1_S207330 and SPLC1_S205350 and SPLC1_S205340 and SPLC1_S190140 and SPLC1_S170610 and SPLC1_S010320 and SPLC1_S010910 and SPLC1_S010920 and SPLC1_S040420 and SPLC1_S040600 and SPLC1_S040600 and SPLC1_S051460 and SPL…	photosynthesis		0	0	0	4.07037	3.85748	3.88074	3.38914	4.87564	5.04274	5.20983	5.37692
Ar0152	PSII 10	h[c] + QAn_P680[k] + PQn_P680[k] -> phq9[k] + QA_P680[k]	SPLC1_S205370 and SPLC1_S205360 and SPLC1_S590550 and SPLC1_S541690 and SPLC1_S510440 and SPLC1_S501040 and SPLC1_S410810 and SPLC1_S370350 and SPLC1_S270250 and SPLC1_S270240 and SPLC1_S207330 and SPLC1_S205350 and SPLC1_S205340 and SPLC1_S190140 and SPLC1_S170610 and SPLC1_S010320 and SPLC1_S010910 and SPLC1_S010920 and SPLC1_S040420 and SPLC1_S040600 and SPLC1_S040600 and SPLC1_S051460 and SPL…	photosynthesis		4.70915	4.46232	4.15836	4.07037	3.85748	3.88074	3.38914	4.87564	5.04274	5.20983	5.37692
Ar0153	PSI R1	oxifer[c] + P700_PSI[k] + P700[k] -> redfer[c] + P700p[k]	SPLC1_S060840 and SPLC1_S060830 and SPLC1_S102790 and SPLC1_S550230 and SPLC1_S532560 and SPLC1_S531530 and SPLC1_S260600 and SPLC1_S531540 and SPLC1_S260530 and SPLC1_S630030 and SPLC1_S260590 and SPLC1_S200280 and SPLC1_S510260	photosynthesis		89.8377	90.4132	90.9793	91.3192	91.7789	92.2385	92.7901	89.6689	89.5036	89.3384	89.1731
Ar0154	PSI R2	P700p[k] + redptcy[t] -> P700[k] + oxiptcy[t]	SPLC1_S060840 and SPLC1_S060830 and SPLC1_S102790 and SPLC1_S550230 and SPLC1_S532560 and SPLC1_S531530 and SPLC1_S260600 and SPLC1_S531540 and SPLC1_S260530 and SPLC1_S630030 and SPLC1_S260590 and SPLC1_S200280 and SPLC1_S510260	photosynthesis		89.8377	90.4132	90.9793	91.3192	91.7789	92.2385	92.7901	89.6689	89.5036	89.3384	89.1731
Ar0155	PSI R3	o2[c] + P700_PSI[k] + P700[k] -> o2s[c] + P700p[k]	SPLC1_S060840 and SPLC1_S060830 and SPLC1_S102790 and SPLC1_S550230 and SPLC1_S532560 and SPLC1_S531530 and SPLC1_S260600 and SPLC1_S531540 and SPLC1_S260530 and SPLC1_S630030 and SPLC1_S260590 and SPLC1_S200280 and SPLC1_S510260	photosynthesis		0	0	0	0	0	0	0	0	0	0	0
Ar0156	PSI R4	oxiptcy[t] + RRieske_B6[k] -> redptcy[t] + ORieske_B6[k]	SPLC1_S060840 and SPLC1_S060830 and SPLC1_S102790 and SPLC1_S550230 and SPLC1_S532560 and SPLC1_S531530 and SPLC1_S260600 and SPLC1_S531540 and SPLC1_S260530 and SPLC1_S630030 and SPLC1_S260590 and SPLC1_S200280 and SPLC1_S510260	photosynthesis		0	0	0	91.3192	91.7789	92.2385	92.7901	86.9349	85.6354	84.3358	83.0363
Ar0157	PSI R5	8 h[c] + o2[c] + 4 redptcy[t] -> 2 h2o[c] + 4 h[t] + 4 oxiptcy[t]	SPLC1_S060840 and SPLC1_S060830 and SPLC1_S102790 and SPLC1_S550230 and SPLC1_S532560 and SPLC1_S531530 and SPLC1_S260600 and SPLC1_S531540 and SPLC1_S260530 and SPLC1_S630030 and SPLC1_S260590 and SPLC1_S200280 and SPLC1_S510260	photosynthesis		0	0	0	0	0	0	0	0	0	0	0
Ar0158	PSI R7	phq9[k] + 2 oxiptcy[t] -> pqn9[k] + 2 h[t] + 2 redptcy[t]	SPLC1_S060840 and SPLC1_S060830 and SPLC1_S102790 and SPLC1_S550230 and SPLC1_S532560 and SPLC1_S531530 and SPLC1_S260600 and SPLC1_S531540 and SPLC1_S260530 and SPLC1_S630030 and SPLC1_S260590 and SPLC1_S200280 and SPLC1_S510260	photosynthesis		44.9188	45.2066	45.4896	0	0	0	0	1.36699	1.93413	2.50127	3.06841
Ar0159	PSI R8	phq9[k] + ORieske_B6[k] -> h[t] + RRieske_B6[k] + PQH_B6_L[k]	SPLC1_S060840 and SPLC1_S060830 and SPLC1_S102790 and SPLC1_S550230 and SPLC1_S532560 and SPLC1_S531530 and SPLC1_S260600 and SPLC1_S531540 and SPLC1_S260530 and SPLC1_S630030 and SPLC1_S260590 and SPLC1_S200280 and SPLC1_S510260	photosynthesis		0	0	0	91.3192	91.7789	92.2385	92.7901	86.9349	85.6354	84.3358	83.0363
Ar0160	NADPH dehydrogenase cyclic electron flow at PSII	5 h[c] + nadph[c] + pqn9[k] -> nadp[c] + phq9[k] + 4 h[t]	SPLC1_S300800 and SPLC1_S300790 and SPLC1_S300770 and SPLC1_S240400 and SPLC1_S520570 and SPLC1_S081900 and SPLC1_S170820 and SPLC1_S205400 and SPLC1_S205400 and SPLC1_S203680 and SPLC1_S220120 and SPLC1_S430070 and SPLC1_S430090 and SPLC1_S540580 and SPLC1_S540600 and SPLC1_S081870 and SPLC1_S203670 and SPLC1_S220110 and SPLC1_S081880 and SPLC1_S511380 and SPLC1_S081890 and SPLC1_S205420 and SPL…	photosynthesis		10.1727	10.3765	10.5906	0.339995	0.538239	0.609333	0.974377	0	0	0	0
Ar0161	NADPH dehydrogenase cyclic electron flow at PSII	4 h[c] + h2o[c] + nadph[c] + pqn9[k] + co2[t] -> nadp[c] + phq9[k] + hco3[c] + 4 h[t]	SPLC1_S300800 and SPLC1_S300790 and SPLC1_S300770 and SPLC1_S240400 and SPLC1_S520570 and SPLC1_S081900 and SPLC1_S170820 and SPLC1_S205400 and SPLC1_S205400 and SPLC1_S203680 and SPLC1_S220120 and SPLC1_S430070 and SPLC1_S430090 and SPLC1_S540580 and SPLC1_S540600 and SPLC1_S081870 and SPLC1_S203670 and SPLC1_S220110 and SPLC1_S081880 and SPLC1_S511380 and SPLC1_S081890 and SPLC1_S205420 and SPL…	photosynthesis		0	0	0	0	0	0	0	0	0	0	0
Ar0162	cytochrome oxidase bd (plastocianine-8 2 protons) (lumen)	4 h[c] + 2 phq9[k] + o2[c] -> 2 h2o[c] + 2 pqn9[k] + 4 h[t]	SPLC1_S171250 and SPLC1_S171260 and SPLC1_S171270	photosynthesis		0	0	0	0	0	0	0	0	0	0	0
Ar0163	flavin reductase domain protein	2 h[c] + 2 nadph[c] + o2[c] -> 2 h2o[c] + 2 nadp[c]	SPLC1_S420210 or SPLC1_S420220	photosynthesis		0	0	0	0	0	0	0	0	0	0	0
Ar0164	NADH dehydrogenase	h[c] + nadh[c] + pqn9[k] -> nad[c] + phq9[k]	SPLC1_S520570 or SPLC1_S240400	photosynthesis		0	0	0	0	0	0	0	0	0	0	0
Ar0165	oxidoreductase FADNAD(P)-binding domain protein	h[c] + nadp[c] + 2 redfer[c] <=> nadph[c] + 2 oxifer[c]	SPLC1_S300010	photosynthesis		43.6631	44.1534	44.6389	45.0762	45.4883	45.9005	46.395	43.4764	43.1699	42.8634	42.5569
Ar0166	ferredoxin -NADP+ reductase	2 h[c] + 2 redfer[c] + trdox[c] <=> 2 oxifer[c] + trdrd[c]	SPLC1_S202830 or SPLC1_S100860	photosynthesis		0.00466326	0.00391121	0.00315906	0.0024069	0.00165474	0.000902587	0	0.00361827	0.00256418	0.00151009	0.000455996
Ar0167	Cytochrome c (ptcy) Thylakoid	8 h[c] + o2[c] + 4 redptcy[p] -> 2 h2o[c] + 4 oxiptcy[p] + 4 h[p]	SPLC1_S490240 and SPLC1_S490230 and SPLC1_S490220	photosynthesis		0.100834	0.093206	0.0879618	0.100159	0.10001	0.09986	0.0996806	0.0931752	0.0853906	0.077606	0.0698213
Ar0168	Photon transport 22	h[c] + PQH_B6_S[k] + HB2p_B6[k] -> phq9[k] + HB3p_B6[k]	SPLC1_S380320 and SPLC1_S541110 and SPLC1_S380310 and SPLC1_S541100 and SPLC1_S510100 and SPLC1_S500650 and SPLC1_S520290 and SPLC1_S206470 and SPLC1_S100890	photosynthesis		0	0	0	45.6596	45.8894	46.1193	46.395	43.4675	42.8177	42.1679	41.5181
Ar0169	PSI R9	phq9[i] + ORieske_B6[i] -> h[p] + PQH_B6_L[i] + RRieske_B6[i]	SPLC1_S380320 and SPLC1_S541110 and SPLC1_S380310 and SPLC1_S541100 and SPLC1_S510100 and SPLC1_S500650 and SPLC1_S520290 and SPLC1_S206470 and SPLC1_S100890	photosynthesis		0	0	0	0	0	0	0	0	0	0	0
Ar0170	cytochrome b6f cpmplex (cyto-c) Thylakoid	phq9[i] + 2 oxiptcy[p] -> pqn9[i] + 2 redptcy[p] + 2 h[p]	SPLC1_S380320 and SPLC1_S541110 and SPLC1_S380310 and SPLC1_S541100 and SPLC1_S510100 and SPLC1_S500650 and SPLC1_S520290 and SPLC1_S206470 and SPLC1_S100890	photosynthesis		0.201668	0.186412	0.175924	0.200318	0.200019	0.19972	0.199361	0.18635	0.170781	0.155212	0.139643
Ar0171	Photon transport 24	h[c] + HB2p_B6[k] + PQ_B6_S[k] -> PQH_B6_S[k] + HB3p_B6[k]	SPLC1_S380320 and SPLC1_S541110 and SPLC1_S380310 and SPLC1_S541100 and SPLC1_S510100 and SPLC1_S500650 and SPLC1_S520290 and SPLC1_S206470 and SPLC1_S100890	photosynthesis		0	0	0	45.6596	45.8894	46.1193	46.395	43.4675	42.8177	42.1679	41.5181
Ar0172	Photon transport 25	PQH_B6_L[k] + HB3p_B6[k] -> h[t] + HB2p_B6[k] + PQ_B6_S[k]	SPLC1_S380320 and SPLC1_S541110 and SPLC1_S380310 and SPLC1_S541100 and SPLC1_S510100 and SPLC1_S500650 and SPLC1_S520290 and SPLC1_S206470 and SPLC1_S100890	photosynthesis		0	0	0	91.3192	91.7789	92.2385	92.7901	86.9349	85.6354	84.3358	83.0363
Ar0173	Photon transport 26	PQ_B6_S[k] -> pqn9[k]	SPLC1_S380320 and SPLC1_S541110 and SPLC1_S380310 and SPLC1_S541100 and SPLC1_S510100 and SPLC1_S500650 and SPLC1_S520290 and SPLC1_S206470 and SPLC1_S100890	photosynthesis		0	0	0	45.6596	45.8894	46.1193	46.395	43.4675	42.8177	42.1679	41.5181
Ar0174	cytochrome b6f cpmplex (oxi-ptcy) Thylakoid	oxiptcy[p] + RRieske_B6[c] -> redptcy[p] + ORieske_B6[c]	SPLC1_S380320 and SPLC1_S541110 and SPLC1_S380310 and SPLC1_S541100 and SPLC1_S510100 and SPLC1_S500650 and SPLC1_S520290 and SPLC1_S206470 and SPLC1_S100890	photosynthesis		0	0	0	0	0	0	0	0	0	0	0
Ar0175	ATP synthase (thylakoid) (four protons for one ATP)	3 adp[c] + 3 pi[c] + 14 h[t] -> 3 atp[c] + 14 h[c] + 3 h2o[c]	(SPLC1_S205600 and SPLC1_S205570 and SPLC1_S205580 and SPLC1_S205590 and SPLC1_S205550 and SPLC1_S010840 and SPLC1_S205560 and SPLC1_S010850 and SPLC1_S205540)	Photosynthesis		10.0493	10.1076	10.1687	13.7628	13.8523	13.9054	14.0491	13.3525	13.2597	13.1668	13.074
Ar0176	ATP synthase (periplasm) (four protons for one ATP)	3 adp[c] + 3 pi[c] + 14 h[p] -> 3 atp[c] + 14 h[c] + 3 h2o[c]	(SPLC1_S205600 and SPLC1_S205570 and SPLC1_S205580 and SPLC1_S205590 and SPLC1_S205550 and SPLC1_S010840 and SPLC1_S205560 and SPLC1_S010850 and SPLC1_S205540)	Oxidative Phosphorylation		0	0	0	0	0	0	0	0	0	0	0
Ar0177	cytochrome b6f cpmplex	PQH_B6_L[i] + HB3p_B6[i] -> h[p] + PQ_B6_S[i] + HB2p_B6[i]	SPLC1_S380320 and SPLC1_S541110 and SPLC1_S380310 and SPLC1_S541100 and SPLC1_S510100 and SPLC1_S500650 and SPLC1_S520290	Oxidative Phosphorylation		0	0	0	0	0	0	0	0	0	0	0
Ar0178	cytochrome b6f cpmplex	PQ_B6_S[i] -> pqn9[i]	SPLC1_S380320 and SPLC1_S541110 and SPLC1_S380310 and SPLC1_S541100 and SPLC1_S510100 and SPLC1_S500650 and SPLC1_S520290	Oxidative Phosphorylation		0	0	0	0	0	0	0	0	0	0	0
Ar0179	cytochrome b6f cpmplex	h[c] + PQ_B6_S[i] + HB2p_B6[i] -> HB3p_B6[i] + PQH_B6_S[i]	SPLC1_S380320 and SPLC1_S541110 and SPLC1_S380310 and SPLC1_S541100 and SPLC1_S510100 and SPLC1_S500650 and SPLC1_S520290	Oxidative Phosphorylation		0	0	0	0	0	0	0	0	0	0	0
Ar0180	cytochrome b6f cpmplex	h[c] + HB2p_B6[i] + PQH_B6_S[i] -> phq9[i] + HB3p_B6[i]	SPLC1_S380320 and SPLC1_S541110 and SPLC1_S380310 and SPLC1_S541100 and SPLC1_S510100 and SPLC1_S500650 and SPLC1_S520290	Oxidative Phosphorylation		0	0	0	0	0	0	0	0	0	0	0
Ar0181	NADPH dehydrogenase (nadph)	5 h[c] + nadph[c] + pqn9[i] -> nadp[c] + phq9[i] + 4 h[p]	SPLC1_S300800 and SPLC1_S300790 and SPLC1_S300770 and SPLC1_S240400 and SPLC1_S520570 and SPLC1_S081900 and SPLC1_S170820 and SPLC1_S205400 and SPLC1_S205400 and SPLC1_S203680 and SPLC1_S220120 and SPLC1_S430070 and SPLC1_S430090 and SPLC1_S540580 and SPLC1_S540600 and SPLC1_S081870 and SPLC1_S203670 and SPLC1_S220110 and SPLC1_S081880 and SPLC1_S511380 and SPLC1_S081890 and SPLC1_S205420 and SPL…	Oxidative Phosphorylation		0.201668	0.186412	0.175924	0.200318	0.200019	0.19972	0.199361	0.18635	0.170781	0.155212	0.139643
Ar0182	NADPH dehydrogenase (nadh)	4 h[c] + h2o[c] + nadph[c] + pqn9[i] + co2[p] -> nadp[c] + phq9[i] + hco3[c] + 4 h[p]	SPLC1_S300800 and SPLC1_S300790 and SPLC1_S300770 and SPLC1_S240400 and SPLC1_S520570 and SPLC1_S081900 and SPLC1_S170820 and SPLC1_S205400 and SPLC1_S205400 and SPLC1_S203680 and SPLC1_S220120 and SPLC1_S430070 and SPLC1_S430090 and SPLC1_S540580 and SPLC1_S540600 and SPLC1_S081870 and SPLC1_S203670 and SPLC1_S220110 and SPLC1_S081880 and SPLC1_S511380 and SPLC1_S081890 and SPLC1_S205420 and SPL…	Oxidative Phosphorylation		0	0	0	0	0	0	0	0	0	0	0
Ar0183	NADH dehydrogenase	h[c] + nadh[c] + pqn9[i] -> nad[c] + phq9[i]	SPLC1_S520570 or SPLC1_S240400	Oxidative Phosphorylation		0	0	0	0	0	0	0	0	0	0	0
Ar0184	Cytochrome bd (plastocianine-8 2 protons) (periplasm)	4 h[c] + 2 phq9[i] + o2[c] -> 2 h2o[c] + 2 pqn9[i] + 4 h[p]	SPLC1_S171250 and SPLC1_S171260 and SPLC1_S171270	Oxidative Phosphorylation		0	0	0	0	0	0	0	0	0	0	0
Ar0185	polyphosphate kinase (pppi)	atp[c] + ppi[c] <=> adp[c] + pppi[c]	SPLC1_S010900	Oxidative Phosphorylation		-8.82778e-10	-7.40442e-10	-5.97993e-10	-4.55657e-10	-3.13207e-10	-1.70871e-10	0	-6.84963e-10	-4.85443e-10	-2.85922e-10	-8.62883e-11
Ar0186	polyphosphate kinase (ppi)	atp[c] + pi[c] <=> adp[c] + ppi[c]	SPLC1_S010900	Oxidative Phosphorylation		-24.5125	-24.9053	-25.1403	-0.123621	-0.152431	-0.181242	-0.215815	-0.0718697	-0.0509323	-0.0299948	-0.00905744
Ar0187	inorganic pyrophosphatase	h2o[c] + ppi[c] -> h[c] + 2 pi[c]	SPLC1_S543300	Oxidative Phosphorylation		0	0	0	0	0	0	0	0	0	0	0
Ar0188	ferredoxin-nitrate reductase (no3)	2 h[c] + 2 redfer[c] + no3[c] -> h2o[c] + 2 oxifer[c] + no2[c]	SPLC1_S030420	Nitrogen Metabolism		0.309993	0.26	0.21	0.16	0.11	0.06	0	0.36	0.41	0.46	0.51
Ar0189	ferredoxin-nitrite reductase (no2)	8 h[c] + 6 redfer[c] + no2[c] -> 2 h2o[c] + 6 oxifer[c] + nh3[c]	SPLC1_S550740 or SPLC1_S011370	Nitrogen Metabolism		0.309993	0.26	0.21	0.16	0.11	0.06	0	0.36	0.41	0.46	0.51
Ar0190	NH4+NH3 equilibrium	nh4[c] <=> h[c] + nh3[c]		Nitrogen Metabolism		0.00625377	0.00524522	0.00423652	0.00322783	0.00221913	0.00121044	0	0.00485237	0.00343875	0.00202514	0.000611524
Ar0191	formamidase	h2o[c] + formm[c] -> for[c] + nh3[c]	SPLC1_S570050	Nitrogen Metabolism		0	0	0	0	0	0	0	0	0	0	0
Ar0192	cyanate lyase (cynt)	h[c] + hco3[c] + cynt[c] -> co2[c] + cbm[c]	SPLC1_S012010	Nitrogen Metabolism		0	0	0	0	0	0	0	0	0	0	0
Ar0193	cyanate lyase (cbm)	h[c] + cbm[c] <=> co2[c] + nh3[c]		Nitrogen Metabolism		0	0	0	0	0	0	0	0	0	0	0
Ar0194	NADP-specific glutamate dehydrogenase (nadph)	h2o[c] + nadp[c] + gluL[c] <=> h[c] + nadph[c] + akg[c] + nh3[c]	SPLC1_S080460	Nitrogen Metabolism		-0.180839	-0.151675	-0.122507	-0.0933385	-0.0641702	-0.271139	0	-0.140724	-0.0997276	-0.0587312	-0.0177349
Ar0195	glutamate-ammonia ligase	atp[c] + gluL[c] + nh3[c] -> adp[c] + h[c] + pi[c] + glnL[c]	SPLC1_S630120	Nitrogen Metabolism		0.069127	0.0579789	0.0468291	0.0356793	0.0245295	0.0133797	0	0.0540455	0.0383007	0.0225559	0.00681113
Ar0196	ferredoxin-dependent glutamate synthase	2 h[c] + akg[c] + 2 redfer[c] + glnL[c] -> 2 oxifer[c] + 2 gluL[c]	SPLC1_S270380	Nitrogen Metabolism		0	0	0	0	0	0	0	0	0	0	0
Ar0197	urease	h2o[c] + urea[c] -> co2[c] + 2 nh3[c]	SPLC1_S550370 and SPLC1_S550360 and SPLC1_S550350	Nitrogen Metabolism		0	0	0	0	0	0	0	0	0	0	0
Ar0198	sulfate adenylyltransferase	atp[c] + so4[c] -> ppi[c] + aps[c]	SPLC1_S203940	Sulfur Metabolism		0.00394422	0.00330814	0.00267196	0.00203578	0.0013996	0.000763416	0	0.00306036	0.0021688	0.00127724	0.000385685
Ar0199	adenylylsulfate 3-phosphotransferase	atp[c] + aps[c] -> adp[c] + h[c] + paps[c]	SPLC1_S171100	Sulfur Metabolism		0.00394422	0.00330814	0.00267196	0.00203578	0.0013996	0.000763416	0	0.00306036	0.0021688	0.00127724	0.000385685
Ar0200	3'(2')5'-bisphosphate nucleotidase	h2o[c] + paps[c] -> pi[c] + aps[c]	SPLC1_S380120	Sulfur Metabolism		0	0	0	0	0	0	0	0	0	0	0
Ar0201	phosphoadenosine phosphosulfate reductase (trdrd)	trdrd[c] + paps[c] -> 2 h[c] + trdox[c] + pap[c] + so3[c]	SPLC1_S590650	Sulfur Metabolism		0.00394422	0.00330814	0.00267196	0.00203578	0.0013996	0.000763416	0	0.00306036	0.0021688	0.00127724	0.000385685
Ar0202	ferredoxin-sulfite reductase (so3)	8 h[c] + 6 redfer[c] + so3[c] -> 3 h2o[c] + 6 oxifer[c] + h2s[c]	SPLC1_S204370	Sulfur Metabolism		0.00367953	0.00308613	0.00249264	0.00189916	0.00130567	0.000712184	0	0.00285499	0.00202326	0.00119153	0.000359802
Ar0203	cysteine synthase	h2s[c] + acser[c] -> h[c] + ac[c] + cysL[c]	SPLC1_S560160 or SPLC1_S533280 or SPLC1_S102050	Sulfur Metabolism		0.0012732	0.00106787	0.00086251	0.000657151	0.000451791	0.000246432	0	0.000987889	0.000700092	0.000412296	0.0001245
Ar0204	serine acetyltransferase	accoa[c] + serL[c] -> coa[c] + acser[c]	SPLC1_S533290 or SPLC1_S041260	Sulfur Metabolism		0.0012732	0.00106787	0.00086251	0.000657151	0.000451791	0.000246432	0	0.000987889	0.000700092	0.000412296	0.0001245
Ar0205	adenosine-3'(2'),5'-bisphosphate nucleotidase	h2o[c] + pap[c] <=> pi[c] + amp[c]	SPLC1_S380120	Sulfur metabolism		0.00394422	0.00330814	0.00267196	0.00203578	0.0013996	0.000763416	0	0.00306036	0.0021688	0.00127724	0.000385685
Ar0206	glutaminase	h2o[c] + glnL[c] -> gluL[c] + nh3[c]	SPLC1_S051190 or SPLC1_S041510	Alanine, aspartate, and glutamate metabolism		0	0	0	0	0	0	0	0	0	0	0
Ar0207	glutamate racemase	gluL[c] <=> gluD[c]	SPLC1_S102740	Alanine, aspartate, and glutamate metabolism		0.0184975	0.0155144	0.0125309	0.00954735	0.0065638	0.00358026	0	0.0143524	0.0101712	0.00599	0.00180878
Ar0208	UDP-N-acetylmuramate-alanine ligase	atp[c] + uamr[c] + alaL[c] -> adp[c] + h[c] + pi[c] + uama[c]	SPLC1_S532120	Alanine, aspartate, and glutamate metabolism		0.0184975	0.0155144	0.0125309	0.00954735	0.0065638	0.00358026	0	0.0143524	0.0101712	0.00599	0.00180878
Ar0209	UDP-N-acetylmuramoylalanine-D-glutamate ligase	atp[c] + gluD[c] + uama[c] -> adp[c] + h[c] + pi[c] + uamag[c]	SPLC1_S220030	Alanine, aspartate, and glutamate metabolism		0.0184975	0.0155144	0.0125309	0.00954735	0.0065638	0.00358026	0	0.0143524	0.0101712	0.00599	0.00180878
Ar0210	delta-1-pyrroline-5-carboxylate dehydrogenase	h2o[c] + nadp[c] + glu5sa[c] -> 2 h[c] + nadph[c] + gluL[c]	SPLC1_S530100	Alanine, aspartate, and glutamate metabolism		0	0	0	0	0	0	0	0	0	0	0
Ar0211	carbamoyl-phosphate synthase small chain	2 atp[c] + h2o[c] + hco3[c] + glnL[c] -> 2 adp[c] + h[c] + pi[c] + gluL[c] + cbp[c]	SPLC1_S206640 and SPLC1_S500230	Alanine, aspartate, and glutamate metabolism		0.00901609	0.00756206	0.00610782	0.00465358	0.00319933	0.00174509	0	0.00699568	0.00495767	0.00291965	0.000881637
Ar0212	amidophosphoribosyltransferase	h2o[c] + prpp[c] + glnL[c] -> ppi[c] + gluL[c] + pram[c]	SPLC1_S205470	Alanine, aspartate, and glutamate metabolism		0.00255712	0.00214473	0.00173228	0.00131983	0.000907386	0.000494938	0	0.00218865	0.00155104	0.000913434	0.000275826
Ar0213	aspartate aminotransferase	akg[c] + aspL[c] <=> oaa[c] + gluL[c]	SPLC1_S530150	Alanine, aspartate, and glutamate metabolism		-0.067068	-0.0562519	-0.0454342	-0.0346166	-0.0237989	-0.249119	0	-0.0524479	-0.0371685	-0.0218891	-0.00660979
Ar0214	L-aspartate oxidase	h2o[c] + o2[c] + aspL[c] -> oaa[c] + h2o2[c] + nh3[c]	SPLC1_S202450	Alanine, aspartate, and glutamate metabolism		0	0	0	0	0	0.236137	0	0	0	0	0
Ar0215	L-aspartate oxidase	o2[c] + aspL[c] -> h[c] + h2o2[c] + iasp[c]	SPLC1_S202450	Alanine, aspartate, and glutamate metabolism		1.18561e-06	9.94404e-07	8.03173e-07	6.11941e-07	4.20709e-07	2.29478e-07	0	9.19925e-07	6.51928e-07	3.83931e-07	1.15934e-07
Ar0216	aspartate racemase	h[c] + aspL[c] -> aspD[c]	SPLC1_S550480	Alanine, aspartate, and glutamate metabolism		0	0	0	0	0	0	0	0	0	0	0
Ar0217	argininosuccinate synthase	atp[c] + aspL[c] + citrL[c] -> h[c] + amp[c] + ppi[c] + argsuc[c]	SPLC1_S540390	Alanine, aspartate, and glutamate metabolism		0.00645885	0.00541723	0.00437546	0.00333368	0.00229191	0.00125013	0	0.00501149	0.00355152	0.00209155	0.000631578
Ar0218	L-argininosuccinate lyase	argsuc[c] -> fum[c] + argL[c]	SPLC1_S531320	Alanine, aspartate, and glutamate metabolism		0.00645885	0.00541723	0.00437546	0.00333368	0.00229191	0.00125013	0	0.00501149	0.00355152	0.00209155	0.000631578
Ar0219	adenylosuccinate synthetase	gtp[c] + aspL[c] + imp[c] -> 2 h[c] + pi[c] + gdp[c] + dcamp[c]	SPLC1_S103260	Alanine, aspartate, and glutamate metabolism		0.00372365	0.00312314	0.00252253	0.00192193	0.00132133	0.000720724	0	0.00309377	0.00219248	0.00129119	0.000389896
Ar0220	adenylosuccinate lyase (dcamp)	dcamp[c] -> fum[c] + amp[c]	SPLC1_S034030	Alanine, aspartate, and glutamate metabolism		0.00372365	0.00312314	0.00252253	0.00192193	0.00132133	0.000720724	0	0.00309377	0.00219248	0.00129119	0.000389896
Ar0221	asparaginase	h2o[c] + asnL[c] -> nh3[c] + aspL[c]	SPLC1_S205080 or SPLC1_S011950	Alanine, aspartate, and glutamate metabolism		0	0	0	0	0	0	0	0	0	0	0
Ar0222	asparagine synthetase	atp[c] + h2o[c] + glnL[c] + aspL[c] -> h[c] + amp[c] + ppi[c] + gluL[c] + asnL[c]	SPLC1_S130940 or SPLC1_S090270 or SPLC1_S130940	Alanine, aspartate, and glutamate metabolism		0.00608694	0.0051053	0.00412351	0.00314172	0.00215993	0.00117815	0	0.00472292	0.00334702	0.00197112	0.000595211
Ar0223	Aspartoacylase	h2o[c] + aceaspL[c] -> ac[c] + asnL[c]	SPLC1_S500840	Alanine, aspartate, and glutamate metabolism		0	0	0	0	0	0	0	0	0	0	0
Ar0224	aspartate carbamoyltransferase catalytic chain	cbp[c] + aspL[c] -> h[c] + pi[c] + cbasp[c]	SPLC1_S550850	Alanine, aspartate, and glutamate metabolism		0.00255724	0.00214483	0.00173236	0.0013199	0.000907429	0.000494961	0	0.00198419	0.00140615	0.000828102	0.000250059
Ar0225	phosphoglycerate dehydrogenase	nad[c] + 3pg[c] -> h[c] + nadh[c] + 3php[c]	SPLC1_S240360	Alanine, aspartate, and glutamate metabolism		0	0	0	0	0	0	0	0	0	0	0
Ar0226	alanine racemase	alaL[c] <=> alaD[c]	SPLC1_S081950	Alanine, aspartate, and glutamate metabolism		0.0184975	0.0155144	0.0125309	0.00954735	0.0065638	0.00358026	0	0.132803	0.248991	0.365179	0.481367
Ar0227	D-alanine-D-alanine ligase	atp[c] + 2 alaD[c] <=> adp[c] + h[c] + pi[c] + alaala[c]	SPLC1_S202810	Alanine, aspartate, and glutamate metabolism		0	0	0	0	0	0	0	0	0	0	0
Ar0228	D-ala-D-ala dipeptidase	h2o[c] + alaala[c] <=> 2 alaD[c]	SPLC1_S034040	Alanine, aspartate, and glutamate metabolism		-0.0184975	-0.0155144	-0.0125309	-0.00954735	-0.0065638	-0.00358026	0	-0.0143524	-0.0101712	-0.00599	-0.00180878
Ar0229	alanine dehydrogenase	h2o[c] + nad[c] + alaL[c] <=> nadh[c] + pyr[c] + nh3[c]	SPLC1_S530420	Alanine, aspartate, and glutamate metabolism		-0.0457249	-0.0383509	-0.0309757	-0.0236005	-0.0162254	-0.0088502	0	-0.153929	-0.263963	-0.373996	-0.48403
Ar0230	aspartate 1-decarboxylase	h[c] + aspL[c] -> alaB[c]	SPLC1_S543360	Alanine, aspartate, and glutamate metabolism		4.43925e-08	3.72333e-08	3.0073e-08	2.29128e-08	1.57525e-08	8.5923e-09	0	3.44446e-08	2.441e-08	1.43755e-08	4.34091e-09
Ar0231	cysteine desulfrase	cysL[c] -> alaL[c] + sulcysenz[c]	SPLC1_S030940 or SPLC1_S101340 or SPLC1_S204600 or SPLC1_S205650 or SPLC1_S208850 or SPLC1_S208880 or SPLC1_S533310	Alanine, aspartate, and glutamate metabolism		8.26053e-08	6.92836e-08	5.59598e-08	4.2636e-08	2.93123e-08	1.59885e-08	0	6.40944e-08	4.54221e-08	2.67498e-08	8.07755e-09
Ar0232	phosphoserine aminotransferase (3php)	gluL[c] + 3php[c] -> akg[c] + pserL[c]	SPLC1_S051440	Glycine, serine, and threonine metabolism		0	0	0	0	0	0	0	0	0	0	0
Ar0233	phosphoserine phosphatase	h2o[c] + pserL[c] -> pi[c] + serL[c]	SPLC1_S531410	Glycine, serine, and threonine metabolism		0	0	0	0	0	0	0	0	0	0	0
Ar0234	L-threonine deaminase (ser-L)	serL[c] <=> pyr[c] + nh3[c]	SPLC1_S340090 or SPLC1_S081830	Glycine, serine, and threonine metabolism		-0.157542	-0.151204	-0.211543	-0.0108816	-0.00748113	-0.00408062	0	-0.0165628	-0.0117377	-0.00691251	-0.00208735
Ar0235	tryptophan synthase beta chain	serL[c] + 3ig3p[c] -> h2o[c] + g3p[c] + trpL[c]	(SPLC1_S560040 and SPLC1_S081830) or (SPLC1_S560040 and SPLC1_S510460)	Glycine, serine, and threonine metabolism		0.00179192	0.00150294	0.00121391	0.000924886	0.000635859	0.000346832	0	0.00139037	0.000985323	0.000580273	0.000175223
Ar0236	serine hydroxymethyltransferase	h2o[c] + gly[c] + mlthf[c] <=> serL[c] + thf[c]	SPLC1_S360760	Glycine, serine, and threonine metabolism		-0.146895	-0.142275	-0.20433	-0.00538644	-0.00370318	-0.00201992	0	-0.00830194	-0.00588338	-0.00346482	-0.00104626
Ar0237	glycine cleavage system protein H	nad[c] + gly[c] + thf[c] -> nadh[c] + co2[c] + nh3[c] + mlthf[c]	SPLC1_S101860 and SPLC1_S200660 and SPLC1_S060930	Glycine, serine, and threonine metabolism		0.136459	0.133522	0.19726	0	0	0	0	0	0	0	0
Ar0238	aspartate kinase	atp[c] + aspL[c] -> adp[c] + 4pasp[c]	SPLC1_S011430	Glycine, serine, and threonine metabolism		0.0405696	0.0340269	0.0274833	0.0209396	0.014396	0.00785236	0	0.0314784	0.0223079	0.0131375	0.00396709
Ar0239	aspartate beta-semialdehyde dehydrogenese	h[c] + nadph[c] + 4pasp[c] -> pi[c] + nadp[c] + aspsa[c]	SPLC1_S230230	Glycine, serine, and threonine metabolism		0.0405696	0.0340269	0.0274833	0.0209396	0.014396	0.00785236	0	0.0314784	0.0223079	0.0131375	0.00396709
Ar0240	homoserine dehydrogenase	h[c] + nadph[c] + aspsa[c] <=> nadp[c] + homL[c]	SPLC1_S031170	Glycine, serine, and threonine metabolism		0.0169119	0.0141845	0.0114567	0.00872895	0.00600115	0.00327336	0	0.0131221	0.00929934	0.00547654	0.00165373
Ar0241	homoserine kinase	atp[c] + homL[c] -> adp[c] + h[c] + phom[c]	SPLC1_S100630	Glycine, serine, and threonine metabolism		0.0145056	0.0121663	0.00982661	0.00748694	0.00514727	0.0028076	0	0.0112551	0.00797618	0.0046973	0.00141843
Ar0242	threonine synthase	h2o[c] + phom[c] -> pi[c] + thrL[c]	SPLC1_S031460 or SPLC1_S203740	Glycine, serine, and threonine metabolism		0.0145056	0.0121663	0.00982661	0.00748694	0.00514727	0.0028076	0	0.0112551	0.00797618	0.0046973	0.00141843
Ar0243	L-threonine deaminase (thr-L)	thrL[c] -> 2obut[c] + nh4[c]	SPLC1_S340090 or SPLC1_S081830	Glycine, serine, and threonine metabolism		0.00804558	0.00674807	0.00545036	0.00415266	0.00285495	0.00155725	0	0.00624265	0.00442401	0.00260538	0.000786736
Ar0244	serine-glyoxylate transaminase	glx[c] + serL[c] <=> gly[c] + hpyr[c]	SPLC1_S051440	Glycine, serine, and threonine metabolism		0	0	0	0	0	0	0	0	0	0	0
Ar0245	aspartate aminotransferase	h[c] + cysL[e] + akg[e] <=> gluL[c] + mercaptpyr[c]	SPLC1_S530150	Cysteine and methionine metabolism		0	0	0	0	0	0	0	0	0	0	0
Ar0246	homoserine O-acetyltransferase	accoa[c] + homL[c] -> coa[c] + oalh[c]		Cysteine and methionine metabolism		0.00240633	0.00201826	0.00163013	0.00124201	0.00085388	0.000465753	0	0.0018671	0.00132317	0.000779234	0.000235303
Ar0247	O-acetylhomoserine	h2s[c] + oalh[c] -> h[c] + ac[c] + hcysL[c]		Cysteine and methionine metabolism		0.00240633	0.00201826	0.00163013	0.00124201	0.00085388	0.000465753	0	0.0018671	0.00132317	0.000779234	0.000235303
Ar0248	cyctathionine gamma-lyase	serL[c] + hcysL[c] -> cysL[c]	SPLC1_S410060	Cysteine and methionine metabolism		0	0	0	0	0	0	0	0	0	0	0
Ar0249	thiosulfate3-mercaptopyruvate sulfurtransferase	so3[c] + mercaptpyr[c] <=> h[c] + pyr[c] + thios[c]	SPLC1_S230980 or SPLC1_S032740	Cysteine and methionine metabolism		0	0	0	0	0	0	0	0	0	0	0
Ar0250	S-adenosylmethionine synthetase	atp[c] + h2o[c] + metL[c] -> pi[c] + ppi[c] + amet[c]	SPLC1_S130030	Cysteine and methionine metabolism		7.39556e-05	6.20287e-05	5.01001e-05	3.81715e-05	2.62429e-05	1.43143e-05	0	0.000261935	0.000185627	0.000109319	3.30107e-05
Ar0251	DNA-cytosine methyltransferase	amet[c] + DNAcytosine[c] -> ahcys[c] + dna5m[c]	SPLC1_S010970 or SPLC1_S200600 or SPLC1_S208990 or SPLC1_S411890 or SPLC1_S500400 or SPLC1_S630140 or SPLC1_S541210 or SPLC1_S206650	Cysteine and methionine metabolism		0	0	0	0	0	0	0	0	0	0	0
Ar0252	S-adenosylhomocysteine hydrolase	h2o[c] + ahcys[c] -> hcysL[c] + adn[c]	SPLC1_S201180	Cysteine and methionine metabolism		7.3789e-05	6.18891e-05	4.99873e-05	3.80856e-05	2.61838e-05	1.42821e-05	0	5.72537e-05	4.05743e-05	2.38949e-05	7.21545e-06
Ar0253	5-methyltetrahydrofolate-homocysteine methyltransferase	hcysL[c] + 5mthf[c] -> h[c] + thf[c] + metL[c]	SPLC1_S231030 or SPLC1_S204840	Cysteine and methionine metabolism		0.00248012	0.00208015	0.00168012	0.00128009	0.000880064	0.000480035	0	0.00192435	0.00136374	0.000803129	0.000242518
Ar0254	adenosylmethionine decarboxylase	h[c] + amet[c] -> co2[c] + ametam[c]	SPLC1_S501150 or SPLC1_S220190	Cysteine and methionine metabolism		0	0	0	0	0	0	0	0	0	0	0
Ar0255	5'-methylthioadenosine phosphorylase	2 h[c] + pi[c] + 5mta[c] -> ade[c] + m5thior1p[c]	SPLC1_S570370	Cysteine and methionine metabolism		0	0	0	0	0	0	0	0	0	0	0
Ar0256	methylthioribose-1-phosphate isomerase	m5thior1p[c] -> m5ribu1p[c]	SPLC1_S200650	Cysteine and methionine metabolism		0	0	0	0	0	0	0	0	0	0	0
Ar0257	methylthioribulose 1-phosphate dehydratase	m5ribu1p[c] -> h2o[c] + 235mthio1p[c]	SPLC1_S081160	Cysteine and methionine metabolism		0	0	0	0	0	0	0	0	0	0	0
Ar0258	2,3-diketo-5-methylthiopentyl-1-phosphate enolase	235mthio1p[c] -> 2h53ox1enylp[c]	SPLC1_S081150	Cysteine and methionine metabolism		0	0	0	0	0	0	0	0	0	0	0
Ar0259	2-hydroxy-3-keto-5-methylthiopentenyl-1-phosphate phosphatase	h2o[c] + 2h53ox1enylp[c] -> 2 h[c] + pi[c] + 12di51en3one[c]	SPLC1_S533530	Cysteine and methionine metabolism		0	0	0	0	0	0	0	0	0	0	0
Ar0260	1,2-dihydroxy-3-keto-5-methylthiopentene dioxygenase	o2[c] + 12di51en3one[c] -> h[c] + for[c] + 4met2oxobu[c]	SPLC1_S208560	Cysteine and methionine metabolism		0	0	0	0	0	0	0	0	0	0	0
Ar0261	1,2-dihydroxy-3-keto-5-methylthiopentene dioxygenase	o2[c] + 12di51en3one[c] -> h[c] + for[c] + co[c] + 3metp[c]	SPLC1_S208560	Cysteine and methionine metabolism		0	0	0	0	0	0	0	0	0	0	0
Ar0262	alanyl aminopeptidase (cys-gly)	h2o[c] + cgly[c] -> cysL[c] + gly[c]	SPLC1_S031470 or SPLC1_S530160	Cysteine and methionine metabolism		0	0	0	0	0	0	0	0	0	0	0
Ar0263	3-hydroxyisobutyrate dehydrogenase	nadp[c] + glycR[c] <=> nadph[c] + mtnsh[c]	SPLC1_S130890 or SPLC1_S204390	Valine, Leucine, and Isoleucine Metabolism		0	0	0	0	0	0	0	0	0	0	0
Ar0264	glycerate kinase	atp[c] + glycR[c] -> adp[c] + h[c] + 3pg[c]	SPLC1_S530030	Valine, Leucine, and Isoleucine Metabolism		0	0	0	0	0	0	0	0	0	0	0
Ar0265	acetolactate synthase small subunit	h[c] + pyr[c] + 2obut[c] -> co2[c] + 2ahbut[c]	SPLC1_S531590 and SPLC1_S060570 and SPLC1_S240980 and SPLC1_S360490	Valine, Leucine, and Isoleucine Metabolism		0.00804558	0.00674807	0.00545036	0.00415266	0.00285495	0.00155725	0	0.00624265	0.00442401	0.00260538	0.000786736
Ar0266	ketol-acid reductoisomerase (2ahbut)	h[c] + nadph[c] + 2ahbut[c] <=> nadp[c] + 23dhmp[c]	SPLC1_S207170	Valine, Leucine, and Isoleucine Metabolism		0.00804558	0.00674807	0.00545036	0.00415266	0.00285495	0.00155725	0	0.00624265	0.00442401	0.00260538	0.000786736
Ar0267	dihydroxyacid dehydratase (23dhmp)	23dhmp[c] -> h2o[c] + 3mop[c]	SPLC1_S082840	Valine, Leucine, and Isoleucine Metabolism		0.00804558	0.00674807	0.00545036	0.00415266	0.00285495	0.00155725	0	0.00624265	0.00442401	0.00260538	0.000786736
Ar0268	branched-chain amino acid aminotransferase (3mop)	gluL[c] + 3mop[c] -> akg[c] + ileL[c]	SPLC1_S041590	Valine, Leucine, and Isoleucine Metabolism		0.00804558	0.00674807	0.00545036	0.00415266	0.00285495	0.00155725	0	0.00624265	0.00442401	0.00260538	0.000786736
Ar0269	acetolactate synthase	pyr[c] + 2hThPP[c] -> 3 h[c] + thmpp[c] + alacS[c]	SPLC1_S531590 and SPLC1_S060570 and SPLC1_S240980 and SPLC1_S360490	Valine, Leucine, and Isoleucine Metabolism		0.0197415	0.0165578	0.0133736	0.0101894	0.0070052	0.00382102	0	0.0153176	0.0108552	0.00639282	0.00193042
Ar0270	ketol-acid reductoisomerase (alac-S)	h[c] + nadph[c] + alacS[c] -> nadp[c] + 23dival[c]	SPLC1_S207170	Valine, Leucine, and Isoleucine Metabolism		0.0197415	0.0165578	0.0133736	0.0101894	0.0070052	0.00382102	0	0.0153176	0.0108552	0.00639282	0.00193042
Ar0271	dihydroxyacid dehydratase (23dival)	23dival[c] -> h2o[c] + 3mob[c]	SPLC1_S082840	Valine, Leucine, and Isoleucine Metabolism		0.0197415	0.0165578	0.0133736	0.0101894	0.0070052	0.00382102	0	0.0153176	0.0108552	0.00639282	0.00193042
Ar0272	branched-chain amino acid aminotransferase (3mob)	gluL[c] + 3mob[c] -> akg[c] + valL[c]	SPLC1_S041590	Valine, Leucine, and Isoleucine Metabolism		0.00728544	0.00611052	0.00493542	0.00376032	0.00258522	0.00141012	0	0.00565285	0.00400604	0.00235922	0.000712406
Ar0273	valine-pyruvate aminotransferase	alaL[c] + 3mob[c] <=> pyr[c] + valL[c]	SPLC1_S208050	Valine, Leucine, and Isoleucine Metabolism		0	0	0	0	0	0	0	0	0	0	0
Ar0274	2-isopropylmalate synthase	h2o[c] + accoa[c] + 3mob[c] -> h[c] + coa[c] + 3c3hmp[c]	SPLC1_S170370 or SPLC1_S060560	Valine, Leucine, and Isoleucine Metabolism		0.012456	0.0104472	0.00843815	0.00642907	0.00441998	0.0024109	0	0.00966476	0.00684918	0.00403359	0.00121801
Ar0275	3-isopropylmalate dehydratase large subunit (3c3hmp)	3c3hmp[c] <=> h2o[c] + 2ippm[c]	SPLC1_S130910 and SPLC1_S130920	Valine, Leucine, and Isoleucine Metabolism		0.012456	0.0104472	0.00843815	0.00642907	0.00441998	0.0024109	0	0.00966476	0.00684918	0.00403359	0.00121801
Ar0276	3-isopropylmalate dehydratase large subunit (2ippm)	h2o[c] + 2ippm[c] -> 3c2hmp[c]	SPLC1_S130910 and SPLC1_S130920	Valine, Leucine, and Isoleucine Metabolism		0.012456	0.0104472	0.00843815	0.00642907	0.00441998	0.0024109	0	0.00966476	0.00684918	0.00403359	0.00121801
Ar0277	3-isopropylmalate dehydrogenase (3c2hmp)	nad[c] + 3c2hmp[c] -> h[c] + nadh[c] + 3c4mop[c]	SPLC1_S370450	Valine, Leucine, and Isoleucine Metabolism		0.012456	0.0104472	0.00843815	0.00642907	0.00441998	0.0024109	0	0.00966476	0.00684918	0.00403359	0.00121801
Ar0278	3-isopropylmalate dehydrogenase (3c4mop)	h[c] + 3c4mop[c] -> co2[c] + 4mop[c]		Valine, Leucine, and Isoleucine Metabolism		0.012456	0.0104472	0.00843815	0.00642907	0.00441998	0.0024109	0	0.00966476	0.00684918	0.00403359	0.00121801
Ar0279	branched-chain amino acid aminotransferase (4mop)	gluL[c] + 4mop[c] -> akg[c] + leuL[c]	SPLC1_S041590	Valine, Leucine, and Isoleucine Metabolism		0.012456	0.0104472	0.00843815	0.00642907	0.00441998	0.0024109	0	0.00966476	0.00684918	0.00403359	0.00121801
Ar0280	2-isopropylmalate synthase	h2o[c] + pyr[c] + accoa[c] -> coa[c] + 2mmal[c]	SPLC1_S170370 or SPLC1_S060560	Valine, Leucine, and Isoleucine Metabolism		0	0	0	0	0	0	0	0	0	0	0
Ar0281	3-isopropylmalate dehydratase	2mmal[c] -> h2o[c] + 2mmalat[c]	SPLC1_S130910 and SPLC1_S130920	Valine, Leucine, and Isoleucine Metabolism		0	0	0	0	0	0	0	0	0	0	0
Ar0282	3-isopropylmalate dehydratase	h2o[c] + 2mmalat[c] -> demalat[c]	SPLC1_S130910 and SPLC1_S130920	Valine, Leucine, and Isoleucine Metabolism		0	0	0	0	0	0	0	0	0	0	0
Ar0283	3-isopropylmalate dehydrogenase	nad[c] + demalat[c] -> 2 h[c] + nadh[c] + co2[c] + 2obut[c]	SPLC1_S370450	Valine, Leucine, and Isoleucine Metabolism		0	0	0	0	0	0	0	0	0	0	0
Ar0284	dihydrodipicolinate synthase	pyr[c] + aspsa[c] -> h[c] + 2 h2o[c] + 23dhdp[c]	SPLC1_S230240	Lysine biosynthesis		0.0236576	0.0198424	0.0160265	0.0122107	0.00839484	0.00457901	0	0.0183562	0.0130086	0.00766097	0.00231336
Ar0285	dihydrodipicolinate reductase	h[c] + nadph[c] + 23dhdp[c] -> nadp[c] + thdp[c]	SPLC1_S081200	Lysine biosynthesis		0.0236576	0.0198424	0.0160265	0.0122107	0.00839484	0.00457901	0	0.0183562	0.0130086	0.00766097	0.00231336
Ar0286	N-succinyldiaminopimelate aminotransferase	h2o[c] + gluL[c] + thdp[c] <=> akg[c] + 26dapLL[c]	SPLC1_S080550 or SPLC1_S270610	Lysine biosynthesis		0.0236576	0.0198424	0.0160265	0.0122107	0.00839484	0.00457901	0	0.0183562	0.0130086	0.00766097	0.00231336
Ar0287	diaminopimelate epimerase	26dapLL[c] <=> 26dapM[c]	SPLC1_S041570	Lysine biosynthesis		0.0236576	0.0198424	0.0160265	0.0122107	0.00839484	0.00457901	0	0.0183562	0.0130086	0.00766097	0.00231336
Ar0288	diaminopimelate decarboxylase	h[c] + 26dapM[c] -> co2[c] + lysL[c]	SPLC1_S031410 or SPLC1_S130840	Lysine biosynthesis		0.00516009	0.00432792	0.00349563	0.00266333	0.00183104	0.00099875	0	0.00400377	0.00283737	0.00167097	0.000504578
Ar0289	lysine decarboxylase	h[c] + lysL[c] -> co2[c] + 15dap[c]	SPLC1_S201430	Lysine biosynthesis		0	0	0	0	0	0	0	0	0	0	0
Ar0290	delta-1-pyrroline-5-carboxylate dehydrogenase (tm)	pqn9[k] + proL[c] -> phq9[k] + 1pyr5c[c]	SPLC1_S530100	Arginine and Proline Metabolism		30.0344	30.3656	30.7389	41.2479	41.4928	41.6287	42.0315	39.9568	39.7077	39.4585	39.2094
Ar0291	delta-1-pyrroline-5-carboxylate dehydrogenase (cm)	pqn9[i] + proL[c] -> phq9[i] + 1pyr5c[c]	SPLC1_S530100	Arginine and Proline Metabolism		0	0	0	0	0	0	0	0	0	0	0
Ar0292	glutamate 5-kinase	atp[c] + gluL[c] -> adp[c] + glu5p[c]	SPLC1_S231060	Arginine and Proline Metabolism		0.00597852	0.00501436	0.00405006	0.00308576	0.00212146	0.00115716	0	0.0046388	0.0032874	0.001936	0.000584608
Ar0293	glutamate-5-semialdehyde dehydrogenase	h[c] + nadph[c] + glu5p[c] -> pi[c] + nadp[c] + glu5sa[c]	SPLC1_S360660 or SPLC1_S410040	Arginine and Proline Metabolism		0.00597852	0.00501436	0.00405006	0.00308576	0.00212146	0.00115716	0	0.0046388	0.0032874	0.001936	0.000584608
Ar0294	spontaneous	glu5sa[c] -> h2o[c] + 1pyr5c[c]		Arginine and Proline Metabolism		0.00597852	0.00501436	0.00405006	0.00308576	0.00212146	0.00115716	0	0.0046388	0.0032874	0.001936	0.000584608
Ar0295	delta-1-pyrroline-5-carboxylate dehydrogenase (1pyr5c)	2 h2o[c] + nadp[c] + 1pyr5c[c] -> h[c] + nadph[c] + gluL[c]	SPLC1_S530100	Arginine and Proline Metabolism		0	0	0	0	0	0	0	0	0	0	0
Ar0296	pyrroline-5-carboxylate reductase (nadph)	2 h[c] + nadph[c] + 1pyr5c[c] -> nadp[c] + proL[c]	SPLC1_S207540	Arginine and Proline Metabolism		30.0404	30.3706	30.743	41.251	41.4949	41.6299	42.0315	39.9615	39.711	39.4605	39.21
Ar0297	glutamate N-acetyltransferase (accoa)	accoa[c] + gluL[c] -> h[c] + coa[c] + acglu[c]	SPLC1_S202710	Arginine and Proline Metabolism		0	0	0	0	0	0	0	0	0	0	0
Ar0298	N-acetylglutamate kinase	atp[c] + acglu[c] -> adp[c] + acg5p[c]	SPLC1_S510450	Arginine and Proline Metabolism		0.00645885	0.00541723	0.00437546	0.00333368	0.00229191	0.00125013	0	0.00501149	0.00355152	0.00209155	0.000631578
Ar0299	N-acetyl-gamma-glutamyl-phosphate reductase	h[c] + nadph[c] + acg5p[c] -> pi[c] + nadp[c] + acg5sa[c]	SPLC1_S020220	Arginine and Proline Metabolism		0.00645885	0.00541723	0.00437546	0.00333368	0.00229191	0.00125013	0	0.00501149	0.00355152	0.00209155	0.000631578
Ar0300	acetylornithine aminotransferase	gluL[c] + acg5sa[c] -> akg[c] + acorn[c]	SPLC1_S032410	Arginine and Proline Metabolism		0.00645885	0.00541723	0.00437546	0.00333368	0.00229191	0.00125013	0	0.00501149	0.00355152	0.00209155	0.000631578
Ar0301	glutamate N-acetyltransferase (acorn)	gluL[c] + acorn[c] -> acglu[c] + orn[c]	SPLC1_S202710	Arginine and Proline Metabolism		0.00645885	0.00541723	0.00437546	0.00333368	0.00229191	0.00125013	0	0.00501149	0.00355152	0.00209155	0.000631578
Ar0302	ornithine carbamoyltransferase chain f	cbp[c] + orn[c] -> h[c] + pi[c] + citrL[c]	SPLC1_S010070	Arginine and Proline Metabolism		0.00645885	0.00541723	0.00437546	0.00333368	0.00229191	0.00125013	0	0.00501149	0.00355152	0.00209155	0.000631578
Ar0303	arginine decarboxylase	h[c] + argL[c] -> co2[c] + agm[c]	SPLC1_S208410	Arginine and Proline Metabolism		0	0	0	0	0	0	0	0	0	0	0
Ar0304	agmatine ureohydrolase	h2o[c] + agm[c] -> urea[c] + ptrc[c]	SPLC1_S520370	Arginine and Proline Metabolism		0	0	0	0	0	0	0	0	0	0	0
Ar0305	creatininase	cat[c] <=> h2o[c] + catn[c]	SPLC1_S240290 or SPLC1_S410760	Arginine and Proline Metabolism		0	0	0	0	0	0	0	0	0	0	0
Ar0306	cytosine deaminase	h2o[c] + catn[c] -> nh3[c] + methdat[c]	SPLC1_S030460	Arginine and Proline Metabolism		0	0	0	0	0	0	0	0	0	0	0
Ar0307	ATP phosphoribosyltransferase	atp[c] + prpp[c] -> ppi[c] + prbatp[c]	SPLC1_S550630 and SPLC1_S080510	Histidine Metabolism		0.00231306	0.00194003	0.00156695	0.00119387	0.000820783	0.0004477	0	0.00179473	0.00127188	0.000749031	0.000226182
Ar0308	phosphoribosyl-AMP cyclohydrolase (prbatp)	h2o[c] + prbatp[c] -> h[c] + ppi[c] + prbamp[c]	SPLC1_S550780 or SPLC1_S040720	Histidine Metabolism		0.00231306	0.00194003	0.00156695	0.00119387	0.000820783	0.0004477	0	0.00179473	0.00127188	0.000749031	0.000226182
Ar0309	phosphoribosyl-AMP cyclohydrolase (prbamp)	h2o[c] + prbamp[c] -> prfp[c]	SPLC1_S550780 or SPLC1_S040720	Histidine Metabolism		0.00231306	0.00194003	0.00156695	0.00119387	0.000820783	0.0004477	0	0.00179473	0.00127188	0.000749031	0.000226182
Ar0310	phosphoribosylformimino-5-aminoimidazole carboxamide ribotide isomerase	prfp[c] <=> prlp[c]	SPLC1_S300140	Histidine Metabolism		0.00231306	0.00194003	0.00156695	0.00119387	0.000820783	0.0004477	0	0.00179473	0.00127188	0.000749031	0.000226182
Ar0311	amidotransferase (prlp)	glnL[c] + prlp[c] -> h[c] + gluL[c] + eig3p[c] + aicar[c]	SPLC1_S530720 or SPLC1_S420300	Histidine Metabolism		0.00231306	0.00194003	0.00156695	0.00119387	0.000820783	0.0004477	0	0.00179473	0.00127188	0.000749031	0.000226182
Ar0312	imidazoleglycerol-phosphate dehydratase	eig3p[c] -> h2o[c] + 3l2oxp[c]	SPLC1_S520960	Histidine Metabolism		0.00231306	0.00194003	0.00156695	0.00119387	0.000820783	0.0004477	0	0.00179473	0.00127188	0.000749031	0.000226182
Ar0313	histidinol phosphate aminotransferase	gluL[c] + 3l2oxp[c] -> akg[c] + hisp[c]	SPLC1_S205660	Histidine Metabolism		0.00231306	0.00194003	0.00156695	0.00119387	0.000820783	0.0004477	0	0.00179473	0.00127188	0.000749031	0.000226182
Ar0314	histidinol-phosphatase	h2o[c] + hisp[c] -> pi[c] + histd[c]	SPLC1_S520960	Histidine Metabolism		0.00231306	0.00194003	0.00156695	0.00119387	0.000820783	0.0004477	0	0.00179473	0.00127188	0.000749031	0.000226182
Ar0315	histidinol dehydrogenase (histd)	nad[c] + histd[c] -> 2 h[c] + nadh[c] + lhid[c]	SPLC1_S082380	Histidine Metabolism		0.00231306	0.00194003	0.00156695	0.00119387	0.000820783	0.0004477	0	0.00179473	0.00127188	0.000749031	0.000226182
Ar0316	histidinol dehydrogenase (l-hid)	h2o[c] + nad[c] + lhid[c] -> h[c] + nadh[c] + hisL[c]	SPLC1_S082380	Histidine Metabolism		0.00231306	0.00194003	0.00156695	0.00119387	0.000820783	0.0004477	0	0.00179473	0.00127188	0.000749031	0.000226182
Ar0317	phospho-2-dehydro-3-deoxyheptonate aldolase chorismate mutase	h2o[c] + e4p[c] + pep[c] -> pi[c] + 2dda7p[c]	SPLC1_S580120	Tyrosine, Tryptophan, and Phenylalanine Metabolism		0.00986587	0.0082748	0.00668349	0.00509219	0.00350088	0.00190957	0	0.00765504	0.00542494	0.00319483	0.000964733
Ar0318	3-dehydroquinate synthase	2dda7p[c] -> pi[c] + 3dhq[c]	SPLC1_S411650	Tyrosine, Tryptophan, and Phenylalanine Metabolism		0.00986587	0.0082748	0.00668349	0.00509219	0.00350088	0.00190957	0	0.00765504	0.00542494	0.00319483	0.000964733
Ar0319	carbonic 3-dehydroquinase	3dhq[c] -> h2o[c] + 3dhsk[c]	SPLC1_S360810	Tyrosine, Tryptophan, and Phenylalanine Metabolism		0.00986587	0.0082748	0.00668349	0.00509219	0.00350088	0.00190957	0	0.00765504	0.00542494	0.00319483	0.000964733
Ar0320	shikimate 5-dehydrogenase	h[c] + nadph[c] + 3dhsk[c] <=> nadp[c] + skm[c]	SPLC1_S101440	Tyrosine, Tryptophan, and Phenylalanine Metabolism		0.00986587	0.0082748	0.00668349	0.00509219	0.00350088	0.00190957	0	0.00765504	0.00542494	0.00319483	0.000964733
Ar0321	shikimate kinase	atp[c] + skm[c] -> adp[c] + h[c] + skm5p[c]	SPLC1_S410910	Tyrosine, Tryptophan, and Phenylalanine Metabolism		0.00986587	0.0082748	0.00668349	0.00509219	0.00350088	0.00190957	0	0.00765504	0.00542494	0.00319483	0.000964733
Ar0322	3-phosphoshikimate 1-carboxyvinyltransferase	pep[c] + skm5p[c] <=> pi[c] + 3psme[c]	SPLC1_S270990	Tyrosine, Tryptophan, and Phenylalanine Metabolism		0.00986587	0.0082748	0.00668349	0.00509219	0.00350088	0.00190957	0	0.00765504	0.00542494	0.00319483	0.000964733
Ar0323	chorismate synthase	3psme[c] -> pi[c] + chor[c]	SPLC1_S410790	Tyrosine, Tryptophan, and Phenylalanine Metabolism		0.00986587	0.0082748	0.00668349	0.00509219	0.00350088	0.00190957	0	0.00765504	0.00542494	0.00319483	0.000964733
Ar0324	chorismate mutase	chor[c] -> pphn[c]	SPLC1_S170680	Tyrosine, Tryptophan, and Phenylalanine Metabolism		0.00807395	0.00677186	0.00546958	0.0041673	0.00286502	0.00156274	0	0.00626466	0.00443961	0.00261456	0.00078951
Ar0325	prephenate dehydrogenase	nad[c] + pphn[c] -> nadh[c] + co2[c] + 34hpp[c]	SPLC1_S542660	Tyrosine, Tryptophan, and Phenylalanine Metabolism		0.0035819	0.00300425	0.00242651	0.00184877	0.00127103	0.000693288	0	0.00277923	0.00196957	0.00115992	0.000350256
Ar0326	aromatic-amino-acid transaminase (34hpp)	gluL[c] + 34hpp[c] <=> akg[c] + tyrL[c]	SPLC1_S010340 or SPLC1_S080970 or SPLC1_S100560 or SPLC1_S530150 or SPLC1_S550880 or SPLC1_S205660	Tyrosine, Tryptophan, and Phenylalanine Metabolism		0.0035816	0.00300399	0.0024263	0.00184861	0.00127092	0.000693229	0	0.002779	0.00196941	0.00115982	0.000350226
Ar0327	4-hydroxyphenylpyruvate dioxygenase	h[c] + o2[c] + 34hpp[c] -> co2[c] + 25dhpl[c]	SPLC1_S102310	Tyrosine, Tryptophan, and Phenylalanine Metabolism		3.02928e-07	2.54075e-07	2.05214e-07	1.56354e-07	1.07493e-07	5.86327e-08	0	2.35045e-07	1.66571e-07	9.80963e-08	2.96218e-08
Ar0328	prephenate dehydratase	h[c] + pphn[c] -> h2o[c] + co2[c] + phpyr[c]	SPLC1_S270520	Tyrosine, Tryptophan, and Phenylalanine Metabolism		0.00449205	0.00376762	0.00304307	0.00231853	0.00159399	0.00086945	0	0.00348543	0.00247004	0.00145465	0.000439254
Ar0329	aromatic-amino-acid transaminase (phpyr)	gluL[c] + phpyr[c] <=> akg[c] + pheL[c]	SPLC1_S010340 or SPLC1_S080970 or SPLC1_S100560 or SPLC1_S530150 or SPLC1_S550880 or SPLC1_S205660	Tyrosine, Tryptophan, and Phenylalanine Metabolism		0.00449205	0.00376762	0.00304307	0.00231853	0.00159399	0.00086945	0	0.00348543	0.00247004	0.00145465	0.000439254
Ar0330	anthranilate synthase component II (gln-L)	glnL[c] + chor[c] -> h[c] + pyr[c] + gluL[c] + anth[c]	SPLC1_S550220 and SPLC1_S041140	Tyrosine, Tryptophan, and Phenylalanine Metabolism		0	0	0	0	0	0	0	0	0	0	0
Ar0331	anthranilate synthase component II (nh4)	nh4[c] + chor[c] -> h2o[c] + pyr[c] + anth[c]	SPLC1_S550220 and SPLC1_S041140	Tyrosine, Tryptophan, and Phenylalanine Metabolism		0.00179192	0.00150294	0.00121391	0.000924886	0.000635859	0.000346832	0	0.00139037	0.000985323	0.000580273	0.000175223
Ar0332	anthranilate phosphoribosyltransferase	prpp[c] + anth[c] -> ppi[c] + pran[c]	SPLC1_S203800 or SPLC1_S530090	Tyrosine, Tryptophan, and Phenylalanine Metabolism		0.00179192	0.00150294	0.00121391	0.000924886	0.000635859	0.000346832	0	0.00139037	0.000985323	0.000580273	0.000175223
Ar0333	N-(5'-phosphoribosyl)anthranilate isomerase	pran[c] -> 2cpr5p[c]	SPLC1_S082030	Tyrosine, Tryptophan, and Phenylalanine Metabolism		0.00179192	0.00150294	0.00121391	0.000924886	0.000635859	0.000346832	0	0.00139037	0.000985323	0.000580273	0.000175223
Ar0334	indole-3-glycerol phosphate synthase	h[c] + 2cpr5p[c] -> h2o[c] + co2[c] + 3ig3p[c]	SPLC1_S051450	Tyrosine, Tryptophan, and Phenylalanine Metabolism		0.00179192	0.00150294	0.00121391	0.000924886	0.000635859	0.000346832	0	0.00139037	0.000985323	0.000580273	0.000175223
Ar0335	tryptophan synthase	3ig3p[c] -> g3p[c] + Indole[c]	(SPLC1_S560040 and SPLC1_S081830) or (SPLC1_S560040 and SPLC1_S510460)	Tyrosine, Tryptophan, and Phenylalanine Metabolism		0	0	0	0	0	0	0	0	0	0	0
Ar0336	tryptophan synthase	serL[c] + Indole[c] -> h2o[c] + trpL[c]	(SPLC1_S560040 and SPLC1_S081830) or (SPLC1_S560040 and SPLC1_S510460)	Tyrosine, Tryptophan, and Phenylalanine Metabolism		0	0	0	0	0	0	0	0	0	0	0
Ar0337	ADP-ribose diphosphatase	h2o[c] + adprib[c] -> 2 h[c] + r5p[c] + amp[c]	SPLC1_S031510 or SPLC1_S171330 or SPLC1_S271500 or SPLC1_S511020	Purine metabolism		0	0	0	0	0	0	0	0	0	0	0
Ar0338	phosphoribosylamine-glycine ligase	atp[c] + pram[c] + gly[c] <=> adp[c] + h[c] + pi[c] + gar[c]	SPLC1_S541580	Purine metabolism		0.00255712	0.00214473	0.00173228	0.00131983	0.000907386	0.000494938	0	0.00218865	0.00155104	0.000913434	0.000275826
Ar0339	phosphoribosylglycinamide formyltransferase (10fthf)	gar[c] + 10fthf[c] <=> h[c] + thf[c] + fgam[c]	SPLC1_S130930	Purine metabolism		0.00255712	0.00214473	0.00173228	0.00131983	0.000907386	0.000494938	0	0.00218865	0.00155104	0.000913434	0.000275826
Ar0340	phosphoribosyl formylglycinamidine synthase	atp[c] + h2o[c] + glnL[c] + fgam[c] -> adp[c] + 3 h[c] + pi[c] + gluL[c] + fpram[c]	SPLC1_S082640 and SPLC1_S082650 and SPLC1_S205450	Purine metabolism		0.00255712	0.00214473	0.00173228	0.00131983	0.000907386	0.000494938	0	0.00218865	0.00155104	0.000913434	0.000275826
Ar0341	phosphoribosyl formylglycinamidine cyclo-ligase	atp[c] + fpram[c] -> adp[c] + 2 h[c] + pi[c] + air[c]	SPLC1_S510650	Purine metabolism		0.00255712	0.00214473	0.00173228	0.00131983	0.000907386	0.000494938	0	0.00218865	0.00155104	0.000913434	0.000275826
Ar0342	phosphoribosylaminoimidazole carboxylase ATPase subunit (air)	atp[c] + 2 h[c] + hco3[c] + air[c] -> adp[c] + pi[c] + n5cribo[c]	SPLC1_S204510	Purine metabolism		0.00255704	0.00214466	0.00173223	0.00131979	0.000907357	0.000494922	0	0.00218858	0.001551	0.000913407	0.000275818
Ar0343	phosphoribosylaminoimidazole carboxylase ATPase subunit (n5cribo)	n5cribo[c] -> 3 h[c] + 5aizc[c]	SPLC1_S040820	Purine metabolism		0.00255704	0.00214466	0.00173223	0.00131979	0.000907357	0.000494922	0	0.00218858	0.001551	0.000913407	0.000275818
Ar0344	phosphoribosyl aminoidazole succinocarboxamide synthetase	atp[c] + aspL[c] + 5aizc[c] <=> adp[c] + h[c] + pi[c] + 25aics[c]	SPLC1_S171450	Purine metabolism		0.00255704	0.00214466	0.00173223	0.00131979	0.000907357	0.000494922	0	0.00218858	0.001551	0.000913407	0.000275818
Ar0345	adenylosuccinate lyase (25aics)	25aics[c] <=> fum[c] + aicar[c]	SPLC1_S034030	Purine metabolism		0.00255704	0.00214466	0.00173223	0.00131979	0.000907357	0.000494922	0	0.00218858	0.001551	0.000913407	0.000275818
Ar0346	phosphoribosylaminoimidazolecarboxamide formyltransferase (10fthf)	aicar[c] + 10fthf[c] <=> thf[c] + fprica[c]	SPLC1_S060650	Purine metabolism		0.0048701	0.0040847	0.00329918	0.00251366	0.00172814	0.000942622	0	0.00398331	0.00282288	0.00166244	0.000502001
Ar0347	phosphoribosylaminoimidazolecarboxamide formyltransferase (fprica)	fprica[c] <=> h2o[c] + imp[c]	SPLC1_S060650	Purine metabolism		0.0048701	0.0040847	0.00329918	0.00251366	0.00172814	0.000942622	0	0.00398331	0.00282288	0.00166244	0.000502001
Ar0348	adenylate kinase	atp[c] + amp[c] <=> 2 adp[c]	SPLC1_S060190	Purine metabolism		24.4558	24.8578	25.1019	0.0164038	0.0112776	0.00615143	0	0.0279238	0.0197889	0.011654	0.00351912
Ar0349	ribonucleoside-diphosphate reductase beta chain (adp)	adp[c] + trdrd[c] -> h2o[c] + trdox[c] + dadp[c]	SPLC1_S360250 and SPLC1_S360260 and SPLC1_S360270 and SPLC1_S360280	Purine metabolism		0.000198205	0.000166241	0.000134271	0.000102302	7.03326e-05	3.83632e-05	0	0.00015379	0.000108987	6.41841e-05	1.93815e-05
Ar0350	(deoxy)adenylate kinase	adp[c] + dadp[c] <=> atp[c] + damp[c]	SPLC1_S060190	Purine metabolism		0	0	0	0	0	0	0	0	0	0	0
Ar0351	5'-nucleotidase (damp)	h2o[c] + damp[c] -> pi[c] + deadn[c]	SPLC1_S080440 or SPLC1_S543010 or SPLC1_S101090	Purine metabolism		0	0	0	0	0	0	0	0	0	0	0
Ar0352	adenosine deaminase (deadn)	h[c] + h2o[c] + deadn[c] -> nh4[c] + din[c]	SPLC1_S010660	Purine metabolism		0	0	0	0	0	0	0	0	0	0	0
Ar0353	nucleoside diphosphate kinase (dadp)	atp[c] + dadp[c] <=> adp[c] + datp[c]	SPLC1_S200300	Purine metabolism		0.000198205	0.000166241	0.000134271	0.000102302	7.03326e-05	3.83632e-05	0	0.00015379	0.000108987	6.41841e-05	1.93815e-05
Ar0354	adenylateguanylate cyclase	atp[c] -> ppi[c] + camp[c]	SPLC1_S511290 or SPLC1_S030100 or SPLC1_S030110 or SPLC1_S030120 or SPLC1_S030130 or SPLC1_S032440 or SPLC1_S032960 or SPLC1_S041540 or SPLC1_S051590 or SPLC1_S081740 or SPLC1_S101160 or SPLC1_S103210 or SPLC1_S130280 or SPLC1_S200350 or SPLC1_S203990 or SPLC1_S204060 or SPLC1_S205240 or SPLC1_S320140 or SPLC1_S320150 or SPLC1_S360150 or SPLC1_S510590 or SPLC1_S530380 or SPLC1_S540250 or SPLC1_S5…	Purine metabolism		0	0	0	0	0	0	0	0	0	0	0
Ar0355	ATP amine hydrolysis (spontaneous)	atp[c] + h[c] + h2o[c] -> itp[c] + nh4[c]		Purine metabolism		0	0	0	0	0	0	0	0	0	0	0
Ar0356	dATP amine hydrolysis (spontaneous)	h[c] + h2o[c] + datp[c] -> nh4[c] + ditp[c]		Purine metabolism		0	0	0	0	0	0	0	0	0	0	0
Ar0357	Ap4A phosphorylase II	atp[c] + adp[c] + h[c] -> pi[c] + ap4a[c]	SPLC1_S590610	Purine metabolism		0	0	0	0	0	0	0	0	0	0	0
Ar0358	Ap4A phosphorylase II	atp[c] + aps[c] -> so4[c] + ap4a[c]	SPLC1_S590610	Purine metabolism		0	0	0	0	0	0	0	0	0	0	0
Ar0359	adenine phosphoribosyltransferase (ade)	prpp[c] + ade[c] <=> amp[c] + ppi[c]	SPLC1_S031590	Purine metabolism		7.3789e-05	6.18891e-05	4.99873e-05	3.80856e-05	2.61838e-05	1.42821e-05	0	5.72537e-05	4.05743e-05	2.38949e-05	7.21545e-06
Ar0360	5'-nucleotidase (amp)	h2o[c] + amp[c] -> pi[c] + adn[c]	SPLC1_S080440 or SPLC1_S543010 or SPLC1_S101090	Purine metabolism		0	0	0	0	0	0	0	0	0	0	0
Ar0361	inosine-uridine preferring nucleoside hydrolase (adn)	h2o[c] + adn[c] -> ribD[c] + ade[c]	SPLC1_S310080	Purine metabolism		7.3789e-05	6.18891e-05	4.99873e-05	3.80856e-05	2.61838e-05	1.42821e-05	0	5.72537e-05	4.05743e-05	2.38949e-05	7.21545e-06
Ar0362	adenosine deaminase (adn)	h[c] + h2o[c] + adn[c] -> nh4[c] + ins[c]	SPLC1_S010660	Purine metabolism		0	0	0	0	0	0	0	0	0	0	0
Ar0363	Inosine-uridine preferring nucleoside hydrolase	h2o[c] + ins[c] -> ribD[c] + hxan[c]	SPLC1_S310080	Purine metabolism		0	0	0	0	0	0	0	0	0	0	0
Ar0364	nucleoside-triphosphatase (ITP)	h2o[c] + itp[c] -> h[c] + pi[c] + idp[c]	SPLC1_S420320	Purine metabolism		0	0	0	0	0	0	0	0	0	0	0
Ar0365	nucleoside-triphosphatase (dITP)	h2o[c] + ditp[c] -> h[c] + pi[c] + didp[c]	SPLC1_S420320	Purine metabolism		0	0	0	0	0	0	0	0	0	0	0
Ar0366	5'-nucleotidase (IMP)	h2o[c] + imp[c] -> pi[c] + ins[c]	SPLC1_S080440 or SPLC1_S543010 or SPLC1_S101090	Purine metabolism		0	0	0	0	0	0	0	0	0	0	0
Ar0367	GMP synthase (glutamine-hydrolysing) (gln-L)	atp[c] + h2o[c] + glnL[c] + xmp[c] -> 2 h[c] + amp[c] + ppi[c] + gluL[c] + gmp[c]	SPLC1_S360520	Purine metabolism		0.00114645	0.000961558	0.000776643	0.000591728	0.000406813	0.000221898	0	0.00088954	0.000630395	0.00037125	0.000112105
Ar0368	IMP dehydrogenase subunit	h2o[c] + nad[c] + imp[c] -> h[c] + nadh[c] + xmp[c]	SPLC1_S550590 or SPLC1_S040570	Purine metabolism		0.00114645	0.000961558	0.000776643	0.000591728	0.000406813	0.000221898	0	0.00088954	0.000630395	0.00037125	0.000112105
Ar0369	Inosine-uridine preferring nucleoside hydrolase	h2o[c] + gsn[c] -> ribD[c] + gua[c]	SPLC1_S310080	Purine metabolism		0	0	0	0	0	0	0	0	0	0	0
Ar0370	5'-nucleotidase (XMP)	h2o[c] + xmp[c] -> pi[c] + xtsn[c]	SPLC1_S080440 or SPLC1_S543010 or SPLC1_S101090	Purine metabolism		0	0	0	0	0	0	0	0	0	0	0
Ar0371	Inosine-uridine preferring nucleoside hydrolase	h2o[c] + xtsn[c] -> ribD[c] + xan[c]	SPLC1_S310080	Purine metabolism		0	0	0	0	0	0	0	0	0	0	0
Ar0372	5'-nucleotidase (GMP)	h2o[c] + gmp[c] -> pi[c] + gsn[c]	SPLC1_S080440 or SPLC1_S543010 or SPLC1_S101090	Purine metabolism		0	0	0	0	0	0	0	0	0	0	0
Ar0373	Xanthine-guanine phosphoribosyltransferase	ppi[c] + xmp[c] <=> prpp[c] + xan[c]	SPLC1_S171110	Purine metabolism		0	0	0	0	0	0	0	0	0	0	0
Ar0374	guanine deaminase	h[c] + h2o[c] + gua[c] -> nh4[c] + xan[c]	SPLC1_S370630	Pyrimidine metabolism		0	0	0	0	0	0	0	0	0	0	0
Ar0375	adenine phosphoribosyltransferase (gua)	prpp[c] + gua[c] -> ppi[c] + gmp[c]	SPLC1_S031590	Pyrimidine metabolism		0	0	0	0	0	0	0	0	0	0	0
Ar0376	guanylate kinase (gmp)	atp[c] + gmp[c] <=> adp[c] + gdp[c]	SPLC1_S410470	Pyrimidine metabolism		0.00114645	0.000961559	0.000776644	0.000591729	0.000406813	0.000221898	0	0.000889541	0.000630396	0.000371251	0.000112105
Ar0377	ribonucleoside-diphosphate reductase beta chain (gdp)	trdrd[c] + gdp[c] -> h2o[c] + trdox[c] + dgdp[c]	SPLC1_S360250 and SPLC1_S360260 and SPLC1_S360270 and SPLC1_S360280	Pyrimidine metabolism		0.000161096	0.000135116	0.000109132	8.31486e-05	5.71646e-05	3.11807e-05	0	0.000124996	8.85819e-05	5.21674e-05	1.57528e-05
Ar0378	guanylate kinase (dgmp)	atp[c] + dgmp[c] <=> adp[c] + dgdp[c]	SPLC1_S410470	Pyrimidine metabolism		0	0	0	0	0	0	0	0	0	0	0
Ar0379	5'-nucleotidase (dGMP)	h2o[c] + dgmp[c] -> pi[c] + dgsn[c]	SPLC1_S080440 or SPLC1_S543010 or SPLC1_S101090	Pyrimidine metabolism		0	0	0	0	0	0	0	0	0	0	0
Ar0380	nucleoside diphosphate kinase (dgdp)	atp[c] + dgdp[c] <=> adp[c] + dgtp[c]	SPLC1_S200300	Pyrimidine metabolism		0.000161096	0.000135116	0.000109132	8.31486e-05	5.71646e-05	3.11807e-05	0	0.000124996	8.85819e-05	5.21674e-05	1.57528e-05
Ar0381	nucleoside diphosphate kinase (gdp)	atp[c] + gdp[c] <=> adp[c] + gtp[c]	SPLC1_S200300	Pyrimidine metabolism		0.004709	0.00394958	0.00319005	0.00243051	0.00167098	0.000911442	0	0.00385832	0.00273429	0.00161027	0.000486248
Ar0382	GTP diphosphokinase (gtp)	atp[c] + gtp[c] -> h[c] + amp[c] + gdptp[c]	SPLC1_S032800	Pyrimidine metabolism		0	0	0	0	0	0	0	0	0	0	0
Ar0383	guanosine-5'-triphosphate,3'-diphosphate diphosphatase	h2o[c] + gdptp[c] -> h[c] + pi[c] + ppgpp[c]	SPLC1_S171500	Pyrimidine metabolism		0	0	0	0	0	0	0	0	0	0	0
Ar0384	adenylate cyclase (gtp)	gtp[c] -> ppi[c] + cgmp[c]	SPLC1_S030100 or SPLC1_S030110 or SPLC1_S030120 or SPLC1_S030130 or SPLC1_S032440 or SPLC1_S032960 or SPLC1_S041540 or SPLC1_S051590 or SPLC1_S081740 or SPLC1_S101160 or SPLC1_S103210 or SPLC1_S130280 or SPLC1_S200350 or SPLC1_S203990 or SPLC1_S204060 or SPLC1_S205240 or SPLC1_S320140 or SPLC1_S320150 or SPLC1_S360150 or SPLC1_S510590 or SPLC1_S530380 or SPLC1_S540250 or SPLC1_S540560 or SPLC1_S5…	Pyrimidine metabolism		0	0	0	0	0	0	0	0	0	0	0
Ar0385	dihydroorotase	h2o[c] + dhorS[c] <=> h[c] + cbasp[c]	SPLC1_S360640 or SPLC1_S531400	Pyrimidine metabolism		-0.00255724	-0.00214483	-0.00173236	-0.0013199	-0.000907429	-0.000494961	0	-0.00198419	-0.00140615	-0.000828102	-0.000250059
Ar0386	dihydroorotate dehydrogenase (fumarate)	fum[c] + dhorS[c] -> succ[c] + orot[c]	SPLC1_S300840 or SPLC1_S411610	Pyrimidine metabolism		0.00255724	0.00214483	0.00173236	0.0013199	0.000907429	0.000494961	0	0.00198419	0.00140615	0.000828102	0.000250059
Ar0387	dihydroorotate oxidase (menaquinone-8)	dhorS[c] + mqn8[c] -> orot[c] + mql8[c]	SPLC1_S411610	Pyrimidine metabolism		0	0	0	0	0	0	0	0	0	0	0
Ar0388	orotate phosphoribosyltransferase	ppi[c] + orot5p[c] <=> prpp[c] + orot[c]	SPLC1_S204970 or SPLC1_S201230	Pyrimidine metabolism		-0.00255724	-0.00214483	-0.00173236	-0.0013199	-0.000907429	-0.000494961	0	-0.00198419	-0.00140615	-0.000828102	-0.000250059
Ar0389	orotidine 5'-phosphate decarboxylase	h[c] + orot5p[c] -> co2[c] + ump[c]	SPLC1_S600370 or SPLC1_S201230	Pyrimidine metabolism		0.00255724	0.00214483	0.00173236	0.0013199	0.000907429	0.000494961	0	0.00198419	0.00140615	0.000828102	0.000250059
Ar0390	Uridine kinase-like protein	atp[c] + uri[c] -> adp[c] + h[c] + ump[c]	SPLC1_S201290	Pyrimidine metabolism		0	0	0	0	0	0	0	0	0	0	0
Ar0391	5'-nucleotidase (UMP)	h2o[c] + ump[c] -> pi[c] + uri[c]	SPLC1_S080440 or SPLC1_S543010 or SPLC1_S101090	Pyrimidine metabolism		0	0	0	0	0	0	0	0	0	0	0
Ar0392	pyrimidine operon regulatory protein PyrR	prpp[c] + ura[c] -> ppi[c] + ump[c]	SPLC1_S220390 or SPLC1_S030620	Pyrimidine metabolism		0	0	0	0	0	0	0	0	0	0	0
Ar0393	pantoate-beta-alanine ligase cytidylate kinase (cmp)	atp[c] + cmp[c] <=> adp[c] + cdp[c]	SPLC1_S510680	Pyrimidine metabolism		0.000896893	0.000752251	0.000607587	0.000462924	0.00031826	0.000173596	0	0.000695909	0.000493174	0.000290438	8.77026e-05
Ar0394	pantoate-beta-alanine ligase cytidylate kinase (dcmp)	atp[c] + dcmp[c] <=> adp[c] + dcdp[c]	SPLC1_S510680	Pyrimidine metabolism		0	0	0	0	0	0	0	0	0	0	0
Ar0395	pantoate-beta-alanine ligase cytidylate kinase (ump)	atp[c] + ump[c] <=> adp[c] + udp[c]	SPLC1_S510680 or SPLC1_S520340	Pyrimidine metabolism		0.0210548	0.0176593	0.0142633	0.0108672	0.00747123	0.00407522	0	0.0163366	0.0115774	0.0068181	0.00205884
Ar0396	nucleoside diphosphate kinase (udp)	atp[c] + udp[c] <=> adp[c] + utp[c]	SPLC1_S200300	Pyrimidine metabolism		0.0408484	0.0342608	0.0276722	0.0210836	0.014495	0.00790634	0	0.0316947	0.0224613	0.0132278	0.00399436
Ar0397	CTP synthase (gln-L)	atp[c] + h2o[c] + utp[c] + glnL[c] -> adp[c] + 2 h[c] + pi[c] + ctp[c] + gluL[c]	SPLC1_S370070	Pyrimidine metabolism		0.00114635	0.000961475	0.000776576	0.000591677	0.000406778	0.000221879	0	0.000889463	0.00063034	0.000371218	0.000112095
Ar0398	nucleoside diphosphate kinase (cdp)	atp[c] + cdp[c] <=> adp[c] + ctp[c]	SPLC1_S200300	Pyrimidine metabolism		0.000735797	0.000617135	0.000498455	0.000379775	0.000261095	0.000142416	0	0.000570913	0.000404592	0.000238271	7.19498e-05
Ar0399	5'-nucleotidase (CMP)	h2o[c] + cmp[c] -> pi[c] + cytd[c]	SPLC1_S080440 or SPLC1_S543010 or SPLC1_S101090	Pyrimidine metabolism		0	0	0	0	0	0	0	0	0	0	0
Ar0400	Uridine kinase-like protein (cmp)	atp[c] + cytd[c] -> adp[c] + h[c] + cmp[c]	SPLC1_S201290	Pyrimidine metabolism		0	0	0	0	0	0	0	0	0	0	0
Ar0401	ribonucleoside-diphosphate reductase beta chain (cdp)	cdp[c] + trdrd[c] -> h2o[c] + trdox[c] + dcdp[c]	SPLC1_S360250 and SPLC1_S360260 and SPLC1_S360270 and SPLC1_S360280	Pyrimidine metabolism		0.000161096	0.000135116	0.000109132	8.31486e-05	5.71646e-05	3.11807e-05	0	0.000124996	8.85819e-05	5.21674e-05	1.57528e-05
Ar0402	putative thioredoxin reductase	h[c] + nadph[c] + trdox[c] -> nadp[c] + trdrd[c]	SPLC1_S360430 or SPLC1_S361200	Pyrimidine metabolism		0	0	0	0	0	0	0	0	0	0	0
Ar0403	nucleoside diphosphate kinase (dcdp)	atp[c] + dcdp[c] <=> adp[c] + dctp[c]	SPLC1_S200300	Pyrimidine metabolism		0.000161096	0.000135116	0.000109132	8.31486e-05	5.71646e-05	3.11807e-05	0	0.000124996	8.85819e-05	5.21674e-05	1.57528e-05
Ar0404	5'-nucleotidase (dCMP)	h2o[c] + dcmp[c] -> pi[c] + dcyt[c]	SPLC1_S080440 or SPLC1_S543010 or SPLC1_S101090	Pyrimidine metabolism		0	0	0	0	0	0	0	0	0	0	0
Ar0405	CMPdCMP deaminase zinc-binding protein	h[c] + h2o[c] + dcmp[c] <=> nh4[c] + dump[c]	SPLC1_S101760	Pyrimidine metabolism		0	0	0	0	0	0	0	0	0	0	0
Ar0406	5'-nucleotidase (dUMP)	h2o[c] + dump[c] -> pi[c] + duri[c]	SPLC1_S080440 or SPLC1_S543010 or SPLC1_S101090	Pyrimidine metabolism		0	0	0	0	0	0	0	0	0	0	0
Ar0407	thymidylate kinase (dump)	atp[c] + dump[c] <=> adp[c] + dudp[c]	SPLC1_S501010 or SPLC1_S240900	Pyrimidine metabolism		-0.000198636	-0.000166602	-0.000134563	-0.000102524	-7.04853e-05	-3.84465e-05	0	-0.000154124	-0.000109224	-6.43235e-05	-1.94236e-05
Ar0408	nucleoside diphosphate kinase (dudp)	atp[c] + dudp[c] <=> adp[c] + dutp[c]	SPLC1_S200300	Pyrimidine metabolism		0	0	0	0	0	0	0	0	0	0	0
Ar0409	dUTP diphosphatase	h2o[c] + dutp[c] -> h[c] + ppi[c] + dump[c]	SPLC1_S101750	Pyrimidine metabolism		0	0	0	0	0	0	0	0	0	0	0
Ar0410	thymidylate synthase	h[c] + nadph[c] + mlthf[c] + dump[c] -> nadp[c] + thf[c] + dtmp[c]	SPLC1_S101740	Pyrimidine metabolism		0.000198636	0.000166602	0.000134563	0.000102524	7.04853e-05	3.84465e-05	0	0.000154124	0.000109224	6.43235e-05	1.94236e-05
Ar0411	5'-nucleotidase (dTMP)	h2o[c] + dtmp[c] -> pi[c] + thymd[c]	SPLC1_S080440 or SPLC1_S543010 or SPLC1_S101090	Pyrimidine metabolism		0	0	0	0	0	0	0	0	0	0	0
Ar0412	thymidylate kinase (dtmp)	atp[c] + dtmp[c] <=> adp[c] + dtdp[c]	SPLC1_S501010 or SPLC1_S240900	Pyrimidine metabolism		0.000198636	0.000166602	0.000134563	0.000102524	7.04853e-05	3.84465e-05	0	0.000154124	0.000109224	6.43235e-05	1.94236e-05
Ar0413	ribonucleoside-diphosphate reductase beta chain (udp)	udp[c] + trdrd[c] -> h2o[c] + trdox[c] + dudp[c]	SPLC1_S360250 and SPLC1_S360260 and SPLC1_S360270 and SPLC1_S360280	Pyrimidine metabolism		0.000198636	0.000166602	0.000134563	0.000102524	7.04853e-05	3.84465e-05	0	0.000154124	0.000109224	6.43235e-05	1.94236e-05
Ar0414	nucleoside diphosphate kinase (dtdp)	atp[c] + dtdp[c] <=> adp[c] + dttp[c]	SPLC1_S200300	Pyrimidine metabolism		0.000198636	0.000166602	0.000134563	0.000102524	7.04853e-05	3.84465e-05	0	0.000154124	0.000109224	6.43235e-05	1.94236e-05
Ar0415	acetyl-CoA carboxylase subunit	atp[c] + accoa[c] + hco3[c] -> adp[c] + h[c] + pi[c] + malcoa[c]	SPLC1_S541320 and SPLC1_S500810 and SPLC1_S490480 and SPLC1_S270220	Pyrimidine metabolism		0.0264422	0.0221779	0.0179129	0.0120425	0.00827924	0.00451595	0	0.0181034	0.0128294	0.00755547	0.0022815
Ar0416	malonyl CoA-acyl carrier protein transacylase	malcoa[c] + ACP[c] <=> coa[c] + malACP[c]	(SPLC1_S082700 and SPLC1_S102770) or (SPLC1_S543120 and SPLC1_S102770)	Fatty acid biosynthesis		0.0264422	0.0221779	0.0179129	0.0120425	0.00827924	0.00451595	0	0.0181034	0.0128294	0.00755547	0.0022815
Ar0417	3-oxoacyl-(acyl carrier protein) synthase III	accoa[c] + ACP[c] <=> coa[c] + acACP[c]	SPLC1_S543110 and SPLC1_S102770	Fatty acid biosynthesis		0	0	0	0	0	0	0	0	0	0	0
Ar0418	3-oxoacyl-(acyl-carrier-protein) synthase III and II	h[c] + accoa[c] + malACP[c] -> co2[c] + coa[c] + actACP[c]	SPLC1_S543110 or SPLC1_S010960 or SPLC1_S102760	Fatty acid biosynthesis		0	0	0	0.0016054	0.00110371	0.000602024	0	0.00241338	0.0017103	0.00100722	0.000304148
Ar0419	3-oxoacyl-(acyl-carrier protein) reductase 2 (actACP)	h[c] + nadph[c] + actACP[c] <=> nadp[c] + 3haACP[c]	SPLC1_S410570 or SPLC1_S542170 or SPLC1_S100050 or SPLC1_S360110 or SPLC1_S360120	Fatty acid biosynthesis		0.00311038	0.00260877	0.00210708	0.0016054	0.00110371	0.000602024	0	0.00241338	0.0017103	0.00100722	0.000304148
Ar0420	crotonoyl-(acyl-carrier-protein) hydratase (3haACP)	3haACP[c] -> h2o[c] + but2eACP[c]	SPLC1_S310290	Fatty acid biosynthesis		0.00311038	0.00260877	0.00210708	0.0016054	0.00110371	0.000602024	0	0.00241338	0.0017103	0.00100722	0.000304148
Ar0421	enoyl-(acyl-carrier-protein) reductase (NADPH)	h[c] + nadph[c] + but2eACP[c] -> nadp[c] + butACP[c]	SPLC1_S520970	Fatty acid biosynthesis		0.00311038	0.00260877	0.00210708	0.0016054	0.00110371	0.000602024	0	0.00241338	0.0017103	0.00100722	0.000304148
Ar0422	3-oxoacyl-(acyl-carrier-protein) synthase (butACP)	h[c] + malACP[c] + butACP[c] -> co2[c] + ACP[c] + 3ohexACP[c]	SPLC1_S543110 and SPLC1_S102770	Fatty acid biosynthesis		0.00311038	0.00260877	0.00210708	0.0016054	0.00110371	0.000602024	0	0.00241338	0.0017103	0.00100722	0.000304148
Ar0423	3-oxoacyl-(acyl-carrier protein) reductase 2 (3ohexACP)	h[c] + nadph[c] + 3ohexACP[c] <=> nadp[c] + 3hhexACP[c]	SPLC1_S410570 or SPLC1_S542170 or SPLC1_S100050 or SPLC1_S360110 or SPLC1_S360120	Fatty acid biosynthesis		0.00311038	0.00260877	0.00210708	0.0016054	0.00110371	0.000602024	0	0.00241338	0.0017103	0.00100722	0.000304148
Ar0424	crotonoyl-(acyl-carrier-protein) hydratase (3hhexACP)	3hhexACP[c] -> h2o[c] + thex2eACP[c]	SPLC1_S310290	Fatty acid biosynthesis		0.00311038	0.00260877	0.00210708	0.0016054	0.00110371	0.000602024	0	0.00241338	0.0017103	0.00100722	0.000304148
Ar0425	enoyl-(acyl-carrier-protein) reductase (NADPH)	h[c] + nadph[c] + thex2eACP[c] -> nadp[c] + hexACP[c]	SPLC1_S520970	Fatty acid biosynthesis		0.00311038	0.00260877	0.00210708	0.0016054	0.00110371	0.000602024	0	0.00241338	0.0017103	0.00100722	0.000304148
Ar0426	3-oxoacyl-(acyl-carrier-protein) synthase (hexACP)	h[c] + malACP[c] + hexACP[c] -> co2[c] + ACP[c] + 3ooctACP[c]	SPLC1_S543110 and SPLC1_S102770	Fatty acid biosynthesis		0.00311038	0.00260877	0.00210708	0.0016054	0.00110371	0.000602024	0	0.00241338	0.0017103	0.00100722	0.000304148
Ar0427	3-oxoacyl-(acyl-carrier protein) reductase 2 (3ooctACP)	h[c] + nadph[c] + 3ooctACP[c] <=> nadp[c] + 3hoctACP[c]	SPLC1_S410570 or SPLC1_S542170 or SPLC1_S100050 or SPLC1_S360110 or SPLC1_S360120	Fatty acid biosynthesis		0.00311038	0.00260877	0.00210708	0.0016054	0.00110371	0.000602024	0	0.00241338	0.0017103	0.00100722	0.000304148
Ar0428	crotonoyl-(acyl-carrier-protein) hydratase (3hoctACP)	3hoctACP[c] -> h2o[c] + toct2eACP[c]	SPLC1_S310290	Fatty acid biosynthesis		0.00311038	0.00260877	0.00210708	0.0016054	0.00110371	0.000602024	0	0.00241338	0.0017103	0.00100722	0.000304148
Ar0429	enoyl-(acyl-carrier-protein) reductase (NADPH)	h[c] + nadph[c] + toct2eACP[c] -> nadp[c] + ocACP[c]	SPLC1_S520970	Fatty acid biosynthesis		0.00311038	0.00260877	0.00210708	0.0016054	0.00110371	0.000602024	0	0.00241338	0.0017103	0.00100722	0.000304148
Ar0430	3-oxoacyl-(acyl-carrier-protein) synthase (ocACP)	h[c] + malACP[c] + ocACP[c] -> co2[c] + ACP[c] + 3odecACP[c]	SPLC1_S543110 and SPLC1_S102770	Fatty acid biosynthesis		0.00311038	0.00260877	0.00210708	0.0016054	0.00110371	0.000602024	0	0.00241338	0.0017103	0.00100722	0.000304148
Ar0431	3-oxoacyl-(acyl-carrier protein) reductase 2 (3odecACP)	h[c] + nadph[c] + 3odecACP[c] <=> nadp[c] + 3hdecACP[c]	SPLC1_S410570 or SPLC1_S542170 or SPLC1_S100050 or SPLC1_S360110 or SPLC1_S360120	Fatty acid biosynthesis		0.00311038	0.00260877	0.00210708	0.0016054	0.00110371	0.000602024	0	0.00241338	0.0017103	0.00100722	0.000304148
Ar0432	3-hydroxydecanoyl-(acyl-carrier-protein) dehydratase	3hdecACP[c] -> h2o[c] + tdec2eACP[c]	SPLC1_S310290	Fatty acid biosynthesis		0.00311038	0.00260877	0.00210708	0.0016054	0.00110371	0.000602024	0	0.00241338	0.0017103	0.00100722	0.000304148
Ar0433	enoyl-(acyl-carrier-protein) reductase (NADPH)	h[c] + nadph[c] + tdec2eACP[c] -> nadp[c] + dcaACP[c]	SPLC1_S520970	Fatty acid biosynthesis		0.00302211	0.00253473	0.00204729	0.0016054	0.00110371	0.000602024	0	0.00241338	0.0017103	0.00100722	0.000304148
Ar0434	3-oxoacyl-(acyl-carrier-protein) synthase (dcaACP)	h[c] + malACP[c] + dcaACP[c] -> co2[c] + ACP[c] + 3oddecACP[c]	SPLC1_S543110 and SPLC1_S102770	Fatty acid biosynthesis		0.00302211	0.00253473	0.00204729	0.0016054	0.00110371	0.000602024	0	0.00241338	0.0017103	0.00100722	0.000304148
Ar0435	3-oxoacyl-(acyl-carrier protein) reductase 2 (3oddecACP)	h[c] + nadph[c] + 3oddecACP[c] <=> nadp[c] + 3hddecACP[c]	SPLC1_S410570 or SPLC1_S542170 or SPLC1_S100050 or SPLC1_S360110 or SPLC1_S360120	Fatty acid biosynthesis		0.00302211	0.00253473	0.00204729	0.0016054	0.00110371	0.000602024	0	0.00241338	0.0017103	0.00100722	0.000304148
Ar0436	3- hydroxypalmitoyl-(acyl-carrier-protein) dehydratase (3hddecACP)	3hddecACP[c] -> h2o[c] + tddec2eACP[c]	SPLC1_S310290	Fatty acid biosynthesis		0.00302211	0.00253473	0.00204729	0.0016054	0.00110371	0.000602024	0	0.00241338	0.0017103	0.00100722	0.000304148
Ar0437	enoyl-(acyl-carrier-protein) reductase (NADPH)	h[c] + nadph[c] + tddec2eACP[c] -> nadp[c] + ddcaACP[c]	SPLC1_S520970	Fatty acid biosynthesis		0.00302211	0.00253473	0.00204729	0.0016054	0.00110371	0.000602024	0	0.00241338	0.0017103	0.00100722	0.000304148
Ar0438	3-oxoacyl-(acyl-carrier-protein) synthase (ddcaACP)	h[c] + malACP[c] + ddcaACP[c] -> co2[c] + ACP[c] + 3omrsACP[c]	SPLC1_S543110 and SPLC1_S102770	Fatty acid biosynthesis		0.00302211	0.00253473	0.00204729	0.0016054	0.00110371	0.000602024	0	0.00241338	0.0017103	0.00100722	0.000304148
Ar0439	3-oxoacyl-(acyl-carrier protein) reductase 2 (3omrsACP)	h[c] + nadph[c] + 3omrsACP[c] <=> nadp[c] + 3hmrsACP[c]	SPLC1_S410570 or SPLC1_S542170 or SPLC1_S100050 or SPLC1_S360110 or SPLC1_S360120	Fatty acid biosynthesis		0.00302211	0.00253473	0.00204729	0.0016054	0.00110371	0.000602024	0	0.00241338	0.0017103	0.00100722	0.000304148
Ar0440	3- hydroxypalmitoyl-(acyl-carrier-protein) dehydratase (3hmrsACP)	3hmrsACP[c] -> h2o[c] + tmrs2eACP[c]	SPLC1_S310290	Fatty acid biosynthesis		0.00302211	0.00253473	0.00204729	0.0016054	0.00110371	0.000602024	0	0.00241338	0.0017103	0.00100722	0.000304148
Ar0441	enoyl-(acyl-carrier-protein) reductase (NADPH)	h[c] + nadph[c] + tmrs2eACP[c] -> nadp[c] + myrsACP[c]	SPLC1_S520970	Fatty acid biosynthesis		0.00302211	0.00253473	0.00204729	0.0016054	0.00110371	0.000602024	0	0.00241338	0.0017103	0.00100722	0.000304148
Ar0442	3-oxoacyl-(acyl-carrier-protein) synthase (myrsACP)	h[c] + malACP[c] + myrsACP[c] -> co2[c] + ACP[c] + 3opalmACP[c]	SPLC1_S543110 and SPLC1_S102770	Fatty acid biosynthesis		0.00302211	0.00253473	0.00204729	0.0016054	0.00110371	0.000602024	0	0.00241338	0.0017103	0.00100722	0.000304148
Ar0443	3-oxoacyl-(acyl-carrier protein) reductase 2 (3opalmACP)	h[c] + nadph[c] + 3opalmACP[c] <=> nadp[c] + 3hpalmACP[c]	SPLC1_S410570 or SPLC1_S542170 or SPLC1_S100050 or SPLC1_S360110 or SPLC1_S360120	Fatty acid biosynthesis		0.00302211	0.00253473	0.00204729	0.0016054	0.00110371	0.000602024	0	0.00241338	0.0017103	0.00100722	0.000304148
Ar0444	3- hydroxypalmitoyl-(acyl-carrier-protein) dehydratase (3hpalmACP)	3hpalmACP[c] -> h2o[c] + tpalm2eACP[c]	SPLC1_S310290	Fatty acid biosynthesis		0.00302211	0.00253473	0.00204729	0.0016054	0.00110371	0.000602024	0	0.00241338	0.0017103	0.00100722	0.000304148
Ar0445	enoyl-(acyl-carrier-protein) reductase (NADPH)	h[c] + nadph[c] + tpalm2eACP[c] -> nadp[c] + palmACP[c]	SPLC1_S520970	Fatty acid biosynthesis		0.00302211	0.00253473	0.00204729	0.0016054	0.00110371	0.000602024	0	0.00241338	0.0017103	0.00100722	0.000304148
Ar0446	3-oxoacyl-(acyl-carrier-protein) synthase (palmACP)	h[c] + malACP[c] + palmACP[c] -> co2[c] + ACP[c] + 3ooctdACP[c]	SPLC1_S543110 and SPLC1_S102770	Fatty acid biosynthesis		0.00155916	0.00130772	0.00105623	0.000804749	0.000553265	0.000301781	0	0.00120977	0.000857335	0.000504899	0.000152463
Ar0447	3-oxoacyl-(acyl-carrier protein) reductase 2 (3ooctdACP)	h[c] + nadph[c] + 3ooctdACP[c] <=> nadp[c] + 3hoctaACP[c]	SPLC1_S410570 or SPLC1_S542170 or SPLC1_S100050 or SPLC1_S360110 or SPLC1_S360120	Fatty acid biosynthesis		0.00155916	0.00130772	0.00105623	0.000804749	0.000553265	0.000301781	0	0.00120977	0.000857335	0.000504899	0.000152463
Ar0448	3- hydroxypalmitoyl-(acyl-carrier-protein) dehydratase (3hoctaACP)	3hoctaACP[c] -> h2o[c] + toctd2eACP[c]	SPLC1_S310290	Fatty acid biosynthesis		0.00155916	0.00130772	0.00105623	0.000804749	0.000553265	0.000301781	0	0.00120977	0.000857335	0.000504899	0.000152463
Ar0449	enoyl-(acyl-carrier-protein) reductase (NADPH)	h[c] + nadph[c] + toctd2eACP[c] -> nadp[c] + ocdcaACP[c]	SPLC1_S520970	Fatty acid biosynthesis		0.00155916	0.00130772	0.00105623	0.000804749	0.000553265	0.000301781	0	0.00120977	0.000857335	0.000504899	0.000152463
Ar0450	3-oxoacyl-(acyl-carrier-protein) synthase (acACP)	h[c] + malACP[c] + acACP[c] -> co2[c] + ACP[c] + actACP[c]	SPLC1_S543110 and SPLC1_S102770	Fatty acid biosynthesis		0.00311038	0.00260877	0.00210708	0	0	0	0	0	0	0	0
Ar0451	malonyl coenzyme A-acyl carrier protein transacylase	h[c] + malACP[c] -> co2[c] + acACP[c]	SPLC1_S543110	Fatty acid biosynthesis		0.00311038	0.00260877	0.00210708	0	0	0	0	0	0	0	0
Ar0452	fatty-acyl-ACP hydrolase	h2o[c] + palmACP[c] -> h[c] + ACP[c] + hdca[c]		Fatty acid biosynthesis		0	0	0	0	0	0	0	0	0	0	0
Ar0453	long-chain-fatty-acid CoA ligase	atp[c] + coa[c] + hdca[c] -> amp[c] + ppi[c] + pmtcoa[c]	SPLC1_S082720 or SPLC1_S370760	Fatty acid biosynthesis		0	0	0	0	0	0	0	0	0	0	0
Ar0454	cdec3eACP convesion	tdec2eACP[c] <=> cdec3eACP[c]		Fatty acid biosynthesis		8.82703e-05	7.4035e-05	5.97975e-05	0	0	0	0	0	0	0	0
Ar0455	3ocddec5eACP synthesis	h[c] + malACP[c] + cdec3eACP[c] -> co2[c] + ACP[c] + 3ocddec5eACP[c]	SPLC1_S543110 and SPLC1_S102770	Fatty acid biosynthesis		8.82703e-05	7.4035e-05	5.97975e-05	0	0	0	0	0	0	0	0
Ar0456	3hcddec5eACP synthesis	h[c] + nadph[c] + 3ocddec5eACP[c] -> nadp[c] + 3hcddec5eACP[c]	SPLC1_S410570 or SPLC1_S542170 or SPLC1_S100050 or SPLC1_S360110 or SPLC1_S360120	Fatty acid biosynthesis		8.82703e-05	7.4035e-05	5.97975e-05	0	0	0	0	0	0	0	0
Ar0457	t3c5ddeceACP synthesis	3hcddec5eACP[c] -> h2o[c] + t3c5ddeceACP[c]	SPLC1_S310290	Fatty acid biosynthesis		8.82703e-05	7.4035e-05	5.97975e-05	0	0	0	0	0	0	0	0
Ar0458	cddec5eACP synthesis	h[c] + nadph[c] + t3c5ddeceACP[c] -> nadp[c] + cddec5eACP[c]	SPLC1_S520970	Fatty acid biosynthesis		8.82703e-05	7.4035e-05	5.97975e-05	0	0	0	0	0	0	0	0
Ar0459	3ocmrs7eACP synthesis	h[c] + malACP[c] + cddec5eACP[c] -> co2[c] + ACP[c] + 3ocmrs7eACP[c]	SPLC1_S543110 and SPLC1_S102770	Fatty acid biosynthesis		8.82703e-05	7.4035e-05	5.97975e-05	0	0	0	0	0	0	0	0
Ar0460	3hcmrs7eACP synthesis	h[c] + nadph[c] + 3ocmrs7eACP[c] -> nadp[c] + 3hcmrs7eACP[c]	SPLC1_S410570 or SPLC1_S542170 or SPLC1_S100050 or SPLC1_S360110 or SPLC1_S360120	Fatty acid biosynthesis		8.82703e-05	7.4035e-05	5.97975e-05	0	0	0	0	0	0	0	0
Ar0461	t3c7mrseACP synthesis	3hcmrs7eACP[c] -> h2o[c] + t3c7mrseACP[c]	SPLC1_S310290	Fatty acid biosynthesis		8.82703e-05	7.4035e-05	5.97975e-05	0	0	0	0	0	0	0	0
Ar0462	tdeACP synthesis	h[c] + nadph[c] + t3c7mrseACP[c] -> nadp[c] + tdeACP[c]	SPLC1_S520970	Fatty acid biosynthesis		8.82703e-05	7.4035e-05	5.97975e-05	0	0	0	0	0	0	0	0
Ar0463	3ocpalm9eACP synthesis	h[c] + malACP[c] + tdeACP[c] -> co2[c] + ACP[c] + 3ocpalm9eACP[c]	SPLC1_S543110 and SPLC1_S102770	Fatty acid biosynthesis		8.82703e-05	7.4035e-05	5.97975e-05	0	0	0	0	0	0	0	0
Ar0464	3hcpalm9eACP synthesis	h[c] + nadph[c] + 3ocpalm9eACP[c] -> nadp[c] + 3hcpalm9eACP[c]	SPLC1_S410570 or SPLC1_S542170 or SPLC1_S100050 or SPLC1_S360110 or SPLC1_S360120	Fatty acid biosynthesis		8.82703e-05	7.4035e-05	5.97975e-05	0	0	0	0	0	0	0	0
Ar0465	t3c9palmeACP synthesis	3hcpalm9eACP[c] -> h2o[c] + t3c9palmeACP[c]	SPLC1_S310290	Fatty acid biosynthesis		8.82703e-05	7.4035e-05	5.97975e-05	0	0	0	0	0	0	0	0
Ar0466	hdeACP synthesis	h[c] + nadph[c] + t3c9palmeACP[c] -> nadp[c] + hdeACP[c]	SPLC1_S520970	Fatty acid biosynthesis		8.82703e-05	7.4035e-05	5.97975e-05	0	0	0	0	0	0	0	0
Ar0467	delta 9 acyl-lipid desaturase (nadph)	h[c] + nadph[c] + o2[c] + ocdcaACP[c] <=> 2 h2o[c] + nadp[c] + cisoc11eacp[c]	SPLC1_S410050	Biosynthesis of unsaturated fatty acids		0.00139523	0.00117022	0.000945177	0.000720135	0.000495093	0.000270051	0	0.00108257	0.000767192	0.000451812	0.000136432
Ar0468	delta 9 acyl-lipid desaturase (palmACP)	h[c] + nadph[c] + o2[c] + palmACP[c] <=> 2 h2o[c] + nadp[c] + hdeACP[c]	SPLC1_S410050	Biosynthesis of unsaturated fatty acids		0	0	0	4.556e-05	3.13225e-05	1.7085e-05	0	6.84899e-05	4.85371e-05	2.85843e-05	8.6315e-06
Ar0469	delta 12 acyl-lipid desaturase (nadph)	2 h[c] + nadph[c] + o2[c] + cisoc11eacp[c] <=> 2 h2o[c] + nadp[c] + linoACP[c]	SPLC1_S203780 or SPLC1_S103180	Biosynthesis of unsaturated fatty acids		0.00118027	0.000989926	0.000799555	0.000609185	0.000418815	0.000228444	0	0.000915782	0.000648992	0.000382202	0.000115412
Ar0470	delta 6 acyl-lipid desaturase (nadph)	h[c] + nadph[c] + o2[c] + linoACP[c] -> 2 h2o[c] + nadp[c] + glinoACP[c]	SPLC1_S411740	Biosynthesis of unsaturated fatty acids		0.000691969	0.000580375	0.000468764	0.000357154	0.000245543	0.000133933	0	0.000536906	0.000380492	0.000224078	6.76641e-05
Ar0471	glycerol dehydrogenase	nad[c] + glyc[c] -> h[c] + nadh[c] + dha[c]	SPLC1_S010350	Glycerolipid metabolism		0	0	0	0	0	0	0	0	0	0	0
Ar0472	glycerol kinase	atp[c] + glyc[c] -> adp[c] + h[c] + glyc3p[c]	SPLC1_S630300	Glycerolipid metabolism		0	0	0	0	0	0	0	0	0	0	0
Ar0473	1hdecg3p synthesis	palmACP[c] + glyc3p[c] -> ACP[c] + 1hdecg3p[c]	SPLC1_S130230 or SPLC1_S543100	Glycerolipid metabolism		0.000731474	0.000613509	0.000495526	0.000377544	0.000259561	0.000141579	0	0.000567558	0.000402214	0.000236871	7.1527e-05
Ar0474	pa160 synthesis	palmACP[c] + 1hdecg3p[c] -> ACP[c] + pa160[c]	SPLC1_S130230 or SPLC1_S530180 or SPLC1_S270730	Glycerolipid metabolism		0.000731474	0.000613509	0.000495526	0.000377544	0.000259561	0.000141579	0	0.000567558	0.000402214	0.000236871	7.1527e-05
Ar0475	12dgr160 synthesis	h2o[c] + pa160[c] -> pi[c] + 12dgr160[c]		Glycerolipid metabolism		0.000572811	0.000480433	0.000388042	0.000295651	0.00020326	0.000110869	0	0.00044445	0.000314971	0.000185491	5.60122e-05
Ar0476	mgdg160 synthesis	udpgal[c] + 12dgr160[c] -> h[c] + udp[c] + mgdg160[c]	SPLC1_S034000	Glycerolipid metabolism		0.000424583	0.00035611	0.000287627	0.000219145	0.000150662	8.21793e-05	0	0.000329438	0.000233465	0.000137491	4.15178e-05
Ar0477	dgdg160 synthesis	udpgal[c] + mgdg160[c] -> udp[c] + dgdg160[c]	SPLC1_S034000	Glycerolipid metabolism		0.000112105	9.40259e-05	7.5944e-05	5.78621e-05	3.97802e-05	2.16983e-05	0	8.69836e-05	6.16431e-05	3.63027e-05	1.09622e-05
Ar0478	sqdg160 synthesis	h2o[c] + 12dgr160[c] + udpsfq[c] -> h[c] + udp[c] + sqdg160[c]	SPLC1_S010680 and SPLC1_S540550	Glycerolipid metabolism		0.000148228	0.000124323	0.000100415	7.65066e-05	5.25983e-05	2.869e-05	0	0.000115012	8.15059e-05	4.80002e-05	1.44944e-05
Ar0479	1hdec9eg3p synthesis	hdeACP[c] + glyc3p[c] -> ACP[c] + 1hdec9eg3p[c]	SPLC1_S130230 or SPLC1_S543100	Glycerolipid metabolism		4.41352e-05	3.70175e-05	2.98987e-05	2.278e-05	1.56612e-05	8.5425e-06	0	3.4245e-05	2.42686e-05	1.42922e-05	4.31575e-06
Ar0480	pa161 synthesis	hdeACP[c] + 1hdec9eg3p[c] -> ACP[c] + pa161[c]	SPLC1_S130230 or SPLC1_S530180 or SPLC1_S270730	Glycerolipid metabolism		4.41352e-05	3.70175e-05	2.98987e-05	2.278e-05	1.56612e-05	8.5425e-06	0	3.4245e-05	2.42686e-05	1.42922e-05	4.31575e-06
Ar0481	12dgr161 synthesis	h2o[c] + pa161[c] -> pi[c] + 12dgr161[c]		Glycerolipid metabolism		3.54065e-05	2.96965e-05	2.39857e-05	1.82748e-05	1.25639e-05	6.85304e-06	0	2.74723e-05	1.9469e-05	1.14656e-05	3.46222e-06
Ar0482	mgdg161 synthesis	udpgal[c] + 12dgr161[c] -> h[c] + udp[c] + mgdg161[c]	SPLC1_S034000	Glycerolipid metabolism		3.38184e-05	2.83645e-05	2.29098e-05	1.74551e-05	1.20004e-05	6.54565e-06	0	2.624e-05	1.85957e-05	1.09513e-05	3.30693e-06
Ar0483	dgdg161 synthesis	udpgal[c] + mgdg161[c] -> udp[c] + dgdg161[c]	SPLC1_S034000	Glycerolipid metabolism		7.47368e-06	6.26839e-06	5.06293e-06	3.85747e-06	2.65201e-06	1.44655e-06	0	5.79891e-06	4.10954e-06	2.42018e-06	7.30812e-07
Ar0484	sqdg161 synthesis	h2o[c] + udpsfq[c] + 12dgr161[c] -> h[c] + udp[c] + sqdg161[c]	SPLC1_S010680 and SPLC1_S540550	Glycerolipid metabolism		1.58816e-06	1.33203e-06	1.07587e-06	8.19713e-07	5.63553e-07	3.07392e-07	0	1.23227e-06	8.73277e-07	5.14288e-07	1.55298e-07
Ar0485	1odecg3p synthesis	ocdcaACP[c] + glyc3p[c] -> ACP[c] + 1odecg3p[c]	SPLC1_S130230 or SPLC1_S543100	Glycerolipid metabolism		8.19675e-05	6.87486e-05	5.55277e-05	4.23068e-05	2.9086e-05	1.58651e-05	0	6.35995e-05	4.50714e-05	2.65433e-05	8.01518e-06
Ar0486	pa180 synthesis	ocdcaACP[c] + 1odecg3p[c] -> ACP[c] + pa180[c]	SPLC1_S130230 or SPLC1_S530180 or SPLC1_S270730	Glycerolipid metabolism		8.19675e-05	6.87486e-05	5.55277e-05	4.23068e-05	2.9086e-05	1.58651e-05	0	6.35995e-05	4.50714e-05	2.65433e-05	8.01518e-06
Ar0487	12dgr180 synthesis	h2o[c] + pa180[c] -> pi[c] + 12dgr180[c]		Glycerolipid metabolism		2.77305e-05	2.32584e-05	1.87856e-05	1.43128e-05	9.84007e-06	5.36731e-06	0	2.15164e-05	1.52481e-05	8.97986e-06	2.71162e-06
Ar0488	mgdg180 synthesis	udpgal[c] + 12dgr180[c] -> h[c] + udp[c] + mgdg180[c]	SPLC1_S034000	Glycerolipid metabolism		1.50252e-05	1.26021e-05	1.01786e-05	7.75513e-06	5.33165e-06	2.90817e-06	0	1.16582e-05	8.26189e-06	4.86556e-06	1.46924e-06
Ar0489	dgdg180 synthesis	udpgal[c] + mgdg180[c] -> udp[c] + dgdg180[c]	SPLC1_S034000	Glycerolipid metabolism		6.97543e-06	5.8505e-06	4.72541e-06	3.60031e-06	2.47521e-06	1.35012e-06	0	5.41231e-06	3.83557e-06	2.25883e-06	6.82092e-07
Ar0490	sqdg180 synthesis	h2o[c] + udpsfq[c] + 12dgr180[c] -> h[c] + udp[c] + sqdg180[c]	SPLC1_S010680 and SPLC1_S540550	Glycerolipid metabolism		1.27052e-05	1.06563e-05	8.60699e-06	6.55771e-06	4.50842e-06	2.45914e-06	0	9.85814e-06	6.98622e-06	4.1143e-06	1.24238e-06
Ar0491	1odec11eg3p synthesis	cisoc11eacp[c] + glyc3p[c] -> ACP[c] + 1odec11eg3p[c]	SPLC1_S130230 or SPLC1_S543100	Glycerolipid metabolism		0.00010748	9.01469e-05	7.28109e-05	5.5475e-05	3.81391e-05	2.08031e-05	0	8.3395e-05	5.91e-05	3.4805e-05	1.05099e-05
Ar0492	pa181 synthesis	cisoc11eacp[c] + 1odec11eg3p[c] -> ACP[c] + pa181[c]	SPLC1_S130230 or SPLC1_S530180 or SPLC1_S270730	Glycerolipid metabolism		0.00010748	9.01469e-05	7.28109e-05	5.5475e-05	3.81391e-05	2.08031e-05	0	8.3395e-05	5.91e-05	3.4805e-05	1.05099e-05
Ar0493	12dgr181 synthesis	h2o[c] + pa181[c] -> pi[c] + 12dgr181[c]		Glycerolipid metabolism		0.000106811	8.95858e-05	7.23578e-05	5.51297e-05	3.79017e-05	2.06736e-05	0	8.2876e-05	5.87322e-05	3.45884e-05	1.04445e-05
Ar0494	mgdg181 synthesis	udpgal[c] + 12dgr181[c] -> h[c] + udp[c] + mgdg181[c]	SPLC1_S034000	Glycerolipid metabolism		6.36664e-05	5.33989e-05	4.31299e-05	3.28609e-05	2.25918e-05	1.23228e-05	0	4.93994e-05	3.50082e-05	2.06169e-05	6.22561e-06
Ar0495	dgdg181 synthesis	udpgal[c] + mgdg181[c] -> udp[c] + dgdg181[c]	SPLC1_S034000	Glycerolipid metabolism		1.17088e-05	9.82049e-06	7.93193e-06	6.04338e-06	4.15482e-06	2.26627e-06	0	9.08495e-06	6.43828e-06	3.79161e-06	1.14494e-06
Ar0496	sqdg181 synthesis	h2o[c] + udpsfq[c] + 12dgr181[c] -> h[c] + udp[c] + sqdg181[c]	SPLC1_S010680 and SPLC1_S540550	Glycerolipid metabolism		4.31449e-05	3.61869e-05	2.92279e-05	2.22689e-05	1.53099e-05	8.35083e-06	0	3.34766e-05	2.3724e-05	1.39715e-05	4.21892e-06
Ar0497	1odec912eg3p synthesis	linoACP[c] + glyc3p[c] -> ACP[c] + 1odec912eg3p[c]	SPLC1_S130230 or SPLC1_S543100	Glycerolipid metabolism		0.000244149	0.000204775	0.000165396	0.000126016	8.66357e-05	4.72559e-05	0	0.000189438	0.00013425	7.90621e-05	2.38741e-05
Ar0498	pa182912 synthesis	linoACP[c] + 1odec912eg3p[c] -> ACP[c] + pa182912[c]	SPLC1_S130230 or SPLC1_S530180 or SPLC1_S270730	Glycerolipid metabolism		0.000244149	0.000204775	0.000165396	0.000126016	8.66357e-05	4.72559e-05	0	0.000189438	0.00013425	7.90621e-05	2.38741e-05
Ar0499	12dgr182912 synthesis	h2o[c] + pa182912[c] -> pi[c] + 12dgr182912[c]		Glycerolipid metabolism		0.000156869	0.000131571	0.000106269	8.09668e-05	5.56647e-05	3.03625e-05	0	0.000121717	8.62576e-05	5.07985e-05	1.53394e-05
Ar0500	mgdg182912 synthesis	udpgal[c] + 12dgr182912[c] -> h[c] + udp[c] + mgdg182912[c]	SPLC1_S034000	Glycerolipid metabolism		0.000100754	8.45058e-05	6.82547e-05	5.20036e-05	3.57525e-05	1.95013e-05	0	7.81765e-05	5.54017e-05	3.2627e-05	9.85226e-06
Ar0501	dgdg182912 synthesis	udpgal[c] + mgdg182912[c] -> udp[c] + dgdg182912[c]	SPLC1_S034000	Glycerolipid metabolism		2.39158e-05	2.00589e-05	1.62014e-05	1.23439e-05	8.48644e-06	4.62897e-06	0	1.85565e-05	1.31505e-05	7.74457e-06	2.3386e-06
Ar0502	sqdg182912 synthesis	h2o[c] + udpsfq[c] + 12dgr182912[c] -> h[c] + udp[c] + sqdg182[c]	SPLC1_S010680 and SPLC1_S540550	Glycerolipid metabolism		5.61148e-05	4.70652e-05	3.80142e-05	2.89632e-05	1.99122e-05	1.08612e-05	0	4.35401e-05	3.08558e-05	1.81715e-05	5.48718e-06
Ar0503	1odec6912eg3p synthesis	glinoACP[c] + glyc3p[c] -> ACP[c] + 1odec6912eg3p[c]	SPLC1_S130230 or SPLC1_S543100	Glycerolipid metabolism		0.000345984	0.000290188	0.000234382	0.000178577	0.000122772	6.69663e-05	0	0.000268453	0.000190246	0.000112039	3.3832e-05
Ar0504	pa1836912 synthesis	glinoACP[c] + 1odec6912eg3p[c] -> ACP[c] + pa1836912[c]	SPLC1_S130230 or SPLC1_S530180 or SPLC1_S270730	Glycerolipid metabolism		0.000345984	0.000290188	0.000234382	0.000178577	0.000122772	6.69663e-05	0	0.000268453	0.000190246	0.000112039	3.3832e-05
Ar0505	12dgr1836912 synthesis	h2o[c] + pa1836912[c] -> pi[c] + 12dgr1836912[c]		Glycerolipid metabolism		0.000345984	0.000290188	0.000234382	0.000178577	0.000122772	6.69663e-05	0	0.000268453	0.000190246	0.000112039	3.3832e-05
Ar0506	mgdg1836912 synthesis	udpgal[c] + 12dgr1836912[c] -> h[c] + udp[c] + mgdg1836912[c]	SPLC1_S034000	Glycerolipid metabolism		0.000343073	0.000287745	0.00023241	0.000177074	0.000121738	6.64028e-05	0	0.000266194	0.000188645	0.000111096	3.35473e-05
Ar0507	dgdg1836912 synthesis	udpgal[c] + mgdg1836912[c] -> udp[c] + dgdg1836912[c]	SPLC1_S034000	Glycerolipid metabolism		8.69438e-05	7.29223e-05	5.88988e-05	4.48753e-05	3.08518e-05	1.68282e-05	0	6.74606e-05	4.78077e-05	2.81547e-05	8.50178e-06
Ar0508	sqdg18391215 synthesis	h2o[c] + udpsfq[c] + 12dgr1836912[c] -> h[c] + udp[c] + sqdg183[c]	SPLC1_S010680 and SPLC1_S540550	Glycerolipid metabolism		2.91162e-06	2.44206e-06	1.97243e-06	1.50281e-06	1.03318e-06	5.63553e-07	0	2.25916e-06	1.60101e-06	9.4286e-07	2.84712e-07
Ar0509	mglcdglyc synthesis	udpg[c] + 12dgr120[c] -> udp[c] + mglcdglyc[c]		Glycerolipid metabolism		0	0	0	0	0	0	0	0	0	0	0
Ar0510	Diacylglycerol kinase	atp[c] + h[c] + 12dgr120[c] -> adp[c] + pa120[c]	SPLC1_S041150	Glycerolipid metabolism		0	0	0	0	0	0	0	0	0	0	0
Ar0511	UDP-sulfoquinovose synthase	4 h[c] + udpg[c] + so3[c] -> h2o[c] + udpsfq[c]	SPLC1_S203630	Glycerolipid metabolism		0.000264693	0.000222006	0.000179312	0.000136619	9.39255e-05	5.12321e-05	0	0.000205378	0.000145546	8.57146e-05	2.58829e-05
Ar0512	glycerol-3-phosphate dehydrogenase (nadph)	h[c] + dhap[c] + nadph[c] <=> nadp[c] + glyc3p[c]	SPLC1_S540730 or SPLC1_S080750 or SPLC1_S540720	Glycerolipid metabolism		0.00186477	0.00156404	0.00126326	0.000962484	0.000661708	0.000360932	0	0.00144689	0.00102538	0.000603862	0.000182346
Ar0513	cdpdhdecg synthesis	h[c] + ctp[c] + pa160[c] -> ppi[c] + cdpdhdecg[c]	SPLC1_S201410	Glycerolipid metabolism		0.000158663	0.000133075	0.000107484	8.18926e-05	5.63011e-05	3.07097e-05	0	0.000123108	8.72438e-05	5.13793e-05	1.55148e-05
Ar0514	cdpdhdec9eg synthesis	h[c] + ctp[c] + pa161[c] -> ppi[c] + cdpdhdec9eg[c]	SPLC1_S201410	Glycerolipid metabolism		8.72863e-06	7.32096e-06	5.91309e-06	4.50521e-06	3.09733e-06	1.68945e-06	0	6.77264e-06	4.7996e-06	2.82656e-06	8.53528e-07
Ar0515	cdpdodecg synthesis	h[c] + ctp[c] + pa180[c] -> ppi[c] + cdpdodecg[c]	SPLC1_S201410	Glycerolipid metabolism		5.42371e-05	4.54903e-05	3.67421e-05	2.7994e-05	1.92459e-05	1.04978e-05	0	4.20831e-05	2.98233e-05	1.75634e-05	5.30357e-06
Ar0516	phosphatidate cytidylyltransferase	h[c] + ctp[c] + pa181[c] -> ppi[c] + cdpdodec11eg[c]	SPLC1_S201410	Glycerolipid metabolism		6.68925e-07	5.61047e-07	4.53154e-07	3.4526e-07	2.37366e-07	1.29472e-07	0	5.19026e-07	3.67821e-07	2.16616e-07	6.54108e-08
Ar0517	cdpdodec912eg synthesis	h[c] + ctp[c] + pa182912[c] -> ppi[c] + cdpdodec912eg[c]	SPLC1_S201410	Glycerolipid metabolism		8.72801e-05	7.32044e-05	5.91266e-05	4.50489e-05	3.09711e-05	1.68933e-05	0	6.77215e-05	4.79926e-05	2.82636e-05	8.53467e-06
Ar0518	cdpdodec6912eg synthesis	h[c] + ctp[c] + pa1836912[c] -> ppi[c] + cdpdodec6912eg[c]	SPLC1_S201410	Glycerolipid metabolism		0	0	0	0	0	0	0	0	0	0	0
Ar0519	cdpdodec91215eg synthesis	h[c] + ctp[c] + pa18391215[c] -> ppi[c] + cdpdodec91215eg[c]	SPLC1_S201410	Glycerolipid metabolism		0	0	0	0	0	0	0	0	0	0	0
Ar0520	pgp160 synthesis	glyc3p[c] + cdpdhdecg[c] -> h[c] + cmp[c] + pgp160[c]	SPLC1_S202630 or SPLC1_S590310	Glycerolipid metabolism		0.000158663	0.000133075	0.000107484	8.18926e-05	5.63011e-05	3.07097e-05	0	0.000123108	8.72438e-05	5.13793e-05	1.55148e-05
Ar0521	pgp161 synthesis	glyc3p[c] + cdpdhdec9eg[c] -> h[c] + cmp[c] + pgp161[c]	SPLC1_S202630 or SPLC1_S590310	Glycerolipid metabolism		8.72863e-06	7.32096e-06	5.91309e-06	4.50521e-06	3.09733e-06	1.68945e-06	0	6.77264e-06	4.7996e-06	2.82656e-06	8.53528e-07
Ar0522	pgp180 synthesis	glyc3p[c] + cdpdodecg[c] -> h[c] + cmp[c] + pgp180[c]	SPLC1_S202630 or SPLC1_S590310	Glycerolipid metabolism		5.42371e-05	4.54903e-05	3.67421e-05	2.7994e-05	1.92459e-05	1.04978e-05	0	4.20831e-05	2.98233e-05	1.75634e-05	5.30357e-06
Ar0523	CDP-diacylglycerol glycerol-3-phosphate 3-phosphatidyltransferase	glyc3p[c] + cdpdodec11eg[c] -> h[c] + cmp[c] + pgp181[c]	SPLC1_S202630 or SPLC1_S590310	Glycerolipid metabolism		6.68925e-07	5.61047e-07	4.53154e-07	3.4526e-07	2.37366e-07	1.29472e-07	0	5.19026e-07	3.67821e-07	2.16616e-07	6.54108e-08
Ar0524	pgp182912 synthesis	glyc3p[c] + cdpdodec912eg[c] -> h[c] + cmp[c] + pgp182912[c]	SPLC1_S202630 or SPLC1_S590310	Glycerolipid metabolism		8.72801e-05	7.32044e-05	5.91266e-05	4.50489e-05	3.09711e-05	1.68933e-05	0	6.77215e-05	4.79926e-05	2.82636e-05	8.53467e-06
Ar0525	pgp18391215 synthesis	glyc3p[c] + cdpdodec91215eg[c] -> h[c] + cmp[c] + pgp18391215[c]	SPLC1_S202630 or SPLC1_S590310	Glycerolipid metabolism		0	0	0	0	0	0	0	0	0	0	0
Ar0526	glycerophosphodiester phosphodiesterase (g3pc)	h2o[c] + g3pc[c] -> h[c] + chol[c] + glyc3p[p]	SPLC1_S101670	Glycerolipid metabolism		0	0	0	0	0	0	0	0	0	0	0
Ar0527	glycerophosphodiester phosphodiesterase (g3pe)	h2o[c] + g3pe[c] -> h[c] + glyc3p[c] + etha[c]	SPLC1_S101670	Glycerolipid metabolism		0	0	0	0	0	0	0	0	0	0	0
Ar0528	sn-glycerol-3-phosphocholine transport via ABC system (periplasm)	atp[c] + h2o[c] + g3pc[p] -> adp[c] + h[c] + pi[c] + g3pc[c]		Glycerolipid metabolism		0	0	0	0	0	0	0	0	0	0	0
Ar0529	sn-glycerol-3-phosphoethanolamine transport via ABC system (periplasm)	atp[c] + h2o[c] + g3pe[p] -> adp[c] + h[c] + pi[c] + g3pe[c]		Glycerolipid metabolism		0	0	0	0	0	0	0	0	0	0	0
Ar0530	probable 1-deoxyxylulose-5-phosphate synthase	h[c] + g3p[c] + pyr[c] -> co2[c] + dxyl5p[c]	SPLC1_S207620	Terpenoid backbone biosynthesis		0.000587437	0.000492701	0.000397951	0.0003032	0.00020845	0.0001137	0	0.000455798	0.000323013	0.000190228	5.74424e-05
Ar0531	1-deoxy-D-xylulose 5-phosphate reductoisomerase (nadph)	h[c] + nadph[c] + dxyl5p[c] -> nadp[c] + 2me4p[c]	SPLC1_S310410	Terpenoid backbone biosynthesis		0.000587316	0.000492599	0.000397868	0.000303138	0.000208407	0.000113677	0	0.000455704	0.000322946	0.000190189	5.74306e-05
Ar0532	4-diphosphocytidyl-2C-methyl-D-erythritol synthase	h[c] + ctp[c] + 2me4p[c] -> ppi[c] + 4c2me[c]	SPLC1_S510940	Terpenoid backbone biosynthesis		0.000587316	0.000492599	0.000397868	0.000303138	0.000208407	0.000113677	0	0.000455704	0.000322946	0.000190189	5.74306e-05
Ar0533	4-diphosphocytidyl-2-C-methyl-D-erythritol kinase	atp[c] + 4c2me[c] -> adp[c] + h[c] + 2h4c2cmde[c]	SPLC1_S051410	Terpenoid backbone biosynthesis		0.000587316	0.000492599	0.000397868	0.000303138	0.000208407	0.000113677	0	0.000455704	0.000322946	0.000190189	5.74306e-05
Ar0534	2C-methyl-D-erythritol 2,4-cyclodiphosphate synthase	2h4c2cmde[c] -> cmp[c] + 2mecdp[c]	SPLC1_S551030	Terpenoid backbone biosynthesis		0.000587316	0.000492599	0.000397868	0.000303138	0.000208407	0.000113677	0	0.000455704	0.000322946	0.000190189	5.74306e-05
Ar0535	GcpE protein	nadph[c] + 2mecdp[c] -> h2o[c] + nadp[c] + h2mb4p[c]	SPLC1_S205000	Terpenoid backbone biosynthesis		0.000587316	0.000492599	0.000397868	0.000303138	0.000208407	0.000113677	0	0.000455704	0.000322946	0.000190189	5.74306e-05
Ar0536	LytB protein homolog (ipdp)	h[c] + nadph[c] + h2mb4p[c] -> h2o[c] + nadp[c] + ipdp[c]	SPLC1_S560180	Terpenoid backbone biosynthesis		0	0	0	0	0	0	0	0	0	0	0
Ar0537	LytB protein homolog (dmpp)	h[c] + nadph[c] + h2mb4p[c] -> h2o[c] + nadp[c] + dmpp[c]	SPLC1_S560180	Terpenoid backbone biosynthesis		0.000587316	0.000492599	0.000397868	0.000303138	0.000208407	0.000113677	0	0.000455704	0.000322946	0.000190189	5.74306e-05
Ar0538	isopentenyl-diphosphate delta-isomerase	ipdp[c] <=> dmpp[c]	SPLC1_S220400	Terpenoid backbone biosynthesis		-0.000440487	-0.000369449	-0.000298401	-0.000227353	-0.000156305	-8.52575e-05	0	-0.000341778	-0.00024221	-0.000142641	-4.30729e-05
Ar0539	dimethylallyltranstransferase	ipdp[c] + dmpp[c] -> ppi[c] + grdp[c]	SPLC1_S600230 or SPLC1_S207950	Terpenoid backbone biosynthesis		0.000146829	0.00012315	9.94671e-05	7.57845e-05	5.21018e-05	2.84192e-05	0	0.000113926	8.07366e-05	4.75471e-05	1.43576e-05
Ar0540	geranyltranstransferase	ipdp[c] + grdp[c] -> ppi[c] + frdp[c]	SPLC1_S600230 or SPLC1_S207950	Terpenoid backbone biosynthesis		0.000146829	0.00012315	9.94671e-05	7.57845e-05	5.21018e-05	2.84192e-05	0	0.000113926	8.07366e-05	4.75471e-05	1.43576e-05
Ar0541	geranylgeranyl diphosphate synthase	3 h[c] + ipdp[c] + frdp[c] -> ppi[c] + ggdip[c]	SPLC1_S600230 or SPLC1_S207950	Terpenoid backbone biosynthesis		0.000146829	0.00012315	9.94671e-05	7.57845e-05	5.21018e-05	2.84192e-05	0	0.000113926	8.07366e-05	4.75471e-05	1.43576e-05
Ar0542	geranylgeranyl reductase (gg-dip)	h[c] + 3 nadph[c] + ggdip[c] -> 3 nadp[c] + pPP[c]	SPLC1_S041300	Terpenoid backbone biosynthesis		7.34786e-05	6.16287e-05	4.9777e-05	3.79254e-05	2.60737e-05	1.4222e-05	0	5.70128e-05	4.04036e-05	2.37943e-05	7.1851e-06
Ar0543	solanesyl diphosphate synthase	5 ipdp[c] + ggdip[c] -> 5 ppi[c] + alltnd[c]	SPLC1_S542330	Terpenoid backbone biosynthesis		0	0	0	0	0	0	0	0	0	0	0
Ar0544	solanesyl diphosphate synthase	7 ipdp[c] + grdp[c] -> 7 ppi[c] + alltnd[c]	SPLC1_S542330	Terpenoid backbone biosynthesis		0	0	0	0	0	0	0	0	0	0	0
Ar0545	undecaprenyl pyrophosphate synthetase	8 ipdp[c] + frdp[c] -> 8 ppi[c] + udcpdp[c]	SPLC1_S031390	Terpenoid backbone biosynthesis		0	0	0	0	0	0	0	0	0	0	0
Ar0546	spermidine synthase	ametam[c] + ptrc[c] -> h[c] + 5mta[c] + spmd[c]	SPLC1_S231040 or SPLC1_S041600	Glutathione metabolism		0	0	0	0	0	0	0	0	0	0	0
Ar0547	glutathionylspermidine synthase	atp[c] + redgthrd[c] + spmd[c] -> adp[c] + h[c] + pi[c] + gtspmd[c]	SPLC1_S202510	Glutathione metabolism		0	0	0	0	0	0	0	0	0	0	0
Ar0548	glutathionylspermidine amidase	h2o[c] + gtspmd[c] -> redgthrd[c] + spmd[c]	SPLC1_S202510	Glutathione metabolism		0	0	0	0	0	0	0	0	0	0	0
Ar0549	5-oxoprolinase	atp[c] + 2 h2o[c] + 5oxop[c] -> adp[c] + 2 h[c] + pi[c] + gluL[c]	SPLC1_S100600	Glutathione metabolism		0	0	0	0	0	0	0	0	0	0	0
Ar0550	gamma-glutamylcyclotransferase	5lglu[c] <=> cysL[c] + 5oxop[c]		Glutathione metabolism		0	0	0	0	0	0	0	0	0	0	0
Ar0551	redgthrd	h2o[c] + redgthrd[c] -> cgly[c] + 5lglu[c]	SPLC1_S501050	Glutathione metabolism		0	0	0	0	0	0	0	0	0	0	0
Ar0552	redgthrd2	h2o[c] + redgthrd[c] -> gluL[c] + cgly[c]	SPLC1_S501050	Glutathione metabolism		0	0	0	0	0	0	0	0	0	0	0
Ar0553	glutathione synthetase	atp[c] + gly[c] + glucys[c] -> adp[c] + h[c] + pi[c] + redgthrd[c]	SPLC1_S531620	Glutathione metabolism		0	0	0	0	0	0	0	0	0	0	0
Ar0554	glutamate-cysteine ligase	atp[c] + gluL[c] + cysL[c] -> adp[c] + h[c] + pi[c] + glucys[c]		Glutathione metabolism		0	0	0	0	0	0	0	0	0	0	0
Ar0555	glutathione-disulfide reductase	h[c] + nadph[c] + gthox[c] -> nadp[c] + 2 redgthrd[c]	SPLC1_S230930	Glutathione metabolism		0	0	0	0	0	0	0	0	0	0	0
Ar0556	sn-Glycero-3-phosphoethanolamine exchange	gthox[e] <=> gthox[p]		Glutathione metabolism		0	0	0	0	0	0	0	0	0	0	0
Ar0557	glycero-3-phosphocholine transport via diffusion (extracellular to periplasm)	gthox[e] <=>		Glutathione metabolism		0	0	0	0	0	0	0	0	0	0	0
Ar0558	glutathione transferase	redgthrd[c] + RX[c] -> rsgthrd[c] + HX[c]	SPLC1_S550970 or SPLC1_S100530	Glutathione metabolism		0	0	0	0	0	0	0	0	0	0	0
Ar0559	acyl-acyl-carrier-protein)-UDP-N-acetylglucosamine O-acyltransferase	uacgam[c] + 3hmrsACP[c] <=> ACP[c] + u3aga[c]	(SPLC1_S310280 and SPLC1_S102770) or (SPLC1_S430300 and SPLC1_S102770)	Lipopolysaccharide biosynthesis		0	0	0	0	0	0	0	0	0	0	0
Ar0560	UDP-3-O-acyl-N-acetylglucosamine deacetylase	h2o[c] + u3aga[c] -> ac[c] + u3hga[c]	SPLC1_S310300	Lipopolysaccharide biosynthesis		0	0	0	0	0	0	0	0	0	0	0
Ar0561	UDP-3-O-(3-hydroxymyristoyl)glucosamine N-acetyltransferase	3hmrsACP[c] + u3hga[c] -> h[c] + ACP[c] + u23ga[c]	SPLC1_S130550	Lipopolysaccharide biosynthesis		0	0	0	0	0	0	0	0	0	0	0
Ar0562	UDP-3-O-(3-hydroxymyristoyl) N-acetylglucosamine deacetylase	h2o[c] + u23ga[c] -> 2 h[c] + ump[c] + lipidX[c]		Lipopolysaccharide biosynthesis		0	0	0	0	0	0	0	0	0	0	0
Ar0563	lipid A disaccharide synthase	u23ga[c] + lipidX[c] -> h[c] + udp[c] + lipidAds[c]	SPLC1_S310270 or SPLC1_S202860	Lipopolysaccharide biosynthesis		0	0	0	0	0	0	0	0	0	0	0
Ar0564	UDP-MurNac-tripeptide synthetase	atp[c] + uamag[c] + 26dapM[c] -> adp[c] + h[c] + pi[c] + ugmd[c]	SPLC1_S500760	Peptidoglycan Biosynthesis		0.0184975	0.0155144	0.0125309	0.00954735	0.0065638	0.00358026	0	0.0143524	0.0101712	0.00599	0.00180878
Ar0565	UDP-N-acetylmuramoylalanyl-D-glutamyl-2,6-diaminopimelate-D-alanyl-D-alanyl ligase	atp[c] + alaala[c] + ugmd[c] -> adp[c] + h[c] + pi[c] + udpmaga2aa[c]	SPLC1_S530950	Peptidoglycan Biosynthesis		0.0184975	0.0155144	0.0125309	0.00954735	0.0065638	0.00358026	0	0.0143524	0.0101712	0.00599	0.00180878
Ar0566	phospho-N-acetylmuramoyl-pentapeptide-transferase	udpmaga2aa[c] + udcpp[c] -> ump[c] + acmlddd[c]	SPLC1_S204530	Peptidoglycan Biosynthesis		0.0184975	0.0155144	0.0125309	0.00954735	0.0065638	0.00358026	0	0.0143524	0.0101712	0.00599	0.00180878
Ar0567	UDP-N-acetylglucosamine-N-acetylmuramyl-(pentapeptide) pyrophosphoryl-undecaprenol N-acetylglucosamine transferase	uacgam[c] + acmlddd[c] -> h[c] + udp[c] + uaagmda[c]	SPLC1_S420250	Peptidoglycan Biosynthesis		0.0184975	0.0155144	0.0125309	0.00954735	0.0065638	0.00358026	0	0.0143524	0.0101712	0.00599	0.00180878
Ar0568	murein polymerizing transglycosylase	2 uaagmda[c] -> 2 h[c] + 2 udcpdp[c] + murein5p5p[p]	(SPLC1_S530350 and SPLC1_S520460) or (SPLC1_S270060 and SPLC1_S520460) or (SPLC1_S520460 and SPLC1_S010680)	Peptidoglycan Biosynthesis		0.00924877	0.00775722	0.00626545	0.00477367	0.0032819	0.00179013	0	0.00717622	0.00508561	0.002995	0.00090439
Ar0569	penicillin-binding protein	murein5p5p[p] -> alaD[p] + murein5px4p[p]	SPLC1_S205280 or SPLC1_S530820 or SPLC1_S202430	Peptidoglycan Biosynthesis		0.00924877	0.00775722	0.00626545	0.00477367	0.0032819	0.00179013	0	0.00717622	0.00508561	0.002995	0.00090439
Ar0570	D-alanyl-D-alanine carboxypeptidase	murein5px4p[p] + h2o[p] -> alaD[p] + murein4px4p[p]	SPLC1_S202360 or SPLC1_S590220 or SPLC1_S543070	Peptidoglycan Biosynthesis		0.00924877	0.00775722	0.00626545	0.00477367	0.0032819	0.00179013	0	0.00717622	0.00508561	0.002995	0.00090439
Ar0571	undecaprenyl pyrophosphate phosphatase	h2o[c] + udcpdp[c] -> h[c] + pi[c] + udcpp[c]	SPLC1_S510970	Peptidoglycan Biosynthesis		0.0184975	0.0155144	0.0125309	0.00954735	0.0065638	0.00358026	0	0.0143524	0.0101712	0.00599	0.00180878
Ar0572	ThiSCOSH synthesis	sulcysenz[c] -> ThiSCOSH[c]		Thiamine (B1) biosynthesis		8.26053e-08	6.92836e-08	5.59598e-08	4.2636e-08	2.93123e-08	1.59885e-08	0	6.40944e-08	4.54221e-08	2.67498e-08	8.07755e-09
Ar0573	dhgly synthesis	nadph[c] + amet[c] + tyrL[c] -> h[c] + nadp[c] + metL[c] + dhgly[c] + 4crsol[c] + dad5[c]		Thiamine (B1) biosynthesis		8.26053e-08	6.92836e-08	5.59598e-08	4.2636e-08	2.93123e-08	1.59885e-08	0	6.40944e-08	4.54221e-08	2.67498e-08	8.07755e-09
Ar0574	tyrosine lyase	dxyl5p[c] + ThiSCOSH[c] + dhgly[c] -> h2o[c] + 22cpetz[c]	(SPLC1_S230720 and SPLC1_S531190) or (SPLC1_S130040 and SPLC1_S531190)	Thiamine (B1) biosynthesis		8.26053e-08	6.92836e-08	5.59598e-08	4.2636e-08	2.93123e-08	1.59885e-08	0	6.40944e-08	4.54221e-08	2.67498e-08	8.07755e-09
Ar0575	4mpetz synthesis	22cpetz[c] -> 4mpetz[c]		Thiamine (B1) biosynthesis		8.26053e-08	6.92836e-08	5.59598e-08	4.2636e-08	2.93123e-08	1.59885e-08	0	6.40944e-08	4.54221e-08	2.67498e-08	8.07755e-09
Ar0576	Sink needed to allow dad5 to leave system	dad5[c] -> dad5[e]		Transport		1.66093e-07	1.39308e-07	1.12518e-07	8.57277e-08	5.89378e-08	3.21479e-08	0	0.000204681	0.000145053	8.54239e-05	2.57952e-05
Ar0577	dad-5 exchange	dad5[e] <=>		Exchange		1.66093e-07	1.39308e-07	1.12518e-07	8.57277e-08	5.89378e-08	3.21479e-08	0	0.000204681	0.000145053	8.54239e-05	2.57952e-05
Ar0578	Sink needed to allow amob to leave system	amob[c] -> amob[e]		Transport		4.41402e-10	3.70217e-10	2.99022e-10	2.27826e-10	1.5663e-10	8.54348e-11	0	3.42489e-10	2.42713e-10	1.42938e-10	4.31625e-11
Ar0579	dad-5 exchange	amob[e] <=>		Exchange		4.41402e-10	3.70217e-10	2.99022e-10	2.27826e-10	1.5663e-10	8.54348e-11	0	3.42489e-10	2.42713e-10	1.42938e-10	4.31625e-11
Ar0580	Sink gcald	gcald[c] -> gcald[e]		Modeling		1.07198e-09	0	0	0	0	0	0	8.31759e-10	5.89447e-10	3.47135e-10	1.04823e-10
Ar0581	gcald exchange	gcald[e] <=>		Exchange		1.07198e-09	0	0	0	0	0	0	8.31759e-10	5.89447e-10	3.47135e-10	1.04823e-10
Ar0582	phosphomethylpyrimidine synthase	amet[c] + air[c] -> 2 h[c] + for[c] + metL[c] + co[c] + dad5[c] + 4ampm[c]	SPLC1_S190170	Thiamine (B1) biosynthesis		8.26053e-08	6.92836e-08	5.59598e-08	4.2636e-08	2.93123e-08	1.59885e-08	0	6.40944e-08	4.54221e-08	2.67498e-08	8.07755e-09
Ar0583	phosphomethylpyrimidine kinase	atp[c] + 4ampm[c] -> adp[c] + 2mahmp[c]		Thiamine (B1) biosynthesis		8.26053e-08	6.92836e-08	5.59598e-08	4.2636e-08	2.93123e-08	1.59885e-08	0	6.40944e-08	4.54221e-08	2.67498e-08	8.07755e-09
Ar0584	thiamin-phosphate pyrophosphorylase	h[c] + 4mpetz[c] + 2mahmp[c] -> ppi[c] + thmmp[c]	SPLC1_S500580	Thiamine (B1) biosynthesis		8.26053e-08	6.92836e-08	5.59598e-08	4.2636e-08	2.93123e-08	1.59885e-08	0	6.40944e-08	4.54221e-08	2.67498e-08	8.07755e-09
Ar0585	putative thiamine-monophosphate kinase	atp[c] + thmmp[c] -> adp[c] + thmpp[c]	SPLC1_S532090	Thiamine (B1) biosynthesis		0	0	0	0	0	0	0	0	0	0	0
Ar0586	GTP cyclohydrolase II 3,4-dihydroxy-2-butanone 4-phosphate synthase (dhbp synthase)	3 h2o[c] + gtp[c] -> 2 h[c] + for[c] + ppi[c] + 25drapp[c]	SPLC1_S630020	Riboflavin (B2) metabolism		1.07513e-07	9.01744e-08	7.28332e-08	5.54919e-08	3.81507e-08	2.08095e-08	0	8.34205e-08	5.91181e-08	3.48156e-08	1.05131e-08
Ar0587	diaminohydroxyphosphoribosylaminopyrimidine deaminase (25drapp)	h[c] + h2o[c] + 25drapp[c] -> nh4[c] + 5apru[c]	SPLC1_S051980 or SPLC1_S521120	Riboflavin (B2) metabolism		1.07513e-07	9.01744e-08	7.28332e-08	5.54919e-08	3.81507e-08	2.08095e-08	0	8.34205e-08	5.91181e-08	3.48156e-08	1.05131e-08
Ar0588	diaminohydroxyphosphoribosylaminopyrimidine deaminase (5apru)	h[c] + nadph[c] + 5apru[c] -> nadp[c] + 5aprbu[c]	SPLC1_S051980 or SPLC1_S521120	Riboflavin (B2) metabolism		1.07513e-07	9.01744e-08	7.28332e-08	5.54919e-08	3.81507e-08	2.08095e-08	0	8.34205e-08	5.91181e-08	3.48156e-08	1.05131e-08
Ar0589	pyrimidine phosphatase	h2o[c] + 5aprbu[c] -> pi[c] + 4r5au[c]	SPLC1_S081930	Riboflavin (B2) metabolism		1.07513e-07	9.01744e-08	7.28332e-08	5.54919e-08	3.81507e-08	2.08095e-08	0	8.34205e-08	5.91181e-08	3.48156e-08	1.05131e-08
Ar0590	riboflavin synthase alpha chain (4r5au)	4r5au[c] + db4p[c] -> 2 h2o[c] + pi[c] + dmlz[c]	SPLC1_S040610	Riboflavin (B2) metabolism		2.15026e-07	1.80349e-07	1.45666e-07	1.10984e-07	7.63014e-08	4.1619e-08	0	1.66841e-07	1.18236e-07	6.96312e-08	2.10263e-08
Ar0591	GTP cyclohydrolase II	ru5pD[c] -> h[c] + for[c] + db4p[c]	SPLC1_S630020	Riboflavin (B2) metabolism		2.15026e-07	1.80349e-07	1.45666e-07	1.10984e-07	7.63014e-08	4.1619e-08	0	1.66841e-07	1.18236e-07	6.96312e-08	2.10263e-08
Ar0592	riboflavin synthase alpha chain (dmlz)	2 dmlz[c] -> 4r5au[c] + ribflv[c]	SPLC1_S060820	Riboflavin (B2) metabolism		1.07513e-07	9.01744e-08	7.28332e-08	5.54919e-08	3.81507e-08	2.08095e-08	0	8.34205e-08	5.91181e-08	3.48156e-08	1.05131e-08
Ar0593	riboflavin kinase FMN adenylyltransferase (ribflv)	atp[c] + ribflv[c] -> adp[c] + h[c] + fmn[c]	SPLC1_S220270	Riboflavin (B2) metabolism		8.82805e-10	7.40435e-10	5.98044e-10	4.55652e-10	3.13261e-10	1.7087e-10	0	6.84978e-10	4.85427e-10	2.85876e-10	8.6325e-11
Ar0594	riboflavin kinase FMN adenylyltransferase (fmn)	atp[c] + h[c] + fmn[c] -> ppi[c] + fad[c]	SPLC1_S220270	Riboflavin (B2) metabolism		0	0	0	0	0	0	0	0	0	0	0
Ar0595	dmbzid synthesis	o2[c] + fmnh2[c] -> h2o[c] + e4p[c] + dmbzid[c]		Riboflavin (B2) metabolism		8.82805e-10	7.40435e-10	5.98044e-10	4.55652e-10	3.13261e-10	1.7087e-10	0	6.84978e-10	4.85427e-10	2.85876e-10	8.6325e-11
Ar0596	nicotinate-nucleotide-dimethylbenzimidazole phosphoribosyltransferase	dmbzid[c] + nicrnt[c] -> h[c] + nac[c] + 5prdmbz[c]	SPLC1_S031920	Riboflavin (B2) metabolism		8.82805e-10	7.40435e-10	5.98044e-10	4.55652e-10	3.13261e-10	1.7087e-10	0	6.84978e-10	4.85427e-10	2.85876e-10	8.6325e-11
Ar0597	alpha-ribazole phosphatase	h2o[c] + 5prdmbz[c] -> pi[c] + rdmbzi[c]	SPLC1_S531410	Riboflavin (B2) metabolism		8.82805e-10	7.40435e-10	5.98044e-10	4.55652e-10	3.13261e-10	1.7087e-10	0	6.84978e-10	4.85427e-10	2.85876e-10	8.6325e-11
Ar0598	NADPH-dependent FMN reductase (fmn-nadph)	h[c] + nadph[c] + fmn[c] -> nadp[c] + fmnh2[c]	SPLC1_S170790 or SPLC1_S206740	Riboflavin (B2) metabolism		1.32421e-09	1.11065e-09	8.97065e-10	6.83478e-10	4.69891e-10	2.56304e-10	0	1.02747e-09	7.2814e-10	4.28814e-10	1.29487e-10
Ar0599	D-erythrose 4-phosphate dehydrogenase	h2o[c] + e4p[c] + nad[c] <=> 2 h[c] + nadh[c] + 4per[c]	SPLC1_S532100 or SPLC1_S040050	Vitamin B6 (pyridoxine) metabolism		3.85912e-08	3.23676e-08	2.61431e-08	1.99185e-08	1.36939e-08	7.46945e-09	0	2.99433e-08	2.12201e-08	1.24969e-08	3.77361e-09
Ar0600	4-phosphoerythronate dehydrogenase	nad[c] + 4per[c] <=> h[c] + nadh[c] + ohpb[c]	SPLC1_S240360	Vitamin B6 (pyridoxine) metabolism		3.85912e-08	3.23676e-08	2.61431e-08	1.99185e-08	1.36939e-08	7.46945e-09	0	2.99433e-08	2.12201e-08	1.24969e-08	3.77361e-09
Ar0601	phosphoserine aminotransferase (ohpb)	gluL[c] + ohpb[c] <=> akg[c] + phthr[c]		Vitamin B6 (pyridoxine) metabolism		3.85912e-08	3.23676e-08	2.61431e-08	1.99185e-08	1.36939e-08	7.46945e-09	0	2.99433e-08	2.12201e-08	1.24969e-08	3.77361e-09
Ar0602	4-hydroxythreonine-4-phosphate dehydrogenase	h[c] + nad[c] + phthr[c] -> nadh[c] + 2s2a3o4p[c]	SPLC1_S510050	Vitamin B6 (pyridoxine) metabolism		3.85912e-08	3.23676e-08	2.6143e-08	1.99185e-08	1.3694e-08	7.46944e-09	0	2.99433e-08	2.12201e-08	1.24969e-08	3.77363e-09
Ar0603	spontaneous 1	2s2a3o4p[c] -> co2[c] + 3a2oxp[c]		Vitamin B6 (pyridoxine) metabolism		3.85912e-08	3.23676e-08	2.6143e-08	1.99185e-08	1.3694e-08	7.46944e-09	0	2.99433e-08	2.12201e-08	1.24969e-08	3.77363e-09
Ar0604	pyridoxine 5'-phosphate synthase	dxyl5p[c] + 3a2oxp[c] -> 2 h[c] + 2 h2o[c] + pi[c] + pdx5p[c]	SPLC1_S600270	Vitamin B6 (pyridoxine) metabolism		3.85912e-08	3.23676e-08	2.6143e-08	1.99185e-08	1.3694e-08	7.46944e-09	0	2.99433e-08	2.12201e-08	1.24969e-08	3.77363e-09
Ar0605	threonine synthase	h2o[c] + phthr[c] -> pi[c] + 4hthr[c]	SPLC1_S031460 or SPLC1_S203740	Vitamin B6 (pyridoxine) metabolism		0	0	0	0	0	0	0	0	0	0	0
Ar0606	quinolinate synthase	dhap[c] + iasp[c] -> 2 h2o[c] + pi[c] + quln[c]	SPLC1_S370380	Nicotinate and nicotinamide metabolism		1.18561e-06	9.94404e-07	8.03173e-07	6.11941e-07	4.20709e-07	2.29478e-07	0	9.19925e-07	6.51928e-07	3.83931e-07	1.15934e-07
Ar0607	nicotinate-nucleotide pyrophosphorylase (carboxylating)	2 h[c] + prpp[c] + quln[c] -> co2[c] + ppi[c] + nicrnt[c]	SPLC1_S081360	Nicotinate and nicotinamide metabolism		1.18561e-06	9.94404e-07	8.03173e-07	6.11941e-07	4.20709e-07	2.29478e-07	0	9.19925e-07	6.51928e-07	3.83931e-07	1.15934e-07
Ar0608	nicotinate phosphoribosyltransferase	ppi[c] + nicrnt[c] <=> h[c] + prpp[c] + nac[c]	SPLC1_S500870	Nicotinate and nicotinamide metabolism		1.18472e-06	9.93664e-07	8.02575e-07	6.11485e-07	4.20396e-07	2.29307e-07	0	9.1924e-07	6.51443e-07	3.83646e-07	1.15848e-07
Ar0609	nicotinamide-nucleotide amidase	h2o[c] + nmn[c] -> nh4[c] + nicrnt[c]	SPLC1_S360790	Nicotinate and nicotinamide metabolism		0	0	0	0	0	0	0	0	0	0	0
Ar0610	nicotinate-nucleotide adenylyltransferase	atp[c] + h[c] + nicrnt[c] <=> ppi[c] + dnad[c]	SPLC1_S541070	Nicotinate and nicotinamide metabolism		0	0	0	0	0	0	0	0	0	0	0
Ar0611	NH(3)-dependent NAD(+) synthetase	atp[c] + h2o[c] + glnL[c] + dnad[c] -> h[c] + nad[c] + amp[c] + ppi[c] + gluL[c]	SPLC1_S205680	Nicotinate and nicotinamide metabolism		0	0	0	0	0	0	0	0	0	0	0
Ar0612	NAD(P) transhydrogenase	nad[c] + nadph[c] <=> nadh[c] + nadp[c]	SPLC1_S102450 and SPLC1_S102460 and SPLC1_S102470	Nicotinate and nicotinamide metabolism		3.186	3.20568	3.29685	3.11168	3.13608	3.16049	3.18978	3.06808	3.10354	3.13899	3.17444
Ar0613	probable inorganic polyphosphateATP-NAD kinase 1	atp[c] + nad[c] -> adp[c] + h[c] + nadp[c]	SPLC1_S530390 or SPLC1_S510120	Nicotinate and nicotinamide metabolism		0	0	0	0	0	0	0	0	0	0	0
Ar0614	nicotinamide-nucleotide amidase (NAD)	atp[c] + h[c] + nmn[c] <=> nad[c] + ppi[c]	SPLC1_S541070	Nicotinate and nicotinamide metabolism		0	0	0	0	0	0	0	0	0	0	0
Ar0615	5'-nucleotidase	h2o[c] + nmn[c] -> pi[c] + ncambr[c]	SPLC1_S080440 or SPLC1_S543010 or SPLC1_S101090	Nicotinate and nicotinamide metabolism		0	0	0	0	0	0	0	0	0	0	0
Ar0616	purine nucleosidase	h2o[c] + ncambr[c] -> h[c] + r5p[c] + ncam[c]	SPLC1_S310080	Nicotinate and nicotinamide metabolism		0	0	0	0	0	0	0	0	0	0	0
Ar0617	acetolactate synthase	2 pyr[c] -> co2[c] + 2ace[c]	SPLC1_S531590 and SPLC1_S060570 and SPLC1_S240980 and SPLC1_S360490	transport		4.43925e-08	3.72333e-08	3.0073e-08	2.29128e-08	1.57525e-08	8.5923e-09	0	3.44446e-08	2.441e-08	1.43755e-08	4.34091e-09
Ar0618	dihydroxyisovalerate dehydrogenase	h[c] + nadph[c] + 2ace[c] -> nadp[c] + 23d3m[c]	SPLC1_S207170	Pantothenate and CoA biosynthesis		4.43925e-08	3.72333e-08	3.0073e-08	2.29128e-08	1.57525e-08	8.5923e-09	0	3.44446e-08	2.441e-08	1.43755e-08	4.34091e-09
Ar0619	dihydroxy-acid dehydratase	23d3m[c] -> h2o[c] + 3met2[c]	SPLC1_S082840	Pantothenate and CoA biosynthesis		4.43925e-08	3.72333e-08	3.0073e-08	2.29128e-08	1.57525e-08	8.5923e-09	0	3.44446e-08	2.441e-08	1.43755e-08	4.34091e-09
Ar0620	3-methyl-2-oxobutanoate hydroxymethyltransferase	h2o[c] + mlthf[c] + 3met2[c] -> thf[c] + 2dhp[c]	SPLC1_S410950	Pantothenate and CoA biosynthesis		4.43925e-08	3.72333e-08	3.0073e-08	2.29128e-08	1.57525e-08	8.5923e-09	0	3.44446e-08	2.441e-08	1.43755e-08	4.34091e-09
Ar0621	2-dehydropantoate 2-reductase	h[c] + nadph[c] + 2dhp[c] <=> nadp[c] + pantR[c]	SPLC1_S532280	Pantothenate and CoA biosynthesis		4.43924e-08	3.72333e-08	3.0073e-08	2.29128e-08	1.57526e-08	8.59234e-09	0	3.44446e-08	2.441e-08	1.43755e-08	4.3409e-09
Ar0622	pantoate-beta-alanine ligase cytidylate kinase (ala-B)	atp[c] + alaB[c] + pantR[c] -> h[c] + amp[c] + ppi[c] + pntoR[c]	SPLC1_S510680	Pantothenate and CoA biosynthesis		4.43925e-08	3.72333e-08	3.0073e-08	2.29128e-08	1.57525e-08	8.5923e-09	0	3.44446e-08	2.441e-08	1.43755e-08	4.34091e-09
Ar0623	pantothenate kinase	atp[c] + pntoR[c] -> adp[c] + h[c] + 4ppan[c]	SPLC1_S511050	Pantothenate and CoA biosynthesis		0	0	0	0	0	0	0	0	0	0	0
Ar0624	phosphopantothenate-cysteine ligase	ctp[c] + cysL[c] + 4ppan[c] -> h[c] + ppi[c] + cmp[c] + 4ppcys[c]	SPLC1_S041310	Pantothenate and CoA biosynthesis		0	0	0	0	0	0	0	0	0	0	0
Ar0625	phosphopantothenoylcysteine decarboxylase	h[c] + 4ppcys[c] -> co2[c] + pan4p[c]	SPLC1_S041310	Pantothenate and CoA biosynthesis		0	0	0	0	0	0	0	0	0	0	0
Ar0626	pantetheine-phosphate adenylyltransferase	atp[c] + h[c] + pan4p[c] <=> ppi[c] + dpcoa[c]	SPLC1_S600340	Pantothenate and CoA biosynthesis		0	0	0	0	0	0	0	0	0	0	0
Ar0627	dephospho-CoA kinase	atp[c] + dpcoa[c] -> adp[c] + h[c] + coa[c]	SPLC1_S101070	Pantothenate and CoA biosynthesis		0	0	0	0	0	0	0	0	0	0	0
Ar0628	4phosphopantetheinyl transferase	coa[c] + apoACP[c] -> h[c] + pap[c] + ACP[c]	SPLC1_S240160	Pantothenate and CoA biosynthesis		0	0	0	0	0	0	0	0	0	0	0
Ar0629	Malonyl-CoA methyltransferase	amet[c] + malcoa[c] -> ahcys[c] + malcoame[c]	SPLC1_S531610	Biotin (B7) metabolism		4.41402e-10	3.70217e-10	2.99022e-10	2.27826e-10	1.5663e-10	8.54348e-11	0	3.42489e-10	2.42713e-10	1.42938e-10	4.31625e-11
Ar0630	ogmeACP synthase	h[c] + malACP[c] + malcoame[c] -> co2[c] + coa[c] + ogmeACP[c]	SPLC1_S010960 or SPLC1_S102760	Biotin (B7) metabolism		4.41402e-10	3.70217e-10	2.99022e-10	2.27826e-10	1.5663e-10	8.54348e-11	0	3.42489e-10	2.42713e-10	1.42938e-10	4.31625e-11
Ar0631	hgmeACP reductase	h[c] + nadph[c] + ogmeACP[c] -> nadp[c] + hgmeACP[c]	SPLC1_S410570	Biotin (B7) metabolism		4.41402e-10	3.70217e-10	2.99022e-10	2.27826e-10	1.5663e-10	8.54348e-11	0	3.42489e-10	2.42713e-10	1.42938e-10	4.31625e-11
Ar0632	egmeACP dehydratase	hgmeACP[c] -> h2o[c] + egmeACP[c]	SPLC1_S310290	Biotin (B7) metabolism		4.41402e-10	3.70217e-10	2.99022e-10	2.27826e-10	1.5663e-10	8.54348e-11	0	3.42489e-10	2.42713e-10	1.42938e-10	4.31625e-11
Ar0633	gmeACP reductase	h[c] + nadph[c] + egmeACP[c] -> nadp[c] + gmeACP[c]	SPLC1_S520970	Biotin (B7) metabolism		4.41402e-10	3.70217e-10	2.99022e-10	2.27826e-10	1.5663e-10	8.54348e-11	0	3.42489e-10	2.42713e-10	1.42938e-10	4.31625e-11
Ar0634	opmeACP[c] synthaseII	h[c] + malACP[c] + gmeACP[c] -> co2[c] + ACP[c] + opmeACP[c]	SPLC1_S010960 or SPLC1_S102760	Biotin (B7) metabolism		4.41402e-10	3.70217e-10	2.99022e-10	2.27826e-10	1.5663e-10	8.54348e-11	0	3.42489e-10	2.42713e-10	1.42938e-10	4.31625e-11
Ar0635	hpmeACP synthase	h[c] + nadph[c] + opmeACP[c] -> nadp[c] + hpmeACP[c]	SPLC1_S410570	Biotin (B7) metabolism		4.41402e-10	3.70217e-10	2.99022e-10	2.27826e-10	1.5663e-10	8.54348e-11	0	3.42489e-10	2.42713e-10	1.42938e-10	4.31625e-11
Ar0636	epmeACP dehydratase	hpmeACP[c] -> h2o[c] + epmeACP[c]	SPLC1_S310290	Biotin (B7) metabolism		4.41402e-10	3.70217e-10	2.99022e-10	2.27826e-10	1.5663e-10	8.54348e-11	0	3.42489e-10	2.42713e-10	1.42938e-10	4.31625e-11
Ar0637	pmeAcP reductase	h[c] + nadph[c] + epmeACP[c] -> nadp[c] + pmeACP[c]	SPLC1_S520970	Biotin (B7) metabolism		4.41402e-10	3.70217e-10	2.99022e-10	2.27826e-10	1.5663e-10	8.54348e-11	0	3.42489e-10	2.42713e-10	1.42938e-10	4.31625e-11
Ar0638	pimACP methyl esterase	h2o[c] + pmeACP[c] -> pimACP[c] + meoh[c]		Biotin (B7) metabolism		4.41402e-10	3.70217e-10	2.99022e-10	2.27826e-10	1.5663e-10	8.54348e-11	0	3.42489e-10	2.42713e-10	1.42938e-10	4.31625e-11
Ar0639	8-amino-7-oxononanoate synthase	alaL[c] + pimACP[c] -> co2[c] + ACP[c] + 8aonn[c]	SPLC1_S170930 or SPLC1_S082740	Biotin (B7) metabolism		4.41402e-10	3.70217e-10	2.99022e-10	2.27826e-10	1.5663e-10	8.54348e-11	0	3.42489e-10	2.42713e-10	1.42938e-10	4.31625e-11
Ar0640	adenosylmethionine-8-amino-7-oxononanoate transaminase	amet[c] + 8aonn[c] -> amob[c] + dann[c]	SPLC1_S032410	Biotin (B7) metabolism		4.41402e-10	3.70217e-10	2.99022e-10	2.27826e-10	1.5663e-10	8.54348e-11	0	3.42489e-10	2.42713e-10	1.42938e-10	4.31625e-11
Ar0641	dethiobiotin synthase	atp[c] + co2[c] + dann[c] -> adp[c] + 3 h[c] + pi[c] + dtbt[c]	SPLC1_S208310	Biotin (B7) metabolism		4.41402e-10	3.70217e-10	2.99022e-10	2.27826e-10	1.5663e-10	8.54348e-11	0	3.42489e-10	2.42713e-10	1.42938e-10	4.31625e-11
Ar0642	biotin synthase	2 h[c] + 2 amet[c] + dtbt[c] -> 2 metL[c] + 2 dad5[c] + btn[c]	SPLC1_S180050	Biotin (B7) metabolism		4.41402e-10	3.70217e-10	2.99022e-10	2.27826e-10	1.5663e-10	8.54348e-11	0	3.42489e-10	2.42713e-10	1.42938e-10	4.31625e-11
Ar0643	biotin-carboxyl carrier protein	atp[c] + 2 h[c] + btn[c] -> ppi[c] + btnamp[c]	SPLC1_S542460	Biotin (B7) metabolism		0	0	0	0	0	0	0	0	0	0	0
Ar0644	biotin-carboxyl carrier protein (haloc)	btnamp[c] + apoc[c] -> amp[c] + haloc[c]	SPLC1_S542460	Biotin (B7) metabolism		0	0	0	0	0	0	0	0	0	0	0
Ar0645	lipoic acid synthetase	2 amet[c] + ocACP[c] -> 2 metL[c] + 2 dad5[c] + lipoACP[c]	SPLC1_S020060	Lipoic acidmetabolism		0	0	0	0	0	0	0	0	0	0	0
Ar0646	lipoate-protein ligase B	lipoACP[c] + apop[c] -> ACP[c] + pn6liplys[c]	SPLC1_S033370	Lipoic acidmetabolism		0	0	0	0	0	0	0	0	0	0	0
Ar0647	lipoate-protein ligase A	apop[c] + lipoate[c] -> amp[c] + pn6liplys[c]	SPLC1_S630050	Lipoic acidmetabolism		0	0	0	0	0	0	0	0	0	0	0
Ar0648	cyclic pyranopterin phosphate synthas	h2o[c] + gtp[c] -> ppi[c] + cpmp[c]	SPLC1_S520560 and SPLC1_S510020	Folate (B9) metabolism		0	0	0	0	0	0	0	0	0	0	0
Ar0649	molybdopterin synthase catalytic subunit	cpmp[c] + cu2[c] + 2 moadcosh[c] -> 5 h[c] + 2 moadcoo[c] + mpt[c]	SPLC1_S203650 and SPLC1_S510700	Folate (B9) metabolism		0	0	0	0	0	0	0	0	0	0	0
Ar0650	GTP cyclohydrolase I	h2o[c] + gtp[c] -> h[c] + for[c] + ahdt[c]	SPLC1_S370840 or SPLC1_S541290	Folate (B9) metabolism		1.07198e-09	0	0	0	0	0	0	8.31759e-10	5.89447e-10	3.47135e-10	1.04823e-10
Ar0651	6-pyruvoyl-tetrahydropterin synthase	4 h[c] + ahdt[c] -> pppi[c] + 6ptht[c]	SPLC1_S207250	Folate (B9) metabolism		0	0	0	0	0	0	0	0	0	0	0
Ar0652	crbxthpro synthase	h2o[c] + ahdt[c] -> acald[c] + pppi[c] + crbxthpro[c]	SPLC1_S207250	Folate (B9) metabolism		0	0	0	0	0	0	0	0	0	0	0
Ar0653	synthase	crbxthpro[c] -> nh4[c] + 7c7c[c]	SPLC1_S542380	Folate (B9) metabolism		0	0	0	0	0	0	0	0	0	0	0
Ar0654	7-cyano-7-deazaguanine synthase	atp[c] + nh4[c] + 7c7c[c] -> adp[c] + h[c] + h2o[c] + pi[c] + preq0[c]	SPLC1_S208900	Folate (B9) metabolism		0	0	0	0	0	0	0	0	0	0	0
Ar0655	7-cyano-7-deazaguanine reductase	3 h[c] + 2 nadph[c] + preq0[c] -> 2 nadp[c] + preq1[c]	SPLC1_S501130	Folate (B9) metabolism		0	0	0	0	0	0	0	0	0	0	0
Ar0656	phosphodiesterase	3 h2o[c] + ahdt[c] -> 2 h[c] + 3 pi[c] + dhnpt[c]	SPLC1_S501370	Folate (B9) metabolism		1.07198e-09	0	0	0	0	0	0	8.31759e-10	5.89447e-10	3.47135e-10	1.04823e-10
Ar0657	dihydroneopterin aldolase	dhnpt[c] -> gcald[c] + 6hdp[c]	SPLC1_S041420	Folate (B9) metabolism		1.07198e-09	0	0	0	0	0	0	8.31759e-10	5.89447e-10	3.47135e-10	1.04823e-10
Ar0658	7,8-dihydro-6-hydroxymethylpterin-pyrophosphokinase	atp[c] + 2 h[c] + 6hdp[c] -> amp[c] + 2a4h6h78dd[c]	SPLC1_S271490	Folate (B9) metabolism		1.07198e-09	0	0	0	0	0	0	8.31759e-10	5.89447e-10	3.47135e-10	1.04823e-10
Ar0659	dihydropteroate synthase	2a4h6h78dd[c] + 4abz[c] -> 3 h[c] + ppi[c] + dhpt[c]	SPLC1_S500470	Folate (B9) metabolism		1.07198e-09	0	0	0	0	0	0	8.31759e-10	5.89447e-10	3.47135e-10	1.04823e-10
Ar0660	folylpolyglutamate synthase	atp[c] + gluL[c] + dhpt[c] -> adp[c] + h[c] + pi[c] + dhf[c]	SPLC1_S510420	Folate (B9) metabolism		1.07198e-09	8.991e-10	7.26196e-10	5.53292e-10	3.80388e-10	2.07485e-10	0	8.31759e-10	5.89447e-10	3.47135e-10	1.04823e-10
Ar0661	aminodeoxychorismate synthase	glnL[c] + chor[c] -> gluL[c] + 4adcho[c]	SPLC1_S020090	Folate (B9) metabolism		1.07198e-09	0	0	0	0	0	0	8.31759e-10	5.89447e-10	3.47135e-10	1.04823e-10
Ar0662	4-aminobenzoate synthase	4adcho[c] -> h[c] + pyr[c] + 4abz[c]	SPLC1_S020090	Folate (B9) metabolism		1.07198e-09	0	0	0	0	0	0	8.31759e-10	5.89447e-10	3.47135e-10	1.04823e-10
Ar0663	dihydropteroate synthase	2a4h6h78dd[c] + 4abz[c] -> h2o[c] + dhpt[c]	SPLC1_S500470	Folate (B9) metabolism		0	0	0	0	0	0	0	0	0	0	0
Ar0664	aminomethyltransferase	methf[c] -> h2o[c] + 5fthf[c]	SPLC1_S101860	Folate (B9) metabolism		0	0	0	0	0	0	0	0	0	0	0
Ar0665	5-formyltetrahydrofolate cyclo-ligase	atp[c] + 5fthf[c] -> adp[c] + pi[c] + methf[c]	SPLC1_S032090	Folate (B9) metabolism		0	0	0	0	0	0	0	0	0	0	0
Ar0666	methylenetetrahydrofolate dehydrogenase (NADP+) (10fthf)	h[c] + 10fthf[c] <=> h2o[c] + methf[c]	SPLC1_S600220	Folate (B9) metabolism		-0.280675	-0.273549	-0.399776	-0.0040038	-0.00275262	-0.00150143	0	-0.00622344	-0.0044104	-0.00259735	-0.000784314
Ar0667	methylenetetrahydrofolate dehydrogenase (NADP+) (nadp)	nadph[c] + methf[c] <=> nadp[c] + mlthf[c]	SPLC1_S600220	Folate (B9) metabolism		-0.280675	-0.273549	-0.399776	-0.0040038	-0.00275262	-0.00150143	0	-0.00622344	-0.0044104	-0.00259735	-0.000784314
Ar0668	methylenetetrahydrofolate reductase (nadph)	2 h[c] + nadph[c] + mlthf[c] -> nadp[c] + 5mthf[c]	SPLC1_S340060	Folate (B9) metabolism		0.00248012	0.00208015	0.00168012	0.00128009	0.000880064	0.000480035	0	0.00192435	0.00136374	0.000803129	0.000242518
Ar0669	formyltetrahydrofolate deformylase	h2o[c] + 10fthf[c] -> h[c] + for[c] + thf[c]	SPLC1_S590110	Folate (B9) metabolism		0.273248	0.26732	0.394744	0.00017031	0.000117088	6.38664e-05	0	5.14728e-05	3.64775e-05	2.14822e-05	6.48691e-06
Ar0670	GTPase EngC	h2o[c] + ahdt[c] -> h[c] + ppi[c] + dhpmp[c]	SPLC1_S030400 or SPLC1_S200850	Folate (B9) metabolism		0	0	0	0	0	0	0	0	0	0	0
Ar0671	isochorismate synthase	chor[c] <=> ichor[c]	SPLC1_S532080	Quinone (K1 K2) biosynthesis		6.30621e-10	5.28871e-10	4.27121e-10	3.25485e-10	2.23736e-10	1.221e-10	0	4.89308e-10	3.46745e-10	2.04182e-10	6.16183e-11
Ar0672	2sehchc synthase	4 h[c] + akg[c] + ichor[c] -> co2[c] + 2sehchc[c]	SPLC1_S530050	Quinone (K1 K2) biosynthesis		6.30575e-10	5.28882e-10	4.27174e-10	3.25466e-10	2.23758e-10	1.2205e-10	0	4.8927e-10	3.46734e-10	2.04197e-10	6.16607e-11
Ar0673	2shchc synthase	2sehchc[c] -> 3 h[c] + pyr[c] + 2shchc[c]	SPLC1_S230310	Quinone (K1 K2) biosynthesis		6.30575e-10	5.28882e-10	4.27174e-10	3.25466e-10	2.23758e-10	1.2205e-10	0	4.8927e-10	3.46734e-10	2.04197e-10	6.16607e-11
Ar0674	O-succinylbenzoate synthase	2shchc[c] -> h2o[c] + sucbz[c]	SPLC1_S230280	Quinone (K1 K2) biosynthesis		6.30575e-10	5.28882e-10	4.27174e-10	3.25466e-10	2.23758e-10	1.2205e-10	0	4.8927e-10	3.46734e-10	2.04197e-10	6.16607e-11
Ar0675	O-succinylbenzoic acid-CoA ligase	atp[c] + coa[c] + sucbz[c] -> amp[c] + ppi[c] + sbzcoa[c]	SPLC1_S520490	Quinone (K1 K2) biosynthesis		6.30575e-10	5.28882e-10	4.27174e-10	3.25466e-10	2.23758e-10	1.2205e-10	0	4.8927e-10	3.46734e-10	2.04197e-10	6.16607e-11
Ar0676	1,4-dihydroxy-2-naphthoate synthase	h[c] + sbzcoa[c] -> h2o[c] + 14dhncoa[c]	SPLC1_S510640	Quinone (K1 K2) biosynthesis		6.30575e-10	5.28882e-10	4.27174e-10	3.25466e-10	2.23758e-10	1.2205e-10	0	4.8927e-10	3.46734e-10	2.04197e-10	6.16607e-11
Ar0677	1,4-dihydroxy-2-naphthoyl-CoA hydrolase	h2o[c] + 14dhncoa[c] -> h[c] + coa[c] + dhna[c]	SPLC1_S532270	Quinone (K1 K2) biosynthesis		6.30575e-10	5.28882e-10	4.27174e-10	3.25466e-10	2.23758e-10	1.2205e-10	0	4.8927e-10	3.46734e-10	2.04197e-10	6.16607e-11
Ar0678	4-hydroxybenzoate-octaprenyl transferase (dhna)	dhna[c] + octdp[c] -> h[c] + co2[c] + ppi[c] + 2dmmq8[c]	SPLC1_S532050	Quinone (K1 K2) biosynthesis		0	0	0	0	0	0	0	0	0	0	0
Ar0679	2-heptaprenyl-1,4-naphthoquinone methyltransferase	amet[c] + 2dmmq8[c] -> h[c] + ahcys[c] + mqn8[c]	SPLC1_S207430 or SPLC1_S260540	Quinone (K1 K2) biosynthesis		0	0	0	0	0	0	0	0	0	0	0
Ar0680	4-hydroxybenzoate-octaprenyl transferase (dhna)	pPP[c] + dhna[c] -> 2 h[c] + co2[c] + ppi[c] + 2p14n[c]	SPLC1_S532050	Quinone (K1 K2) biosynthesis		6.30575e-10	5.28882e-10	4.27174e-10	3.25466e-10	2.23758e-10	1.2205e-10	0	4.8927e-10	3.46734e-10	2.04197e-10	6.16607e-11
Ar0681	prepilin peptidase (2-p14n)	amet[c] + 2p14n[c] -> h[c] + ahcys[c] + phqn[c]	SPLC1_S207430 or SPLC1_S260540	Quinone (K1 K2) biosynthesis		6.30575e-10	5.28882e-10	4.27174e-10	3.25466e-10	2.23758e-10	1.2205e-10	0	4.8927e-10	3.46734e-10	2.04197e-10	6.16607e-11
Ar0682	chorismate lyase	chor[c] -> pyr[c] + 4hbz[c]	SPLC1_S532300	Quinone (K1 K2) biosynthesis		0	0	0	0	0	0	0	0	0	0	0
Ar0683	4-hydroxybenzoate-octaprenyl transferase (4hbz)	octdp[c] + 4hbz[c] -> ppi[c] + 3ophb[c]	SPLC1_S190110	Quinone (K1 K2) biosynthesis		0	0	0	0	0	0	0	0	0	0	0
Ar0684	3-polyprenyl-4-hydroxybenzoate carboxy-lyase	h[c] + 3ophb[c] -> co2[c] + 2oph[c]	SPLC1_S410940 or SPLC1_S102280	Quinone (K1 K2) biosynthesis		0	0	0	0	0	0	0	0	0	0	0
Ar0685	2-Octaprenylphenol hydroxylase	2 h[c] + o2[c] + 2oph[c] -> h2o[c] + 2ohph[c]	SPLC1_S180020	Quinone (K1 K2) biosynthesis		0	0	0	0	0	0	0	0	0	0	0
Ar0686	2-octaprenyl-6-hydroxyphenol methylase	amet[c] + 2ohph[c] -> h[c] + ahcys[c] + 2omph[c]		Quinone (K1 K2) biosynthesis		0	0	0	0	0	0	0	0	0	0	0
Ar0687	beta-carotene hydroxylase (2omph)	o2[c] + 2omph[c] -> h2o[c] + 2o6me14b[c]	SPLC1_S180020	Quinone (K1 K2) biosynthesis		0	0	0	0	0	0	0	0	0	0	0
Ar0688	prepilin peptidase (2o6me14b)	amet[c] + 2o6me14b[c] -> h[c] + ahcys[c] + 2o3m6m14b[c]	SPLC1_S260540 or SPLC1_S207430	Quinone (K1 K2) biosynthesis		0	0	0	0	0	0	0	0	0	0	0
Ar0689	beta-carotene hydroxylase (2o3m6m14b)	2 h[c] + o2[c] + 2o3m6m14b[c] -> h2o[c] + 2o3m5h6m[c]	SPLC1_S180020	Quinone (K1 K2) biosynthesis		0	0	0	0	0	0	0	0	0	0	0
Ar0690	3-demethylubiquinone-9 3-methyltransferase	amet[c] + 2o3m5h6m[c] -> h[c] + q8[c] + ahcys[c]		Quinone (K1 K2) biosynthesis		0	0	0	0	0	0	0	0	0	0	0
Ar0691	homogentisate solanyltransferase	25dhpl[c] + alltnd[c] -> 3 h[c] + co2[c] + ppi[c] + 2m6s14b[c]	SPLC1_S080080	Quinone (K1 K2) biosynthesis		0	0	0	0	0	0	0	0	0	0	0
Ar0692	2-methyl-6-phytylbenzoquinone methyltransferase	amet[c] + 2m6s14b[c] -> 3 h[c] + ahcys[c] + pqn9[c]	SPLC1_S204800 or SPLC1_S207430 or SPLC1_S240370	Quinone (K1 K2) biosynthesis		0	0	0	0	0	0	0	0	0	0	0
Ar0693	4-hydroxybenzoate-octaprenyl transferase (25dhpl)	25dhpl[c] + pPP[c] -> h[c] + co2[c] + ppi[c] + 2m6pq[c]	SPLC1_S080080	Tocopherol biosynthesis		3.02928e-07	2.54075e-07	2.05214e-07	1.56354e-07	1.07493e-07	5.86327e-08	0	2.35045e-07	1.66571e-07	9.80963e-08	2.96218e-08
Ar0694	tocopherol cyclase (2m6pq)	2m6pq[c] -> dtpr[c]	SPLC1_S041240	Tocopherol biosynthesis		0	0	0	0	0	0	0	0	0	0	0
Ar0695	gamma-tocopherol methyltransferase (d-tpr)	amet[c] + dtpr[c] -> h[c] + ahcys[c] + btpr[c]	SPLC1_S533430	Tocopherol biosynthesis		0	0	0	0	0	0	0	0	0	0	0
Ar0696	prepilin peptidase (2m6pq)	amet[c] + 2m6pq[c] -> h[c] + ahcys[c] + 23dim5p[c]	SPLC1_S204800	Tocopherol biosynthesis		3.02928e-07	2.54075e-07	2.05214e-07	1.56354e-07	1.07493e-07	5.86327e-08	0	2.35045e-07	1.66571e-07	9.80963e-08	2.96218e-08
Ar0697	tocopherol cyclase (23dim5p)	23dim5p[c] -> gtpr[c]	SPLC1_S041240	Tocopherol biosynthesis		3.02928e-07	2.54075e-07	2.05214e-07	1.56354e-07	1.07493e-07	5.86327e-08	0	2.35045e-07	1.66571e-07	9.80963e-08	2.96218e-08
Ar0698	gamma-tocopherol methyltransferase (g-tpr)	amet[c] + gtpr[c] -> h[c] + ahcys[c] + atpr[c]	SPLC1_S533430	Tocopherol biosynthesis		3.02928e-07	2.54075e-07	2.05214e-07	1.56354e-07	1.07493e-07	5.86327e-08	0	2.35045e-07	1.66571e-07	9.80963e-08	2.96218e-08
Ar0699	glutamyl-tRNA synthetase	atp[c] + gluL[c] + trnaglu[c] -> amp[c] + ppi[c] + glutrna[c]	SPLC1_S011790	Porphyrin and chlorophyll metabolism		0.00105452	0.00088446	0.000714372	0.000544283	0.000374195	0.000204106	0	0.000818216	0.000579849	0.000341483	0.000103116
Ar0700	glutamyl-tRNA reductase	h[c] + nadph[c] + glutrna[c] -> nadp[c] + trnaglu[c] + glu1sa[c]	SPLC1_S081030	Porphyrin and chlorophyll metabolism		0.00105452	0.00088446	0.000714372	0.000544283	0.000374195	0.000204106	0	0.000818216	0.000579849	0.000341483	0.000103116
Ar0701	glutamate-1-semialdehyde 2,1-aminomutase	glu1sa[c] <=> 5aop[c]	SPLC1_S550770	Porphyrin and chlorophyll metabolism		0.00105452	0.00088446	0.000714372	0.000544283	0.000374195	0.000204106	0	0.000818216	0.000579849	0.000341483	0.000103116
Ar0702	porphobilinogen synthase (5-aminolevulinate dehydratase)	2 5aop[c] -> h[c] + 2 h2o[c] + ppbng[c]	SPLC1_S040750	Porphyrin and chlorophyll metabolism		0.000527262	0.00044223	0.000357186	0.000272142	0.000187097	0.000102053	0	0.000409108	0.000289925	0.000170741	5.15582e-05
Ar0703	porphobilinogen deaminase (hydroxymethylbilane synthase, preuroporphyrinogen synthase)	h2o[c] + 4 ppbng[c] -> 4 nh3[c] + hmbil[c]	SPLC1_S260960	Porphyrin and chlorophyll metabolism		0.000131815	0.000110557	8.92964e-05	6.80354e-05	4.67743e-05	2.55133e-05	0	0.000102277	7.24812e-05	4.26854e-05	1.28895e-05
Ar0704	bifunctional uroporphyrinogen-III C-methyltransferase (hmbil)	hmbil[c] -> h2o[c] + uppg3[c]	SPLC1_S270280	Porphyrin and chlorophyll metabolism		0.000131815	0.000110557	8.92964e-05	6.80354e-05	4.67743e-05	2.55133e-05	0	0.000102277	7.24812e-05	4.26854e-05	1.28895e-05
Ar0705	uroporphyrinogen decarboxylase	4 h[c] + uppg3[c] -> 4 co2[c] + cpppg3[c]	SPLC1_S270280 or SPLC1_S204580	Porphyrin and chlorophyll metabolism		0.000131815	0.000110557	8.92958e-05	6.80349e-05	4.6774e-05	2.55131e-05	0	0.000102276	7.24807e-05	4.26851e-05	1.28895e-05
Ar0706	pppg9 oxidase	2 h[c] + o2[c] + cpppg3[c] -> 2 h2o[c] + 2 co2[c] + pppg9[c]	SPLC1_S032190	Porphyrin and chlorophyll metabolism		0.000131815	0.000110557	8.92958e-05	6.80349e-05	4.6774e-05	2.55131e-05	0	0	0	0	0
Ar0707	oxygene pppg9 oxidase	2 amet[c] + cpppg3[c] -> 2 co2[c] + 2 metL[c] + 2 dad5[c] + pppg9[c]	SPLC1_S082280	Porphyrin and chlorophyll metabolism		0	0	0	0	0	0	0	0.000102276	7.24807e-05	4.26851e-05	1.28895e-05
Ar0708	protoporphyrinogen oxidase (pppg9)	3 o2[c] + pppg9[c] -> 3 h2o2[c] + ppp9[c]	SPLC1_S130080	Porphyrin and chlorophyll metabolism		0.000131815	0.000110557	8.92958e-05	6.80349e-05	4.6774e-05	2.55131e-05	0	0.000102276	7.24807e-05	4.26851e-05	1.28895e-05
Ar0709	ferrochelatase	ppp9[c] + fe2[c] -> 2 h[c] + pheme[c]	SPLC1_S260550 or SPLC1_S533360	Porphyrin and chlorophyll metabolism		5.86394e-05	4.91827e-05	3.97245e-05	3.02663e-05	2.0808e-05	1.13498e-05	0	4.5499e-05	3.2244e-05	1.8989e-05	5.73405e-06
Ar0710	protoheme IX farnesyltransferase	h2o[c] + frdp[c] + pheme[c] -> ppi[c] + hemeo[c]	SPLC1_S490260	Porphyrin and chlorophyll metabolism		0	0	0	0	0	0	0	0	0	0	0
Ar0711	cytochrome c oxidase assembly protein subunit 15	h2o[c] + hemeo[c] -> 4 h[c] + hemea[c]	SPLC1_S490250	Porphyrin and chlorophyll metabolism		0	0	0	0	0	0	0	0	0	0	0
Ar0712	sirohydrochlorin cobaltochelatase	5 h[c] + scl[c] + cobalt2[c] -> cp2[c]	SPLC1_S208490	Porphyrin and chlorophyll metabolism		0	0	0	0	0	0	0	0	0	0	0
Ar0713	S-adenosyl-methionineprecorrin-2 methyltransferase	h[c] + amet[c] + cp2[c] -> ahcys[c] + cp3[c]	SPLC1_S550720	Porphyrin and chlorophyll metabolism		0	0	0	0	0	0	0	0	0	0	0
Ar0714	Precorrin-3B C17-methyltransferase (cp3)	amet[c] + cp3[c] -> h[c] + ahcys[c] + cp4[c]	SPLC1_S550710	Porphyrin and chlorophyll metabolism		0	0	0	0	0	0	0	0	0	0	0
Ar0715	precorrin-4 C11-methyltransferase (cp4)	amet[c] + cp4[c] -> h[c] + ahcys[c] + cp5A[c]	SPLC1_S520850	Porphyrin and chlorophyll metabolism		0	0	0	0	0	0	0	0	0	0	0
Ar0716	Precorrin-3B C17-methyltransferase (cp5A)	h2o[c] + cp5A[c] -> acald[c] + cp5b[c]	SPLC1_S550710	Porphyrin and chlorophyll metabolism		0	0	0	0	0	0	0	0	0	0	0
Ar0717	prepilin peptidase (cp5b)	amet[c] + cp5b[c] -> ahcys[c] + cp6a[c]	SPLC1_S360510	Porphyrin and chlorophyll metabolism		0	0	0	0	0	0	0	0	0	0	0
Ar0718	precorrin-6X reductase (cp6a)	h[c] + nadph[c] + cp6a[c] -> nadp[c] + cp6b[c]	SPLC1_S550760	Porphyrin and chlorophyll metabolism		0	0	0	0	0	0	0	0	0	0	0
Ar0719	precorrin-6y C5, 15-methyltransferase (cp6b)	amet[c] + cp6b[c] -> h[c] + co2[c] + ahcys[c] + cp7[c]	SPLC1_S550750 or SPLC1_S201420 or SPLC1_S031330	Porphyrin and chlorophyll metabolism		0	0	0	0	0	0	0	0	0	0	0
Ar0720	precorrin-6y C5, 15-methyltransferase (cp7)	amet[c] + cp7[c] -> h[c] + ahcys[c] + cp8x[c]		Porphyrin and chlorophyll metabolism		0	0	0	0	0	0	0	0	0	0	0
Ar0721	cobalt-dependent transcriptional regulator CoaR (cp8x)	cp8x[c] -> cbrn[c]	SPLC1_S550730 or SPLC1_S081180	Porphyrin and chlorophyll metabolism		0	0	0	0	0	0	0	0	0	0	0
Ar0722	hydrogenobyrinic acid a,c-diamide synthase (glutamine -hydrolysing) (cbrn)	2 atp[c] + 2 h2o[c] + 2 glnL[c] + cbrn[c] -> 2 adp[c] + 5 h[c] + 2 pi[c] + 2 gluL[c] + cobIIacd[c]	SPLC1_S160290	Porphyrin and chlorophyll metabolism		0	0	0	0	0	0	0	0	0	0	0
Ar0723	heme oxygenase	2 h[c] + 3 nadph[c] + 3 o2[c] + pheme[c] -> 3 h2o[c] + 3 nadp[c] + co[c] + fe2[c] + biIXa[c]	SPLC1_S101080	Phycocyanobilin biosynthesis		5.86394e-05	4.91827e-05	3.97245e-05	3.02663e-05	2.0808e-05	1.13498e-05	0	4.5499e-05	3.2244e-05	1.8989e-05	5.73405e-06
Ar0724	3Z-phycocyanobilin ferredoxin oxidoreductase	4 h[c] + 4 redfer[c] + biIXa[c] -> 4 oxifer[c] + 3zpcy[c]	SPLC1_S082560	Phycocyanobilin biosynthesis		5.86394e-05	4.91827e-05	3.97245e-05	3.02663e-05	2.0808e-05	1.13498e-05	0	4.5499e-05	3.2244e-05	1.8989e-05	5.73405e-06
Ar0725	biliverdin reductase	h[c] + nadph[c] + biIXa[c] -> nadp[c] + bilirub[c]	SPLC1_S206460	Phycocyanobilin biosynthesis		0	0	0	0	0	0	0	0	0	0	0
Ar0726	Magnesium protoporphyrin IX chelatase subunit I	atp[c] + h2o[c] + ppp9[c] + mg2[c] -> adp[c] + h[c] + pi[c] + Mgpp[c]	SPLC1_S170480 and SPLC1_S033730 and SPLC1_S410640	Chlorophyllide a biosynthesis		7.31751e-05	6.13741e-05	4.95714e-05	3.77687e-05	2.5966e-05	1.41633e-05	0	5.67773e-05	4.02367e-05	2.3696e-05	7.15541e-06
Ar0727	S-adenosylmethionine-Mg-protoporphyrin IX methyltransferase	amet[c] + Mgpp[c] -> h[c] + ahcys[c] + Mgppme[c]	SPLC1_S510760	Chlorophyllide a biosynthesis		7.31751e-05	6.13741e-05	4.95714e-05	3.77687e-05	2.5966e-05	1.41633e-05	0	5.67773e-05	4.02367e-05	2.3696e-05	7.15541e-06
Ar0728	Mg-protoporphyrin IX monomethyl ester oxidative cyclase (Mg-ppme)	nadph[c] + o2[c] + Mgppme[c] -> h2o[c] + nadp[c] + 131hmpIX13me[c]	SPLC1_S370610	Chlorophyllide a biosynthesis		7.31751e-05	6.13741e-05	4.95714e-05	3.77687e-05	2.5966e-05	1.41633e-05	0	5.67773e-05	4.02367e-05	2.3696e-05	7.15541e-06
Ar0729	Mg-protoporphyrin IX monomethyl ester oxidative cyclase 131-hmp-IX-13-me)	h[c] + nadph[c] + o2[c] + 131hmpIX13me[c] -> 2 h2o[c] + nadp[c] + 131ompIX13me[c]	SPLC1_S370610	Chlorophyllide a biosynthesis		7.31751e-05	6.13741e-05	4.95714e-05	3.77687e-05	2.5966e-05	1.41633e-05	0	5.67773e-05	4.02367e-05	2.3696e-05	7.15541e-06
Ar0730	Mg-protoporphyrin IX monomethyl ester oxidative cyclase (131-omp-IX-13-me)	2 h[c] + nadph[c] + o2[c] + 131ompIX13me[c] -> 2 h2o[c] + nadp[c] + dpllidea[c]	SPLC1_S370610	Chlorophyllide a biosynthesis		7.31751e-05	6.13741e-05	4.95714e-05	3.77687e-05	2.5966e-05	1.41633e-05	0	5.67773e-05	4.02367e-05	2.3696e-05	7.15541e-06
Ar0731	coenzyme F420 hydrogenase	h[c] + nadph[c] + dpllidea[c] -> nadp[c] + mpllidea[c]	SPLC1_S370420 or SPLC1_S370410	Chlorophyllide a biosynthesis		7.31751e-05	6.13741e-05	4.95714e-05	3.77687e-05	2.5966e-05	1.41633e-05	0	5.67773e-05	4.02367e-05	2.3696e-05	7.15541e-06
Ar0732	light-dependent NADPH-protochlorophyllide oxidoreductase	h[c] + nadph[c] + mpllidea[c] -> nadp[c] + chllidea[c]	SPLC1_S531380	Chlorophyllide a biosynthesis		0	0	0	3.77687e-05	2.5966e-05	1.41633e-05	0	5.67773e-05	4.02367e-05	2.3696e-05	7.15541e-06
Ar0733	light-independent protochlorophyllide reductase	2 adp[c] + 2 pi[c] + oxifer[c] + mpllidea[c] -> 2 atp[c] + redfer[c] + chllidea[c]	SPLC1_S206830 and SPLC1_S340130 and SPLC1_S340110	Chlorophyllide a biosynthesis		7.31751e-05	6.13741e-05	4.95714e-05	0	0	0	0	0	0	0	0
Ar0734	chlorophyll a synthase	pPP[c] + chllidea[c] -> h[c] + ppi[c] + chlolla[c]	SPLC1_S530330	Chlorophyllide a biosynthesis		7.31751e-05	6.13741e-05	4.95714e-05	3.77687e-05	2.5966e-05	1.41633e-05	0	5.67773e-05	4.02367e-05	2.3696e-05	7.15541e-06
Ar0735	bifunctional uroporphyrinogen-III C-methyltransferase (uppg3)	2 amet[c] + uppg3[c] -> h[c] + 2 ahcys[c] + dscl[c]	SPLC1_S011380 or SPLC1_S270280	Vitamin B12 biosynthesis		8.82805e-10	7.40435e-10	5.98044e-10	4.55652e-10	3.13261e-10	1.7087e-10	0	6.84978e-10	4.85427e-10	2.85876e-10	8.6325e-11
Ar0736	precorrin-2 C20-methyltransferase (dscl)	6 h[c] + amet[c] + dscl[c] -> ahcys[c] + pcr3a[c]	SPLC1_S550720	Vitamin B12 biosynthesis		8.82805e-10	7.40435e-10	5.98044e-10	4.55652e-10	3.13261e-10	1.7087e-10	0	6.84978e-10	4.85427e-10	2.85876e-10	8.6325e-11
Ar0737	precorrin-3B synthase	h[c] + nadh[c] + o2[c] + pcr3a[c] -> h2o[c] + nad[c] + pcr3b[c]		Vitamin B12 biosynthesis		8.82805e-10	7.40435e-10	5.98044e-10	4.55652e-10	3.13261e-10	1.7087e-10	0	6.84978e-10	4.85427e-10	2.85876e-10	8.6325e-11
Ar0738	Precorrin-3B C17-methyltransferase (pcr3b)	amet[c] + pcr3b[c] -> h[c] + ahcys[c] + pcr4[c]	SPLC1_S550710	Vitamin B12 biosynthesis		8.82805e-10	7.40435e-10	5.98044e-10	4.55652e-10	3.13261e-10	1.7087e-10	0	6.84978e-10	4.85427e-10	2.85876e-10	8.6325e-11
Ar0739	precorrin-4 C11-methyltransferase (pcp4)	amet[c] + pcr4[c] -> h[c] + ahcys[c] + pcr5[c]	SPLC1_S520850	Vitamin B12 biosynthesis		8.82805e-10	7.40435e-10	5.98044e-10	4.55652e-10	3.13261e-10	1.7087e-10	0	6.84978e-10	4.85427e-10	2.85876e-10	8.6325e-11
Ar0740	precorrin-2 C20-methyltransferase (pcr5)	h2o[c] + amet[c] + pcr5[c] -> ac[c] + ahcys[c] + pcr6a[c]	SPLC1_S360510	Vitamin B12 biosynthesis		8.82805e-10	7.40435e-10	5.98044e-10	4.55652e-10	3.13261e-10	1.7087e-10	0	6.84978e-10	4.85427e-10	2.85876e-10	8.6325e-11
Ar0741	precorrin-6X reductase (pcr6a)	h[c] + nadph[c] + pcr6a[c] -> nadp[c] + pcr6b[c]	SPLC1_S550760	Vitamin B12 biosynthesis		8.82805e-10	7.40435e-10	5.98044e-10	4.55652e-10	3.13261e-10	1.7087e-10	0	6.84978e-10	4.85427e-10	2.85876e-10	8.6325e-11
Ar0742	precorrin-6y C5, 15-methyltransferase (pcr6b)	2 amet[c] + pcr6b[c] -> h[c] + co2[c] + 2 ahcys[c] + pcr8x[c]	SPLC1_S031330 or SPLC1_S550750 or SPLC1_S201420	Vitamin B12 biosynthesis		8.82805e-10	7.40435e-10	5.98044e-10	4.55652e-10	3.13261e-10	1.7087e-10	0	6.84978e-10	4.85427e-10	2.85876e-10	8.6325e-11
Ar0743	cobalt-dependent transcriptional regulator CoaR (pcr8x)	pcr8x[c] <=> hdgbr[c]	SPLC1_S081180 or SPLC1_S550730	Vitamin B12 biosynthesis		8.82778e-10	7.40442e-10	5.97993e-10	4.55657e-10	3.13207e-10	1.70871e-10	0	6.84963e-10	4.85443e-10	2.85922e-10	8.62883e-11
Ar0744	hydrogenobyrinic acid a,c-diamide synthase (glutamine -hydrolysing) (hdgbr)	2 atp[c] + 2 h2o[c] + 2 glnL[c] + hdgbr[c] -> 2 adp[c] + 4 h[c] + 2 pi[c] + 2 gluL[c] + hdgbrac[c]	SPLC1_S160290	Vitamin B12 biosynthesis		8.82805e-10	7.40435e-10	5.98044e-10	4.55652e-10	3.13261e-10	1.7087e-10	0	6.84978e-10	4.85427e-10	2.85876e-10	8.6325e-11
Ar0745	cobaltochelatase CobN	atp[c] + h2o[c] + cobalt2[c] + hdgbrac[c] -> adp[c] + h[c] + pi[c] + cobIIacd[c]	SPLC1_S171610	Vitamin B12 biosynthesis		8.82805e-10	7.40435e-10	5.98044e-10	4.55652e-10	3.13261e-10	1.7087e-10	0	6.84978e-10	4.85427e-10	2.85876e-10	8.6325e-11
Ar0746	cob(II)yrinic acid a,c-diamide reductase	fmnh2[c] + 2 cobIIacd[c] -> 4 h[c] + fmn[c] + 2 clacd[c]	SPLC1_S011150	Vitamin B12 biosynthesis		4.41402e-10	3.70217e-10	2.99022e-10	2.27826e-10	1.5663e-10	8.54348e-11	0	3.42489e-10	2.42713e-10	1.42938e-10	4.31625e-11
Ar0747	bifunctional uroporphyrinogen-III C-methyltransferase (clacd)	atp[c] + 6 h[c] + clacd[c] -> pppi[c] + acacd[c]	SPLC1_S040990	Vitamin B12 biosynthesis		8.82805e-10	7.40435e-10	5.98044e-10	4.55652e-10	3.13261e-10	1.7087e-10	0	6.84978e-10	4.85427e-10	2.85876e-10	8.6325e-11
Ar0748	cobyric acid synthase	4 atp[c] + 4 h2o[c] + 4 glnL[c] + acacd[c] -> 4 adp[c] + 4 pi[c] + 4 gluL[c] + adcob[c]	SPLC1_S080280	Vitamin B12 biosynthesis		8.82805e-10	7.40435e-10	5.98044e-10	4.55652e-10	3.13261e-10	1.7087e-10	0	6.84978e-10	4.85427e-10	2.85876e-10	8.6325e-11
Ar0749	cobalamin biosynthesis protein	atp[c] + adcob[c] + 2r1a2p[c] -> adp[c] + pi[c] + adocbip1[c]	SPLC1_S220380	Vitamin B12 biosynthesis		8.82805e-10	7.40435e-10	5.98044e-10	4.55652e-10	3.13261e-10	1.7087e-10	0	6.84978e-10	4.85427e-10	2.85876e-10	8.6325e-11
Ar0750	cob(I)alamin adenosyltransferase	atp[c] + 7 h[c] + cbl1[c] -> pppi[c] + adocbip1[c]	SPLC1_S040990	Vitamin B12 biosynthesis		0	0	0	0	0	0	0	0	0	0	0
Ar0751	cobalamin (5'-phosphate) synthase	atp[c] + adocbip1[c] -> adp[c] + h[c] + adocbip2[c]	SPLC1_S500920	Vitamin B12 biosynthesis		8.82805e-10	7.40435e-10	5.98044e-10	4.55652e-10	3.13261e-10	1.7087e-10	0	6.84978e-10	4.85427e-10	2.85876e-10	8.6325e-11
Ar0752	Bifunctional cobalamin biosynthesis	h[c] + gtp[c] + adocbip2[c] -> ppi[c] + agdpcbi[c]	SPLC1_S500920	Vitamin B12 biosynthesis		8.82805e-10	7.40435e-10	5.98044e-10	4.55652e-10	3.13261e-10	1.7087e-10	0	6.84978e-10	4.85427e-10	2.85876e-10	8.6325e-11
Ar0753	coenzymeB12 synthesis	rdmbzi[c] + agdpcbi[c] -> h[c] + gmp[c] + adocbl[c]	SPLC1_S102120 or SPLC1_S411870	Vitamin B12 biosynthesis		8.82805e-10	7.40435e-10	5.98044e-10	4.55652e-10	3.13261e-10	1.7087e-10	0	6.84978e-10	4.85427e-10	2.85876e-10	8.6325e-11
Ar0754	L-threonine 3-O-phosphate decarboxylase	Lto3p[c] -> co2[c] + 2r1a2p[c]	SPLC1_S207840	Vitamin B12 biosynthesis		8.82805e-10	7.40435e-10	5.98044e-10	4.55652e-10	3.13261e-10	1.7087e-10	0	6.84978e-10	4.85427e-10	2.85876e-10	8.6325e-11
Ar0755	L-threonine 3-O-phosphate decarboxylase	atp[c] + thrL[c] -> adp[c] + Lto3p[c]		Vitamin B12 biosynthesis		8.82805e-10	7.40435e-10	5.98044e-10	4.55652e-10	3.13261e-10	1.7087e-10	0	6.84978e-10	4.85427e-10	2.85876e-10	8.6325e-11
Ar0756	phytoene synthase (gg-dip)	2 ggdip[c] -> 3 h[c] + ppi[c] + pdp[c]	SPLC1_S531130	Carotenoid biosynthesis		3.66751e-05	3.07605e-05	2.4845e-05	1.89296e-05	1.30141e-05	7.09858e-06	0	2.84566e-05	2.01665e-05	1.18764e-05	3.58627e-06
Ar0757	phytoene synthase (pdp)	pdp[c] -> 3 h[c] + ppi[c] + pte[c]	SPLC1_S531130	Carotenoid biosynthesis		3.66751e-05	3.07605e-05	2.4845e-05	1.89296e-05	1.30141e-05	7.09858e-06	0	2.84566e-05	2.01665e-05	1.18764e-05	3.58627e-06
Ar0758	acyl-lipid desaturase (delta 12 pte)	nadp[c] + pte[c] -> h[c] + nadph[c] + ptf[c]	SPLC1_S531140 or SPLC1_S300540	Carotenoid biosynthesis		3.66751e-05	3.07605e-05	2.4845e-05	1.89296e-05	1.30141e-05	7.09858e-06	0	2.84566e-05	2.01665e-05	1.18764e-05	3.58627e-06
Ar0759	acyl-lipid desaturase (delta 12 ptf)	nadp[c] + ptf[c] -> h[c] + nadph[c] + zcarot[c]	SPLC1_S531140 or SPLC1_S300540	Carotenoid biosynthesis		3.66751e-05	3.07605e-05	2.4845e-05	1.89296e-05	1.30141e-05	7.09858e-06	0	2.84566e-05	2.01665e-05	1.18764e-05	3.58627e-06
Ar0760	zeta-carotene desaturase (z-carot)	h[c] + nadph[c] + o2[c] + zcarot[c] -> 2 h2o[c] + nadp[c] + nesp[c]	SPLC1_S030600 and SPLC1_S370330	Carotenoid biosynthesis		3.66751e-05	3.07605e-05	2.4845e-05	1.89296e-05	1.30141e-05	7.09858e-06	0	2.84566e-05	2.01665e-05	1.18764e-05	3.58627e-06
Ar0761	zeta-carotene desaturase (z-carot)	h[c] + nadph[c] + o2[c] + nesp[c] -> 2 h2o[c] + nadp[c] + tlycop[c]	SPLC1_S030600 and SPLC1_S370330	Carotenoid biosynthesis		3.66751e-05	3.07605e-05	2.4845e-05	1.89296e-05	1.30141e-05	7.09858e-06	0	2.84566e-05	2.01665e-05	1.18764e-05	3.58627e-06
Ar0762	cytochrome P450, CYP120A1 (g-carot)	tlycop[c] <=> gcarot[c]	SPLC1_S203480 or SPLC1_S260520	Carotenoid biosynthesis		3.66751e-05	3.07605e-05	2.4845e-05	1.89296e-05	1.30141e-05	7.09858e-06	0	2.84566e-05	2.01665e-05	1.18764e-05	3.58627e-06
Ar0763	cytochrome P450, CYP120A1 (b-carot)	gcarot[c] <=> bcarot[c]	SPLC1_S203480 or SPLC1_S260520	Carotenoid biosynthesis		3.66751e-05	3.07605e-05	2.4845e-05	1.89296e-05	1.30141e-05	7.09858e-06	0	2.84566e-05	2.01665e-05	1.18764e-05	3.58627e-06
Ar0764	bifunctional lycopene cyclasedioxygenase (biso)	bcarot[c] <=> 4 h[c] + biso[c]	SPLC1_S033120	Carotenoid biosynthesis		0	0	0	0	0	0	0	0	0	0	0
Ar0765	bifunctional lycopene cyclasedioxygenase (iso)	biso[c] <=> 4 h[c] + iso[c]	SPLC1_S033120	Carotenoid biosynthesis		0	0	0	0	0	0	0	0	0	0	0
Ar0766	beta-carotene hydroxylase (b-carot)	h[c] + nadh[c] + o2[c] + bcarot[c] -> h2o[c] + nad[c] + bcrypx[c]	SPLC1_S103180	Carotenoid biosynthesis		7.71009e-06	6.46668e-06	5.22309e-06	3.97949e-06	2.7359e-06	1.49231e-06	0	5.98234e-06	4.23954e-06	2.49673e-06	7.5393e-07
Ar0767	beta-carotene hydroxylase (b-crypx)	h[c] + nadh[c] + o2[c] + bcrypx[c] -> h2o[c] + nad[c] + zxt[c]	SPLC1_S103180	Carotenoid biosynthesis		3.79944e-06	3.1867e-06	2.57388e-06	1.96105e-06	1.34822e-06	7.35393e-07	0	2.94803e-06	2.08919e-06	1.23036e-06	3.71528e-07
Ar0768	beta-carotene ketolase	nadph[c] + o2[c] + bcarot[c] -> h2o[c] + nadp[c] + echi[c]	SPLC1_S330050	Carotenoid biosynthesis		7.75221e-06	6.50201e-06	5.25162e-06	4.00124e-06	2.75085e-06	1.50046e-06	0	6.01502e-06	4.2627e-06	2.51037e-06	7.58049e-07
Ar0769	beta-carotene ketolase (canth)	nadph[c] + o2[c] + echi[c] -> h2o[c] + nadp[c] + canth[c]	SPLC1_S330050	Carotenoid biosynthesis		3.82808e-06	3.21073e-06	2.59328e-06	1.97583e-06	1.35839e-06	7.40937e-07	0	2.97025e-06	2.10494e-06	1.23964e-06	3.74329e-07
Ar0770	glucose-1-phosphate thymidylyltransferase	h[c] + ag1p[c] + dttp[c] -> ppi[c] + dtdpglu[c]	SPLC1_S010390	Cell Envelope Biosynthesis		4.30456e-07	3.61036e-07	2.91606e-07	2.22176e-07	1.52746e-07	8.3316e-08	0	3.33995e-07	2.36694e-07	1.39393e-07	4.20921e-08
Ar0771	dTDP-glucose 4,6-dehydratase	dtdpglu[c] -> h2o[c] + dtdp4d6dg[c]	SPLC1_S430110 or SPLC1_S500660	Cell Envelope Biosynthesis		4.30456e-07	3.61036e-07	2.91606e-07	2.22176e-07	1.52746e-07	8.3316e-08	0	3.33995e-07	2.36694e-07	1.39393e-07	4.20921e-08
Ar0772	dTDP-4-dehydrorhamnose 3,5-epimerase	dtdp4d6dg[c] -> dtdp4d6dm[c]	SPLC1_S010410 or SPLC1_S140050	Cell Envelope Biosynthesis		4.30456e-07	3.61036e-07	2.91606e-07	2.22176e-07	1.52746e-07	8.3316e-08	0	3.33995e-07	2.36694e-07	1.39393e-07	4.20921e-08
Ar0773	dTDP-6-deoxy-L-mannose-dehydrogenase	h[c] + nadph[c] + dtdp4d6dm[c] -> nadp[c] + dtdprmn[c]	SPLC1_S082670 or SPLC1_S140060 or SPLC1_S010400	Cell Envelope Biosynthesis		4.30456e-07	3.61036e-07	2.91606e-07	2.22176e-07	1.52746e-07	8.3316e-08	0	3.33995e-07	2.36694e-07	1.39393e-07	4.20921e-08
Ar0774	N-acetylneuraminate synthase	h2o[c] + pep[c] + ManNAc6p[c] -> pi[c] + ace9p[c]		Cell Envelope Biosynthesis		8.60911e-09	7.22072e-09	5.83212e-09	4.44352e-09	3.05492e-09	1.66632e-09	0	6.6799e-09	4.73388e-09	2.78786e-09	8.41841e-10
Ar0775	N-acylneuraminate-9-phosphatase	h2o[c] + ace9p[c] -> 2 h[c] + pi[c] + acene[c]		Cell Envelope Biosynthesis		8.60911e-09	7.22072e-09	5.83212e-09	4.44352e-09	3.05492e-09	1.66632e-09	0	6.6799e-09	4.73388e-09	2.78786e-09	8.41841e-10
Ar0776	CMP-N-acetylneuraminic acid synthetase	ctp[c] + acene[c] -> h[c] + ppi[c] + cmpnan[c]	SPLC1_S371190	Cell Envelope Biosynthesis		8.60911e-09	7.22072e-09	5.83212e-09	4.44352e-09	3.05492e-09	1.66632e-09	0	6.6799e-09	4.73388e-09	2.78786e-09	8.41841e-10
Ar0777	alanyl-tRNA synthetase	atp[c] + alaL[c] + trnaala[c] -> amp[c] + ppi[c] + alatrna[c]	SPLC1_S360950	tRNA Charging		0	0	0	0	0	0	0	0	0	0	0
Ar0778	phenylalanyl-tRNA synthetase	atp[c] + pheL[c] + trnaphe[c] -> amp[c] + ppi[c] + phetrna[c]	SPLC1_S543040 and SPLC1_S542920 and SPLC1_S542910	tRNA Charging		0	0	0	0	0	0	0	0	0	0	0
Ar0779	lysyl-tRNA synthetase	atp[c] + lysL[c] + trnalys[c] -> amp[c] + ppi[c] + lystrna[c]	SPLC1_S411960 or SPLC1_S411970 or SPLC1_S430410	tRNA Charging		0	0	0	0	0	0	0	0	0	0	0
Ar0780	glycyl-tRNA synthetase	atp[c] + gly[c] + trnagly[c] -> amp[c] + ppi[c] + glytrna[c]	SPLC1_S511170 and SPLC1_S200780	tRNA Charging		0	0	0	0	0	0	0	0	0	0	0
Ar0781	isoleucyl-tRNA synthetase	atp[c] + ileL[c] + trnaile[c] -> amp[c] + ppi[c] + iletrna[c]	SPLC1_S360220	tRNA Charging		0	0	0	0	0	0	0	0	0	0	0
Ar0782	prolyl-tRNA synthetase	atp[c] + proL[c] + trnapro[c] -> amp[c] + ppi[c] + protrna[c]	SPLC1_S205620	tRNA Charging		0	0	0	0	0	0	0	0	0	0	0
Ar0783	cysteinyl-tRNA synthetase	atp[c] + cysL[c] + trnacys[c] -> amp[c] + ppi[c] + cystrna[c]	SPLC1_S040710	tRNA Charging		0	0	0	0	0	0	0	0	0	0	0
Ar0784	leucyl-tRNA synthetase	atp[c] + leuL[c] + trnaleu[c] -> amp[c] + ppi[c] + leutrna[c]	SPLC1_S360900	tRNA Charging		0	0	0	0	0	0	0	0	0	0	0
Ar0785	Glutamyl-tRNA(Gln) amidotransferase	atp[c] + glnL[c] + trnagln[c] -> amp[c] + ppi[c] + glntrna[c]	SPLC1_S310140 or SPLC1_S080160	tRNA Charging		0	0	0	0	0	0	0	0	0	0	0
Ar0786	seryl-tRNA synthetase	atp[c] + serL[c] + trnaser[c] -> amp[c] + ppi[c] + sertrna[c]	SPLC1_S081680	tRNA Charging		0	0	0	0	0	0	0	0	0	0	0
Ar0787	asparaginyl-tRNA synthetase	atp[c] + asnL[c] + trnaasn[c] -> amp[c] + ppi[c] + asntrna[c]	SPLC1_S200080	tRNA Charging		0	0	0	0	0	0	0	0	0	0	0
Ar0788	tyrosyl tRNA synthetase	atp[c] + tyrL[c] + trnatyr[c] -> amp[c] + ppi[c] + tyrtrna[c]	SPLC1_S600360	tRNA Charging		0	0	0	0	0	0	0	0	0	0	0
Ar0789	threonyl-tRNA synthetase	atp[c] + thrL[c] + trnathr[c] -> amp[c] + ppi[c] + thrtrna[c]	SPLC1_S550060 or SPLC1_S204740	tRNA Charging		0	0	0	0	0	0	0	0	0	0	0
Ar0790	aspartyl-tRNA synthetase	atp[c] + aspL[c] + trnaasp[c] -> amp[c] + ppi[c] + asptrna[c]	SPLC1_S208620	tRNA Charging		0	0	0	0	0	0	0	0	0	0	0
Ar0791	arginyl-tRNA synthetase	atp[c] + argL[c] + trnaarg[c] -> amp[c] + ppi[c] + argtrna[c]	SPLC1_S430160	tRNA Charging		0	0	0	0	0	0	0	0	0	0	0
Ar0792	methionyl-tRNA synthetase	atp[c] + metL[c] + trnamet[c] -> amp[c] + ppi[c] + mettrna[c]	SPLC1_S501400	tRNA Charging		0	0	0	0	0	0	0	0	0	0	0
Ar0793	histidyl-tRNA synthetase	atp[c] + hisL[c] + trnahis[c] -> amp[c] + ppi[c] + histrna[c]	SPLC1_S542730	tRNA Charging		0	0	0	0	0	0	0	0	0	0	0
Ar0794	methionyl-tRNA formyltransferase	h2o[c] + 10fthf[c] + lmettrna[c] <=> thf[c] + fmettrna[c]	SPLC1_S031640	tRNA Charging		0	0	0	0	0	0	0	0	0	0	0
Ar0795	tryptophanyl-tRNA synthetase	atp[c] + trpL[c] + trnatrp[c] -> amp[c] + ppi[c] + trptrna[c]	SPLC1_S340070	tRNA Charging		0	0	0	0	0	0	0	0	0	0	0
Ar0796	valyl-tRNA synthetase	atp[c] + valL[c] + trnaval[c] -> amp[c] + ppi[c] + valtrna[c]	SPLC1_S081040	tRNA Charging		0	0	0	0	0	0	0	0	0	0	0
Ar0797	superoxide dismutase	2 h[c] + 2 o2s[c] -> o2[c] + h2o2[c]	SPLC1_S270030	Unassigned		0.372002	0.331078	0.352007	0.270008	0.253073	0	0.215815	0.289896	0.205442	0.120988	0.0365344
Ar0798	2,4-dihydroxyhept-2-ene-1,7-dioic acid aldolase	4h2k[c] <=> 2 h[c] + pyr[c] + sucsal[c]	SPLC1_S371200	Unassigned		0	0	0	0	0	0	0	0	0	0	0
Ar0799	Bidirectional [NiFe] Hydrogenase	h[c] + nadph[c] <=> nadp[c] + h2[c]	(SPLC1_S300750 and SPLC1_S300800 and SPLC1_S300790 and SPLC1_S300770 and SPLC1_S180020) or (SPLC1_S300750 and SPLC1_S300800 and SPLC1_S300790 and SPLC1_S300770 and SPLC1_S300760)	Unassigned		0	0	0	0	0	0	0	0	0	0	0
Ar0800	2-phosphosulfolactate phosphatase	h2o[c] + 2rop3s[c] -> 4 h[c] + pi[c] + 2r3sfl[c]	SPLC1_S202370	Unassigned		0	0	0	0	0	0	0	0	0	0	0
Ar0801	4-hydroxy-2-oxoglutaratealdolase	d4h2o[c] -> pyr[c] + glx[c]	SPLC1_S550960	Unassigned		0	0	0	0	0	0	0	0	0	0	0
Ar0802	pterin-4alpha-carbinolamine dehydratase	4ahtp[c] <=> h2o[c] + dhdbt[c]	SPLC1_S031710	Unassigned		0	0	0	0	0	0	0	0	0	0	0
Ar0803	HemK methyltransferase	amet[c] <=> ahcys[c]	SPLC1_S031750	Unassigned		0	0	0	0	0	0	0	0	0	0	0
Ar0804	N-acetylmannosaminyltransferase	uacmam[c] <=> udp[c]	SPLC1_S081380	Unassigned		0	0	0	0	0	0	0	0	0	0	0
Ar0805	Fumarylacetoacetate hydrolase	h2o[c] + 4flt[c] <=> 2 h[c] + fum[c] + acetat[c]	SPLC1_S360500	Unassigned		0	0	0	0	0	0	0	0	0	0	0
Ar0806	Ribonucleotide reductase	h[c] + amet[c] + dhiy[c] <=> metL[c] + dad5[c] + flasq[c]	SPLC1_S490020	Unassigned		0	0	0	0	0	0	0	0	0	0	0
Ar0807	selenide water dikinase	atp[c] + h2o[c] + seln[c] -> pi[c] + amp[c] + selnp[c]	SPLC1_S081780	Unassigned		0	0	0	0	0	0	0	0	0	0	0
Ar0808	sulfolipid sulfoquinovosyldiacylglycerol biosynthesis protein	udpsfq[c] + 12dgr181[c] -> udp[c] + sfqdg[c]	SPLC1_S540550	Glycerolipid metabolism		0	0	0	0	0	0	0	0	0	0	0
Ar0809	monoglucosyldiacylglycerol (MGlcDG) synthase	udpg[c] + 12dgr181[c] -> udp[c] + 3DGlug[c]	SPLC1_S061020 or SPLC1_S204520	Glycerolipid metabolism		0	0	0	0	0	0	0	0	0	0	0
Ar0810	monogalactosyldiacylglycerol (UDP-Glc epimerase)	3DGlug[c] -> 12betaDgalg[c]		Glycerolipid metabolism		0	0	0	0	0	0	0	0	0	0	0
Ar0811	MGDG galactosyltransferase	udpgal[c] + 12betaDgalg[c] -> udp[c] + digaldig[c]	SPLC1_S034000	Glycerolipid metabolism		0	0	0	0	0	0	0	0	0	0	0
Ar0812	ATP maintenance	atp[c] + h2o[c] -> adp[c] + h[c] + pi[c]		Modeling		0	0	0	36.3042	36.6975	36.9818	37.5627	34.7893	34.8065	34.8238	34.8411
Ar0813	test nadh	nadph[c] -> h[c] + nadp[c]		Modeling		0	0	0	0	0	0	0	0	0	0	0
Ar0814	cyclitol synthesis	ag6p[c] + h2o[c] -> pi[c] + clito[c]		Macromolecules		0.0157228	0.0131872	0.0106512	0.0081152	0.0055792	0.0030432	0	0.0121995	0.00864549	0.00509147	0.00153745
Ar0815	exopolysaccharide synthesis	3 atp[c] + 0.7 gdpfuc[c] + 2 udpg[c] + 2 udpglcur[c] + 2 udpgalc[c] + 1.3 udpxyl[c] + 2.7 udpgal[c] + so4[c] + 0.3 dtdprmn[c] -> 3 adp[c] + h2o[c] + 10 udp[c] + 0.7 gdp[c] + 0.3 dtdp[c] + exosca[c]		Macromolecules		0	0	0	0	0	0	0	0	0	0	0
Ar0816	Protein	0.06269 glnL[c] + 0.05303 gluL[c] + 0.01092 cysL[c] + 0.06503 serL[c] + 0.07488 alaL[c] + 0.04386 aspL[c] + 0.0554 argL[c] + 0.05221 asnL[c] + 0.01537 trpL[c] + 0.06758 gly[c] + 0.05541 thrL[c] + 0.02064 metL[c] + 0.06901 ileL[c] + 0.06249 valL[c] + 0.10684 leuL[c] + 0.04426 lysL[c] + 0.05128 proL[c] + 0.01984 hisL[c] + 0.03072 tyrL[c] + 0.03853 pheL[c] -> protein[c]		Macromolecules		0.116586	0.0977839	0.0789793	0.0601747	0.0413701	0.0225655	0	0.0904601	0.0641069	0.0377536	0.0114003
Ar0817	Carbohydrate	9e-07 udpg[c] + 0.41987 glycogen[c] + 0.21486 murein4px4p[p] + 1e-05 dtdprmn[c] + 2e-07 cmpnan[c] + 0.36526 clito[c] -> carbs[c]		Macromolecules		0.0430456	0.0361036	0.0291606	0.0222176	0.0152746	0.0083316	0	0.0333995	0.0236694	0.0139393	0.00420921
Ar0818	lipids	0.47 MGDG[c] + 0.16 DGDG[c] + 0.17 SQDG[c] + 0.2 PG[c] -> lipids[c]		Macromolecules		0.00155702	0.00130592	0.00105478	0.00080364	0.000552503	0.000301365	0	0.00120811	0.000856154	0.000504203	0.000152253
Ar0819	MGDG	0.427 mgdg160[c] + 0.036 mgdg161[c] + 0.011 mgdg180[c] + 0.071 mgdg181[c] + 0.105 mgdg182912[c] + 0.35 mgdg1836912[c] -> MGDG[c]		Macromolecules		0.000731797	0.00061378	0.000495746	0.000377711	0.000259676	0.000141642	0	0.000567809	0.000402393	0.000236976	7.15587e-05
Ar0820	DGDG	0.45 dgdg160[c] + 0.03 dgdg161[c] + 0.028 dgdg180[c] + 0.047 dgdg181[c] + 0.096 dgdg182912[c] + 0.349 dgdg1836912[c] -> DGDG[c]		Macromolecules		0.000249123	0.000208946	0.000168764	0.000128582	8.84004e-05	4.82184e-05	0	0.000193297	0.000136985	8.06726e-05	2.43604e-05
Ar0821	SQDG	0.56 sqdg160[c] + 0.006 sqdg161[c] + 0.048 sqdg180[c] + 0.163 sqdg181[c] + 0.212 sqdg182[c] + 0.011 sqdg183[c] -> SQDG[c]		Macromolecules		0.000264693	0.000222006	0.000179312	0.000136619	9.39255e-05	5.12321e-05	0	0.000205378	0.000145546	8.57146e-05	2.58829e-05
Ar0822	PG	0.50951 pgp160[c] + 0.02803 pgp161[c] + 0.17417 pgp180[c] + 0.0021481 pgp181[c] + 0.28028 pgp182912[c] -> PG[c]		Macromolecules		0.000311403	0.000261183	0.000210956	0.000160728	0.000110501	6.0273e-05	0	0.000241621	0.000171231	0.000100841	3.04505e-05
Ar0823	DNA	0.27582 datp[c] + 0.22418 dgtp[c] + 0.22418 dctp[c] + 0.27582 dttp[c] -> DNA[c]		Macromolecules		0.000718603	0.000602714	0.000486807	0.000370901	0.000254994	0.000139088	0	0.000557572	0.000395138	0.000232703	7.02685e-05
Ar0824	RNA	0.5 atp[c] + 0.40638 ctp[c] + 0.5 utp[c] + 0.40638 gtp[c] -> RNA[c]		Macromolecules		0.00242443	0.00203345	0.0016424	0.00125135	0.000860304	0.000469257	0	0.00188114	0.00133312	0.000785097	0.000237073
Ar0825	Colorants	0.34803 3zpcy[c] + 0.4343 chlolla[c] + 0.1259 bcarot[c] + 0.02321 bcrypx[c] + 0.02255 zxt[c] + 0.02329 echi[c] + 0.02272 canth[c] -> cols[c]		Macromolecules		0.00016849	0.000141317	0.000114141	8.69645e-05	5.97881e-05	3.26117e-05	0	0.000130733	9.26472e-05	5.45615e-05	1.64757e-05
Ar0826	Vitamins	0.72029 inost[c] + 0.0131 thmmp[c] + 0.01691 ribflv[c] + 0.18802 nac[c] + 0.00612 pdx5p[c] + 0.00704 pntoR[c] + 7e-05 btn[c] + 0.00017 dhf[c] + 0.0001 phqn[c] + 0.04804 atpr[c] + 0.00014 adocbl[c] -> vits[c]		Macromolecules		6.30575e-06	5.28882e-06	4.27174e-06	3.25466e-06	2.23758e-06	1.2205e-06	0	4.8927e-06	3.46734e-06	2.04197e-06	6.16607e-07
Ar0827	Minerals	0.4364 na1[c] + 0.00021 cu2[c] + 0.01146 fe2[c] + 0.11787 mg2[c] + 0.03338 ca2[c] + 0.39915 k[c] + 0.00051 zn2[c] + 0.00101 mn2[c] -> mins[c]		Macromolecules		0.00188996	0.00158517	0.00128033	0.000975486	0.000670647	0.000365807	0	0.00146644	0.00103923	0.00061202	0.000184809
Ar0828	Biomass Synthesis	4.6222 protein[c] + 1.7066 carbs[c] + 0.06173 lipids[c] + 0.02849 DNA[c] + 0.09612 RNA[c] + 0.00668 cols[c] + 0.00025 vits[c] + 0.07493 mins[c] + 20.06 atp[c] + 20.06 h2o[c] -> 20.06 adp[c] + 20.06 h[c] + 20.06 pi[c] + biomass[c]		Biomass		0.025223	0.0211553	0.017087	0.0130186	0.00895031	0.00488199	0	0.0195708	0.0138693	0.00816788	0.00246643
Ar0829	Photon transport (e)	photon[e] -> P680_PSII[k]	SPLC1_S082520 and SPLC1_S082530 and SPLC1_S082540 and SPLC1_S230690 and SPLC1_S230690 and SPLC1_S170060 and SPLC1_S630130 and SPLC1_S033260 and SPLC1_S033260 and SPLC1_S033270 and SPLC1_S033240 and SPLC1_S033230 and SPLC1_S082540 and SPLC1_S082540 and SPLC1_S033220 and SPLC1_S033210 and SPLC1_S411020 and SPLC1_S033250	Transport		10.1623	9.5868	9.02074	8.68075	8.22111	7.76147	7.20991	10.3311	10.4964	10.6616	10.8269
Ar0830	Photon transport (e)	photon[e] -> P700_PSI[k]	SPLC1_S082520 and SPLC1_S082530 and SPLC1_S082540 and SPLC1_S230690 and SPLC1_S230690 and SPLC1_S170060 and SPLC1_S630130 and SPLC1_S033260 and SPLC1_S033260 and SPLC1_S033270 and SPLC1_S033240 and SPLC1_S033230 and SPLC1_S082540 and SPLC1_S082540 and SPLC1_S033220 and SPLC1_S033210 and SPLC1_S411020 and SPLC1_S033250	Transport		89.8377	90.4132	90.9793	91.3192	91.7789	92.2385	92.7901	89.6689	89.5036	89.3384	89.1731
Ar0831	Transport glycogen	glycogen[c] <=> glycogen[e]		Modeling		0	0	0	0.0779838	0.121056	0.164128	0.215815	0	0	0	0
Ar0832	Exopolysaccharide transport (p)	exosca[c] -> exosca[p]	SPLC1_S520240	Transport		0	0	0	0	0	0	0	0	0	0	0
Ar0833	H2OExchange c tl	h2o[c] <=> h2o[t]		Transport		5.08115	4.7934	4.51037	4.34038	4.11056	3.88074	3.60495	5.16554	5.24818	5.33082	5.41346
Ar0834	O2transport tl	o2[t] <=> o2[c]		Transport		2.54058	2.3967	2.25518	2.17019	2.05528	1.94037	1.80248	2.58277	2.62409	2.66541	2.70673
Ar0835	CO2 transport by diffusion (cytosol to periplasm)	co2[c] <=> co2[p]		Transport		0	0	0	0	0	0	0	0	0	0	0
Ar0836	CO2 transport by diffusion (extracellular to periplasm)	co2[p] <=> co2[e]		Transport		0	0	0	0	0	0	0	0	0	0	0
Ar0837	bicarbonate transport	hco3[p] <=> hco3[e]	SPLC1_S051310	Transport		-1.59489	-1.59489	-1.59489	-1.59489	-1.59489	-1.59489	-1.59489	-1.59489	-1.59489	-1.59489	-1.59489
Ar0838	O2 transport via diffusion (p)	o2[c] <=> o2[p]		Transport		2.06345	1.96882	1.81231	1.79776	1.70064	1.60352	1.48698	2.19641	2.33092	2.46544	2.59996
Ar0839	Proton transport via diffusion (p)	h[c] <=> h[p]		Transport		0	0	0	0	0	0	0	0	0	0	0
Ar0840	H2O transport via diffusion (p)	h2o[c] <=> h2o[p]	SPLC1_S361300	Transport		0.00924877	0.00775722	0.00626545	0.00477367	0.0032819	0.00179013	0	0.00717622	0.00508561	0.002995	0.00090439
Ar0841	alphaD-glucose transport via ABC system (periplasm)	atp[c] + h2o[c] + aglcD[p] -> aglcD[c] + adp[c] + h[c] + pi[c]	SPLC1_S081640 and SPLC1_S101720 and SPLC1_S361310	Transport		0	0	0	0	0	0	0	0	0	0	0
Ar0842	betaD-glucose transport via ABC system (periplasm)	atp[c] + h2o[c] + glcD[p] -> adp[c] + h[c] + bglcD[c] + pi[c]	SPLC1_S081640 and SPLC1_S101720 and SPLC1_S361310	Transport		0	0	0	0	0	0	0	0	0	0	0
Ar0843	D-Fructose transport via ABC system (periplasm)	atp[c] + h2o[c] + fru[p] -> adp[c] + h[c] + pi[c] + fru[c]	SPLC1_S081640 and SPLC1_S101720 and SPLC1_S361310	Transport		0	0	0	0	0	0	0	0	0	0	0
Ar0844	D-Lactose transport via ABC system (periplasm)	atp[c] + h2o[c] + lcts[p] -> adp[c] + h[c] + pi[c] + lcts[c]	SPLC1_S081640 and SPLC1_S101720 and SPLC1_S361310	Transport		0	0	0	0	0	0	0	0	0	0	0
Ar0845	D-Galactose transport via ABC system (periplasm)	atp[c] + h2o[c] + gal[p] -> adp[c] + h[c] + pi[c] + gal[c]	SPLC1_S081640 and SPLC1_S101720 and SPLC1_S361310	Transport		0	0	0	0	0	0	0	0	0	0	0
Ar0846	Maltose transport via ABC system (periplasm)	atp[c] + h2o[c] + malt[p] -> adp[c] + h[c] + pi[c] + malt[c]	SPLC1_S081640 and SPLC1_S101720 and SPLC1_S361310	Transport		0	0	0	0	0	0	0	0	0	0	0
Ar0847	Sucrose transport via ABC system (periplasm)	atp[c] + h2o[c] + sucr[p] -> adp[c] + h[c] + pi[c] + sucr[c]	SPLC1_S081640 and SPLC1_S101720 and SPLC1_S361310	Transport		0	0	0	0	0	0	0	0	0	0	0
Ar0848	Sulfate transport via ABC system (periplasm)	atp[c] + h2o[c] + so4[p] -> adp[c] + h[c] + pi[c] + so4[c]	SPLC1_S533210 and SPLC1_S533220 and SPLC1_S533230 and SPLC1_S533250	Transport		0.00394422	0.00330814	0.00267196	0.00203578	0.0013996	0.000763416	0	0.00306036	0.0021688	0.00127724	0.000385685
Ar0849	Nitrate transport via ABC system (periplasm)	atp[c] + h2o[c] + no3[p] -> adp[c] + h[c] + pi[c] + no3[c]	SPLC1_S030430 or (SPLC1_S012060 and SPLC1_S012050 and SPLC1_S012040 and SPLC1_S412200 and SPLC1_S412190 and SPLC1_S412180 and SPLC1_S500750 and SPLC1_S412170)	Transport		0.309993	0.26	0.21	0.16	0.11	0.06	0	0.36	0.41	0.46	0.51
Ar0850	Nitrite transport via ABC system (periplasm)	atp[c] + h2o[c] + no2[p] -> adp[c] + h[c] + pi[c] + no2[c]	SPLC1_S030430	Transport		0	0	0	0	0	0	0	0	0	0	0
Ar0851	Citrate transport (p) via sodiumdicarboxylate symporter	na1[p] + cit[p] <=> cit[c] + na1[c]	SPLC1_S550470	Transport		0	0	0	0	0	0	0	0	0	0	0
Ar0852	Acetate transport transport via proton symport (p)	h[p] + ac[p] <=> h[c] + ac[c]		Transport		0	-0.1	-0.1	-0.00189915	-0.00130567	-0.000712183	0	0	0	0	0
Ar0853	Phosphate via ABC system (periplasm)	atp[c] + h2o[c] + pi[p] -> adp[c] + h[c] + 2 pi[c]	SPLC1_S180070 and SPLC1_S533380 and SPLC1_S180090 and SPLC1_S180100 and SPLC1_S180110	Transport		0.0159608	0.0133868	0.0108124	0.00823803	0.00566364	0.00308926	0	0.0123841	0.00877634	0.00516853	0.00156072
Ar0854	magnesium (+2) transport in via diffusion by CorA transport system	mg2[p] -> mg2[c]	SPLC1_S230550 or SPLC1_S360600	Transport		0.000295945	0.000248218	0.000200483	0.000152749	0.000105015	5.7281e-05	0	0.000229627	0.000162731	9.58348e-05	2.89389e-05
Ar0855	magnesium (+2) transport via ABC system	atp[c] + h2o[c] + mg2[p] -> adp[c] + h[c] + pi[c] + mg2[c]	(SPLC1_S208170 and SPLC1_S230550 and SPLC1_S360600) or SPLC1_S360620	Transport		0	0	0	0	0	0	0	0	0	0	0
Ar0856	Calcium transport out via proton antiport (periplasm)	h[p] + ca2[c] -> h[c] + ca2[p]	SPLC1_S410680	Transport		0	0	0	0	0	0	0	0	0	0	0
Ar0857	Calcium transport via Na+Ca+ antiporter CaCA family	na1[p] + ca2[p] -> na1[c] + ca2[c]	SPLC1_S430150	Transport		0	0	0	3.25617e-05	2.23862e-05	1.22107e-05	0	4.89498e-05	3.46895e-05	2.04292e-05	6.16894e-06
Ar0858	Calcium transport via ABC system	atp[c] + h2o[c] + ca2[p] -> adp[c] + h[c] + pi[c] + ca2[c]	SPLC1_S230970 or SPLC1_S030670	Transport		6.30868e-05	5.29128e-05	4.27373e-05	0	0	0	0	0	0	0	0
Ar0859	sodium transport out via proton antiport	na1[c] + h[p] -> h[c] + na1[p]	SPLC1_S360400 or SPLC1_S102250 or SPLC1_S061220 or SPLC1_S171050 or SPLC1_S300150 or SPLC1_S540650	Transport		1.59406	1.5942	1.59433	1.5945	1.59462	1.59474	1.59489	1.5943	1.59447	1.59464	1.59481
Ar0860	K+ ireversible transport	h[p] + k[p] -> h[c] + k[c]	(SPLC1_S033750 and SPLC1_S033740)	Transport		0.000754377	0.000632719	0.000511042	0.000389365	0.000267689	0.000146012	0	0.000585329	0.000414809	0.000244288	7.37667e-05
Ar0861	molybdate transport via ABC transporter	atp[c] + h2o[c] + mobd[p] -> adp[c] + h[c] + pi[c] + mobd[c]	SPLC1_S200310	Transport		0	0	0	0	0	0	0	0	0	0	0
Ar0863	Ammonia ireversible transport	h[p] + nh4[p] -> h[c] + nh4[c]	SPLC1_S040810 and SPLC1_S207980 and SPLC1_S207990	Transport		0	0	0	0	0	0	0	0	0	0	0
Ar0864	Cu2+ transport via ABC transporter	atp[c] + h2o[c] + cu2[p] -> adp[c] + h[c] + pi[c] + cu2[c]	SPLC1_S033160 or SPLC1_S083010	Transport		3.96891e-07	3.32885e-07	2.68868e-07	2.04852e-07	1.40836e-07	7.68196e-08	0	3.07952e-07	2.18238e-07	1.28524e-07	3.881e-08
Ar0865	Cu2+ transport out via Copper-exporting ATPase	atp[c] + h2o[c] + cu2[c] -> adp[c] + h[c] + pi[c] + cu2[p]	SPLC1_S411790	Transport		0	0	0	0	0	0	0	0	0	0	0
Ar0866	iron (II) transport via ferroxidase	h[p] + fe2[p] -> h[c] + fe2[c]	SPLC1_S061360	Transport		2.16589e-05	1.8166e-05	1.46725e-05	1.11791e-05	7.68561e-06	4.19215e-06	0	1.68054e-05	1.19096e-05	7.01374e-06	2.11792e-06
Ar0867	Fe3+ transport (p)	atp[c] + h2o[c] + fe3[p] -> adp[c] + h[c] + pi[c] + fe3[c]	(SPLC1_S201210 and SPLC1_S532480 and SPLC1_S220230) or (SPLC1_S532470 and SPLC1_S532480 and SPLC1_S220230)	Transport		0	0	0	0	0	0	0	0	0	0	0
Ar0868	H2 transport (p)	h2[c] <=> h2[p]		Transport		0	0	0	0	0	0	0	0	0	0	0
Ar0869	Co2+ transport via ABC transporter	atp[c] + h2o[c] + cobalt2[p] -> adp[c] + h[c] + pi[c] + cobalt2[c]	(SPLC1_S061390 and SPLC1_S061400 and SPLC1_S230830) or (SPLC1_S230830 and SPLC1_S540340 and SPLC1_S061400)	Transport		0	0	0	0	0	0	0	0	0	0	0
Ar0870	Co2+ transport out via ABC transporter	atp[c] + h2o[c] + cobalt2[c] -> adp[c] + h[c] + pi[c] + cobalt2[p]	SPLC1_S033160	Transport		0	0	0	0	0	0	0	0	0	0	0
Ar0871	Ni2+ transport (p)	atp[c] + h2o[c] + ni2[p] -> adp[c] + h[c] + pi[c] + ni2[c]	SPLC1_S061390 and SPLC1_S061400 and SPLC1_S230830	Transport		0	0	0	0	0	0	0	0	0	0	0
Ar0872	Cadmium transport (p)	atp[c] + h2o[c] + cd2[c] <=> adp[c] + h[c] + pi[c] + cd2[p]	SPLC1_S500220 or SPLC1_S083010	Transport		0	0	0	0	0	0	0	0	0	0	0
Ar0873	Zn2+ transport (p) via ABC transporter	atp[c] + h2o[c] + zn2[p] -> adp[c] + h[c] + pi[c] + zn2[c]	(SPLC1_S031270 and SPLC1_S080770 and SPLC1_S080780) or (SPLC1_S031270 and SPLC1_S031300 and SPLC1_S080780) or SPLC1_S083010	Transport		9.63879e-07	8.08434e-07	6.52966e-07	4.97498e-07	3.4203e-07	1.86562e-07	0	7.47884e-07	5.30007e-07	3.1213e-07	9.42528e-08
Ar0874	Zn2+ transport (p) transport out via ABC transporter	atp[c] + h2o[c] + zn2[c] -> adp[c] + h[c] + pi[c] + zn2[p]	SPLC1_S500220	Transport		0	0	0	0	0	0	0	0	0	0	0
Ar0875	Uracil transport via proton symport, reversible	h[p] + ura[p] <=> h[c] + ura[c]	SPLC1_S541220	Transport		0	0	0	0	0	0	0	0	0	0	0
Ar0876	alpha-ketoglutarate transport (p)	h[p] + akg[p] <=> h[c] + akg[c]	SPLC1_S550470	Transport		0	0	0	0	0	0	0	0	0	0	0
Ar0877	Succinate transport (p)	h[p] + succ[p] <=> h[c] + succ[c]	SPLC1_S550470	Transport		0	0	0	0	0	0	0	0	0	0	0
Ar0878	Malate transport (p)	h[c] + malS[c] <=> h[p] + malS[p]	SPLC1_S550470	Transport		0	0	0	0	0	0	0	0	0	0	0
Ar0879	Fumarate transport (p)	h[c] + fum[c] <=> h[p] + fum[p]	SPLC1_S550470	Transport		0	0	0	0	0	0	0	0	0	0	0
Ar0880	Pyruvate transport (p)	h[c] + pyr[c] <=> h[p] + pyr[p]		Transport		0	0.0190694	0.1	0	0	0	0	0	0	0	0
Ar0881	Ethanol transport (p)	etoh[c] -> etoh[p]		Transport		0	0	0	0	0	0	0	0	0	0	0
Ar0882	L-Isoleucine transport via ABC-type branched-chain amino acid transport systems	atp[c] + h2o[c] + ileL[p] -> adp[c] + h[c] + pi[c] + ileL[c]	SPLC1_S060770	Transport		0	0	0	0	0	0	0	0	0	0	0
Ar0883	L-Leucine transport via ABC-type branched-chain amino acid transport systems	atp[c] + h2o[c] + leuL[p] -> adp[c] + h[c] + pi[c] + leuL[c]	SPLC1_S060770	Transport		0	0	0	0	0	0	0	0	0	0	0
Ar0884	L-Valine transport via ABC-type branched-chain amino acid transport systems	atp[c] + h2o[c] + valL[p] -> adp[c] + h[c] + pi[c] + valL[c]	SPLC1_S060770	Transport		0	0	0	0	0	0	0	0	0	0	0
Ar0885	L-Glutamine transport via polar amino acid ABC transporter	atp[c] + h2o[c] + glnL[p] -> adp[c] + h[c] + pi[c] + glnL[c]	SPLC1_S411670 and SPLC1_S411680 and SPLC1_S541010	Transport		0	0	0	0	0	0	0	0	0	0	0
Ar0886	L-Asparagine transport via polar amino acid ABC transporter	atp[c] + h2o[c] + asnL[p] -> adp[c] + h[c] + pi[c] + asnL[c]	SPLC1_S411670 and SPLC1_S411680 and SPLC1_S541010	Transport		0	0	0	0	0	0	0	0	0	0	0
Ar0887	L-Histidine transport via polar amino acid ABC transporter	atp[c] + h2o[c] + hisL[p] -> adp[c] + h[c] + pi[c] + hisL[c]	SPLC1_S411670 and SPLC1_S411680 and SPLC1_S541010	Transport		0	0	0	0	0	0	0	0	0	0	0
Ar0888	L-Serine transport via polar amino acid ABC transporter	atp[c] + h2o[c] + serL[p] -> adp[c] + h[c] + pi[c] + serL[c]	SPLC1_S411670 and SPLC1_S411680 and SPLC1_S541010	Transport		0	0	0	0	0	0	0	0	0	0	0
Ar0889	L-Threonine transport via polar amino acid ABC transporter	atp[c] + h2o[c] + thrL[p] -> adp[c] + h[c] + pi[c] + thrL[c]	SPLC1_S411670 and SPLC1_S411680 and SPLC1_S541010	Transport		0	0	0	0	0	0	0	0	0	0	0
Ar0890	L-Tyrosine transport via polar amino acid ABC transporter	atp[c] + h2o[c] + tyrL[p] -> adp[c] + h[c] + pi[c] + tyrL[c]	SPLC1_S411670 and SPLC1_S411680 and SPLC1_S541010	Transport		0	0	0	0	0	0	0	0	0	0	0
Ar0891	L-Cysteine transport via polar amino acid ABC transporter	atp[c] + h2o[c] + cysL[p] -> adp[c] + h[c] + pi[c] + cysL[c]	SPLC1_S411670 and SPLC1_S411680 and SPLC1_S541010	Transport		0	0	0	0	0	0	0	0	0	0	0
Ar0892	L-Methionine transport via polar amino acid ABC transporter	atp[c] + h2o[c] + metL[p] -> adp[c] + h[c] + pi[c] + metL[c]	SPLC1_S411670 and SPLC1_S411680 and SPLC1_S541010	Transport		0	0	0	0	0	0	0	0	0	0	0
Ar0893	Sink Methanol	meoh[c] -> meoh[e]		Transport		4.41402e-10	3.70217e-10	2.99022e-10	2.27826e-10	1.5663e-10	8.54348e-11	0	3.42489e-10	2.42713e-10	1.42938e-10	4.31625e-11
Ar0894	meoh exchange	meoh[e] <=>		Transport		4.41402e-10	3.70217e-10	2.99022e-10	2.27826e-10	1.5663e-10	8.54348e-11	0	3.42489e-10	2.42713e-10	1.42938e-10	4.31625e-11
Ar0895	L-Tryptophan transport via polar amino acid ABC transporter	atp[c] + h2o[c] + trpL[p] -> adp[c] + h[c] + pi[c] + trpL[c]	SPLC1_S411670 and SPLC1_S411680 and SPLC1_S541010	Transport		0	0	0	0	0	0	0	0	0	0	0
Ar0896	L-Aspartate transport via Amino-acid ABC transporter	atp[c] + h2o[c] + aspL[p] -> adp[c] + h[c] + pi[c] + aspL[c]	SPLC1_S542610	Transport		0	0	0	0	0	0	0	0	0	0	0
Ar0897	L-Glutamate transport via Amino-acid ABC transporter	atp[c] + h2o[c] + gluL[p] -> adp[c] + h[c] + pi[c] + gluL[c]	SPLC1_S542610	Transport		0	0	0	0	0	0	0	0	0	0	0
Ar0898	L-Arginine transport via High affinity arginine ABC transporter	atp[c] + h2o[c] + argL[p] -> adp[c] + h[c] + pi[c] + argL[c]	SPLC1_S530910	Transport		0	0	0	0	0	0	0	0	0	0	0
Ar0899	L-Lysine transport ABC-type amino acid transport	atp[c] + h2o[c] + lysL[p] -> adp[c] + h[c] + pi[c] + lysL[c]	SPLC1_S501090	Transport		0	0	0	0	0	0	0	0	0	0	0
Ar0900	L-Lysine transport out via lysine exporter protein	atp[c] + h2o[c] + lysL[c] -> adp[c] + h[c] + pi[c] + lysL[p]	SPLC1_S170850	Transport		0	0	0	0	0	0	0	0	0	0	0
Ar0901	L-Phenylalanine transport via ABC-type amino acid transporter	atp[c] + h2o[c] + pheL[p] -> adp[c] + h[c] + pi[c] + pheL[c]	SPLC1_S501090	Transport		0	0	0	0	0	0	0	0	0	0	0
Ar0902	L-Alanine transport via ABC-type amino acid transporter	atp[c] + h2o[c] + alaL[p] -> adp[c] + h[c] + pi[c] + alaL[c]	SPLC1_S501090	Transport		0	0	0	0	0	0	0	0	0	0	0
Ar0903	Alanine transport via sodium alanine symporter	na1[p] + alaL[p] -> na1[c] + alaL[c]	SPLC1_S530730	Transport		0	0	0	0	0	0	0	0	0	0	0
Ar0904	Glycine transport via ABC-type amino acid transporter	atp[c] + h2o[c] + gly[p] -> adp[c] + h[c] + pi[c] + gly[c]	SPLC1_S501090	Transport		0	0	0	0	0	0	0	0	0	0	0
Ar0905	L-Proline transport via ABC-type amino acid transporter	atp[c] + h2o[c] + proL[p] -> adp[c] + h[c] + pi[c] + proL[c]	SPLC1_S501090	Transport		0	0	0	0	0	0	0	0	0	0	0
Ar0906	L-Homoserine transport via ABC-type amino acid transporter	atp[c] + h2o[c] + homL[p] -> adp[c] + h[c] + pi[c] + homL[c]	SPLC1_S501090	Transport		0	0	0	0	0	0	0	0	0	0	0
Ar0907	D-alanine reversible transport via proton symport (periplasm)	h[p] + alaD[p] <=> h[c] + alaD[c]		Transport		0.0184975	0.0155144	0.0125309	0.00954735	0.0065638	0.00358026	0	-0.104098	-0.228649	-0.353199	-0.47775
Ar0908	Ornithine transport via ABC-type amino acid transporter	atp[c] + h2o[c] + orn[p] -> adp[c] + h[c] + pi[c] + orn[c]	SPLC1_S501090	Transport		0	0	0	0	0	0	0	0	0	0	0
Ar0909	Urea transport via ABC system	atp[c] + h2o[c] + urea[p] -> adp[c] + h[c] + pi[c] + urea[c]	SPLC1_S100250 and SPLC1_S100260 and SPLC1_S100270 and SPLC1_S100280 and SPLC1_S100300 and SPLC1_S100290	Transport		0	0	0	0	0	0	0	0	0	0	0
Ar0910	biotin transport via ABC biotin transport system	atp[c] + h2o[c] + btn[p] -> adp[c] + h[c] + pi[c] + btn[c]	SPLC1_S180040 and SPLC1_S040400 and SPLC1_S170660	Transport		0	0	0	0	0	0	0	0	0	0	0
Ar0911	biotin transport via diffusion	btn[p] <=> btn[e]		Transport		0	0	0	0	0	0	0	0	0	0	0
Ar0912	D-galactose transport in via galactoside symporter	h[p] + gal[p] -> h[c] + gal[c]	SPLC1_S206590	Transport		0	0	0	0	0	0	0	0	0	0	0
Ar0913	spermidine transport via spermidineputrescine ABC transporter ATPase subunit	atp[c] + h2o[c] + spmd[p] -> adp[c] + h[c] + pi[c] + spmd[c]	SPLC1_S220230 and SPLC1_S570260 and SPLC1_S220240 and SPLC1_S220250	Transport		0	0	0	0	0	0	0	0	0	0	0
Ar0914	spermidine transport via diffusion	spmd[p] <=> spmd[e]	SPLC1_S220230 and SPLC1_S570260 and SPLC1_S220240 and SPLC1_S220250	Transport		0	0	0	0	0	0	0	0	0	0	0
Ar0915	putrescine transport via spermidineputrescine ABC transporter ATPase subunit	atp[c] + h2o[c] + ptrc[p] -> adp[c] + h[c] + pi[c] + ptrc[c]		Transport		0	0	0	0	0	0	0	0	0	0	0
Ar0916	putrescine transport via diffusion	ptrc[p] <=> ptrc[c]	SPLC1_S202610	Transport		0	0	0	0	0	0	0	0	0	0	0
Ar0917	cobalt transport in via permease CorA	cobalt2[p] -> cobalt2[c]	SPLC1_S540360	Transport		8.82805e-10	7.40435e-10	5.98044e-10	4.55652e-10	3.13261e-10	1.7087e-10	0	6.84978e-10	4.85427e-10	2.85876e-10	8.6325e-11
Ar0918	nickel (+2) transport in via permease CorA	ni2[p] -> ni2[c]		Transport		0	0	0	0	0	0	0	0	0	0	0
Ar0919	cobalt transport in via diffusion	cobalt2[p] <=> cobalt2[e]	SPLC1_S061060	Transport		-8.82778e-10	-7.40442e-10	-5.97993e-10	-4.55657e-10	-3.13207e-10	-1.70871e-10	0	-6.84963e-10	-4.85443e-10	-2.85922e-10	-8.62883e-11
Ar0920	nickel (+2) transport via diffusion	ni2[p] <=> ni2[e]	SPLC1_S500220	Transport		0	0	0	0	0	0	0	0	0	0	0
Ar0921	Copper (Cu +1) transport out via ABC transporter by copper-translocating P-type ATPase	atp[c] + h2o[c] + cu[c] -> adp[c] + h[c] + pi[c] + cu[p]	SPLC1_S033160	Transport		0	0	0	0	0	0	0	0	0	0	0
Ar0922	Copper (Cu+2) out via ABC transporter	atp[c] + h2o[c] + cu2[c] -> adp[c] + h[c] + pi[c] + cu2[p]	SPLC1_S012060	Transport		0	0	0	0	0	0	0	0	0	0	0
Ar0923	Cyanate transport by ABC transporter	atp[c] + h2o[c] + cynt[p] -> h[c] + pi[c] + cynt[c]		Transport		0	0	0	0	0	0	0	0	0	0	0
Ar0924	Cyanate transport via diffusion	cynt[p] <=> cynt[e]		Transport		0	0	0	0	0	0	0	0	0	0	0
Ar0925	Cyanate transport	cynt[e] ->	SPLC1_S080770	Exchange		0	0	0	0	0	0	0	0	0	0	0
Ar0926	manganese (Mn+2) transport in via proton symport	h[p] + mn2[p] -> h[c] + mn2[c]	SPLC1_S080770 or SPLC1_S080790	Transport		1.90886e-06	1.60102e-06	1.29313e-06	9.85241e-07	6.77353e-07	3.69465e-07	0	1.4811e-06	1.04962e-06	6.1814e-07	1.86658e-07
Ar0927	manganese (Mn+2) transport in via via diffusion	mn2[p] <=> mn2[e]	SPLC1_S532190	Transport		-1.90886e-06	-1.60102e-06	-1.29313e-06	-9.85241e-07	-6.77353e-07	-3.69466e-07	0	-1.4811e-06	-1.04962e-06	-6.1814e-07	-1.86658e-07
Ar0928	chloride transport via channel core	cl[p] -> cl[c]		Transport		0	0	0	0	0	0	0	0	0	0	0
Ar0929	chloride transport via channel core	cl[p] <=> cl[e]		Transport		0	0	0	0	0	0	0	0	0	0	0
Ar0930	hydrogen peroxide transport	h2o2[c] <=> h2o2[p]		Transport		0.372398	0.331411	0.352276	0.270213	0.253213	0.236214	0.215815	0.290203	0.20566	0.121117	0.0365732
Ar0931	Hydrogen peroxide transport (e)	h2o2[p] <=> h2o2[e]		Transport		0.372398	0.331411	0.352276	0.270213	0.253213	0.236214	0.215815	0.290203	0.20566	0.121117	0.0365732
Ar0932	H2S transport	h2s[c] <=> h2s[p]		Transport		0	0	0	0	0	0	0	0	0	0	0
Ar0933	Sulfite transport	so3[c] <=> so3[p]		Transport		0	0	0	0	0	0	0	0	0	0	0
Ar0934	O2 transport (e)	o2[p] <=> o2[e]	SPLC1_S051310	Transport		2.06345	1.96882	1.81231	1.79776	1.70064	1.60352	1.48698	2.19641	2.33092	2.46544	2.59996
Ar0935	Proton transport (e)	h[p] <=> h[e]		Transport		0	0	0	0	0	0	0	0	0	0	0
Ar0936	H2O transport (e)	h2o[p] <=> h2o[e]	SPLC1_S410720 or SPLC1_S532440 or SPLC1_S490360 or SPLC1_S530370	Transport		0	0	0	0	0	0	0	0	0	0	0
Ar0937	D-glucose transport transport via diffusion by carbohydrate-selective porin OprB	aglcD[p] <=> aglcD[e]	SPLC1_S410720 or SPLC1_S532440 or SPLC1_S490360 or SPLC1_S530370	Transport		0	0	0	0	0	0	0	0	0	0	0
Ar0938	D-glucose transport transport via diffusion by carbohydrate-selective porin OprB	bglcD[p] <=> bglcD[e]	SPLC1_S410720 or SPLC1_S532440 or SPLC1_S490360 or SPLC1_S530370	Transport		0	0	0	0	0	0	0	0	0	0	0
Ar0939	D-Fructose transport via diffusion by carbohydrate-selective porin OprB	fru[p] <=> fru[e]	SPLC1_S410720 or SPLC1_S532440 or SPLC1_S490360 or SPLC1_S530370	Transport		0	0	0	0	0	0	0	0	0	0	0
Ar0940	D-Lactose transport via diffusion by carbohydrate-selective porin OprB	lcts[p] <=> lcts[e]	SPLC1_S410720 or SPLC1_S532440 or SPLC1_S490360 or SPLC1_S530370	Transport		0	0	0	0	0	0	0	0	0	0	0
Ar0941	D-Galactose transport via diffusion by carbohydrate-selective porin OprB	gal[p] <=> gal[e]	SPLC1_S410720 or SPLC1_S532440 or SPLC1_S490360 or SPLC1_S530370	Transport		0	0	0	0	0	0	0	0	0	0	0
Ar0942	Maltose transport via diffusion by carbohydrate-selective porin OprB	malt[p] <=> malt[e]	SPLC1_S410720 or SPLC1_S532440 or SPLC1_S490360 or SPLC1_S530370	Transport		0	0	0	0	0	0	0	0	0	0	0
Ar0943	Sucrose transport via diffusion by carbohydrate-selective porin OprB	sucr[p] <=> sucr[e]		Transport		0	0	0	0	0	0	0	0	0	0	0
Ar0944	Citrate transport (e)	cit[p] <=> cit[e]		Transport		0	0	0	0	0	0	0	0	0	0	0
Ar0945	Acetate transport (e)	ac[p] <=> ac[e]		Transport		0	0.1	0.1	0.00189915	0.00130567	0.000712183	0	0	0	0	0
Ar0946	Phosphate transport (e)	pi[p] <=> pi[e]	SPLC1_S370690 or SPLC1_S370700	Transport		-0.0159608	-0.0133868	-0.0108124	-0.00823803	-0.00566364	-0.00308926	0	-0.0123841	-0.00877634	-0.00516853	-0.00156072
Ar0947	Sulfate transport (e)	so4[p] <=> so4[e]	SPLC1_S030430	Transport		-0.00394422	-0.00330814	-0.00267196	-0.00203578	-0.0013996	-0.000763416	0	-0.00306036	-0.0021688	-0.00127724	-0.000385685
Ar0948	nitrate transport via diffusion (extracellular to periplasm)	no3[p] <=> no3[e]	SPLC1_S061060	Transport		-0.309993	-0.26	-0.21	-0.16	-0.11	-0.06	0	-0.36	-0.41	-0.46	-0.51
Ar0949	Mg transport via diffusion	mg2[p] <=> mg2[e]	SPLC1_S061060	Transport		-0.000295945	-0.000248218	-0.000200483	-0.000152749	-0.000105015	-5.7281e-05	0	-0.000229627	-0.000162731	-9.58348e-05	-2.89389e-05
Ar0950	Calcium transport via diffusion	ca2[p] <=> ca2[e]		Transport		-6.30868e-05	-5.29128e-05	-4.27373e-05	-3.25617e-05	-2.23862e-05	-1.22107e-05	0	-4.89498e-05	-3.46895e-05	-2.04292e-05	-6.16894e-06
Ar0951	Molybdenum transport via diffusion	mobd[p] <=> mobd[e]	SPLC1_S051310	Transport		0	0	0	0	0	0	0	0	0	0	0
Ar0952	Sodium transport (e) via diffusion	na1[p] <=> na1[e]	SPLC1_S170950 or SPLC1_S061060	Transport		-0.000824778	-0.000691766	-0.000558734	-0.000425702	-0.00029267	-0.000159638	0	-0.000639954	-0.00045352	-0.000267085	-8.06508e-05
Ar0953	K+ transport via potassium channel protein	k[p] <=> k[e]	SPLC1_S061060	Transport		-0.000754377	-0.000632719	-0.000511042	-0.000389365	-0.000267689	-0.000146012	0	-0.000585329	-0.000414809	-0.000244288	-7.37667e-05
Ar0954	Ammonia transport via diffusion	nh4[p] <=> nh4[e]	SPLC1_S061060	Transport		0	0	0	0	0	0	0	0	0	0	0
Ar0955	Copper (Cu +1) transport via diffusion	cu[e] <=> cu[p]	SPLC1_S061060	Transport		0	0	0	0	0	0	0	0	0	0	0
Ar0956	Cu2+ transport via diffusion	cu2[p] <=> cu2[e]	SPLC1_S520890	Transport		-3.96891e-07	-3.32885e-07	-2.68868e-07	-2.04852e-07	-1.40836e-07	-7.68196e-08	0	-3.07952e-07	-2.18238e-07	-1.28524e-07	-3.881e-08
Ar0957	Fe2+ transport via diffusion	fe2[p] <=> fe2[e]		Transport		-2.16589e-05	-1.8166e-05	-1.46725e-05	-1.11791e-05	-7.68561e-06	-4.19215e-06	0	-1.68054e-05	-1.19096e-05	-7.01374e-06	-2.11792e-06
Ar0958	H2 transport (e)	h2[p] <=> h2[e]	SPLC1_S202290 or SPLC1_S033350	Transport		0	0	0	0	0	0	0	0	0	0	0
Ar0959	Cadmium transport via diffusion	cd2[p] <=> cd2[e]	SPLC1_S202290 or SPLC1_S033350	Transport		0	0	0	0	0	0	0	0	0	0	0
Ar0960	Zinc transport via diffusion	zn2[e] <=> zn2[p]	SPLC1_S061060	Transport		9.63879e-07	8.08434e-07	6.52966e-07	4.97498e-07	3.4203e-07	1.86562e-07	0	7.47884e-07	5.30007e-07	3.1213e-07	9.42528e-08
Ar0961	Fe3+ transport via diffusion	fe3[p] <=> fe3[e]		Transport		0	0	0	0	0	0	0	0	0	0	0
Ar0962	H2S transport (e)	h2s[p] <=> h2s[e]	SPLC1_S061060	Transport		0	0	0	0	0	0	0	0	0	0	0
Ar0963	Nitrite transport (e)	no2[p] <=> no2[e]		Transport		0	0	0	0	0	0	0	0	0	0	0
Ar0964	Superoxide anion transport (e)	o2s[p] <=> o2s[e]		Transport		0	0	0	0	0	0	0	0	0	0	0
Ar0965	Sulfite transport (e)	so3[p] <=> so3[e]		Transport		0	0	0	0	0	0	0	0	0	0	0
Ar0966	Uracil transport (e)	ura[p] <=> ura[e]		Transport		0	0	0	0	0	0	0	0	0	0	0
Ar0967	alpha-ketoglutarate transport (e)	akg[p] <=> akg[e]		Transport		0	0	0	0	0	0	0	0	0	0	0
Ar0968	Succinate transport (e)	succ[p] <=> succ[e]		Transport		0	0	0	0	0	0	0	0	0	0	0
Ar0969	Malate transport (e)	malS[p] <=> malS[e]		Transport		0	0	0	0	0	0	0	0	0	0	0
Ar0970	Fumarate transport (e)	fum[p] <=> fum[e]		Transport		0	0	0	0	0	0	0	0	0	0	0
Ar0971	Pyruvate transport (e)	pyr[p] <=> pyr[e]		Transport		0	0.0190694	0.1	0	0	0	0	0	0	0	0
Ar0972	Ethanol transport (e)	etoh[p] <=> etoh[e]		Transport		0	0	0	0	0	0	0	0	0	0	0
Ar0973	L-Isoleucine transport (e)	ileL[p] <=> ileL[e]		Transport		0	0	0	0	0	0	0	0	0	0	0
Ar0974	L-Leucine transport (e)	leuL[p] <=> leuL[e]		Transport		0	0	0	0	0	0	0	0	0	0	0
Ar0975	L-Lysine transport (e)	lysL[p] <=> lysL[e]		Transport		0	0	0	0	0	0	0	0	0	0	0
Ar0976	L-Methionine transport (e)	metL[p] <=> metL[e]		Transport		0	0	0	0	0	0	0	0	0	0	0
Ar0977	L-Phenylalanine transport (e)	pheL[p] <=> pheL[e]		Transport		0	0	0	0	0	0	0	0	0	0	0
Ar0978	L-Threonine transport (e)	thrL[p] <=> thrL[e]		Transport		0	0	0	0	0	0	0	0	0	0	0
Ar0979	L-Tryptophan transport (e)	trpL[p] <=> trpL[e]		Transport		0	0	0	0	0	0	0	0	0	0	0
Ar0980	L-Valine transport (e)	valL[p] <=> valL[e]		Transport		0	0	0	0	0	0	0	0	0	0	0
Ar0981	L-Arginine transport (e)	argL[p] <=> argL[e]		Transport		0	0	0	0	0	0	0	0	0	0	0
Ar0982	L-Histidine transport (e)	hisL[p] <=> hisL[e]		Transport		0	0	0	0	0	0	0	0	0	0	0
Ar0983	L-Alanine transport (e)	alaL[p] <=> alaL[e]		Transport		0	0	0	0	0	0	0	0	0	0	0
Ar0984	L-Aspartate transport (e)	aspL[p] <=> aspL[e]		Transport		0	0	0	0	0	0	0	0	0	0	0
Ar0985	L-Glutamate transport (e)	gluL[p] <=> gluL[e]		Transport		0	0	0	0	0	0	0	0	0	0	0
Ar0986	L-Cysteine transport (e)	cysL[p] <=> cysL[e]		Transport		0	0	0	0	0	0	0	0	0	0	0
Ar0987	Glycine transport (e)	gly[p] <=> gly[e]		Transport		0	0	0	0	0	0	0	0	0	0	0
Ar0988	L-Proline transport (e)	proL[p] <=> proL[e]		Transport		0	0	0	0	0	0	0	0	0	0	0
Ar0989	L-Serine transport (e)	serL[p] <=> serL[e]		Transport		0	0	0	0	0	0	0	0	0	0	0
Ar0990	L-Tyrosine transport (e)	tyrL[p] <=> tyrL[e]		Transport		0	0	0	0	0	0	0	0	0	0	0
Ar0991	L-Asparagine transport (e)	asnL[p] <=> asnL[e]		Transport		0	0	0	0	0	0	0	0	0	0	0
Ar0992	L-Glutamine transport (e)	glnL[p] <=> glnL[e]		Transport		0	0	0	0	0	0	0	0	0	0	0
Ar0993	L-Homoserine transport (e)	homL[p] <=> homL[e]		Transport		0	0	0	0	0	0	0	0	0	0	0
Ar0994	Ornithine transport (e)	orn[p] <=> orn[e]		Transport		0	0	0	0	0	0	0	0	0	0	0
Ar0995	Urea transport (e)	urea[p] <=> urea[e]		Transport		0	0	0	0	0	0	0	0	0	0	0
Ar0996	Transport ala-D	alaD[p] <=> alaD[e]		Transport		0	0	0	0	0	0	0	0.118451	0.23882	0.359189	0.479559
Ar0997	Hg2+ transport (p)	hg2[c] <=> hg2[p]		Transport		0	0	0	0	0	0	0	0	0	0	0
Ar0998	Ribose transport (e)	ribD[p] <=> ribD[e]		Transport		0	0	0	0	0	0	0	0	0	0	0
Ar0999	Ribose transport (p)	ribD[c] <=> ribD[p]		Transport		0	0	0	0	0	0	0	0	0	0	0
Ar1000	Hg2+ transport (e)	hg2[p] <=> hg2[e]		Transport		0	0	0	0	0	0	0	0	0	0	0
Ar1001	glycero-3-phosphocholine transport via diffusion (extracellular to periplasm)	g3pc[e] <=> g3pc[p]		Transport		0	0	0	0	0	0	0	0	0	0	0
Ar1002	glycero-3-phosphoethanolamine transport via diffusion (extracellular to periplasm)	g3pe[e] <=> g3pe[p]		Transport		0	0	0	0	0	0	0	0	0	0	0
Ar1003	Sink p-Cresol	4crsol[c] -> 4crsol[e]		Transport		8.26053e-08	6.92836e-08	5.59598e-08	4.2636e-08	2.93123e-08	1.59885e-08	0	6.40944e-08	4.54221e-08	2.67498e-08	8.07755e-09
Ar1004	Sink needed to allow carbon monoxide to leave system	co[c] -> co[e]		Transport		5.87221e-05	4.92519e-05	3.97804e-05	3.03089e-05	2.08374e-05	1.13658e-05	0	4.55631e-05	3.22894e-05	1.90158e-05	5.74213e-06
Ar1005	Lactate transport (p)	lacL[c] -> lacL[e]		Transport		0	0	0.00481816	0.1	0.1	0.1	0.1	0	0	0	0
Ar1006	biomass export	biomass[c] -> biomass[e]		Transport		0.025223	0.0211553	0.017087	0.0130186	0.00895031	0.00488199	0	0.0195708	0.0138693	0.00816788	0.00246643
Ar1007	Phycocyanobilin export	3zpcy[c] -> 3zpcy[e]		Modeling		0	0	0	0	0	0	0	0	0	0	0
Ar1008	scl_PHA export	scl_PHA[c] -> scl_PHA[e]		Modeling		0	0	0	0	0	0	0	0	0	0	0
Ar1009	Exopolysaccharide transport (e)	exosca[p] -> exosca[e]		Modeling		0	0	0	0	0	0	0	0	0	0	0
Ar1010	GLA export	glinoACP[c] -> glinoACP[e]		Modeling		0	0	0	0	0	0	0	0	0	0	0
Ar1011	Exchange CO	co[e] <=>		Exchange		5.87221e-05	4.92519e-05	3.97804e-05	3.03089e-05	2.08374e-05	1.13658e-05	0	4.55631e-05	3.22894e-05	1.90158e-05	5.74213e-06
Ar1012	p-Cresol Exchange	4crsol[e] <=>		Exchange		8.26053e-08	6.92836e-08	5.59598e-08	4.26361e-08	2.93122e-08	1.59885e-08	0	6.40944e-08	4.54221e-08	2.67498e-08	8.07756e-09
Ar1013	sn-Glycero-3-phosphocholine exchange	g3pc[e] <=>		Exchange		0	0	0	0	0	0	0	0	0	0	0
Ar1014	sn-Glycero-3-phosphoethanolamine exchange	g3pe[e] <=>		Exchange		0	0	0	0	0	0	0	0	0	0	0
Ar1015	D-glucose exchange	bglcD[e] <=>		Exchange		0	0	0	0	0	0	0	0	0	0	0
Ar1016	D-Fructose exchange	fru[e] <=>		Exchange		0	0	0	0	0	0	0	0	0	0	0
Ar1017	D-Lactose exchange	lcts[e] <=>		Exchange		0	0	0	0	0	0	0	0	0	0	0
Ar1018	D-Galactose exchange	gal[e] <=>		Exchange		0	0	0	0	0	0	0	0	0	0	0
Ar1019	Maltose exchange	malt[e] <=>		Exchange		0	0	0	0	0	0	0	0	0	0	0
Ar1020	Sucrose exchange	sucr[e] <=>		Exchange		0	0	0	0	0	0	0	0	0	0	0
Ar1021	Citrate exchange	cit[e] <=>		Exchange		0	0	0	0	0	0	0	0	0	0	0
Ar1022	Calcium exchange	ca2[e] <=>		Exchange		-6.30868e-05	-5.29128e-05	-4.27373e-05	-3.25617e-05	-2.23862e-05	-1.22107e-05	0	-4.89498e-05	-3.46895e-05	-2.04292e-05	-6.16894e-06
Ar1023	Molybdenum exchange	mobd[e] <=>		Exchange		0	0	0	0	0	0	0	0	0	0	0
Ar1024	Sodium exchange	na1[e] <=>		Exchange		-0.000824778	-0.000691766	-0.000558734	-0.000425702	-0.00029267	-0.000159638	0	-0.000639954	-0.00045352	-0.000267085	-8.06508e-05
Ar1025	K+ exchange	k[e] <=>		Exchange		-0.000754377	-0.000632719	-0.000511042	-0.000389365	-0.000267689	-0.000146012	0	-0.000585329	-0.000414809	-0.000244288	-7.37667e-05
Ar1026	Mn2+ exchange	mn2[e] <=>		Exchange		-1.90886e-06	-1.60102e-06	-1.29313e-06	-9.85241e-07	-6.77353e-07	-3.69466e-07	0	-1.4811e-06	-1.04962e-06	-6.1814e-07	-1.86658e-07
Ar1027	Ammonia exchange	nh4[e] <=>		Exchange		0	0	0	0	0	0	0	0	0	0	0
Ar1028	Cu2+ exchange	cu2[e] <=>		Exchange		-3.96891e-07	-3.32885e-07	-2.68868e-07	-2.04852e-07	-1.40836e-07	-7.68196e-08	0	-3.07952e-07	-2.18238e-07	-1.28524e-07	-3.881e-08
Ar1029	Zinc exchange	zn2[e] <=>		Exchange		-9.63879e-07	-8.08434e-07	-6.52966e-07	-4.97498e-07	-3.4203e-07	-1.86562e-07	0	-7.47884e-07	-5.30007e-07	-3.1213e-07	-9.42528e-08
Ar1030	Fe2+ exchange	fe2[e] <=>		Exchange		-2.16589e-05	-1.8166e-05	-1.46725e-05	-1.11791e-05	-7.68561e-06	-4.19215e-06	0	-1.68054e-05	-1.19096e-05	-7.01374e-06	-2.11792e-06
Ar1031	Cadmium exchange	cd2[e] <=>		Exchange		0	0	0	0	0	0	0	0	0	0	0
Ar1032	Fe3+ exchange	fe3[e] <=>		Exchange		0	0	0	0	0	0	0	0	0	0	0
Ar1033	H2S exchange	h2s[e] <=>		Exchange		0	0	0	0	0	0	0	0	0	0	0
Ar1034	Hg2+ exchange	hg2[e] <=>		Exchange		0	0	0	0	0	0	0	0	0	0	0
Ar1035	Ni2+ exchange	ni2[e] <=>		Exchange		0	0	0	0	0	0	0	0	0	0	0
Ar1036	Nitrite exchange	no2[e] <=>		Exchange		0	0	0	0	0	0	0	0	0	0	0
Ar1037	Superoxide anion exchange	o2s[e] <=>		Exchange		0	0	0	0	0	0	0	0	0	0	0
Ar1038	Sulfite exchange	so3[e] <=>		Exchange		0	0	0	0	0	0	0	0	0	0	0
Ar1039	Uracil exchange	ura[e] <=>		Exchange		0	0	0	0	0	0	0	0	0	0	0
Ar1040	L-Isoleucine exchange	ileL[e] <=>		Exchange		0	0	0	0	0	0	0	0	0	0	0
Ar1041	L-Leucine exchange	leuL[e] <=>		Exchange		0	0	0	0	0	0	0	0	0	0	0
Ar1042	L-Lysine exchange	lysL[e] <=>		Exchange		0	0	0	0	0	0	0	0	0	0	0
Ar1043	L-Methionine exchange	metL[e] <=>		Exchange		0	0	0	0	0	0	0	0	0	0	0
Ar1044	L-Phenylalanine exchange	pheL[e] <=>		Exchange		0	0	0	0	0	0	0	0	0	0	0
Ar1045	L-Threonine exchange	thrL[e] <=>		Exchange		0	0	0	0	0	0	0	0	0	0	0
Ar1046	L-Tryptophan exchange	trpL[e] <=>		Exchange		0	0	0	0	0	0	0	0	0	0	0
Ar1047	L-Valine exchange	valL[e] <=>		Exchange		0	0	0	0	0	0	0	0	0	0	0
Ar1048	L-Arginine exchange	argL[e] <=>		Exchange		0	0	0	0	0	0	0	0	0	0	0
Ar1049	L-Histidine exchange	hisL[e] <=>		Exchange		0	0	0	0	0	0	0	0	0	0	0
Ar1050	L-Alanine exchange	alaL[e] <=>		Exchange		0	0	0	0	0	0	0	0	0	0	0
Ar1051	L-Aspartate exchange	aspL[e] <=>		Exchange		0	0	0	0	0	0	0	0	0	0	0
Ar1052	L-Glutamate exchange	gluL[e] <=>		Exchange		0	0	0	0	0	0	0	0	0	0	0
Ar1053	L-Cysteine exchange	cysL[e] <=>		Exchange		0	0	0	0	0	0	0	0	0	0	0
Ar1054	Glycine exchange	gly[e] <=>		Exchange		0	0	0	0	0	0	0	0	0	0	0
Ar1055	L-Proline exchange	proL[e] <=>		Exchange		0	0	0	0	0	0	0	0	0	0	0
Ar1056	L-Serine exchange	serL[e] <=>		Exchange		0	0	0	0	0	0	0	0	0	0	0
Ar1057	L-Tyrosine exchange	tyrL[e] <=>		Exchange		0	0	0	0	0	0	0	0	0	0	0
Ar1058	L-Asparagine exchange	asnL[e] <=>		Exchange		0	0	0	0	0	0	0	0	0	0	0
Ar1059	L-Glutamine exchange	glnL[e] <=>		Exchange		0	0	0	0	0	0	0	0	0	0	0
Ar1060	L-Homoserine exchange	homL[e] <=>		Exchange		0	0	0	0	0	0	0	0	0	0	0
Ar1061	Ornithine exchange	orn[e] <=>		Exchange		0	0	0	0	0	0	0	0	0	0	0
Ar1062	Exchange ala-L	alaL[e] <=>		Exchange		0	0	0	0	0	0	0	0	0	0	0
Ar1063	Exchange spmd	spmd[e] <=>		Exchange		0	0	0	0	0	0	0	0	0	0	0
Ar1064	Exchange cl	cl[e] <=>		Exchange		0	0	0	0	0	0	0	0	0	0	0
Ar1065	Exchange ala-D	alaD[e] <=>		Exchange		0	0	0	0	0	0	0	0.118451	0.23882	0.359189	0.479559
Ar1066	Exchange Cu	cu[e] <=>		Exchange		0	0	0	0	0	0	0	0	0	0	0
Ar1067	Hg2+ exchange	hg2[e] <=>		Exchange		0	0	0	0	0	0	0	0	0	0	0
Ar1068	Ribose exchange	ribD[e] <=>		Exchange		0	0	0	0	0	0	0	0	0	0	0
Ar1069	Proton exchange	h[e] <=>		Exchange		0	0	0	0	0	0	0	0	0	0	0
Ar1070	Co2+ exchange	cobalt2[e] <=>		Exchange		-8.82778e-10	-7.40442e-10	-5.97993e-10	-4.55657e-10	-3.13207e-10	-1.70871e-10	0	-6.84963e-10	-4.85443e-10	-2.85922e-10	-8.62883e-11
Ar1071	CO2 exchange	co2[e] <=>		Exchange		0	0	0	0	0	0	0	0	0	0	0
Ar1072	H2O exchange	h2o[e] <=>		Exchange		0	0	0	0	0	0	0	0	0	0	0
Ar1073	Urea exchange	urea[e] <=>		Exchange		0	0	0	0	0	0	0	0	0	0	0
Ar1074	Biotin exchange	btn[e] <=>		Exchange		0	0	0	0	0	0	0	0	0	0	0
Ar1075	Ethanol exchange	etoh[e] <=>		Exchange		0	0	0	0	0	0	0	0	0	0	0
Ar1076	alpha-ketoglutarate exchange	akg[e] <=>		Exchange		0	0	0	0	0	0	0	0	0	0	0
Ar1077	Succinate exchange	succ[e] <=>		Exchange		0	0	0	0	0	0	0	0	0	0	0
Ar1078	Malate exchange	malS[e] <=>		Exchange		0	0	0	0	0	0	0	0	0	0	0
Ar1079	Fumarate exchange	fum[e] <=>		Exchange		0	0	0	0	0	0	0	0	0	0	0
Ar1080	Acetate exchange	ac[e] <=>		Exchange		0	0.1	0.1	0.00189915	0.00130567	0.000712183	0	0	0	0	0
Ar1081	Pyruvate exchange	pyr[e] <=>		Exchange		0	0.0190694	0.1	0	0	0	0	0	0	0	0
Ar1082	Lactate transport (e)	lacL[e] ->		Exchange		0	0	0.00481816	0.1	0.1	0.1	0.1	0	0	0	0
Ar1083	Hydrogen peroxide exchange	h2o2[e] <=>		Exchange		0.372398	0.331411	0.352276	0.270213	0.253213	0.236214	0.215815	0.290203	0.20566	0.121117	0.0365732
Ar1084	GLA exchange	glinoACP[e] ->		Exchange		0	0	0	0	0	0	0	0	0	0	0
Ar1085	Exopolysaccharide exchange	exosca[e] ->		Exchange		0	0	0	0	0	0	0	0	0	0	0
Ar1086	H2 exchange	h2[e] <=>		Exchange		0	0	0	0	0	0	0	0	0	0	0
Ar1087	ExGlycogen	glycogen[e] <=>		Exchange		0	0	0	0.0779838	0.121056	0.164128	0.215815	0	0	0	0
Ar1088	Phycocyanobilin export2	3zpcy[e] ->		Exchange		0	0	0	0	0	0	0	0	0	0	0
Ar1089	PHA export2	scl_PHA[e] ->		Exchange		0	0	0	0	0	0	0	0	0	0	0
Ar1090	biomass export	biomass[e] ->		Exchange		0.025223	0.0211553	0.017087	0.0130186	0.00895031	0.00488199	0	0.0195708	0.0138693	0.00816788	0.00246643
Ar1091	Phosphate exchange	pi[e] <=>		Exchange		-0.0159608	-0.0133868	-0.0108124	-0.00823803	-0.00566364	-0.00308926	0	-0.0123841	-0.00877634	-0.00516853	-0.00156072
Ar1092	Sulfate exchange	so4[e] <=>		Exchange		-0.00394422	-0.00330814	-0.00267196	-0.00203578	-0.0013996	-0.000763416	0	-0.00306036	-0.0021688	-0.00127724	-0.000385685
Ar1093	Nitrate exchange	no3[e] <=>		Exchange		-0.309993	-0.26	-0.21	-0.16	-0.11	-0.06	0	-0.36	-0.41	-0.46	-0.51
Ar1094	Mg exchange	mg2[e] <=>		Exchange		-0.000295945	-0.000248218	-0.000200483	-0.000152749	-0.000105015	-5.7281e-05	0	-0.000229627	-0.000162731	-9.58348e-05	-2.89389e-05
Ar1095	Photon exchange	photon[e] <=>		Exchange		-100	-100	-100	-100	-100	-100	-100	-100	-100	-100	-100
Ar1096	O2 up exchange	o2[e] <=>		Exchange		2.06345	1.96882	1.81231	1.79776	1.70064	1.60352	1.48698	2.19641	2.33092	2.46544	2.59996
Ar1097	HCO3- exchange	hco3[e] <=>		Exchange		-1.59489	-1.59489	-1.59489	-1.59489	-1.59489	-1.59489	-1.59489	-1.59489	-1.59489	-1.59489	-1.59489
Ar1098	D-glucose exchange	aglcD[e] <=>		Exchange		0	0	0	0	0	0	0	0	0	0	0

## Sheet: FVA
Rxn name	Rxn description	Formula	Gene-reaction association	Sub for cal reporter pathway		Min flux	Max flux	Min flux	Max flux	Min flux	Max flux	Min flux	Max flux	Min flux	Max flux	Min flux	Max flux	Min flux	Max flux	Min flux	Max flux	Min flux	Max flux	Min flux	Max flux
Ar0001	glucokinase1	aglcD[c] + atp[c] -> ag6p[c] + adp[c] + h[c]	SPLC1_S271400 or SPLC1_S031020 or SPLC1_S206600	Glycolysis/Gluconeogenesis		0	35.0205	0	35.6978	0	36.2124	0	36.6889	0	37.0637	0	37.4278	0	37.8646	0	34.9784	0	34.865	0	34.9028
Ar0002	glucokinase2	atp[c] + bglcD[c] -> adp[c] + h[c] + bg6p[c]	SPLC1_S271400 or SPLC1_S031020 or SPLC1_S206600	Glycolysis/Gluconeogenesis		0	35.0205	0	35.6978	0	36.2124	0	36.6889	0	37.0637	0	37.4278	0	37.8646	0	34.9784	0	34.865	0	34.9028
Ar0003	glucose-6-phosphate isomerase (ag6p)	ag6p[c] <=> f6p[c]	SPLC1_S100740	Glycolysis/Gluconeogenesis		-8.79043	-0.0352947	-8.97068	-0.0296035	-9.14654	-0.0239095	-9.32149	-0.0182169	-9.49643	-0.0125243	-9.67141	-0.00683029	-9.88133	0	-8.77198	-0.0273855	-8.71969	-0.00345083	-8.73713	-0.0114286
Ar0004	glucose-6-phosphate isomerase (f6p)	bg6p[c] <=> f6p[c]	SPLC1_S100740	Glycolysis/Gluconeogenesis		0	0	0	0	0	0	0	0	0	0	0	0	0	0	0	0	0	0	0	0
Ar0005	glucose-6-phosphate isomerase (g6p)	ag6p[c] <=> bg6p[c]	SPLC1_S100740	Glycolysis/Gluconeogenesis		0	0	0	0	0	0	0	0	0	0	0	0	0	0	0	0	0	0	0	0
Ar0006	phosphoglucomutase (g6p)	bg6p[c] <=> ag1p[c]	SPLC1_S541610	Glycolysis/Gluconeogenesis		-8.75513	35.0205	-8.94107	35.6978	-9.10476	36.2124	-9.25502	36.6889	-9.39491	37.0637	-9.53409	37.4278	-9.70106	37.8646	-8.7446	34.9784	-8.71624	34.865	-8.72571	34.9028
Ar0007	phosphoglucomutase (ag1p)	ag1p[c] <=> ag6p[c]	SPLC1_S541610	Glycolysis/Gluconeogenesis		-35.0401	-0.019568	-35.7143	-0.0164127	-36.2257	-0.0132558	-36.699	-0.0100997	-37.1088	-0.00694367	-37.5126	-0.00378682	-37.9971	0	-34.9936	-0.015183	-34.8669	-0.0019132	-34.9092	-0.0063362
Ar0008	fructose-1,6-bisphosphatase	fdp[c] + h2o[c] -> f6p[c] + pi[c]	SPLC1_S171210 or SPLC1_S081020	Glycolysis/Gluconeogenesis		0	36.2422	0	36.894	0	37.4154	0	37.8957	0	38.2879	0	38.6694	0	39.127	0	36.1644	0	35.9437	0	36.0173
Ar0009	phosphofructokinase (atp)	atp[c] + f6p[c] -> adp[c] + h[c] + fdp[c]	SPLC1_S541540 or SPLC1_S040060	Glycolysis/Gluconeogenesis		0	35.0205	0	35.6978	0	36.2124	0	36.6889	0	37.0637	0	37.4278	0	37.8646	0	34.9784	0	34.865	0	34.9028
Ar0010	phosphofructokinase (ctp)	f6p[c] + ctp[c] -> h[c] + fdp[c] + cdp[c]	SPLC1_S541540 or SPLC1_S040060	Glycolysis/Gluconeogenesis		0	0	0	0	0	0	0	0	0	0	0	0	0	0	0	0	0	0	0	0
Ar0011	phosphofructokinase (utp)	f6p[c] + utp[c] -> h[c] + fdp[c] + udp[c]	SPLC1_S541540 or SPLC1_S040060	Glycolysis/Gluconeogenesis		0	0	0	0	0	0	0	0	0	0	0	0	0	0	0	0	0	0	0	0
Ar0012	phosphofructokinase (itp)	f6p[c] + itp[c] -> h[c] + fdp[c] + idp[c]	SPLC1_S541540 or SPLC1_S040060	Glycolysis/Gluconeogenesis		0	0	0	0	0	0	0	0	0	0	0	0	0	0	0	0	0	0	0	0
Ar0013	fructose-1,6-bisphosphate aldolase class II	fdp[c] <=> dhap[c] + g3p[c]	SPLC1_S300220	Glycolysis/Gluconeogenesis		-10.076	35.0205	-10.2654	35.6978	-10.4512	36.2124	-10.6117	36.6889	-10.7582	37.0637	-10.903	37.4278	-11.0768	37.8646	-10.067	34.9784	-10.0445	34.865	-10.052	34.9028
Ar0014	fructose-1,6-bisphosphate aldolase class II (s17bp)	dhap[c] + e4p[c] -> s17bp[c]	SPLC1_S300220	Glycolysis/Gluconeogenesis		0	36.2422	0	36.894	0	37.4154	0	37.8957	0	38.2879	0	38.6694	0	39.127	0	36.1644	0	35.9437	0	36.0173
Ar0015	triosephosphate isomerase	g3p[c] <=> dhap[c]	SPLC1_S500480	Glycolysis/Gluconeogenesis		1.22348	10.0779	1.19749	10.2669	1.17167	10.4524	1.17445	10.6127	1.19152	10.7589	1.20858	10.9034	1.22907	11.0768	1.18746	10.0685	1.0789	10.0447	1.11508	10.0526
Ar0016	glyceraldehyde 3-phosphate dehydrogenase 1 (NAD+)	pi[c] + g3p[c] + nad[c] <=> h[c] + 13dpg[c] + nadh[c]	SPLC1_S532100 or SPLC1_S040050	Glycolysis/Gluconeogenesis		-20.4202	-2.90184	-20.7562	-2.86239	-21.09	-2.82309	-21.4238	-2.841	-21.7576	-2.8875	-22.0914	-2.93397	-22.492	-2.98978	-20.3425	-2.84709	-20.1152	-2.68194	-20.191	-2.73698
Ar0017	phosphoglycerate mutase (rxn 1)	3pg[c] <=> 2pg[c]	SPLC1_S531410	Glycolysis/Gluconeogenesis		0.0382278	3.87553	0.0320636	3.97543	0.0258964	4.06662	0.0197308	4.15506	0.0135651	4.23453	0.0073979	4.31296	0	4.40704	0.0296613	3.90632	0.0037376	4.00261	0.0123783	3.97052
Ar0019	enolase	2pg[c] <=> h2o[c] + pep[c]	SPLC1_S051390	Glycolysis/Gluconeogenesis		0.0382278	3.87553	0.0320636	3.97543	0.0258964	4.06662	0.0197308	4.15506	0.0135651	4.23453	0.0073979	4.31296	0	4.40704	0.0296613	3.90632	0.0037376	4.00261	0.0123783	3.97052
Ar0020	pyruvate kinase 1	adp[c] + h[c] + pep[c] -> atp[c] + pyr[c]	SPLC1_S540980 or SPLC1_S090300	Glycolysis/Gluconeogenesis		0	3.82813	0	3.93567	0	4.03451	0	4.13059	0	4.21771	0	4.30378	0	4.40704	0	3.86954	0	3.99798	0	3.95517
Ar0021	aldose 1-epimerase	aglcD[c] <=> bglcD[c]	SPLC1_S300250	Glycolysis/Gluconeogenesis		-35.0205	0	-35.6978	0	-36.2124	0	-36.6889	0	-37.0637	0	-37.4278	0	-37.8646	0	-34.9784	0	-34.865	0	-34.9028	0
Ar0022	pyruvate dehydrogenase complexes rxn1 (pdhA pdhB)	4 h[c] + pyr[c] + thmpp[c] -> co2[c] + 2hThPP[c]	SPLC1_S101190 and SPLC1_S271360	Glycolysis/Gluconeogenesis		0.0197407	0.0197415	0.0165575	0.0165578	0.0133728	0.0133736	0.0101889	0.0101894	0.00700496	0.0070052	0.00382025	0.00382102	0	0	0.015317	0.0153176	0.00193008	0.00193042	0.00639212	0.00639282
Ar0023	pyruvate dehydrogenase complexes rxn2 (pdhA pdhB)	2hThPP[c] + lpam[c] <=> 3 h[c] + thmpp[c] + adhlam[c]	SPLC1_S101190 and SPLC1_S271360	Glycolysis/Gluconeogenesis		0	0	0	0	0	0	0	0	0	0	0	0	0	0	0	0	0	0	0	0
Ar0024	pyruvate dehydrogenase complexes (pdhC)	accoa[c] + dhlam[c] <=> adhlam[c] + coa[c]	SPLC1_S370780	Glycolysis/Gluconeogenesis		0	0	0	0	0	0	0	0	0	0	0	0	0	0	0	0	0	0	0	0
Ar0025	pyruvate dehydrogenase complexes (pdhD)	nad[c] + dhlam[c] <=> h[c] + nadh[c] + lpam[c]	SPLC1_S520390 or SPLC1_S011350	Glycolysis/Gluconeogenesis		0	0	0	0	0	0	0	0	0	0	0	0	0	0	0	0	0	0	0	0
Ar0026	citrate synthase	h2o[c] + accoa[c] + oaa[c] -> h[c] + coa[c] + cit[c]	SPLC1_S081920	Tricarboxylic Acid Cycle (TCA cycle) / Citric Acid Cycle		0.0454789	3.98915	0.0381455	4.07505	0.0308085	4.15105	0.0234733	4.20836	0.0161382	4.25473	0.00880115	4.30078	0	4.35603	0.0352876	3.98893	0.00444656	3.99005	0.0147263	3.98968
Ar0027	aconitate hydratase (cit)	cit[c] <=> h2o[c] + aconC[c]	SPLC1_S520200	Tricarboxylic Acid Cycle (TCA cycle) / Citric Acid Cycle		0.0454789	3.98915	0.0381455	4.07505	0.0308085	4.15105	0.0234733	4.20836	0.0161382	4.25473	0.00880115	4.30078	0	4.35603	0.0352876	3.98893	0.00444656	3.99005	0.0147263	3.98968
Ar0028	aconitate hydratase (icit)	h2o[c] + aconC[c] <=> icit[c]	SPLC1_S520200	Tricarboxylic Acid Cycle (TCA cycle) / Citric Acid Cycle		0.0454789	3.98915	0.0381455	4.07505	0.0308085	4.15105	0.0234733	4.20836	0.0161382	4.25473	0.00880115	4.30078	0	4.35603	0.0352876	3.98893	0.00444656	3.99005	0.0147263	3.98968
Ar0029	isocitrate dehydrogenase (NADP)	icit[c] + nadp[c] -> co2[c] + nadph[c] + akg[c]	SPLC1_S040940	Tricarboxylic Acid Cycle (TCA cycle) / Citric Acid Cycle		0.0454789	3.93665	0.0381455	4.01196	0.0308085	4.07737	0.0234733	4.13681	0.0161382	4.19165	0.00880115	4.24617	0	4.31158	0.0352876	3.92177	0.00444656	3.87833	0.0147263	3.89282
Ar0030	2-oxoglutarate decarboxylase (2-OGDC)	h[c] + akg[c] -> co2[c] + sucsal[c]	SPLC1_S530050	Tricarboxylic Acid Cycle (TCA cycle) / Citric Acid Cycle		0	3.89117	0	3.97381	0	4.04656	0	4.11334	0	4.17551	0	4.23737	0	4.31158	0	3.88649	0	3.87388	0	3.87809
Ar0031	succinic semialdehyde dehydrogenase (SSADH)	h2o[c] + nadp[c] + sucsal[c] -> 2 h[c] + nadph[c] + succ[c]	SPLC1_S360470	Tricarboxylic Acid Cycle (TCA cycle) / Citric Acid Cycle		0	3.89117	0	3.97381	0	4.04656	0	4.11334	0	4.17551	0	4.23737	0	4.31158	0	3.88649	0	3.87388	0	3.87809
Ar0032	fumarate hydratase	h2o[c] + fum[c] <=> malS[c]	SPLC1_S532400	Tricarboxylic Acid Cycle (TCA cycle) / Citric Acid Cycle		0.012739	3.95641	0.0106849	4.04758	0.00862973	4.12887	0.00657508	4.19146	0.00452043	4.24311	0.00246528	4.29445	0	4.35603	0.010285	3.96393	0.00129257	3.9869	0.00428638	3.97925
Ar0033	malate dehydrogenase	nad[c] + malS[c] <=> h[c] + nadh[c] + oaa[c]	SPLC1_S532590	Tricarboxylic Acid Cycle (TCA cycle) / Citric Acid Cycle		-3.7328	4.05622	-3.85572	4.1313	-3.96993	4.19649	-4.08139	4.24298	-4.18388	4.27853	-4.28533	4.31377	-4.40704	4.35603	-3.79518	4.071	-3.98861	4.11655	-3.92415	4.10138
Ar0034	succinyl-CoA synthetase alpha chain	atp[c] + coa[c] + succ[c] <=> adp[c] + pi[c] + succoa[c]	SPLC1_S061030 and SPLC1_S061040	Tricarboxylic Acid Cycle (TCA cycle) / Citric Acid Cycle		0	0	0	0	0	0	0	0	0	0	0	0	0	0	0	0	0	0	0	0
Ar0035	succinate dehydrogenase iron-sulfur protein (fum)	succ[c] + pqn9[k] -> fum[c] + phq9[k]	SPLC1_S500900 or SPLC1_S010700 or SPLC1_S102780	Tricarboxylic Acid Cycle (TCA cycle) / Citric Acid Cycle		0	3.94623	0	4.03904	0	4.12197	0	4.18621	0	4.2395	0	4.29248	0	4.35603	0	3.95562	0	3.98585	0	3.97578
Ar0036	succinate dehydrogenase iron-sulfur protein (fum)	succ[c] + pqn9[i] -> fum[c] + phq9[i]	SPLC1_S500900 and SPLC1_S010700	Tricarboxylic Acid Cycle (TCA cycle) / Citric Acid Cycle		0	3.59194	0	3.67326	0	3.74746	0	3.80342	0	3.85102	0	3.89862	0	3.95573	0	3.59733	0	3.61519	0	3.60924
Ar0037	succinate dehydrogenase (irreversible)	succ[c] + q8[c] -> fum[c] + q8h2[c]	SPLC1_S500900 and SPLC1_S010700	Tricarboxylic Acid Cycle (TCA cycle) / Citric Acid Cycle		0	0	0	0	0	0	0	0	0	0	0	0	0	0	0	0	0	0	0	0
Ar0038	isocitrate lyase	icit[c] -> succ[c] + glx[c]		Glyoxylate and dicarboxylate metabolism		0	3.94368	0	4.0369	0	4.12024	0	4.18489	0	4.23859	0	4.29198	0	4.35603	0	3.95364	0	3.9856	0	3.97495
Ar0039	malate synthase	h2o[c] + accoa[c] + glx[c] -> h[c] + coa[c] + malS[c]		Glyoxylate and dicarboxylate metabolism		0	3.94368	0	4.0369	0	4.12024	0	4.18489	0	4.23859	0	4.29198	0	4.35603	0	3.95364	0	3.9856	0	3.97495
Ar0040	phosphoglycolate phosphatase	h2o[c] + 2pglyc[c] -> pi[c] + glyclt[c]	SPLC1_S011340 or SPLC1_S420400 or SPLC1_S131000 or SPLC1_S130020	Glyoxylate and dicarboxylate metabolism		0	0	0	0	0	0	0	0	0	0	0	0	0	0	0	0	0	0	0	0
Ar0041	glycolate oxidase	glyclt[c] + o2[c] -> glx[c] + h2o2[c]	SPLC1_S203790 or SPLC1_S102940 or SPLC1_S102930	Glyoxylate and dicarboxylate metabolism		0	0	0	0	0	0	0	0	0	0	0	0	0	0	0	0	0	0	0	0
Ar0042	glycolate dehydrogenase	nad[c] + glyclt[c] -> h[c] + nadh[c] + glx[c]	SPLC1_S033640	Glyoxylate and dicarboxylate metabolism		0	0	0	0	0	0	0	0	0	0	0	0	0	0	0	0	0	0	0	0
Ar0043	transaldolase (g3p)	g3p[c] + s7p[c] <=> f6p[c] + e4p[c]	SPLC1_S040080 or SPLC1_S060690	Pentose phosphate pathway		-4.99693	35.6724	-5.09822	36.3304	-5.19777	36.8255	-5.28466	37.3112	-5.35962	37.7095	-5.43312	38.0971	-5.52131	38.562	-5.00164	35.6033	-5.01822	35.4083	-5.0127	35.4734
Ar0044	glucose-6-phosphate 1-dehydrogenase	bg6p[c] + nadp[c] -> h[c] + nadph[c] + 6pgl[c]	SPLC1_S171200 and SPLC1_S171190	Pentose phosphate pathway		0	8.75513	0	8.94107	0	9.10476	0	9.25502	0	9.39491	0	9.53409	0	9.70106	0	8.7446	0	8.71624	0	8.72571
Ar0045	6-phosphogluconolactonase (6pgl)	h2o[c] + 6pgl[c] -> h[c] + 6pgc[c]	SPLC1_S260440	Pentose phosphate pathway		0	8.75513	0	8.94107	0	9.10476	0	9.25502	0	9.39491	0	9.53409	0	9.70106	0	8.7446	0	8.71624	0	8.72571
Ar0046	6-phosphogluconate dehydrogenase, decarboxylating	nadp[c] + 6pgc[c] -> co2[c] + nadph[c] + ru5pD[c]	SPLC1_S590360	Pentose phosphate pathway		0	8.75513	0	8.94107	0	9.10476	0	9.25502	0	9.39491	0	9.53409	0	9.70106	0	8.7446	0	8.71624	0	8.72571
Ar0047	pentose-5-phosphate-3-epimerase	ru5pD[c] <=> xu5pD[c]	SPLC1_S511270	Pentose phosphate pathway		-8.10801	-1.02765	-8.25026	-0.990533	-8.37505	-0.953394	-8.49435	-0.916264	-8.6036	-0.879134	-8.71171	-0.841995	-8.84142	-0.797445	-8.09041	-1.0357	-8.04021	-1.05978	-8.05695	-1.05175
Ar0048	transketolase (r5p)	xu5pD[c] + r5p[c] <=> g3p[c] + s7p[c]	SPLC1_S060670 or SPLC1_S041400 or SPLC1_S430310	Pentose phosphate pathway		-4.99693	-0.569728	-5.09822	-0.563509	-5.19777	-0.557374	-5.28466	-0.551245	-5.35962	-0.545116	-5.43312	-0.538981	-5.52131	-0.53163	-5.00164	-0.561132	-5.01822	-0.535344	-5.0127	-0.543937
Ar0049	transketolase (f6p)	f6p[c] + g3p[c] <=> e4p[c] + xu5pD[c]	SPLC1_S060670 or SPLC1_S041400 or SPLC1_S430310	Pentose phosphate pathway		0.221635	5.00679	0.185897	5.1065	0.150141	5.20445	0.114394	5.28975	0.0786471	5.36312	0.0428912	5.43503	0	5.52131	0.17237	5.0093	0.0217167	5.01919	0.071928	5.01589
Ar0050	ribose 5-phosphate isomerase A	r5p[c] <=> ru5pD[c]	SPLC1_S081580	Pentose phosphate pathway		0.560509	4.98771	0.555777	5.09049	0.551129	5.19152	0.546487	5.2799	0.541845	5.35635	0.537197	5.43134	0.53163	5.52131	0.553774	4.99429	0.534417	5.0173	0.540866	5.00963
Ar0051	ribokinase	atp[c] + ribD[c] -> adp[c] + h[c] + r5p[c]	SPLC1_S500190	Pentose phosphate pathway		7.37861e-05	17.5103	6.18882e-05	17.849	4.99845e-05	18.1063	3.80837e-05	18.3445	2.61829e-05	18.5319	1.42792e-05	18.7139	0	18.9323	5.72514e-05	17.4892	7.2142e-06	17.4325	2.38923e-05	17.4514
Ar0052	phosphoglucomutase (r1p)	r1p[c] <=> 2 h[c] + r5p[c]	SPLC1_S541270	Pentose phosphate pathway		0	0	0	0	0	0	0	0	0	0	0	0	0	0	0	0	0	0	0	0
Ar0053	ribose-phosphate pyrophosphokinase	atp[c] + r5p[c] <=> h[c] + prpp[c] + amp[c]	SPLC1_S208290	Pentose phosphate pathway		0.00929276	17.5196	0.00779432	17.8567	0.00629514	18.1125	0.00479634	18.3492	0.00329753	18.5351	0.00179835	18.7157	0	18.9323	0.0074107	17.4966	0.000932095	17.4334	0.00308975	17.4545
Ar0054	phosphoketolase	pi[c] + xu5pD[c] -> h2o[c] + g3p[c] + actp[c]	SPLC1_S271390	Pentose phosphate pathway		0	4.78516	0	4.9206	0	5.05431	0	5.17535	0	5.28447	0	5.39214	0	5.52131	0	4.83693	0	4.99747	0	4.94397
Ar0055	deoxyribose-phosphate aldolase	g3p[c] + acald[c] <=> 2dr5p[c]	SPLC1_S200570	Pentose phosphate pathway		0	0	0	0	0	0	0	0	0	0	0	0	0	0	0	0	0	0	0	0
Ar0056	Deoxyribokinase	adp[c] + h[c] + 2dr5p[c] <=> atp[c] + Deoxrib[c]	SPLC1_S500190	Pentose phosphate pathway		0	0	0	0	0	0	0	0	0	0	0	0	0	0	0	0	0	0	0	0
Ar0057	fructose-6-phosphate phosphoketolase	f6p[c] + pi[c] -> h2o[c] + e4p[c] + actp[c]	SPLC1_S271390	Carbon fixation in photosynthetic organisms		0	4.78516	0	4.9206	0	5.05431	0	5.17535	0	5.28447	0	5.39214	0	5.52131	0	4.83693	0	4.99747	0	4.94397
Ar0058	phosphoenolpyruvate carboxylase	pep[c] + hco3[c] -> pi[c] + oaa[c]	SPLC1_S102200	Carbon fixation in photosynthetic organisms		0	0	0	0	0	0	0	0	0	0	0	0	0	0	0	0	0	0	0	0
Ar0059	phosphoribulokinase	atp[c] + ru5pD[c] -> adp[c] + h[c] + 15pdribu[c]	SPLC1_S501440	Carbon fixation in photosynthetic organisms		1.58818	12.1479	1.58927	12.3635	1.59034	12.553	1.59143	12.7342	1.59251	12.9004	1.59358	13.0648	1.59489	13.2621	1.58947	12.1244	1.5942	12.0589	1.59261	12.0808
Ar0060	fructose-1,6-sedoheptulose-1,7-bisphosphatase	h2o[c] + s17bp[c] -> pi[c] + s7p[c]	SPLC1_S081020	Carbon fixation in photosynthetic organisms		0	36.2422	0	36.894	0	37.4154	0	37.8957	0	38.2879	0	38.6694	0	39.127	0	36.1644	0	35.9437	0	36.0173
Ar0061	phosphoglycerate-kinase	atp[c] + 3pg[c] <=> adp[c] + 13dpg[c]	SPLC1_S600190	Carbon fixation in photosynthetic organisms		2.90184	20.4202	2.86239	20.7562	2.82309	21.09	2.841	21.4238	2.8875	21.7576	2.93397	22.0914	2.98978	22.492	2.84709	20.3425	2.68194	20.1152	2.73698	20.191
Ar0062	ribulose 1,5-bisphosphate transport	15pdribu[c] -> 15pdribu[a]		Carbon fixation in photosynthetic organisms		1.58818	12.1479	1.58927	12.3635	1.59034	12.553	1.59143	12.7342	1.59251	12.9004	1.59358	13.0648	1.59489	13.2621	1.58947	12.1244	1.5942	12.0589	1.59261	12.0808
Ar0063	3-Phospho-D-glycerate transport (b)	3pg[a] -> 3pg[c]		Carbon fixation in photosynthetic organisms		3.17636	24.2957	3.17854	24.727	3.18068	25.106	3.18285	25.4684	3.18502	25.8008	3.18716	26.1297	3.18978	26.5243	3.17894	24.2489	3.1884	24.1178	3.18523	24.1615
Ar0064	RuBisCO including a forced photorespiration rate of 3 %	15pdribu[a] + 0.97 co2[a] + 0.97 h2o[a] + 0.03 o2[a] -> 1.97 3pg[a]	SPLC1_S240060 and SPLC1_S240080	Carbon fixation in photosynthetic organisms		0	0	0	0	0	0	0	0	0	0	0	0	0	0	0	0	0	0	0	0
Ar0065	ribulose 1,5-bisphosphate carboxylaseoxygenase large and small subunit ( RuBisCo)	15pdribu[a] + co2[a] + h2o[a] -> 2 3pg[a] + 2 h[a]	SPLC1_S240060 and SPLC1_S240080	Carbon fixation in photosynthetic organisms		1.58818	12.1479	1.58927	12.3635	1.59034	12.553	1.59143	12.7342	1.59251	12.9004	1.59358	13.0648	1.59489	13.2621	1.58947	12.1244	1.5942	12.0589	1.59261	12.0808
Ar0066	ribulose 1,5-bisphosphate carboxylaseoxygenase large and small subunit (RuBisCo O2)	15pdribu[a] + o2[a] -> 2 h[c] + 3pg[a] + 2pglyc[a]	SPLC1_S240060 and SPLC1_S240080	Carbon fixation in photosynthetic organisms		0	0	0	0	0	0	0	0	0	0	0	0	0	0	0	0	0	0	0	0
Ar0067	2pglycExCarboxysome	2pglyc[a] -> 2pglyc[c]		Carbon fixation in photosynthetic organisms		0	0	0	0	0	0	0	0	0	0	0	0	0	0	0	0	0	0	0	0
Ar0068	carbon dioxide concentrating mechanism protein	hco3[a] <=> co2[a] + h2o[a]	SPLC1_S220070	Carbon fixation in photosynthetic organisms		1.58818	12.1479	1.58927	12.3635	1.59034	12.553	1.59143	12.7342	1.59251	12.9004	1.59358	13.0648	1.59489	13.2621	1.58947	12.1244	1.5942	12.0589	1.59261	12.0808
Ar0069	spontaneous hco3	h[a] + hco3[a] <=> h2co3[a]		Carbon fixation in photosynthetic organisms		0	0	0	0	0	0	0	0	0	0	0	0	0	0	0	0	0	0	0	0
Ar0070	Proton transport (b)	h[a] <=> h[c]		Carbon fixation in photosynthetic organisms		3.17636	24.2957	3.17854	24.727	3.18068	25.106	3.18285	25.4684	3.18502	25.8008	3.18716	26.1297	3.18978	26.5243	3.17894	24.2489	3.1884	24.1178	3.18523	24.1615
Ar0071	O2ExCarboxysome	o2[c] -> o2[a]		Carbon fixation in photosynthetic organisms		0	0	0	0	0	0	0	0	0	0	0	0	0	0	0	0	0	0	0	0
Ar0072	bicarbonate transport to carboxysome	hco3[c] -> hco3[a]		Carbon fixation in photosynthetic organisms		1.58818	12.1479	1.58927	12.3635	1.59034	12.553	1.59143	12.7342	1.59251	12.9004	1.59358	13.0648	1.59489	13.2621	1.58947	12.1244	1.5942	12.0589	1.59261	12.0808
Ar0073	bicarbonate transport via Sodium-dependent bicarbonate transporter with inducible high affinity hco3	na1[p] + hco3[p] -> hco3[c] + na1[c]	SPLC1_S370700 or SPLC1_S370690	Carbon fixation in photosynthetic organisms		1.59489	1.59489	1.59489	1.59489	1.59489	1.59489	1.59489	1.59489	1.59489	1.59489	1.59489	1.59489	1.59489	1.59489	1.59489	1.59489	1.59489	1.59489	1.59489	1.59489
Ar0074	CO2 transport (p)	h2o[c] + co2[c] -> h[c] + hco3[c]	(SPLC1_S220110 and SPLC1_S220120 and SPLC1_S220130) or (SPLC1_S203670 and SPLC1_S203680 and SPLC1_S203690)	Carbon fixation in photosynthetic organisms		0	10.5901	0	10.7997	0	10.9832	0	11.1585	0	11.3186	0	11.4771	0	11.6672	0	10.5585	0	10.4677	0	10.498
Ar0075	malic enzyme	nadp[c] + malS[c] -> pyr[c] + co2[c] + nadph[c]	SPLC1_S171090	Pyruvate Metabolism		0	6.58568	0	6.77143	0	6.94101	0	7.08296	0	7.19654	0	7.3082	0	7.44217	0	6.64782	0	6.84003	0	6.77597
Ar0076	formate C-acetyltransferase	pyr[c] + coa[c] <=> accoa[c] + for[c]	SPLC1_S201260	Pyruvate Metabolism		-8.8237	-0.000267129	-9.04144	-3.39802e-07	-9.23695	-2.74444e-07	-9.3904	-2.09102e-07	-9.51923	-1.43759e-07	-9.64736	-7.84011e-08	-9.80106	0	-8.85702	-3.08289e-05	-8.96272	-3.96101e-08	-8.9275	-1.31182e-07
Ar0077	acetate kinase	atp[c] + ac[c] <=> adp[c] + actp[c]	SPLC1_S271370	Pyruvate Metabolism		-4.78516	34.8988	-4.9206	35.5958	-5.05431	36.13	-5.17535	36.5608	-5.28447	36.9445	-5.39214	37.3283	-5.52131	37.7886	-4.83693	34.8842	-4.99747	34.8531	-4.94397	34.8635
Ar0078	acetaldehyde dehydrogenase	h[c] + nadh[c] + accoa[c] <=> nad[c] + coa[c] + acald[c]	SPLC1_S230880 or SPLC1_S540570	Pyruvate Metabolism		0	35.0205	0	35.6978	0	36.2124	0	36.6889	0	37.0637	0	37.4278	0	37.8646	0	34.9784	0	34.865	0	34.9028
Ar0079	NAD oxidoreductase (Ethanol)	h[c] + nadh[c] + acald[c] <=> nad[c] + etoh[c]	SPLC1_S230870 or SPLC1_S541200 or SPLC1_S230880 or SPLC1_S540570	Pyruvate Metabolism		0	0	0	0	0	0	0	0	0	0	0	0	0	0	0	0	0	0	0	0
Ar0080	phosphotransacetylase	pi[c] + accoa[c] <=> coa[c] + actp[c]	SPLC1_S100750	Pyruvate Metabolism		0	0	0	0	0	0	0	0	0	0	0	0	0	0	0	0	0	0	0	0
Ar0081	acylphosphatase	h2o[c] + actp[c] -> h[c] + pi[c] + ac[c]	SPLC1_S530140	Pyruvate Metabolism		0	35.0205	0	35.6978	0	36.2124	0	36.6889	0	37.0637	0	37.4278	0	37.8646	0	34.9784	0	34.865	0	34.9028
Ar0082	pyruvate synthase	pyr[c] + coa[c] + 2 oxifer[c] -> h[c] + co2[c] + accoa[c] + 2 redfer[c]	SPLC1_S300830	Pyruvate Metabolism		0	7.07714	0	7.22972	0	7.36664	0	7.50355	0	7.64045	0	7.77737	0	7.94164	0	7.05221	0	6.98012	0	7.00416
Ar0083	phosphoenolpyruvate synthase	atp[c] + h2o[c] + pyr[c] -> 2 h[c] + pi[c] + pep[c] + amp[c]	SPLC1_S100810 or SPLC1_S380230 or SPLC1_S520530 or SPLC1_S520540	Pyruvate Metabolism		0	0	0	0	0	0	0	0	0	0	0	0	0	0	0	0	0	0	0	0
Ar0084	Phosphoenolpyruvate carboxykinase (ATP)	adp[c] + pep[c] + co2[c] -> atp[c] + oaa[c]	SPLC1_S040950	Pyruvate Metabolism		0	3.8373	0	3.94337	0	4.04072	0	4.13533	0	4.22097	0	4.30556	0	4.40704	0	3.87666	0	3.99887	0	3.95814
Ar0085	acetyl-coenzyme A synthetase CoA ligase (AMP-forming)	atp[c] + coa[c] + ac[c] -> accoa[c] + amp[c] + ppi[c]	SPLC1_S270130	Pyruvate Metabolism		0.00364776	35.1459	0	35.803	0	36.2974	0	36.7536	0	37.1258	0	37.4895	0	37.9257	0.00284439	35.0755	0.000354115	34.8772	0.00117977	34.9433
Ar0086	aldehyde dehydrogenase	h2o[c] + nad[c] + acald[c] -> 2 h[c] + nadh[c] + ac[c]	SPLC1_S203470	Pyruvate Metabolism		0	35.0205	0	35.6978	0	36.2124	0	36.6889	0	37.0637	0	37.4278	0	37.8646	0	34.9784	0	34.865	0	34.9028
Ar0087	2-hydroxyaciddehydrogenase	nad[c] + lacL[c] <=> h[c] + nadh[c] + pyr[c]	SPLC1_S051380	Pyruvate Metabolism		-2.10772e-05	0	-0.0857397	0	-0.1	0	-0.1	0	-0.1	0	-0.1	0	-0.1	0	-6.98566e-06	0	-3.74965e-06	0	-7.75155e-06	0
Ar0088	Metallo-beta-lactamase superfamily proteinMonooxygenase, flavin-binding family	h2o[c] + lgtS[c] -> h[c] + redgthrd[c] + lacD[c]	SPLC1_S030220	Pyruvate Metabolism		0	0	0	0	0	0	0	0	0	0	0	0	0	0	0	0	0	0	0	0
Ar0089	lactoylglutathione lyase	redgthrd[c] + mthgxl[c] <=> lgtS[c]	SPLC1_S560210	Pyruvate Metabolism		0	0	0	0	0	0	0	0	0	0	0	0	0	0	0	0	0	0	0	0
Ar0090	NAD oxidoreductase (Glycerol)	nad[c] + glyc[c] <=> h[c] + nadh[c] + glycdh[c]	SPLC1_S230870 or SPLC1_S541200 or SPLC1_S230880 or SPLC1_S540570	Pyruvate Metabolism		0	0	0	0	0	0	0	0	0	0	0	0	0	0	0	0	0	0	0	0
Ar0091	aldehyde dehydrogenase	h2o[c] + nad[c] + glycdh[c] <=> 2 h[c] + nadh[c] + glycR[c]	SPLC1_S203470	Pyruvate Metabolism		0	0	0	0	0	0	0	0	0	0	0	0	0	0	0	0	0	0	0	0
Ar0092	acetyl coenzyme A acetyltransferase	2 accoa[c] <=> coa[c] + aacoa[c]	SPLC1_S230640	Pyruvate Metabolism		0	1.58079e-05	0	0.0643048	0	0.128623	0	0.192931	0	0.25724	0	0.321558	0	0.398722	0	5.23924e-06	0	2.81223e-06	0	5.81366e-06
Ar0093	acetoacetyl-CoA reductase	aacoa[c] + nadph[c] + h[c] <=> 3hyCoa[c] + nadp[c]	SPLC1_S230650	Polyhydroxyalkanoates (PHAs) synthesis		0	1.58079e-05	0	0.0643048	0	0.128623	0	0.192931	0	0.25724	0	0.321558	0	0.398722	0	5.23924e-06	0	2.81223e-06	0	5.81366e-06
Ar0094	type III PHA synthase	3hyCoa[c] <=> scl_PHA[c] + coa[c]	SPLC1_S100130 and SPLC1_S100140	Polyhydroxyalkanoates (PHAs) synthesis		0	1.58079e-05	0	0.0643048	0	0.128623	0	0.192931	0	0.25724	0	0.321558	0	0.398722	0	5.23924e-06	0	2.81223e-06	0	5.81366e-06
Ar0095	mannose-6-phosphate isomerase	man6p[c] <=> f6p[c]	SPLC1_S270410 or SPLC1_S203320	Fructose and mannose metabolism		-6.84113e-07	0	-0.00278289	0	-0.00556637	0	-0.00834943	0	-0.0111325	0	-0.013916	0	-0.0172554	0	-2.26737e-07	0	-1.21704e-07	0	-2.51596e-07	0
Ar0096	fructokinase	atp[c] + fru[c] -> adp[c] + h[c] + f6p[c]	SPLC1_S542700 or SPLC1_S103240	Fructose and mannose metabolism		0	0	0	0	0	0	0	0	0	0	0	0	0	0	0	0	0	0	0	0
Ar0097	phosphomannomutase	man1p[c] <=> man6p[c]	SPLC1_S033300 or SPLC1_S590520	Fructose and mannose metabolism		-6.84113e-07	0	-0.00278289	0	-0.00556637	0	-0.00834943	0	-0.0111325	0	-0.013916	0	-0.0172554	0	-2.26737e-07	0	-1.21704e-07	0	-2.51596e-07	0
Ar0098	mannose-1-phosphate guanyltransferase	h[c] + man1p[c] + gtp[c] -> ppi[c] + gdpmann[c]	SPLC1_S171370 or SPLC1_S033300 or SPLC1_S102160	Fructose and mannose metabolism		0	6.84113e-07	0	0.00278289	0	0.00556637	0	0.00834943	0	0.0111325	0	0.013916	0	0.0172554	0	2.26737e-07	0	1.21704e-07	0	2.51596e-07
Ar0099	GDP-D-mannose dehydratase	gdpmann[c] -> h2o[c] + gdpddman[c]	SPLC1_S032070 or SPLC1_S040290	Fructose and mannose metabolism		0	6.84113e-07	0	0.00278289	0	0.00556637	0	0.00834943	0	0.0111325	0	0.013916	0	0.0172554	0	2.26737e-07	0	1.21704e-07	0	2.51596e-07
Ar0100	3-beta hydroxysteroid dehydrogenaseisomerase	h[c] + nadph[c] + gdpddman[c] -> nadp[c] + gdpfuc[c]	SPLC1_S032080	Fructose and mannose metabolism		0	6.84113e-07	0	0.00278289	0	0.00556637	0	0.00834943	0	0.0111325	0	0.013916	0	0.0172554	0	2.26737e-07	0	1.21704e-07	0	2.51596e-07
Ar0101	UTP-glucose-1-phosphate uridylyltransferase	h[c] + ag1p[c] + utp[c] <=> ppi[c] + udpg[c]	SPLC1_S208420	Starch and sucrose metabolism		0.00149471	35.022	0.00125369	35.6991	0.00101256	36.2134	0.000771477	36.6896	0.000530398	37.0801	0.000289259	37.4619	0	37.9198	0.00115976	34.9795	0.000146141	34.8651	0.000483995	34.9033
Ar0102	UDP-glucose dehydrogenase	h2o[c] + 2 nad[c] + udpg[c] -> 3 h[c] + 2 nadh[c] + udpglcur[c]	SPLC1_S430100	Starch and sucrose metabolism		0	5.17971e-06	0	0.0210705	0	0.0421454	0	0.0632171	0	0.0842888	0	0.105364	0	0.130648	0	1.71672e-06	0	9.21474e-07	0	1.90494e-06
Ar0103	UDP-glucuronic acid epimerase	3 h[c] + udpglcur[c] <=> udpgalc[c]	SPLC1_S500600	Starch and sucrose metabolism		0	1.95461e-06	0	0.00795113	0	0.0159039	0	0.0238555	0	0.0318071	0	0.0397599	0	0.0493011	0	6.4782e-07	0	3.47726e-07	0	7.18845e-07
Ar0104	UDP-glucuronate decarboxylase	3 h[c] + udpglcur[c] -> co2[c] + udpxyl[c]	SPLC1_S430110	Starch and sucrose metabolism		0	1.27049e-06	0	0.00516823	0	0.0103375	0	0.0155061	0	0.0206746	0	0.0258439	0	0.0320457	0	4.21083e-07	0	2.26022e-07	0	4.67249e-07
Ar0105	sucrose synthase	fru[c] + udpg[c] -> h[c] + udp[c] + sucr[c]	SPLC1_S430370	Starch and sucrose metabolism		0	0	0	0	0	0	0	0	0	0	0	0	0	0	0	0	0	0	0	0
Ar0106	Sucrose phosphorylase	pi[c] + sucr[c] <=> ag1p[c] + fru[c]	SPLC1_S061230 or SPLC1_S061240	Starch and sucrose metabolism		0	0	0	0	0	0	0	0	0	0	0	0	0	0	0	0	0	0	0	0
Ar0107	glucose-1-phosphate adenylyltransferase	atp[c] + h[c] + ag1p[c] -> ppi[c] + adpglc[c]	SPLC1_S052060	Starch and sucrose metabolism		0.0180728	0.0180834	0.0151586	0.0580285	0.012243	0.0979916	0.00932805	0.137949	0.00641312	0.177906	0.00349748	0.217869	0	0.265815	0.0140229	0.0140264	0.00176701	0.00176889	0.00585207	0.00585594
Ar0108	glycogen synthase	adpglc[c] -> adp[c] + 14glucanAmylose[c]	SPLC1_S310420 or SPLC1_S200440	Starch and sucrose metabolism		0.0180728	0.0180834	0.0151586	0.0580285	0.012243	0.0979916	0.00932805	0.137949	0.00641312	0.177906	0.00349748	0.217869	0	0.265815	0.0140229	0.0140264	0.00176701	0.00176889	0.00585207	0.00585594
Ar0109	1,4-alpha-glucan branching enzyme	14glucanAmylose[c] -> glycogen[c]	SPLC1_S202380 or SPLC1_S202690	Starch and sucrose metabolism		0.0180728	0.0180834	0.0151586	0.0580285	0.012243	0.0979916	0.00932805	0.137949	0.00641312	0.177906	0.00349748	0.217869	0	0.265815	0.0140229	0.0140264	0.00176701	0.00176889	0.00585207	0.00585594
Ar0110	gly-branchgly	glycogen[c] -> brangly[c]	SPLC1_S202380	Starch and sucrose metabolism		0	0	0	0	0	0	0	0	0	0	0	0	0	0	0	0	0	0	0	0
Ar0111	glycogen phosphorylase (glycogen)	pi[c] + glycogen[c] -> ag1p[c]	SPLC1_S590350 or SPLC1_S533470	Starch and sucrose metabolism		0	0	0	0	0	0	0	0	0	0	0	0	0	0	0	0	0	0	0	0
Ar0112	glycogen phosphorylase (bran-gly)	pi[c] + brangly[c] -> ag1p[c]	SPLC1_S590350 or SPLC1_S533470	Starch and sucrose metabolism		0	0	0	0	0	0	0	0	0	0	0	0	0	0	0	0	0	0	0	0
Ar0113	glycogen operon protein (treX)	h2o[c] + glycogen[c] -> tre[c]	SPLC1_S170310 or SPLC1_S171440 or SPLC1_S170710 or SPLC1_S170720	Starch and sucrose metabolism		0	0	0	0	0	0	0	0	0	0	0	0	0	0	0	0	0	0	0	0
Ar0114	trehalose synthase	tre[c] <=> malt[c]	SPLC1_S360630 or SPLC1_S100220	Starch and sucrose metabolism		0	0	0	0	0	0	0	0	0	0	0	0	0	0	0	0	0	0	0	0
Ar0115	4-alpha-glucanotransferase	h2o[c] + malt[c] -> 2 aglcD[c]	SPLC1_S208430 or SPLC1_S201370 or SPLC1_S208460	Starch and sucrose metabolism		0	0	0	0	0	0	0	0	0	0	0	0	0	0	0	0	0	0	0	0
Ar0116	alpha-D-glucose-1-phosphate cytidylyltransferase	3 h[c] + ag1p[c] + ctp[c] -> ppi[c] + dcpglu[c]	SPLC1_S510060 or SPLC1_S140020	Starch and sucrose metabolism		0	0	0	0	0	0	0	0	0	0	0	0	0	0	0	0	0	0	0	0
Ar0117	CDP-glucose 4,6-dehydratase	dcpglu[c] -> h2o[c] + dcp4d6d[c]	SPLC1_S140030	Starch and sucrose metabolism		0	0	0	0	0	0	0	0	0	0	0	0	0	0	0	0	0	0	0	0
Ar0118	UDP-glucose-1,4-beta-glucan glucosyltransferase	udpg[c] -> h[c] + udp[c] + bglycan[c]	SPLC1_S082190	Starch and sucrose metabolism		0	35.0205	0	35.6978	0	36.2124	0	36.6889	0	37.0637	0	37.4278	0	37.8646	0	34.9784	0	34.865	0	34.9028
Ar0119	glycoside hydrolase	h2o[c] + bglycan[c] -> bglcD[c]	SPLC1_S190160	Starch and sucrose metabolism		0	35.0205	0	35.6978	0	36.2124	0	36.6889	0	37.0637	0	37.4278	0	37.8646	0	34.9784	0	34.865	0	34.9028
Ar0120	phosphofructokinase (atp)	atp[c] + s7p[c] -> adp[c] + h[c] + s17bp[c]	SPLC1_S541540 or SPLC1_S040060	Starch and sucrose metabolism		0	35.0205	0	35.6978	0	36.2124	0	36.6889	0	37.0637	0	37.4278	0	37.8646	0	34.9784	0	34.865	0	34.9028
Ar0121	alpha-alpha-trehalose-phosphate synthase (UDP-forming)	ag6p[c] + udpg[c] -> h[c] + udp[c] + tre6p[c]	SPLC1_S540710	Starch and sucrose metabolism		0	0	0	0	0	0	0	0	0	0	0	0	0	0	0	0	0	0	0	0
Ar0122	N-Acetyl-D-glucosamine 6-phosphate 2-epimerase	2 h[c] + acgam6p[c] <=> ManNAc6p[c]	SPLC1_S300520	Amino sugar and nucleotide sugar metabolism		8.60877e-09	8.60911e-09	7.22062e-09	7.22072e-09	5.83179e-09	5.83212e-09	4.4433e-09	4.44352e-09	3.05481e-09	3.05492e-09	1.66598e-09	1.66632e-09	0	0	6.67963e-09	6.6799e-09	8.41695e-10	8.41841e-10	2.78756e-09	2.78786e-09
Ar0123	glucosamine-fructose-6-phosphate aminotransferase	f6p[c] + glnL[c] -> gluL[c] + gam6p[c]	SPLC1_S102850	Amino sugar and nucleotide sugar metabolism		0.0369936	0.0369951	0.0310285	0.0310289	0.0250604	0.0250618	0.0190938	0.0190947	0.0131271	0.0131276	0.00715906	0.00716051	0	0	0.0287037	0.0287049	0.00361693	0.00361756	0.0119787	0.01198
Ar0124	Phosphoglucomutase (gam6p)	gam6p[c] -> gam1p[c]	SPLC1_S241000	Amino sugar and nucleotide sugar metabolism		0.0369936	0.0369951	0.0310285	0.0310289	0.0250604	0.0250618	0.0190938	0.0190947	0.0131271	0.0131276	0.00715906	0.00716051	0	0	0.0287037	0.0287049	0.00361693	0.00361756	0.0119787	0.01198
Ar0125	UDP-N-acetylglucosamine pyrophosphorylase (gam1p)	accoa[c] + gam1p[c] -> h[c] + coa[c] + acgam1p[c]	SPLC1_S260640	Amino sugar and nucleotide sugar metabolism		0.0369936	0.0369951	0.0310285	0.0310289	0.0250604	0.0250618	0.0190938	0.0190947	0.0131271	0.0131276	0.00715906	0.00716051	0	0	0.0287037	0.0287049	0.00361693	0.00361756	0.0119787	0.01198
Ar0126	UDP-N-acetylglucosamine pyrophosphorylase (acgam1p)	h[c] + utp[c] + acgam1p[c] -> ppi[c] + uacgam[c]	SPLC1_S260640	Amino sugar and nucleotide sugar metabolism		0.0369936	0.0369951	0.0310285	0.0310289	0.0250604	0.0250618	0.0190938	0.0190947	0.0131271	0.0131276	0.00715906	0.00716051	0	0	0.0287037	0.0287049	0.00361693	0.00361756	0.0119787	0.01198
Ar0127	N-acetyl-glucosamine-6-phosphate	h2o[c] + acgam6p[c] <=> ac[c] + gam6p[c]	SPLC1_S040850	Amino sugar and nucleotide sugar metabolism		-8.60916e-09	-8.60882e-09	-7.22071e-09	-7.22059e-09	-5.83213e-09	-5.83179e-09	-4.44356e-09	-4.44334e-09	-3.05488e-09	-3.05477e-09	-1.66631e-09	-1.66597e-09	0	0	-6.6799e-09	-6.67967e-09	-8.41851e-10	-8.41737e-10	-2.78783e-09	-2.7876e-09
Ar0128	N-acetylmuramic acid 6-phosphate etherase	h2o[c] + MurNAc6p[c] <=> 3 h[c] + lacD[c] + acgam6p[c]	SPLC1_S550330	Amino sugar and nucleotide sugar metabolism		0	0	0	0	0	0	0	0	0	0	0	0	0	0	0	0	0	0	0	0
Ar0129	UDP-N-acetylglucosamine 2-epimerase	uacgam[c] <=> uacmam[c]	SPLC1_S209000	Amino sugar and nucleotide sugar metabolism		0	0	0	0	0	0	0	0	0	0	0	0	0	0	0	0	0	0	0	0
Ar0130	UDP-N-acetylglucosamine 1-carboxyvinyltransferase	pep[c] + uacgam[c] -> pi[c] + uaccg[c]	SPLC1_S530440	Amino sugar and nucleotide sugar metabolism		0.0184968	0.0184975	0.0155142	0.0155144	0.0125302	0.0125309	0.00954688	0.00954735	0.00656357	0.0065638	0.00357953	0.00358026	0	0	0.0143519	0.0143524	0.00180847	0.00180878	0.00598935	0.00599
Ar0131	UDP-N-acetylmuramate dehydrogenase (nadph)	h[c] + nadph[c] + uaccg[c] -> nadp[c] + uamr[c]	SPLC1_S532130	Amino sugar and nucleotide sugar metabolism		0.0184968	0.0184975	0.0155142	0.0155144	0.0125302	0.0125309	0.00954688	0.00954735	0.00656357	0.0065638	0.00357953	0.00358026	0	0	0.0143519	0.0143524	0.00180847	0.00180878	0.00598935	0.00599
Ar0132	UDP-glucose-hexose-1-phosphate uridylyltransferase	udpg[c] + gal1p[c] <=> ag1p[c] + udpgal[c]	SPLC1_S102320	Amino sugar and nucleotide sugar metabolism		0	0	0	0	0	0	0	0	0	0	0	0	0	0	0	0	0	0	0	0
Ar0133	UDP-glucose 4-epimerase	udpg[c] <=> udpgal[c]	SPLC1_S371170 or SPLC1_S041090 or SPLC1_S030530	Amino sugar and nucleotide sugar metabolism		0.00122999	0.00123263	0.00103166	0.0117657	0.000833228	0.0223035	0.000634845	0.0328398	0.000436462	0.043376	0.00023803	0.0539139	0	0.0665564	0.000954364	0.000955239	0.000120259	0.000120728	0.000398278	0.000399248
Ar0134	acetyl-coenzyme A synthetase Propanoate CoA ligase	coa[c] + propade[c] <=> amp[c] + ppcoa[c]	SPLC1_S270130	Propanoate metabolism		0	0	0	0	0	0	0	0	0	0	0	0	0	0	0	0	0	0	0	0
Ar0135	acetyl-coenzyme A synthetase Propanoate from pyruvate rxn1	ppi[c] + propade[c] -> atp[c] + h[c] + ppa[c]	SPLC1_S270130	Propanoate metabolism		0	0	0	0	0	0	0	0	0	0	0	0	0	0	0	0	0	0	0	0
Ar0136	phosphotransacetylase	coa[c] + ppap[c] <=> pi[c] + ppcoa[c]	SPLC1_S100750	Propanoate metabolism		0	0	0	0	0	0	0	0	0	0	0	0	0	0	0	0	0	0	0	0
Ar0137	acetate kinase	atp[c] + h[c] + ppa[c] -> adp[c] + ppap[c]	SPLC1_S271370	Propanoate metabolism		0	0	0	0	0	0	0	0	0	0	0	0	0	0	0	0	0	0	0	0
Ar0138	formate C-acetyltransferase	for[c] + ppcoa[c] <=> h[c] + coa[c] + 2obut[c]	SPLC1_S201260 or SPLC1_S201250	Propanoate metabolism		0	0	0	0	0	0	0	0	0	0	0	0	0	0	0	0	0	0	0	0
Ar0139	glycerol dehydrogenase	h[c] + nadh[c] + mthgxl[c] <=> nad[c] + lactal[c]	SPLC1_S010350	Propanoate metabolism		0	0	0	0	0	0	0	0	0	0	0	0	0	0	0	0	0	0	0	0
Ar0140	inositol-3-phosphate synthase	ag6p[c] -> 1dmi3p[c]	SPLC1_S031840	Inositol phosphate metabolism		4.54179e-06	4.54197e-06	3.80943e-06	3.80948e-06	3.07672e-06	3.07689e-06	2.34418e-06	2.3443e-06	1.61165e-06	1.61171e-06	8.78934e-07	8.79112e-07	0	0	3.52402e-06	3.52416e-06	4.44059e-07	4.44136e-07	1.47065e-06	1.47081e-06
Ar0141	myo-inositol-1(or 4)-monophosphatase	h2o[c] + 1dmi3p[c] -> pi[c] + inost[c]	SPLC1_S080490	Inositol phosphate metabolism		4.54179e-06	4.54197e-06	3.80943e-06	3.80948e-06	3.07672e-06	3.07689e-06	2.34418e-06	2.3443e-06	1.61165e-06	1.61171e-06	8.78934e-07	8.79112e-07	0	0	3.52402e-06	3.52416e-06	4.44059e-07	4.44136e-07	1.47065e-06	1.47081e-06
Ar0142	PSII R1	P680_PSII[k] + P680[k] + QA_P680[k] -> P680p[k] + QAn_P680[k]	SPLC1_S205370 and SPLC1_S205360 and SPLC1_S590550 and SPLC1_S541690 and SPLC1_S510440 and SPLC1_S501040 and SPLC1_S410810 and SPLC1_S370350 and SPLC1_S270250 and SPLC1_S270240 and SPLC1_S207330 and SPLC1_S205350 and SPLC1_S205340 and SPLC1_S190140 and SPLC1_S170610 and SPLC1_S010320 and SPLC1_S010910 and SPLC1_S010920 and SPLC1_S040420 and SPLC1_S040600 and SPLC1_S040600 and SPLC1_S051460 and SPL…	photosynthesis		10.1622	80.6066	9.58678	81.5049	9.0207	82.2606	8.47489	82.9444	8.0054	83.6065	7.5453	84.2688	6.99324	85.0632	10.3305	80.66	10.8268	80.836	10.6614	80.7775
Ar0143	PSII R2	h[c] + pqn9[k] + QAn_P680[k] -> QA_P680[k] + PQn_P680[k]	SPLC1_S205370 and SPLC1_S205360 and SPLC1_S590550 and SPLC1_S541690 and SPLC1_S510440 and SPLC1_S501040 and SPLC1_S410810 and SPLC1_S370350 and SPLC1_S270250 and SPLC1_S270240 and SPLC1_S207330 and SPLC1_S205350 and SPLC1_S205340 and SPLC1_S190140 and SPLC1_S170610 and SPLC1_S010320 and SPLC1_S010910 and SPLC1_S010920 and SPLC1_S040420 and SPLC1_S040600 and SPLC1_S040600 and SPLC1_S051460 and SPL…	photosynthesis		0	39.9313	0	40.3547	0	40.7783	0	41.1446	0	41.4824	0	41.8203	0	42.2256	0	40.0402	0	40.3815	0	40.2678
Ar0144	PSII R3	h[c] + QAn_P680[k] + PQn_P680[k] -> phq9[k] + QA_P680[k]	SPLC1_S205370 and SPLC1_S205360 and SPLC1_S590550 and SPLC1_S541690 and SPLC1_S510440 and SPLC1_S501040 and SPLC1_S410810 and SPLC1_S370350 and SPLC1_S270250 and SPLC1_S270240 and SPLC1_S207330 and SPLC1_S205350 and SPLC1_S205340 and SPLC1_S190140 and SPLC1_S170610 and SPLC1_S010320 and SPLC1_S010910 and SPLC1_S010920 and SPLC1_S040420 and SPLC1_S040600 and SPLC1_S040600 and SPLC1_S051460 and SPL…	photosynthesis		0	39.9313	0	40.3547	0	40.7783	0	41.1446	0	41.4824	0	41.8203	0	42.2256	0	40.0402	0	40.3815	0	40.2678
Ar0145	PSII R4	P680p[k] + S0_P680[k] -> P680[k] + S1_P680[k]	SPLC1_S205370 and SPLC1_S205360 and SPLC1_S590550 and SPLC1_S541690 and SPLC1_S510440 and SPLC1_S501040 and SPLC1_S410810 and SPLC1_S370350 and SPLC1_S270250 and SPLC1_S270240 and SPLC1_S207330 and SPLC1_S205350 and SPLC1_S205340 and SPLC1_S190140 and SPLC1_S170610 and SPLC1_S010320 and SPLC1_S010910 and SPLC1_S010920 and SPLC1_S040420 and SPLC1_S040600 and SPLC1_S040600 and SPLC1_S051460 and SPL…	photosynthesis		2.54054	20.1516	2.3967	20.3762	2.25518	20.5652	2.11872	20.7361	2.00135	20.9016	1.88633	21.0672	1.74831	21.2658	2.58263	20.165	2.70671	20.209	2.66534	20.1944
Ar0146	PSII R5	P680p[k] + S1_P680[k] -> P680[k] + S2_P680[k]	SPLC1_S205370 and SPLC1_S205360 and SPLC1_S590550 and SPLC1_S541690 and SPLC1_S510440 and SPLC1_S501040 and SPLC1_S410810 and SPLC1_S370350 and SPLC1_S270250 and SPLC1_S270240 and SPLC1_S207330 and SPLC1_S205350 and SPLC1_S205340 and SPLC1_S190140 and SPLC1_S170610 and SPLC1_S010320 and SPLC1_S010910 and SPLC1_S010920 and SPLC1_S040420 and SPLC1_S040600 and SPLC1_S040600 and SPLC1_S051460 and SPL…	photosynthesis		2.54054	20.1516	2.3967	20.3762	2.25518	20.5652	2.11872	20.7361	2.00135	20.9016	1.88633	21.0672	1.74831	21.2658	2.58263	20.165	2.70671	20.209	2.66534	20.1944
Ar0147	PSII R6	P680p[k] + S2_P680[k] -> P680[k] + S3_P680[k]	SPLC1_S205370 and SPLC1_S205360 and SPLC1_S590550 and SPLC1_S541690 and SPLC1_S510440 and SPLC1_S501040 and SPLC1_S410810 and SPLC1_S370350 and SPLC1_S270250 and SPLC1_S270240 and SPLC1_S207330 and SPLC1_S205350 and SPLC1_S205340 and SPLC1_S190140 and SPLC1_S170610 and SPLC1_S010320 and SPLC1_S010910 and SPLC1_S010920 and SPLC1_S040420 and SPLC1_S040600 and SPLC1_S040600 and SPLC1_S051460 and SPL…	photosynthesis		2.54054	20.1516	2.3967	20.3762	2.25518	20.5652	2.11872	20.7361	2.00135	20.9016	1.88633	21.0672	1.74831	21.2658	2.58263	20.165	2.70671	20.209	2.66534	20.1944
Ar0148	PSII R7	P680p[k] + S3_P680[k] -> P680[k] + S4_P680[k]	SPLC1_S205370 and SPLC1_S205360 and SPLC1_S590550 and SPLC1_S541690 and SPLC1_S510440 and SPLC1_S501040 and SPLC1_S410810 and SPLC1_S370350 and SPLC1_S270250 and SPLC1_S270240 and SPLC1_S207330 and SPLC1_S205350 and SPLC1_S205340 and SPLC1_S190140 and SPLC1_S170610 and SPLC1_S010320 and SPLC1_S010910 and SPLC1_S010920 and SPLC1_S040420 and SPLC1_S040600 and SPLC1_S040600 and SPLC1_S051460 and SPL…	photosynthesis		2.54054	20.1516	2.3967	20.3762	2.25518	20.5652	2.11872	20.7361	2.00135	20.9016	1.88633	21.0672	1.74831	21.2658	2.58263	20.165	2.70671	20.209	2.66534	20.1944
Ar0149	PSII R8	S4_P680[k] + 2 h2o[t] -> S0_P680[k] + o2[t] + 4 h[t]	SPLC1_S205370 and SPLC1_S205360 and SPLC1_S590550 and SPLC1_S541690 and SPLC1_S510440 and SPLC1_S501040 and SPLC1_S410810 and SPLC1_S370350 and SPLC1_S270250 and SPLC1_S270240 and SPLC1_S207330 and SPLC1_S205350 and SPLC1_S205340 and SPLC1_S190140 and SPLC1_S170610 and SPLC1_S010320 and SPLC1_S010910 and SPLC1_S010920 and SPLC1_S040420 and SPLC1_S040600 and SPLC1_S040600 and SPLC1_S051460 and SPL…	photosynthesis		2.54054	20.1516	2.3967	20.3762	2.25518	20.5652	2.11872	20.7361	2.00135	20.9016	1.88633	21.0672	1.74831	21.2658	2.58263	20.165	2.70671	20.209	2.66534	20.1944
Ar0150	PSII ROS evolution	o2[c] + QAn_P680[k] -> QA_P680[k] + o2s[c]	SPLC1_S205370 and SPLC1_S205360 and SPLC1_S590550 and SPLC1_S541690 and SPLC1_S510440 and SPLC1_S501040 and SPLC1_S410810 and SPLC1_S370350 and SPLC1_S270250 and SPLC1_S270240 and SPLC1_S207330 and SPLC1_S205350 and SPLC1_S205340 and SPLC1_S190140 and SPLC1_S170610 and SPLC1_S010320 and SPLC1_S010910 and SPLC1_S010920 and SPLC1_S040420 and SPLC1_S040600 and SPLC1_S040600 and SPLC1_S051460 and SPL…	photosynthesis		0	9.36658	0	9.46372	0	9.56101	0	26.7045	0	26.708	0	26.7115	0	26.7156	0	26.8597	0	27.4928	0	27.2818
Ar0151	PSII 9	h[c] + pqn9[k] + QAn_P680[k] -> QA_P680[k] + PQn_P680[k]	SPLC1_S205370 and SPLC1_S205360 and SPLC1_S590550 and SPLC1_S541690 and SPLC1_S510440 and SPLC1_S501040 and SPLC1_S410810 and SPLC1_S370350 and SPLC1_S270250 and SPLC1_S270240 and SPLC1_S207330 and SPLC1_S205350 and SPLC1_S205340 and SPLC1_S190140 and SPLC1_S170610 and SPLC1_S010320 and SPLC1_S010910 and SPLC1_S010920 and SPLC1_S040420 and SPLC1_S040600 and SPLC1_S040600 and SPLC1_S051460 and SPL…	photosynthesis		0	39.9313	0	40.3547	0	40.7783	0	41.1446	0	41.4824	0	41.8203	0	42.2256	0	40.0402	0	40.3815	0	40.2678
Ar0152	PSII 10	h[c] + QAn_P680[k] + PQn_P680[k] -> phq9[k] + QA_P680[k]	SPLC1_S205370 and SPLC1_S205360 and SPLC1_S590550 and SPLC1_S541690 and SPLC1_S510440 and SPLC1_S501040 and SPLC1_S410810 and SPLC1_S370350 and SPLC1_S270250 and SPLC1_S270240 and SPLC1_S207330 and SPLC1_S205350 and SPLC1_S205340 and SPLC1_S190140 and SPLC1_S170610 and SPLC1_S010320 and SPLC1_S010910 and SPLC1_S010920 and SPLC1_S040420 and SPLC1_S040600 and SPLC1_S040600 and SPLC1_S051460 and SPL…	photosynthesis		0	39.9313	0	40.3547	0	40.7783	0	41.1446	0	41.4824	0	41.8203	0	42.2256	0	40.0402	0	40.3815	0	40.2678
Ar0153	PSI R1	oxifer[c] + P700_PSI[k] + P700[k] -> redfer[c] + P700p[k]	SPLC1_S060840 and SPLC1_S060830 and SPLC1_S102790 and SPLC1_S550230 and SPLC1_S532560 and SPLC1_S531530 and SPLC1_S260600 and SPLC1_S531540 and SPLC1_S260530 and SPLC1_S630030 and SPLC1_S260590 and SPLC1_S200280 and SPLC1_S510260	photosynthesis		19.3934	89.8378	18.4951	90.4132	17.7394	90.9793	17.0556	91.5251	16.3935	91.9946	15.7312	92.4547	14.9368	93.0068	19.34	89.6695	19.164	89.1732	19.2225	89.3386
Ar0154	PSI R2	P700p[k] + redptcy[t] -> P700[k] + oxiptcy[t]	SPLC1_S060840 and SPLC1_S060830 and SPLC1_S102790 and SPLC1_S550230 and SPLC1_S532560 and SPLC1_S531530 and SPLC1_S260600 and SPLC1_S531540 and SPLC1_S260530 and SPLC1_S630030 and SPLC1_S260590 and SPLC1_S200280 and SPLC1_S510260	photosynthesis		19.3934	89.8378	18.4951	90.4132	17.7394	90.9793	17.0556	91.5251	16.3935	91.9946	15.7312	92.4547	14.9368	93.0068	19.34	89.6695	19.164	89.1732	19.2225	89.3386
Ar0155	PSI R3	o2[c] + P700_PSI[k] + P700[k] -> o2s[c] + P700p[k]	SPLC1_S060840 and SPLC1_S060830 and SPLC1_S102790 and SPLC1_S550230 and SPLC1_S532560 and SPLC1_S531530 and SPLC1_S260600 and SPLC1_S531540 and SPLC1_S260530 and SPLC1_S630030 and SPLC1_S260590 and SPLC1_S200280 and SPLC1_S510260	photosynthesis		0	9.36658	0	9.46372	0	9.56101	0	20.7702	0	20.7729	0	20.7756	0	20.7788	0	20.8908	0	21.3833	0	21.2192
Ar0156	PSI R4	oxiptcy[t] + RRieske_B6[k] -> redptcy[t] + ORieske_B6[k]	SPLC1_S060840 and SPLC1_S060830 and SPLC1_S102790 and SPLC1_S550230 and SPLC1_S532560 and SPLC1_S531530 and SPLC1_S260600 and SPLC1_S531540 and SPLC1_S260530 and SPLC1_S630030 and SPLC1_S260590 and SPLC1_S200280 and SPLC1_S510260	photosynthesis		0	89.8378	0	90.4132	0	90.9793	0	91.5251	0	91.9946	0	92.4547	0	93.0068	0	89.6695	0	89.1732	0	89.3386
Ar0157	PSI R5	8 h[c] + o2[c] + 4 redptcy[t] -> 2 h2o[c] + 4 h[t] + 4 oxiptcy[t]	SPLC1_S060840 and SPLC1_S060830 and SPLC1_S102790 and SPLC1_S550230 and SPLC1_S532560 and SPLC1_S531530 and SPLC1_S260600 and SPLC1_S531540 and SPLC1_S260530 and SPLC1_S630030 and SPLC1_S260590 and SPLC1_S200280 and SPLC1_S510260	photosynthesis		0	17.5103	0	17.8821	0	18.2095	0	18.51	0	18.7898	0	19.0682	0	19.4021	0	17.4892	0	17.4325	0	17.4514
Ar0158	PSI R7	phq9[k] + 2 oxiptcy[t] -> pqn9[k] + 2 h[t] + 2 redptcy[t]	SPLC1_S060840 and SPLC1_S060830 and SPLC1_S102790 and SPLC1_S550230 and SPLC1_S532560 and SPLC1_S531530 and SPLC1_S260600 and SPLC1_S531540 and SPLC1_S260530 and SPLC1_S630030 and SPLC1_S260590 and SPLC1_S200280 and SPLC1_S510260	photosynthesis		0	44.9189	0	45.2066	0	45.4896	0	45.7626	0	45.9973	0	46.2273	0	46.5034	0	44.8347	0	44.5866	0	44.6693
Ar0159	PSI R8	phq9[k] + ORieske_B6[k] -> h[t] + RRieske_B6[k] + PQH_B6_L[k]	SPLC1_S060840 and SPLC1_S060830 and SPLC1_S102790 and SPLC1_S550230 and SPLC1_S532560 and SPLC1_S531530 and SPLC1_S260600 and SPLC1_S531540 and SPLC1_S260530 and SPLC1_S630030 and SPLC1_S260590 and SPLC1_S200280 and SPLC1_S510260	photosynthesis		0	89.8378	0	90.4132	0	90.9793	0	91.5251	0	91.9946	0	92.4547	0	93.0068	0	89.6695	0	89.1732	0	89.3386
Ar0160	NADPH dehydrogenase cyclic electron flow at PSII	5 h[c] + nadph[c] + pqn9[k] -> nadp[c] + phq9[k] + 4 h[t]	SPLC1_S300800 and SPLC1_S300790 and SPLC1_S300770 and SPLC1_S240400 and SPLC1_S520570 and SPLC1_S081900 and SPLC1_S170820 and SPLC1_S205400 and SPLC1_S205400 and SPLC1_S203680 and SPLC1_S220120 and SPLC1_S430070 and SPLC1_S430090 and SPLC1_S540580 and SPLC1_S540600 and SPLC1_S081870 and SPLC1_S203670 and SPLC1_S220110 and SPLC1_S081880 and SPLC1_S511380 and SPLC1_S081890 and SPLC1_S205420 and SPL…	photosynthesis		0	35.0205	0	35.7643	0	36.419	0	37.0201	0	37.5796	0	38.1364	0	38.8043	0	34.9784	0	34.865	0	34.9028
Ar0161	NADPH dehydrogenase cyclic electron flow at PSII	4 h[c] + h2o[c] + nadph[c] + pqn9[k] + co2[t] -> nadp[c] + phq9[k] + hco3[c] + 4 h[t]	SPLC1_S300800 and SPLC1_S300790 and SPLC1_S300770 and SPLC1_S240400 and SPLC1_S520570 and SPLC1_S081900 and SPLC1_S170820 and SPLC1_S205400 and SPLC1_S205400 and SPLC1_S203680 and SPLC1_S220120 and SPLC1_S430070 and SPLC1_S430090 and SPLC1_S540580 and SPLC1_S540600 and SPLC1_S081870 and SPLC1_S203670 and SPLC1_S220110 and SPLC1_S081880 and SPLC1_S511380 and SPLC1_S081890 and SPLC1_S205420 and SPL…	photosynthesis		0	0	0	0	0	0	0	0	0	0	0	0	0	0	0	0	0	0	0	0
Ar0162	cytochrome oxidase bd (plastocianine-8 2 protons) (lumen)	4 h[c] + 2 phq9[k] + o2[c] -> 2 h2o[c] + 2 pqn9[k] + 4 h[t]	SPLC1_S171250 and SPLC1_S171260 and SPLC1_S171270	photosynthesis		0	17.5103	0	17.8821	0	18.2095	0	18.51	0	18.7898	0	19.0682	0	19.4021	0	17.4892	0	17.4325	0	17.4514
Ar0163	flavin reductase domain protein	2 h[c] + 2 nadph[c] + o2[c] -> 2 h2o[c] + 2 nadp[c]	SPLC1_S420210 or SPLC1_S420220	photosynthesis		0	8.75513	0	8.94107	0	9.10476	0	9.25502	0	9.39491	0	9.53409	0	9.70106	0	8.7446	0	8.71624	0	8.72571
Ar0164	NADH dehydrogenase	h[c] + nadh[c] + pqn9[k] -> nad[c] + phq9[k]	SPLC1_S520570 or SPLC1_S240400	photosynthesis		0	35.0205	0	35.7643	0	36.419	0	37.0201	0	37.5796	0	38.1364	0	38.8043	0	34.9784	0	34.865	0	34.9028
Ar0165	oxidoreductase FADNAD(P)-binding domain protein	h[c] + nadp[c] + 2 redfer[c] <=> nadph[c] + 2 oxifer[c]	SPLC1_S300010	photosynthesis		8.44097	1000	8.19432	1000	8.01899	1000	7.87968	1000	7.75116	1000	7.62256	1000	7.4684	1000	8.21774	1000	7.54043	1000	7.76616	1000
Ar0166	ferredoxin -NADP+ reductase	2 h[c] + 2 redfer[c] + trdox[c] <=> 2 oxifer[c] + trdrd[c]	SPLC1_S202830 or SPLC1_S100860	photosynthesis		-991.554	0.050719	-991.802	0.0506031	-991.978	0.0504871	-992.118	3.70441	-992.247	3.75962	-992.377	3.81454	-992.532	3.88043	-991.779	3.50146	-992.459	3.48695	-992.232	3.49179
Ar0167	Cytochrome c (ptcy) Thylakoid	8 h[c] + o2[c] + 4 redptcy[p] -> 2 h2o[c] + 4 oxiptcy[p] + 4 h[p]	SPLC1_S490240 and SPLC1_S490230 and SPLC1_S490220	photosynthesis		0	10.1533	0	10.2959	0	10.4208	0	10.5421	0	10.6589	0	10.7752	0	10.9148	0	10.083	0	9.87224	0	9.9425
Ar0168	Photon transport 22	h[c] + PQH_B6_S[k] + HB2p_B6[k] -> phq9[k] + HB3p_B6[k]	SPLC1_S380320 and SPLC1_S541110 and SPLC1_S380310 and SPLC1_S541100 and SPLC1_S510100 and SPLC1_S500650 and SPLC1_S520290 and SPLC1_S206470 and SPLC1_S100890	photosynthesis		0	44.9189	0	45.2066	0	45.4896	0	45.7626	0	45.9973	0	46.2273	0	46.5034	0	44.8347	0	44.5866	0	44.6693
Ar0169	PSI R9	phq9[i] + ORieske_B6[i] -> h[p] + PQH_B6_L[i] + RRieske_B6[i]	SPLC1_S380320 and SPLC1_S541110 and SPLC1_S380310 and SPLC1_S541100 and SPLC1_S510100 and SPLC1_S500650 and SPLC1_S520290 and SPLC1_S206470 and SPLC1_S100890	photosynthesis		0	0	0	0	0	0	0	0	0	0	0	0	0	0	0	0	0	0	0	0
Ar0170	cytochrome b6f cpmplex (cyto-c) Thylakoid	phq9[i] + 2 oxiptcy[p] -> pqn9[i] + 2 redptcy[p] + 2 h[p]	SPLC1_S380320 and SPLC1_S541110 and SPLC1_S380310 and SPLC1_S541100 and SPLC1_S510100 and SPLC1_S500650 and SPLC1_S520290 and SPLC1_S206470 and SPLC1_S100890	photosynthesis		0	20.3066	0	20.5919	0	20.8416	0	21.0841	0	21.3178	0	21.5504	0	21.8295	0	20.166	0	19.7445	0	19.885
Ar0171	Photon transport 24	h[c] + HB2p_B6[k] + PQ_B6_S[k] -> PQH_B6_S[k] + HB3p_B6[k]	SPLC1_S380320 and SPLC1_S541110 and SPLC1_S380310 and SPLC1_S541100 and SPLC1_S510100 and SPLC1_S500650 and SPLC1_S520290 and SPLC1_S206470 and SPLC1_S100890	photosynthesis		0	44.9189	0	45.2066	0	45.4896	0	45.7626	0	45.9973	0	46.2273	0	46.5034	0	44.8347	0	44.5866	0	44.6693
Ar0172	Photon transport 25	PQH_B6_L[k] + HB3p_B6[k] -> h[t] + HB2p_B6[k] + PQ_B6_S[k]	SPLC1_S380320 and SPLC1_S541110 and SPLC1_S380310 and SPLC1_S541100 and SPLC1_S510100 and SPLC1_S500650 and SPLC1_S520290 and SPLC1_S206470 and SPLC1_S100890	photosynthesis		0	89.8378	0	90.4132	0	90.9793	0	91.5251	0	91.9946	0	92.4547	0	93.0068	0	89.6695	0	89.1732	0	89.3386
Ar0173	Photon transport 26	PQ_B6_S[k] -> pqn9[k]	SPLC1_S380320 and SPLC1_S541110 and SPLC1_S380310 and SPLC1_S541100 and SPLC1_S510100 and SPLC1_S500650 and SPLC1_S520290 and SPLC1_S206470 and SPLC1_S100890	photosynthesis		0	44.9189	0	45.2066	0	45.4896	0	45.7626	0	45.9973	0	46.2273	0	46.5034	0	44.8347	0	44.5866	0	44.6693
Ar0174	cytochrome b6f cpmplex (oxi-ptcy) Thylakoid	oxiptcy[p] + RRieske_B6[c] -> redptcy[p] + ORieske_B6[c]	SPLC1_S380320 and SPLC1_S541110 and SPLC1_S380310 and SPLC1_S541100 and SPLC1_S510100 and SPLC1_S500650 and SPLC1_S520290 and SPLC1_S206470 and SPLC1_S100890	photosynthesis		0	0	0	0	0	0	0	0	0	0	0	0	0	0	0	0	0	0	0	0
Ar0175	ATP synthase (thylakoid) (four protons for one ATP)	3 adp[c] + 3 pi[c] + 14 h[t] -> 3 atp[c] + 14 h[c] + 3 h2o[c]	(SPLC1_S205600 and SPLC1_S205570 and SPLC1_S205580 and SPLC1_S205590 and SPLC1_S205550 and SPLC1_S010840 and SPLC1_S205560 and SPLC1_S010850 and SPLC1_S205540)	Photosynthesis		2.13993	23.5657	2.03367	23.8187	1.94014	24.045	1.85428	24.2573	1.77434	24.4503	1.69481	24.6416	1.59939	24.871	2.14594	23.5416	2.16215	23.4738	2.15674	23.4964
Ar0176	ATP synthase (periplasm) (four protons for one ATP)	3 adp[c] + 3 pi[c] + 14 h[p] -> 3 atp[c] + 14 h[c] + 3 h2o[c]	(SPLC1_S205600 and SPLC1_S205570 and SPLC1_S205580 and SPLC1_S205590 and SPLC1_S205550 and SPLC1_S010840 and SPLC1_S205560 and SPLC1_S010850 and SPLC1_S205540)	Oxidative Phosphorylation		0	10.0059	0	10.2184	0	10.4054	0	10.5772	0	10.737	0	10.8961	0	11.0869	0	9.99382	0	9.96142	0	9.97223
Ar0177	cytochrome b6f cpmplex	PQH_B6_L[i] + HB3p_B6[i] -> h[p] + PQ_B6_S[i] + HB2p_B6[i]	SPLC1_S380320 and SPLC1_S541110 and SPLC1_S380310 and SPLC1_S541100 and SPLC1_S510100 and SPLC1_S500650 and SPLC1_S520290	Oxidative Phosphorylation		0	0	0	0	0	0	0	0	0	0	0	0	0	0	0	0	0	0	0	0
Ar0178	cytochrome b6f cpmplex	PQ_B6_S[i] -> pqn9[i]	SPLC1_S380320 and SPLC1_S541110 and SPLC1_S380310 and SPLC1_S541100 and SPLC1_S510100 and SPLC1_S500650 and SPLC1_S520290	Oxidative Phosphorylation		0	0	0	0	0	0	0	0	0	0	0	0	0	0	0	0	0	0	0	0
Ar0179	cytochrome b6f cpmplex	h[c] + PQ_B6_S[i] + HB2p_B6[i] -> HB3p_B6[i] + PQH_B6_S[i]	SPLC1_S380320 and SPLC1_S541110 and SPLC1_S380310 and SPLC1_S541100 and SPLC1_S510100 and SPLC1_S500650 and SPLC1_S520290	Oxidative Phosphorylation		0	0	0	0	0	0	0	0	0	0	0	0	0	0	0	0	0	0	0	0
Ar0180	cytochrome b6f cpmplex	h[c] + HB2p_B6[i] + PQH_B6_S[i] -> phq9[i] + HB3p_B6[i]	SPLC1_S380320 and SPLC1_S541110 and SPLC1_S380310 and SPLC1_S541100 and SPLC1_S510100 and SPLC1_S500650 and SPLC1_S520290	Oxidative Phosphorylation		0	0	0	0	0	0	0	0	0	0	0	0	0	0	0	0	0	0	0	0
Ar0181	NADPH dehydrogenase (nadph)	5 h[c] + nadph[c] + pqn9[i] -> nadp[c] + phq9[i] + 4 h[p]	SPLC1_S300800 and SPLC1_S300790 and SPLC1_S300770 and SPLC1_S240400 and SPLC1_S520570 and SPLC1_S081900 and SPLC1_S170820 and SPLC1_S205400 and SPLC1_S205400 and SPLC1_S203680 and SPLC1_S220120 and SPLC1_S430070 and SPLC1_S430090 and SPLC1_S540580 and SPLC1_S540600 and SPLC1_S081870 and SPLC1_S203670 and SPLC1_S220110 and SPLC1_S081880 and SPLC1_S511380 and SPLC1_S081890 and SPLC1_S205420 and SPL…	Oxidative Phosphorylation		0	17.7119	0	18.0727	0	18.3979	0	18.6892	0	18.9672	0	19.2452	0	19.5787	0	17.6755	0	17.5721	0	17.6066
Ar0182	NADPH dehydrogenase (nadh)	4 h[c] + h2o[c] + nadph[c] + pqn9[i] + co2[p] -> nadp[c] + phq9[i] + hco3[c] + 4 h[p]	SPLC1_S300800 and SPLC1_S300790 and SPLC1_S300770 and SPLC1_S240400 and SPLC1_S520570 and SPLC1_S081900 and SPLC1_S170820 and SPLC1_S205400 and SPLC1_S205400 and SPLC1_S203680 and SPLC1_S220120 and SPLC1_S430070 and SPLC1_S430090 and SPLC1_S540580 and SPLC1_S540600 and SPLC1_S081870 and SPLC1_S203670 and SPLC1_S220110 and SPLC1_S081880 and SPLC1_S511380 and SPLC1_S081890 and SPLC1_S205420 and SPL…	Oxidative Phosphorylation		0	6.69441	0	6.82125	0	6.93505	0	7.04054	0	7.13985	0	7.23875	0	7.35741	0	6.66895	0	6.59466	0	6.61943
Ar0183	NADH dehydrogenase	h[c] + nadh[c] + pqn9[i] -> nad[c] + phq9[i]	SPLC1_S520570 or SPLC1_S240400	Oxidative Phosphorylation		0	17.7119	0	18.0727	0	18.3979	0	18.6892	0	18.9672	0	19.2452	0	19.5787	0	17.6755	0	17.5721	0	17.6066
Ar0184	Cytochrome bd (plastocianine-8 2 protons) (periplasm)	4 h[c] + 2 phq9[i] + o2[c] -> 2 h2o[c] + 2 pqn9[i] + 4 h[p]	SPLC1_S171250 and SPLC1_S171260 and SPLC1_S171270	Oxidative Phosphorylation		0	10.1533	0	10.2959	0	10.4208	0	10.5421	0	10.6589	0	10.7752	0	10.9148	0	10.083	0	9.87224	0	9.9425
Ar0185	polyphosphate kinase (pppi)	atp[c] + ppi[c] <=> adp[c] + pppi[c]	SPLC1_S010900	Oxidative Phosphorylation		-8.82778e-10	-8.82778e-10	-7.40442e-10	-7.40442e-10	-5.97993e-10	-5.97993e-10	-4.55657e-10	-4.55657e-10	-3.13207e-10	-3.13207e-10	-1.70871e-10	-1.70871e-10	0	0	-6.84963e-10	-6.84963e-10	-8.62883e-11	-8.62883e-11	-2.85922e-10	-2.85809e-10
Ar0186	polyphosphate kinase (ppi)	atp[c] + pi[c] <=> adp[c] + ppi[c]	SPLC1_S010900	Oxidative Phosphorylation		-35.2343	34.8067	-35.8772	35.5185	-36.3573	36.0676	-36.7992	36.5785	-37.1777	36.9496	-37.5502	37.3054	-37.9971	37.7321	-35.1445	34.8123	-34.8859	34.844	-34.9721	34.8335
Ar0187	inorganic pyrophosphatase	h2o[c] + ppi[c] -> h[c] + 2 pi[c]	SPLC1_S543300	Oxidative Phosphorylation		0	35.0205	0	35.6978	0	36.2124	0	36.6889	0	37.0637	0	37.4278	0	37.8646	0	34.9784	0	34.865	0	34.9028
Ar0188	ferredoxin-nitrate reductase (no3)	2 h[c] + 2 redfer[c] + no3[c] -> h2o[c] + 2 oxifer[c] + no2[c]	SPLC1_S030420	Nitrogen Metabolism		0.30998	0.31	0.26	0.26	0.21	0.21	0.16	0.16	0.11	0.11	0.06	0.06	0	0	0.36	0.36	0.51	0.51	0.46	0.46
Ar0189	ferredoxin-nitrite reductase (no2)	8 h[c] + 6 redfer[c] + no2[c] -> 2 h2o[c] + 6 oxifer[c] + nh3[c]	SPLC1_S550740 or SPLC1_S011370	Nitrogen Metabolism		0.30998	0.31	0.26	0.26	0.21	0.21	0.16	0.16	0.11	0.11	0.06	0.06	0	0	0.36	0.36	0.51	0.51	0.46	0.46
Ar0190	NH4+NH3 equilibrium	nh4[c] <=> h[c] + nh3[c]		Nitrogen Metabolism		-0.00179182	11.6798	-0.00150285	11.9267	-0.00121384	12.1439	-0.00092483	12.3433	-0.000635821	12.5288	-0.000346811	12.7133	0	12.9348	-0.00139029	11.6643	-0.000175212	11.6223	-0.000580238	11.6363
Ar0191	formamidase	h2o[c] + formm[c] -> for[c] + nh3[c]	SPLC1_S570050	Nitrogen Metabolism		0	0	0	0	0	0	0	0	0	0	0	0	0	0	0	0	0	0	0	0
Ar0192	cyanate lyase (cynt)	h[c] + hco3[c] + cynt[c] -> co2[c] + cbm[c]	SPLC1_S012010	Nitrogen Metabolism		0	0	0	0	0	0	0	0	0	0	0	0	0	0	0	0	0	0	0	0
Ar0193	cyanate lyase (cbm)	h[c] + cbm[c] <=> co2[c] + nh3[c]		Nitrogen Metabolism		0	0	0	0	0	0	0	0	0	0	0	0	0	0	0	0	0	0	0	0
Ar0194	NADP-specific glutamate dehydrogenase (nadph)	h2o[c] + nadp[c] + gluL[c] <=> h[c] + nadph[c] + akg[c] + nh3[c]	SPLC1_S080460	Nitrogen Metabolism		-7.48245	34.8397	-7.48963	35.5495	-7.49688	36.0926	-10.7368	36.5975	-10.7258	37.0009	-10.7148	37.3935	-10.7016	37.8646	-10.8648	34.8376	-11.3898	34.8472	-11.2148	34.8441
Ar0195	glutamate-ammonia ligase	atp[c] + gluL[c] + nh3[c] -> adp[c] + h[c] + pi[c] + glnL[c]	SPLC1_S630120	Nitrogen Metabolism		0.0691242	35.0896	0.0579781	35.7558	0.0468265	36.2593	0.0356776	36.7245	0.0245287	37.0882	0.013377	37.4412	0	37.8646	0.0540349	35.0324	0.00680545	34.8718	0.0225442	34.9254
Ar0196	ferredoxin-dependent glutamate synthase	2 h[c] + akg[c] + 2 redfer[c] + glnL[c] -> 2 oxifer[c] + 2 gluL[c]	SPLC1_S270380	Nitrogen Metabolism		0	35.0205	0	35.6978	0	36.2124	0	36.6889	0	37.0637	0	37.4278	0	37.8646	0	34.9784	0	34.865	0	34.9028
Ar0197	urease	h2o[c] + urea[c] -> co2[c] + 2 nh3[c]	SPLC1_S550370 and SPLC1_S550360 and SPLC1_S550350	Nitrogen Metabolism		0	0	0	0	0	0	0	0	0	0	0	0	0	0	0	0	0	0	0	0
Ar0198	sulfate adenylyltransferase	atp[c] + so4[c] -> ppi[c] + aps[c]	SPLC1_S203940	Sulfur Metabolism		0.00394407	0.05	0.00330809	0.05	0.00267181	0.05	0.00203568	3.70404	0.00139955	3.75936	0.000763262	3.8144	0	3.88043	0.00306024	3.5009	0.000385618	3.48688	0.00127711	3.49156
Ar0199	adenylylsulfate 3-phosphotransferase	atp[c] + aps[c] -> adp[c] + h[c] + paps[c]	SPLC1_S171100	Sulfur Metabolism		0.00394407	35.0245	0.00330809	35.7012	0.00267181	36.2151	0.00203568	36.6909	0.00139955	37.0651	0.000763262	37.4285	0	37.8646	0.00306024	34.9814	0.000385618	34.8653	0.00127711	34.9041
Ar0200	3'(2')5'-bisphosphate nucleotidase	h2o[c] + paps[c] -> pi[c] + aps[c]	SPLC1_S380120	Sulfur Metabolism		0	35.0205	0	35.6978	0	36.2124	0	36.6889	0	37.0637	0	37.4278	0	37.8646	0	34.9784	0	34.865	0	34.9028
Ar0201	phosphoadenosine phosphosulfate reductase (trdrd)	trdrd[c] + paps[c] -> 2 h[c] + trdox[c] + pap[c] + so3[c]	SPLC1_S590650	Sulfur Metabolism		0.00394407	0.05	0.00330809	0.05	0.00267181	0.05	0.00203568	3.70404	0.00139955	3.75936	0.000763262	3.8144	0	3.88043	0.00306024	3.5009	0.000385618	3.48688	0.00127711	3.49156
Ar0202	ferredoxin-sulfite reductase (so3)	8 h[c] + 6 redfer[c] + so3[c] -> 3 h2o[c] + 6 oxifer[c] + h2s[c]	SPLC1_S204370	Sulfur Metabolism		0.00367938	0.0497353	0.00308609	0.049778	0.0024925	0.0498207	0.00189906	3.70391	0.00130563	3.75927	0.00071204	3.81435	0	3.88043	0.00285487	3.50069	0.00035974	3.48686	0.0011914	3.49147
Ar0203	cysteine synthase	h2s[c] + acser[c] -> h[c] + ac[c] + cysL[c]	SPLC1_S560160 or SPLC1_S533280 or SPLC1_S102050	Sulfur Metabolism		0.00125734	0.0012732	0.00106438	0.00106787	0.000850672	0.00086251	0.000649306	0.000657151	0.000447941	0.000451791	0.000234234	0.000246432	0	0	0.000966892	0.000987889	0.000113229	0.0001245	0.000388997	0.000412296
Ar0204	serine acetyltransferase	accoa[c] + serL[c] -> coa[c] + acser[c]	SPLC1_S533290 or SPLC1_S041260	Sulfur Metabolism		0.00125734	0.0012732	0.00106438	0.00106787	0.000850672	0.00086251	0.000649306	0.000657151	0.000447941	0.000451791	0.000234234	0.000246432	0	0	0.000966892	0.000987889	0.000113229	0.0001245	0.000388997	0.000412296
Ar0205	adenosine-3'(2'),5'-bisphosphate nucleotidase	h2o[c] + pap[c] <=> pi[c] + amp[c]	SPLC1_S380120	Sulfur metabolism		0.00394407	0.05	0.00330809	0.05	0.00267181	0.05	0.00203568	3.70404	0.00139955	3.75936	0.000763262	3.8144	0	3.88043	0.00306024	3.5009	0.000385618	3.48688	0.00127711	3.49156
Ar0206	glutaminase	h2o[c] + glnL[c] -> gluL[c] + nh3[c]	SPLC1_S051190 or SPLC1_S041510	Alanine, aspartate, and glutamate metabolism		0	35.0205	0	35.6978	0	36.2124	0	36.6889	0	37.0637	0	37.4278	0	37.8646	0	34.9784	0	34.865	0	34.9028
Ar0207	glutamate racemase	gluL[c] <=> gluD[c]	SPLC1_S102740	Alanine, aspartate, and glutamate metabolism		0.0184968	0.0184975	0.0155142	0.0155144	0.0125302	0.0125309	0.00954688	0.00954735	0.00656357	0.0065638	0.00357953	0.00358026	0	0	0.0143519	0.0143524	0.00180847	0.00180878	0.00598935	0.00599
Ar0208	UDP-N-acetylmuramate-alanine ligase	atp[c] + uamr[c] + alaL[c] -> adp[c] + h[c] + pi[c] + uama[c]	SPLC1_S532120	Alanine, aspartate, and glutamate metabolism		0.0184968	0.0184975	0.0155142	0.0155144	0.0125302	0.0125309	0.00954688	0.00954735	0.00656357	0.0065638	0.00357953	0.00358026	0	0	0.0143519	0.0143524	0.00180847	0.00180878	0.00598935	0.00599
Ar0209	UDP-N-acetylmuramoylalanine-D-glutamate ligase	atp[c] + gluD[c] + uama[c] -> adp[c] + h[c] + pi[c] + uamag[c]	SPLC1_S220030	Alanine, aspartate, and glutamate metabolism		0.0184968	0.0184975	0.0155142	0.0155144	0.0125302	0.0125309	0.00954688	0.00954735	0.00656357	0.0065638	0.00357953	0.00358026	0	0	0.0143519	0.0143524	0.00180847	0.00180878	0.00598935	0.00599
Ar0210	delta-1-pyrroline-5-carboxylate dehydrogenase	h2o[c] + nadp[c] + glu5sa[c] -> 2 h[c] + nadph[c] + gluL[c]	SPLC1_S530100	Alanine, aspartate, and glutamate metabolism		0	35.0205	0	35.6978	0	36.2124	0	36.6889	0	37.0637	0	37.4278	0	37.8646	0	34.9784	0	34.865	0	34.9028
Ar0211	carbamoyl-phosphate synthase small chain	2 atp[c] + h2o[c] + hco3[c] + glnL[c] -> 2 adp[c] + h[c] + pi[c] + gluL[c] + cbp[c]	SPLC1_S206640 and SPLC1_S500230	Alanine, aspartate, and glutamate metabolism		0.00901573	0.00901609	0.00756196	0.00756206	0.00610748	0.00610782	0.00465335	0.00465358	0.00319922	0.00319933	0.00174474	0.00174509	0	0	0.0069954	0.00699568	0.000881484	0.000881637	0.00291934	0.00291965
Ar0212	amidophosphoribosyltransferase	h2o[c] + prpp[c] + glnL[c] -> ppi[c] + gluL[c] + pram[c]	SPLC1_S205470	Alanine, aspartate, and glutamate metabolism		0.00255702	0.00256097	0.0021447	0.0021454	0.00173219	0.00173454	0.00131977	0.00132133	0.000907355	0.000908122	0.000494838	0.000497267	0	0	0.00218437	0.00219205	0.000273529	0.000277654	0.000908684	0.000917211
Ar0213	aspartate aminotransferase	akg[c] + aspL[c] <=> oaa[c] + gluL[c]	SPLC1_S530150	Alanine, aspartate, and glutamate metabolism		-4.75037	-0.05902	-4.78811	-0.0495032	-4.82594	-0.0399816	-10.4197	-0.0304624	-10.4102	-0.0209432	-10.4008	-0.0114216	-10.3894	0	-10.5571	-0.0461949	-10.9381	-0.00581754	-10.8111	-0.0192724
Ar0214	L-aspartate oxidase	h2o[c] + o2[c] + aspL[c] -> oaa[c] + h2o2[c] + nh3[c]	SPLC1_S202450	Alanine, aspartate, and glutamate metabolism		0	4.68329	0	4.73186	0	4.78051	0	10.3851	0	10.3864	0	10.3878	0	10.3894	0	10.4454	0	10.6917	0	10.6096
Ar0215	L-aspartate oxidase	o2[c] + aspL[c] -> h[c] + h2o2[c] + iasp[c]	SPLC1_S202450	Alanine, aspartate, and glutamate metabolism		1.18556e-06	1.18561e-06	9.94391e-07	9.94404e-07	8.03127e-07	8.03173e-07	6.11911e-07	6.11941e-07	4.20695e-07	4.20709e-07	2.29431e-07	2.29478e-07	0	0	9.19888e-07	9.19925e-07	1.15914e-07	1.15934e-07	3.8389e-07	3.83931e-07
Ar0216	aspartate racemase	h[c] + aspL[c] -> aspD[c]	SPLC1_S550480	Alanine, aspartate, and glutamate metabolism		0	0	0	0	0	0	0	0	0	0	0	0	0	0	0	0	0	0	0	0
Ar0217	argininosuccinate synthase	atp[c] + aspL[c] + citrL[c] -> h[c] + amp[c] + ppi[c] + argsuc[c]	SPLC1_S540390	Alanine, aspartate, and glutamate metabolism		0.00645859	0.00645885	0.00541716	0.00541723	0.00437521	0.00437546	0.00333352	0.00333368	0.00229183	0.00229191	0.00124988	0.00125013	0	0	0.00501129	0.00501149	0.000631468	0.000631578	0.00209132	0.00209155
Ar0218	L-argininosuccinate lyase	argsuc[c] -> fum[c] + argL[c]	SPLC1_S531320	Alanine, aspartate, and glutamate metabolism		0.00645859	0.00645885	0.00541716	0.00541723	0.00437521	0.00437546	0.00333352	0.00333368	0.00229183	0.00229191	0.00124988	0.00125013	0	0	0.00501129	0.00501149	0.000631468	0.000631578	0.00209132	0.00209155
Ar0219	adenylosuccinate synthetase	gtp[c] + aspL[c] + imp[c] -> 2 h[c] + pi[c] + gdp[c] + dcamp[c]	SPLC1_S103260	Alanine, aspartate, and glutamate metabolism		0.0037235	0.00372745	0.0031231	0.00312379	0.00252239	0.00252475	0.00192184	0.0019234	0.00132128	0.00132205	0.000720578	0.000723008	0	0	0.00308946	0.00309714	0.000387578	0.000391703	0.0012864	0.00129492
Ar0220	adenylosuccinate lyase (dcamp)	dcamp[c] -> fum[c] + amp[c]	SPLC1_S034030	Alanine, aspartate, and glutamate metabolism		0.0037235	0.00372745	0.0031231	0.00312379	0.00252239	0.00252475	0.00192184	0.0019234	0.00132128	0.00132205	0.000720578	0.000723008	0	0	0.00308946	0.00309714	0.000387578	0.000391703	0.0012864	0.00129492
Ar0221	asparaginase	h2o[c] + asnL[c] -> nh3[c] + aspL[c]	SPLC1_S205080 or SPLC1_S011950	Alanine, aspartate, and glutamate metabolism		0	17.5103	0	17.8489	0	18.1062	0	18.3444	0	18.5318	0	18.7139	0	18.9323	0	17.4892	0	17.4325	0	17.4514
Ar0222	asparagine synthetase	atp[c] + h2o[c] + glnL[c] + aspL[c] -> h[c] + amp[c] + ppi[c] + gluL[c] + asnL[c]	SPLC1_S130940 or SPLC1_S090270 or SPLC1_S130940	Alanine, aspartate, and glutamate metabolism		0.0060867	17.5163	0.00510523	17.854	0.00412328	18.1103	0.00314157	18.3476	0.00215986	18.534	0.00117791	18.7151	0	18.9323	0.00472273	17.4939	0.000595108	17.4331	0.0019709	17.4534
Ar0223	Aspartoacylase	h2o[c] + aceaspL[c] -> ac[c] + asnL[c]	SPLC1_S500840	Alanine, aspartate, and glutamate metabolism		0	0	0	0	0	0	0	0	0	0	0	0	0	0	0	0	0	0	0	0
Ar0224	aspartate carbamoyltransferase catalytic chain	cbp[c] + aspL[c] -> h[c] + pi[c] + cbasp[c]	SPLC1_S550850	Alanine, aspartate, and glutamate metabolism		0.00255714	0.00255724	0.0021448	0.00214483	0.00173227	0.00173236	0.00131983	0.0013199	0.000907397	0.000907429	0.000494861	0.000494961	0	0	0.00198411	0.00198419	0.000250016	0.000250059	0.000828013	0.000828102
Ar0225	phosphoglycerate dehydrogenase	nad[c] + 3pg[c] -> h[c] + nadh[c] + 3php[c]	SPLC1_S240360	Alanine, aspartate, and glutamate metabolism		0	3.48011	0	3.57788	0	3.66773	0	3.75508	0	3.83428	0	3.91253	0	4.0064	0	3.51777	0	3.63452	0	3.59561
Ar0226	alanine racemase	alaL[c] <=> alaD[c]	SPLC1_S081950	Alanine, aspartate, and glutamate metabolism		0.0184968	0.0185165	0.0155142	0.0155177	0.0125302	0.012542	0.00954688	0.00955469	0.00656357	0.00656741	0.00357953	0.00359168	0	0	0.0143519	0.132833	0.00180847	0.481384	0.00598935	0.365213
Ar0227	D-alanine-D-alanine ligase	atp[c] + 2 alaD[c] <=> adp[c] + h[c] + pi[c] + alaala[c]	SPLC1_S202810	Alanine, aspartate, and glutamate metabolism		0	35.0205	0	35.6978	0	36.2124	0	36.6889	0	37.0637	0	37.4278	0	37.8646	0	34.9784	0	34.865	0	34.9028
Ar0228	D-ala-D-ala dipeptidase	h2o[c] + alaala[c] <=> 2 alaD[c]	SPLC1_S034040	Alanine, aspartate, and glutamate metabolism		-0.0184975	35.002	-0.0155144	35.6823	-0.0125309	36.1999	-0.00954735	36.6793	-0.0065638	37.0571	-0.00358026	37.4242	0	37.8646	-0.0143524	34.964	-0.00180878	34.8632	-0.00599	34.8968
Ar0229	alanine dehydrogenase	h2o[c] + nad[c] + alaL[c] <=> nadh[c] + pyr[c] + nh3[c]	SPLC1_S530420	Alanine, aspartate, and glutamate metabolism		-0.053028	-0.0457231	-0.0444643	-0.0383504	-0.0359209	-0.030974	-0.0273673	-0.0235994	-0.0188138	-0.0162248	-0.0102704	-0.00884841	0	0	-0.159611	-0.035477	-0.484758	-0.00447043	-0.376388	-0.0148054
Ar0230	aspartate 1-decarboxylase	h[c] + aspL[c] -> alaB[c]	SPLC1_S543360	Alanine, aspartate, and glutamate metabolism		4.43907e-08	4.43925e-08	3.72328e-08	3.72333e-08	3.00714e-08	3.0073e-08	2.29117e-08	2.29128e-08	1.5752e-08	1.57525e-08	8.59056e-09	8.5923e-09	0	0	3.44432e-08	3.44446e-08	4.34016e-09	4.34091e-09	1.43739e-08	1.43755e-08
Ar0231	cysteine desulfrase	cysL[c] -> alaL[c] + sulcysenz[c]	SPLC1_S030940 or SPLC1_S101340 or SPLC1_S204600 or SPLC1_S205650 or SPLC1_S208850 or SPLC1_S208880 or SPLC1_S533310	Alanine, aspartate, and glutamate metabolism		8.26021e-08	8.26053e-08	6.92826e-08	6.92836e-08	5.59567e-08	5.59598e-08	4.2634e-08	4.2636e-08	2.93112e-08	2.93123e-08	1.59853e-08	1.59885e-08	0	0	6.40918e-08	6.40944e-08	8.07615e-09	8.07755e-09	2.67469e-08	2.67498e-08
Ar0232	phosphoserine aminotransferase (3php)	gluL[c] + 3php[c] -> akg[c] + pserL[c]	SPLC1_S051440	Glycine, serine, and threonine metabolism		0	3.48011	0	3.57788	0	3.66773	0	3.75508	0	3.83428	0	3.91253	0	4.0064	0	3.51777	0	3.63452	0	3.59561
Ar0233	phosphoserine phosphatase	h2o[c] + pserL[c] -> pi[c] + serL[c]	SPLC1_S531410	Glycine, serine, and threonine metabolism		0	3.48011	0	3.57788	0	3.66773	0	3.75508	0	3.83428	0	3.91253	0	4.0064	0	3.51777	0	3.63452	0	3.59561
Ar0234	L-threonine deaminase (ser-L)	serL[c] <=> pyr[c] + nh3[c]	SPLC1_S340090 or SPLC1_S081830	Glycine, serine, and threonine metabolism		-4.43277	3.20717	-4.53827	3.30127	-4.63264	3.39004	-4.706	3.47508	-4.76704	3.55535	-4.82773	3.63505	-4.90053	3.73066	-4.44504	3.24755	-4.48344	3.37326	-4.47065	3.33136
Ar0235	tryptophan synthase beta chain	serL[c] + 3ig3p[c] -> h2o[c] + g3p[c] + trpL[c]	(SPLC1_S560040 and SPLC1_S081830) or (SPLC1_S560040 and SPLC1_S510460)	Glycine, serine, and threonine metabolism		0.00179185	0.00179192	0.00150292	0.00150294	0.00121384	0.00121391	0.000924841	0.000924886	0.000635837	0.000635859	0.000346762	0.000346832	0	0	0.00139032	0.00139037	0.000175193	0.000175223	0.00058021	0.000580273
Ar0236	serine hydroxymethyltransferase	h2o[c] + gly[c] + mlthf[c] <=> serL[c] + thf[c]	SPLC1_S360760	Glycine, serine, and threonine metabolism		-4.42212	-0.0104356	-4.52934	-0.00875285	-4.62543	-0.00706931	-4.7005	-0.00538618	-4.76326	-0.00370305	-4.82567	-0.00201951	-4.90053	0	-4.43678	-0.00829742	-4.4824	-0.00104383	-4.4672	-0.0034598
Ar0237	glycine cleavage system protein H	nad[c] + gly[c] + thf[c] -> nadh[c] + co2[c] + nh3[c] + mlthf[c]	SPLC1_S101860 and SPLC1_S200660 and SPLC1_S060930	Glycine, serine, and threonine metabolism		0	4.41168	0	4.52058	0	4.61836	0	4.69512	0	4.75956	0	4.82365	0	4.90053	0	4.42848	0	4.48136	0	4.46374
Ar0238	aspartate kinase	atp[c] + aspL[c] -> adp[c] + 4pasp[c]	SPLC1_S011430	Glycine, serine, and threonine metabolism		0.0325227	0.0405838	0.0272785	0.0340299	0.0220317	0.0274935	0.0167862	0.0209464	0.0115406	0.0143993	0.00629384	0.00786292	0	0	0.0252347	0.0907178	0.0031798	0.243754	0.010531	0.192748
Ar0239	aspartate beta-semialdehyde dehydrogenese	h[c] + nadph[c] + 4pasp[c] -> pi[c] + nadp[c] + aspsa[c]	SPLC1_S230230	Glycine, serine, and threonine metabolism		0.0325227	0.0405838	0.0272785	0.0340299	0.0220317	0.0274935	0.0167862	0.0209464	0.0115406	0.0143993	0.00629384	0.00786292	0	0	0.0252347	0.0907178	0.0031798	0.243754	0.010531	0.192748
Ar0240	homoserine dehydrogenase	h[c] + nadph[c] + aspsa[c] <=> nadp[c] + homL[c]	SPLC1_S031170	Glycine, serine, and threonine metabolism		0.008866	0.0169271	0.00743637	0.0141878	0.00600604	0.0114679	0.00457607	0.00873633	0.00314609	0.00600478	0.00171576	0.00328484	0	0	0.00687921	0.0131426	0.000866844	0.00166469	0.00287085	0.0054992
Ar0241	homoserine kinase	atp[c] + homL[c] -> adp[c] + h[c] + phom[c]	SPLC1_S100630	Glycine, serine, and threonine metabolism		0.00645976	0.0145056	0.00541814	0.0121663	0.004376	0.00982661	0.00333412	0.00748694	0.00229224	0.00514727	0.0012501	0.0028076	0	0	0.00501219	0.0112551	0.000631582	0.00141843	0.0020917	0.0046973
Ar0242	threonine synthase	h2o[c] + phom[c] -> pi[c] + thrL[c]	SPLC1_S031460 or SPLC1_S203740	Glycine, serine, and threonine metabolism		0.00645976	0.0145056	0.00541814	0.0121663	0.004376	0.00982661	0.00333412	0.00748694	0.00229224	0.00514727	0.0012501	0.0028076	0	0	0.00501219	0.0112551	0.000631582	0.00141843	0.0020917	0.0046973
Ar0243	L-threonine deaminase (thr-L)	thrL[c] -> 2obut[c] + nh4[c]	SPLC1_S340090 or SPLC1_S081830	Glycine, serine, and threonine metabolism		0	0.00804558	0	0.00674807	0	0.00545036	0	0.00415266	0	0.00285495	0	0.00155725	0	0	0	0.00624265	0	0.000786736	0	0.00260538
Ar0244	serine-glyoxylate transaminase	glx[c] + serL[c] <=> gly[c] + hpyr[c]	SPLC1_S051440	Glycine, serine, and threonine metabolism		0	0	0	0	0	0	0	0	0	0	0	0	0	0	0	0	0	0	0	0
Ar0245	aspartate aminotransferase	h[c] + cysL[e] + akg[e] <=> gluL[c] + mercaptpyr[c]	SPLC1_S530150	Cysteine and methionine metabolism		0	0	0	0	0	0	0	0	0	0	0	0	0	0	0	0	0	0	0	0
Ar0246	homoserine O-acetyltransferase	accoa[c] + homL[c] -> coa[c] + oalh[c]		Cysteine and methionine metabolism		0.00240623	0.00242204	0.00201823	0.00202171	0.00163004	0.00164183	0.00124195	0.00124976	0.00085385	0.000857685	0.000465658	0.000477806	0	0	0.00186702	0.00188798	0.000235262	0.000246511	0.00077915	0.000802405
Ar0247	O-acetylhomoserine	h2s[c] + oalh[c] -> h[c] + ac[c] + hcysL[c]		Cysteine and methionine metabolism		0.00240623	0.00242204	0.00201823	0.00202171	0.00163004	0.00164183	0.00124195	0.00124976	0.00085385	0.000857685	0.000465658	0.000477806	0	0	0.00186702	0.00188798	0.000235262	0.000246511	0.00077915	0.000802405
Ar0248	cyctathionine gamma-lyase	serL[c] + hcysL[c] -> cysL[c]	SPLC1_S410060	Cysteine and methionine metabolism		0	1.58079e-05	0	3.47779e-06	0	1.17902e-05	0	7.81252e-06	0	3.83485e-06	0	1.21473e-05	0	0	0	2.0957e-05	0	1.12489e-05	0	2.32546e-05
Ar0249	thiosulfate3-mercaptopyruvate sulfurtransferase	so3[c] + mercaptpyr[c] <=> h[c] + pyr[c] + thios[c]	SPLC1_S230980 or SPLC1_S032740	Cysteine and methionine metabolism		0	0	0	0	0	0	0	0	0	0	0	0	0	0	0	0	0	0	0	0
Ar0250	S-adenosylmethionine synthetase	atp[c] + h2o[c] + metL[c] -> pi[c] + ppi[c] + amet[c]	SPLC1_S130030	Cysteine and methionine metabolism		7.39526e-05	0.000137184	6.20279e-05	0.257282	5.00973e-05	0.514544	3.81697e-05	0.771765	2.6242e-05	1.02899	1.43114e-05	1.28625	0	1.59489	0.000257733	0.000282882	3.07552e-05	4.42539e-05	0.000104656	0.000132562
Ar0251	DNA-cytosine methyltransferase	amet[c] + DNAcytosine[c] -> ahcys[c] + dna5m[c]	SPLC1_S010970 or SPLC1_S200600 or SPLC1_S208990 or SPLC1_S411890 or SPLC1_S500400 or SPLC1_S630140 or SPLC1_S541210 or SPLC1_S206650	Cysteine and methionine metabolism		0	0	0	0	0	0	0	0	0	0	0	0	0	0	0	0	0	0	0	0
Ar0252	S-adenosylhomocysteine hydrolase	h2o[c] + ahcys[c] -> hcysL[c] + adn[c]	SPLC1_S201180	Cysteine and methionine metabolism		7.37861e-05	0.000137018	6.18882e-05	0.257281	4.99845e-05	0.514542	3.80837e-05	0.771764	2.61829e-05	1.02899	1.42792e-05	1.28625	0	1.59489	5.72514e-05	7.82084e-05	7.2142e-06	1.84631e-05	2.38923e-05	4.71469e-05
Ar0253	5-methyltetrahydrofolate-homocysteine methyltransferase	hcysL[c] + 5mthf[c] -> h[c] + thf[c] + metL[c]	SPLC1_S231030 or SPLC1_S204840	Cysteine and methionine metabolism		0.00248002	0.00254325	0.00208012	0.259299	0.00168003	0.516172	0.00128003	0.773005	0.000880033	1.02984	0.000479937	1.28671	0	1.59489	0.00192427	0.00194523	0.000242476	0.000253725	0.000803042	0.000826297
Ar0254	adenosylmethionine decarboxylase	h[c] + amet[c] -> co2[c] + ametam[c]	SPLC1_S501150 or SPLC1_S220190	Cysteine and methionine metabolism		0	0	0	0	0	0	0	0	0	0	0	0	0	0	0	0	0	0	0	0
Ar0255	5'-methylthioadenosine phosphorylase	2 h[c] + pi[c] + 5mta[c] -> ade[c] + m5thior1p[c]	SPLC1_S570370	Cysteine and methionine metabolism		0	0	0	0	0	0	0	0	0	0	0	0	0	0	0	0	0	0	0	0
Ar0256	methylthioribose-1-phosphate isomerase	m5thior1p[c] -> m5ribu1p[c]	SPLC1_S200650	Cysteine and methionine metabolism		0	0	0	0	0	0	0	0	0	0	0	0	0	0	0	0	0	0	0	0
Ar0257	methylthioribulose 1-phosphate dehydratase	m5ribu1p[c] -> h2o[c] + 235mthio1p[c]	SPLC1_S081160	Cysteine and methionine metabolism		0	0	0	0	0	0	0	0	0	0	0	0	0	0	0	0	0	0	0	0
Ar0258	2,3-diketo-5-methylthiopentyl-1-phosphate enolase	235mthio1p[c] -> 2h53ox1enylp[c]	SPLC1_S081150	Cysteine and methionine metabolism		0	0	0	0	0	0	0	0	0	0	0	0	0	0	0	0	0	0	0	0
Ar0259	2-hydroxy-3-keto-5-methylthiopentenyl-1-phosphate phosphatase	h2o[c] + 2h53ox1enylp[c] -> 2 h[c] + pi[c] + 12di51en3one[c]	SPLC1_S533530	Cysteine and methionine metabolism		0	0	0	0	0	0	0	0	0	0	0	0	0	0	0	0	0	0	0	0
Ar0260	1,2-dihydroxy-3-keto-5-methylthiopentene dioxygenase	o2[c] + 12di51en3one[c] -> h[c] + for[c] + 4met2oxobu[c]	SPLC1_S208560	Cysteine and methionine metabolism		0	0	0	0	0	0	0	0	0	0	0	0	0	0	0	0	0	0	0	0
Ar0261	1,2-dihydroxy-3-keto-5-methylthiopentene dioxygenase	o2[c] + 12di51en3one[c] -> h[c] + for[c] + co[c] + 3metp[c]	SPLC1_S208560	Cysteine and methionine metabolism		0	0	0	0	0	0	0	0	0	0	0	0	0	0	0	0	0	0	0	0
Ar0262	alanyl aminopeptidase (cys-gly)	h2o[c] + cgly[c] -> cysL[c] + gly[c]	SPLC1_S031470 or SPLC1_S530160	Cysteine and methionine metabolism		0	17.5103	0	17.8489	0	18.1062	0	18.3444	0	18.5318	0	18.7139	0	18.9323	0	17.4892	0	17.4325	0	17.4514
Ar0263	3-hydroxyisobutyrate dehydrogenase	nadp[c] + glycR[c] <=> nadph[c] + mtnsh[c]	SPLC1_S130890 or SPLC1_S204390	Valine, Leucine, and Isoleucine Metabolism		0	0	0	0	0	0	0	0	0	0	0	0	0	0	0	0	0	0	0	0
Ar0264	glycerate kinase	atp[c] + glycR[c] -> adp[c] + h[c] + 3pg[c]	SPLC1_S530030	Valine, Leucine, and Isoleucine Metabolism		0	0	0	0	0	0	0	0	0	0	0	0	0	0	0	0	0	0	0	0
Ar0265	acetolactate synthase small subunit	h[c] + pyr[c] + 2obut[c] -> co2[c] + 2ahbut[c]	SPLC1_S531590 and SPLC1_S060570 and SPLC1_S240980 and SPLC1_S360490	Valine, Leucine, and Isoleucine Metabolism		0.00804526	0.00804558	0.00674798	0.00674807	0.00545006	0.00545036	0.00415246	0.00415266	0.00285485	0.00285495	0.00155693	0.00155725	0	0	0.0062424	0.00624265	0.0007866	0.000786736	0.00260509	0.00260538
Ar0266	ketol-acid reductoisomerase (2ahbut)	h[c] + nadph[c] + 2ahbut[c] <=> nadp[c] + 23dhmp[c]	SPLC1_S207170	Valine, Leucine, and Isoleucine Metabolism		0.00804526	0.00804558	0.00674798	0.00674807	0.00545006	0.00545036	0.00415246	0.00415266	0.00285485	0.00285495	0.00155693	0.00155725	0	0	0.0062424	0.00624265	0.0007866	0.000786736	0.00260509	0.00260538
Ar0267	dihydroxyacid dehydratase (23dhmp)	23dhmp[c] -> h2o[c] + 3mop[c]	SPLC1_S082840	Valine, Leucine, and Isoleucine Metabolism		0.00804526	0.00804558	0.00674798	0.00674807	0.00545006	0.00545036	0.00415246	0.00415266	0.00285485	0.00285495	0.00155693	0.00155725	0	0	0.0062424	0.00624265	0.0007866	0.000786736	0.00260509	0.00260538
Ar0268	branched-chain amino acid aminotransferase (3mop)	gluL[c] + 3mop[c] -> akg[c] + ileL[c]	SPLC1_S041590	Valine, Leucine, and Isoleucine Metabolism		0.00804526	0.00804558	0.00674798	0.00674807	0.00545006	0.00545036	0.00415246	0.00415266	0.00285485	0.00285495	0.00155693	0.00155725	0	0	0.0062424	0.00624265	0.0007866	0.000786736	0.00260509	0.00260538
Ar0269	acetolactate synthase	pyr[c] + 2hThPP[c] -> 3 h[c] + thmpp[c] + alacS[c]	SPLC1_S531590 and SPLC1_S060570 and SPLC1_S240980 and SPLC1_S360490	Valine, Leucine, and Isoleucine Metabolism		0.0197407	0.0197415	0.0165575	0.0165578	0.0133728	0.0133736	0.0101889	0.0101894	0.00700496	0.0070052	0.00382025	0.00382102	0	0	0.015317	0.0153176	0.00193008	0.00193042	0.00639212	0.00639282
Ar0270	ketol-acid reductoisomerase (alac-S)	h[c] + nadph[c] + alacS[c] -> nadp[c] + 23dival[c]	SPLC1_S207170	Valine, Leucine, and Isoleucine Metabolism		0.0197407	0.0197415	0.0165575	0.0165578	0.0133728	0.0133736	0.0101889	0.0101894	0.00700496	0.0070052	0.00382025	0.00382102	0	0	0.015317	0.0153176	0.00193008	0.00193042	0.00639212	0.00639282
Ar0271	dihydroxyacid dehydratase (23dival)	23dival[c] -> h2o[c] + 3mob[c]	SPLC1_S082840	Valine, Leucine, and Isoleucine Metabolism		0.0197407	0.0197415	0.0165575	0.0165578	0.0133728	0.0133736	0.0101889	0.0101894	0.00700496	0.0070052	0.00382025	0.00382102	0	0	0.015317	0.0153176	0.00193008	0.00193042	0.00639212	0.00639282
Ar0272	branched-chain amino acid aminotransferase (3mob)	gluL[c] + 3mob[c] -> akg[c] + valL[c]	SPLC1_S041590	Valine, Leucine, and Isoleucine Metabolism		0	0.00728544	0	0.00611052	0	0.00493542	0	0.00376032	0	0.00258522	0	0.00141012	0	0	0	0.00565285	0	0.000712406	0	0.00235922
Ar0273	valine-pyruvate aminotransferase	alaL[c] + 3mob[c] <=> pyr[c] + valL[c]	SPLC1_S208050	Valine, Leucine, and Isoleucine Metabolism		0	0.00728544	0	0.00611052	0	0.00493542	0	0.00376032	0	0.00258522	0	0.00141012	0	0	0	0.00565285	0	0.000712406	0	0.00235922
Ar0274	2-isopropylmalate synthase	h2o[c] + accoa[c] + 3mob[c] -> h[c] + coa[c] + 3c3hmp[c]	SPLC1_S170370 or SPLC1_S060560	Valine, Leucine, and Isoleucine Metabolism		0.0124555	0.012456	0.0104471	0.0104472	0.00843768	0.00843815	0.00642876	0.00642907	0.00441983	0.00441998	0.00241041	0.0024109	0	0	0.00966437	0.00966476	0.0012178	0.00121801	0.00403316	0.00403359
Ar0275	3-isopropylmalate dehydratase large subunit (3c3hmp)	3c3hmp[c] <=> h2o[c] + 2ippm[c]	SPLC1_S130910 and SPLC1_S130920	Valine, Leucine, and Isoleucine Metabolism		0.0124555	0.012456	0.0104471	0.0104472	0.00843768	0.00843815	0.00642876	0.00642907	0.00441983	0.00441998	0.00241041	0.0024109	0	0	0.00966437	0.00966476	0.0012178	0.00121801	0.00403316	0.00403359
Ar0276	3-isopropylmalate dehydratase large subunit (2ippm)	h2o[c] + 2ippm[c] -> 3c2hmp[c]	SPLC1_S130910 and SPLC1_S130920	Valine, Leucine, and Isoleucine Metabolism		0.0124555	0.012456	0.0104471	0.0104472	0.00843768	0.00843815	0.00642876	0.00642907	0.00441983	0.00441998	0.00241041	0.0024109	0	0	0.00966437	0.00966476	0.0012178	0.00121801	0.00403316	0.00403359
Ar0277	3-isopropylmalate dehydrogenase (3c2hmp)	nad[c] + 3c2hmp[c] -> h[c] + nadh[c] + 3c4mop[c]	SPLC1_S370450	Valine, Leucine, and Isoleucine Metabolism		0.0124555	0.012456	0.0104471	0.0104472	0.00843768	0.00843815	0.00642876	0.00642907	0.00441983	0.00441998	0.00241041	0.0024109	0	0	0.00966437	0.00966476	0.0012178	0.00121801	0.00403316	0.00403359
Ar0278	3-isopropylmalate dehydrogenase (3c4mop)	h[c] + 3c4mop[c] -> co2[c] + 4mop[c]		Valine, Leucine, and Isoleucine Metabolism		0.0124555	0.012456	0.0104471	0.0104472	0.00843768	0.00843815	0.00642876	0.00642907	0.00441983	0.00441998	0.00241041	0.0024109	0	0	0.00966437	0.00966476	0.0012178	0.00121801	0.00403316	0.00403359
Ar0279	branched-chain amino acid aminotransferase (4mop)	gluL[c] + 4mop[c] -> akg[c] + leuL[c]	SPLC1_S041590	Valine, Leucine, and Isoleucine Metabolism		0.0124555	0.012456	0.0104471	0.0104472	0.00843768	0.00843815	0.00642876	0.00642907	0.00441983	0.00441998	0.00241041	0.0024109	0	0	0.00966437	0.00966476	0.0012178	0.00121801	0.00403316	0.00403359
Ar0280	2-isopropylmalate synthase	h2o[c] + pyr[c] + accoa[c] -> coa[c] + 2mmal[c]	SPLC1_S170370 or SPLC1_S060560	Valine, Leucine, and Isoleucine Metabolism		0	0.00804558	0	0.00674807	0	0.00545036	0	0.00415266	0	0.00285495	0	0.00155725	0	0	0	0.00624265	0	0.000786736	0	0.00260538
Ar0281	3-isopropylmalate dehydratase	2mmal[c] -> h2o[c] + 2mmalat[c]	SPLC1_S130910 and SPLC1_S130920	Valine, Leucine, and Isoleucine Metabolism		0	0.00804558	0	0.00674807	0	0.00545036	0	0.00415266	0	0.00285495	0	0.00155725	0	0	0	0.00624265	0	0.000786736	0	0.00260538
Ar0282	3-isopropylmalate dehydratase	h2o[c] + 2mmalat[c] -> demalat[c]	SPLC1_S130910 and SPLC1_S130920	Valine, Leucine, and Isoleucine Metabolism		0	0.00804558	0	0.00674807	0	0.00545036	0	0.00415266	0	0.00285495	0	0.00155725	0	0	0	0.00624265	0	0.000786736	0	0.00260538
Ar0283	3-isopropylmalate dehydrogenase	nad[c] + demalat[c] -> 2 h[c] + nadh[c] + co2[c] + 2obut[c]	SPLC1_S370450	Valine, Leucine, and Isoleucine Metabolism		0	0.00804558	0	0.00674807	0	0.00545036	0	0.00415266	0	0.00285495	0	0.00155725	0	0	0	0.00624265	0	0.000786736	0	0.00260538
Ar0284	dihydrodipicolinate synthase	pyr[c] + aspsa[c] -> h[c] + 2 h2o[c] + 23dhdp[c]	SPLC1_S230240	Lysine biosynthesis		0.0236567	0.0236666	0.0198421	0.0198438	0.0160256	0.0160315	0.0122101	0.012214	0.00839455	0.00839647	0.00457808	0.00458415	0	0	0.0183555	0.0775962	0.00231296	0.2421	0.00766015	0.187272
Ar0285	dihydrodipicolinate reductase	h[c] + nadph[c] + 23dhdp[c] -> nadp[c] + thdp[c]	SPLC1_S081200	Lysine biosynthesis		0.0236567	0.0236666	0.0198421	0.0198438	0.0160256	0.0160315	0.0122101	0.012214	0.00839455	0.00839647	0.00457808	0.00458415	0	0	0.0183555	0.0775962	0.00231296	0.2421	0.00766015	0.187272
Ar0286	N-succinyldiaminopimelate aminotransferase	h2o[c] + gluL[c] + thdp[c] <=> akg[c] + 26dapLL[c]	SPLC1_S080550 or SPLC1_S270610	Lysine biosynthesis		0.0236567	0.0236666	0.0198421	0.0198438	0.0160256	0.0160315	0.0122101	0.012214	0.00839455	0.00839647	0.00457808	0.00458415	0	0	0.0183555	0.0775962	0.00231296	0.2421	0.00766015	0.187272
Ar0287	diaminopimelate epimerase	26dapLL[c] <=> 26dapM[c]	SPLC1_S041570	Lysine biosynthesis		0.0236567	0.0236666	0.0198421	0.0198438	0.0160256	0.0160315	0.0122101	0.012214	0.00839455	0.00839647	0.00457808	0.00458415	0	0	0.0183555	0.0775962	0.00231296	0.2421	0.00766015	0.187272
Ar0288	diaminopimelate decarboxylase	h[c] + 26dapM[c] -> co2[c] + lysL[c]	SPLC1_S031410 or SPLC1_S130840	Lysine biosynthesis		0.00515988	0.00516975	0.00432786	0.0043296	0.00349543	0.00350132	0.0026632	0.00266711	0.00183098	0.0018329	0.000998548	0.00100462	0	0	0.0040036	0.0632443	0.000504491	0.240292	0.00167079	0.181282
Ar0289	lysine decarboxylase	h[c] + lysL[c] -> co2[c] + 15dap[c]	SPLC1_S201430	Lysine biosynthesis		0	0	0	0	0	0	0	0	0	0	0	0	0	0	0	0	0	0	0	0
Ar0290	delta-1-pyrroline-5-carboxylate dehydrogenase (tm)	pqn9[k] + proL[c] -> phq9[k] + 1pyr5c[c]	SPLC1_S530100	Arginine and Proline Metabolism		0	40.2073	0	40.8005	0	41.3296	0	41.8158	0	42.2843	0	42.7507	0	43.3103	0	39.9573	0	39.2094	0	39.4588
Ar0291	delta-1-pyrroline-5-carboxylate dehydrogenase (cm)	pqn9[i] + proL[c] -> phq9[i] + 1pyr5c[c]	SPLC1_S530100	Arginine and Proline Metabolism		0	20.3053	0	20.5908	0	20.8407	0	21.0834	0	21.3173	0	21.5502	0	21.8295	0	20.165	0	19.7444	0	19.8846
Ar0292	glutamate 5-kinase	atp[c] + gluL[c] -> adp[c] + glu5p[c]	SPLC1_S231060	Arginine and Proline Metabolism		0.00597828	65.2663	0.00501429	66.301	0.00404983	67.2557	0.00308561	68.1395	0.00212139	68.8346	0.00115693	69.5099	0	70.32	0.00463861	65.4558	0.000584507	66.0529	0.00193579	65.8539
Ar0293	glutamate-5-semialdehyde dehydrogenase	h[c] + nadph[c] + glu5p[c] -> pi[c] + nadp[c] + glu5sa[c]	SPLC1_S360660 or SPLC1_S410040	Arginine and Proline Metabolism		0.00597828	65.2663	0.00501429	66.301	0.00404983	67.2557	0.00308561	68.1395	0.00212139	68.8346	0.00115693	69.5099	0	70.32	0.00463861	65.4558	0.000584507	66.0529	0.00193579	65.8539
Ar0294	spontaneous	glu5sa[c] -> h2o[c] + 1pyr5c[c]		Arginine and Proline Metabolism		0.00597828	65.2663	0.00501429	66.301	0.00404983	67.2557	0.00308561	68.1395	0.00212139	68.8346	0.00115693	69.5099	0	70.32	0.00463861	65.4558	0.000584507	66.0529	0.00193579	65.8539
Ar0295	delta-1-pyrroline-5-carboxylate dehydrogenase (1pyr5c)	2 h2o[c] + nadp[c] + 1pyr5c[c] -> h[c] + nadph[c] + gluL[c]	SPLC1_S530100	Arginine and Proline Metabolism		0	65.2604	0	66.296	0	67.2517	0	68.1364	0	68.8325	0	69.5087	0	70.32	0	65.4511	0	66.0523	0	65.852
Ar0296	pyrroline-5-carboxylate reductase (nadph)	2 h[c] + nadph[c] + 1pyr5c[c] -> nadp[c] + proL[c]	SPLC1_S207540	Arginine and Proline Metabolism		5.19267	40.2133	5.04119	40.8055	4.88956	41.3336	4.76663	41.8189	4.65796	42.2864	4.54921	42.7519	4.41885	43.3103	4.98357	39.962	4.34506	39.21	4.55785	39.4607
Ar0297	glutamate N-acetyltransferase (accoa)	accoa[c] + gluL[c] -> h[c] + coa[c] + acglu[c]	SPLC1_S202710	Arginine and Proline Metabolism		0	0	0	0	0	0	0	0	0	0	0	0	0	0	0	0	0	0	0	0
Ar0298	N-acetylglutamate kinase	atp[c] + acglu[c] -> adp[c] + acg5p[c]	SPLC1_S510450	Arginine and Proline Metabolism		0.00645859	0.00645885	0.00541716	0.00541723	0.00437521	0.00437546	0.00333352	0.00333368	0.00229183	0.00229191	0.00124988	0.00125013	0	0	0.00501129	0.00501149	0.000631468	0.000631578	0.00209132	0.00209155
Ar0299	N-acetyl-gamma-glutamyl-phosphate reductase	h[c] + nadph[c] + acg5p[c] -> pi[c] + nadp[c] + acg5sa[c]	SPLC1_S020220	Arginine and Proline Metabolism		0.00645859	0.00645885	0.00541716	0.00541723	0.00437521	0.00437546	0.00333352	0.00333368	0.00229183	0.00229191	0.00124988	0.00125013	0	0	0.00501129	0.00501149	0.000631468	0.000631578	0.00209132	0.00209155
Ar0300	acetylornithine aminotransferase	gluL[c] + acg5sa[c] -> akg[c] + acorn[c]	SPLC1_S032410	Arginine and Proline Metabolism		0.00645859	0.00645885	0.00541716	0.00541723	0.00437521	0.00437546	0.00333352	0.00333368	0.00229183	0.00229191	0.00124988	0.00125013	0	0	0.00501129	0.00501149	0.000631468	0.000631578	0.00209132	0.00209155
Ar0301	glutamate N-acetyltransferase (acorn)	gluL[c] + acorn[c] -> acglu[c] + orn[c]	SPLC1_S202710	Arginine and Proline Metabolism		0.00645859	0.00645885	0.00541716	0.00541723	0.00437521	0.00437546	0.00333352	0.00333368	0.00229183	0.00229191	0.00124988	0.00125013	0	0	0.00501129	0.00501149	0.000631468	0.000631578	0.00209132	0.00209155
Ar0302	ornithine carbamoyltransferase chain f	cbp[c] + orn[c] -> h[c] + pi[c] + citrL[c]	SPLC1_S010070	Arginine and Proline Metabolism		0.00645859	0.00645885	0.00541716	0.00541723	0.00437521	0.00437546	0.00333352	0.00333368	0.00229183	0.00229191	0.00124988	0.00125013	0	0	0.00501129	0.00501149	0.000631468	0.000631578	0.00209132	0.00209155
Ar0303	arginine decarboxylase	h[c] + argL[c] -> co2[c] + agm[c]	SPLC1_S208410	Arginine and Proline Metabolism		0	0	0	0	0	0	0	0	0	0	0	0	0	0	0	0	0	0	0	0
Ar0304	agmatine ureohydrolase	h2o[c] + agm[c] -> urea[c] + ptrc[c]	SPLC1_S520370	Arginine and Proline Metabolism		0	0	0	0	0	0	0	0	0	0	0	0	0	0	0	0	0	0	0	0
Ar0305	creatininase	cat[c] <=> h2o[c] + catn[c]	SPLC1_S240290 or SPLC1_S410760	Arginine and Proline Metabolism		0	0	0	0	0	0	0	0	0	0	0	0	0	0	0	0	0	0	0	0
Ar0306	cytosine deaminase	h2o[c] + catn[c] -> nh3[c] + methdat[c]	SPLC1_S030460	Arginine and Proline Metabolism		0	0	0	0	0	0	0	0	0	0	0	0	0	0	0	0	0	0	0	0
Ar0307	ATP phosphoribosyltransferase	atp[c] + prpp[c] -> ppi[c] + prbatp[c]	SPLC1_S550630 and SPLC1_S080510	Histidine Metabolism		0.00231297	0.00231306	0.00194001	0.00194003	0.00156686	0.00156695	0.00119381	0.00119387	0.000820755	0.000820783	0.000447609	0.0004477	0	0	0.00179466	0.00179473	0.000226143	0.000226182	0.00074895	0.000749031
Ar0308	phosphoribosyl-AMP cyclohydrolase (prbatp)	h2o[c] + prbatp[c] -> h[c] + ppi[c] + prbamp[c]	SPLC1_S550780 or SPLC1_S040720	Histidine Metabolism		0.00231297	0.00231306	0.00194001	0.00194003	0.00156686	0.00156695	0.00119381	0.00119387	0.000820755	0.000820783	0.000447609	0.0004477	0	0	0.00179466	0.00179473	0.000226143	0.000226182	0.00074895	0.000749031
Ar0309	phosphoribosyl-AMP cyclohydrolase (prbamp)	h2o[c] + prbamp[c] -> prfp[c]	SPLC1_S550780 or SPLC1_S040720	Histidine Metabolism		0.00231297	0.00231306	0.00194001	0.00194003	0.00156686	0.00156695	0.00119381	0.00119387	0.000820755	0.000820783	0.000447609	0.0004477	0	0	0.00179466	0.00179473	0.000226143	0.000226182	0.00074895	0.000749031
Ar0310	phosphoribosylformimino-5-aminoimidazole carboxamide ribotide isomerase	prfp[c] <=> prlp[c]	SPLC1_S300140	Histidine Metabolism		0.00231297	0.00231306	0.00194001	0.00194003	0.00156686	0.00156695	0.00119381	0.00119387	0.000820755	0.000820783	0.000447609	0.0004477	0	0	0.00179466	0.00179473	0.000226143	0.000226182	0.00074895	0.000749031
Ar0311	amidotransferase (prlp)	glnL[c] + prlp[c] -> h[c] + gluL[c] + eig3p[c] + aicar[c]	SPLC1_S530720 or SPLC1_S420300	Histidine Metabolism		0.00231297	0.00231306	0.00194001	0.00194003	0.00156686	0.00156695	0.00119381	0.00119387	0.000820755	0.000820783	0.000447609	0.0004477	0	0	0.00179466	0.00179473	0.000226143	0.000226182	0.00074895	0.000749031
Ar0312	imidazoleglycerol-phosphate dehydratase	eig3p[c] -> h2o[c] + 3l2oxp[c]	SPLC1_S520960	Histidine Metabolism		0.00231297	0.00231306	0.00194001	0.00194003	0.00156686	0.00156695	0.00119381	0.00119387	0.000820755	0.000820783	0.000447609	0.0004477	0	0	0.00179466	0.00179473	0.000226143	0.000226182	0.00074895	0.000749031
Ar0313	histidinol phosphate aminotransferase	gluL[c] + 3l2oxp[c] -> akg[c] + hisp[c]	SPLC1_S205660	Histidine Metabolism		0.00231297	0.00231306	0.00194001	0.00194003	0.00156686	0.00156695	0.00119381	0.00119387	0.000820755	0.000820783	0.000447609	0.0004477	0	0	0.00179466	0.00179473	0.000226143	0.000226182	0.00074895	0.000749031
Ar0314	histidinol-phosphatase	h2o[c] + hisp[c] -> pi[c] + histd[c]	SPLC1_S520960	Histidine Metabolism		0.00231297	0.00231306	0.00194001	0.00194003	0.00156686	0.00156695	0.00119381	0.00119387	0.000820755	0.000820783	0.000447609	0.0004477	0	0	0.00179466	0.00179473	0.000226143	0.000226182	0.00074895	0.000749031
Ar0315	histidinol dehydrogenase (histd)	nad[c] + histd[c] -> 2 h[c] + nadh[c] + lhid[c]	SPLC1_S082380	Histidine Metabolism		0.00231297	0.00231306	0.00194001	0.00194003	0.00156686	0.00156695	0.00119381	0.00119387	0.000820755	0.000820783	0.000447609	0.0004477	0	0	0.00179466	0.00179473	0.000226143	0.000226182	0.00074895	0.000749031
Ar0316	histidinol dehydrogenase (l-hid)	h2o[c] + nad[c] + lhid[c] -> h[c] + nadh[c] + hisL[c]	SPLC1_S082380	Histidine Metabolism		0.00231297	0.00231306	0.00194001	0.00194003	0.00156686	0.00156695	0.00119381	0.00119387	0.000820755	0.000820783	0.000447609	0.0004477	0	0	0.00179466	0.00179473	0.000226143	0.000226182	0.00074895	0.000749031
Ar0317	phospho-2-dehydro-3-deoxyheptonate aldolase chorismate mutase	h2o[c] + e4p[c] + pep[c] -> pi[c] + 2dda7p[c]	SPLC1_S580120	Tyrosine, Tryptophan, and Phenylalanine Metabolism		0.00986548	0.00986587	0.00827469	0.0082748	0.00668312	0.00668349	0.00509194	0.00509219	0.00350076	0.00350088	0.00190918	0.00190957	0	0	0.00765472	0.00765504	0.000964566	0.000964733	0.00319449	0.00319483
Ar0318	3-dehydroquinate synthase	2dda7p[c] -> pi[c] + 3dhq[c]	SPLC1_S411650	Tyrosine, Tryptophan, and Phenylalanine Metabolism		0.00986548	0.00986587	0.00827469	0.0082748	0.00668312	0.00668349	0.00509194	0.00509219	0.00350076	0.00350088	0.00190918	0.00190957	0	0	0.00765472	0.00765504	0.000964566	0.000964733	0.00319449	0.00319483
Ar0319	carbonic 3-dehydroquinase	3dhq[c] -> h2o[c] + 3dhsk[c]	SPLC1_S360810	Tyrosine, Tryptophan, and Phenylalanine Metabolism		0.00986548	0.00986587	0.00827469	0.0082748	0.00668312	0.00668349	0.00509194	0.00509219	0.00350076	0.00350088	0.00190918	0.00190957	0	0	0.00765472	0.00765504	0.000964566	0.000964733	0.00319449	0.00319483
Ar0320	shikimate 5-dehydrogenase	h[c] + nadph[c] + 3dhsk[c] <=> nadp[c] + skm[c]	SPLC1_S101440	Tyrosine, Tryptophan, and Phenylalanine Metabolism		0.00986548	0.00986587	0.00827469	0.0082748	0.00668312	0.00668349	0.00509194	0.00509219	0.00350076	0.00350088	0.00190918	0.00190957	0	0	0.00765472	0.00765504	0.000964566	0.000964733	0.00319449	0.00319483
Ar0321	shikimate kinase	atp[c] + skm[c] -> adp[c] + h[c] + skm5p[c]	SPLC1_S410910	Tyrosine, Tryptophan, and Phenylalanine Metabolism		0.00986548	0.00986587	0.00827469	0.0082748	0.00668312	0.00668349	0.00509194	0.00509219	0.00350076	0.00350088	0.00190918	0.00190957	0	0	0.00765472	0.00765504	0.000964566	0.000964733	0.00319449	0.00319483
Ar0322	3-phosphoshikimate 1-carboxyvinyltransferase	pep[c] + skm5p[c] <=> pi[c] + 3psme[c]	SPLC1_S270990	Tyrosine, Tryptophan, and Phenylalanine Metabolism		0.00986548	0.00986587	0.00827469	0.0082748	0.00668312	0.00668349	0.00509194	0.00509219	0.00350076	0.00350088	0.00190918	0.00190957	0	0	0.00765472	0.00765504	0.000964566	0.000964733	0.00319449	0.00319483
Ar0323	chorismate synthase	3psme[c] -> pi[c] + chor[c]	SPLC1_S410790	Tyrosine, Tryptophan, and Phenylalanine Metabolism		0.00986548	0.00986587	0.00827469	0.0082748	0.00668312	0.00668349	0.00509194	0.00509219	0.00350076	0.00350088	0.00190918	0.00190957	0	0	0.00765472	0.00765504	0.000964566	0.000964733	0.00319449	0.00319483
Ar0324	chorismate mutase	chor[c] -> pphn[c]	SPLC1_S170680	Tyrosine, Tryptophan, and Phenylalanine Metabolism		0.00807363	0.00807395	0.00677177	0.00677186	0.00546927	0.00546958	0.0041671	0.0041673	0.00286492	0.00286502	0.00156242	0.00156274	0	0	0.00626441	0.00626466	0.000789373	0.00078951	0.00261428	0.00261456
Ar0325	prephenate dehydrogenase	nad[c] + pphn[c] -> nadh[c] + co2[c] + 34hpp[c]	SPLC1_S542660	Tyrosine, Tryptophan, and Phenylalanine Metabolism		0.00358176	0.0035819	0.00300421	0.00300425	0.00242637	0.00242651	0.00184868	0.00184877	0.00127098	0.00127103	0.000693147	0.000693288	0	0	0.00277912	0.00277923	0.000350195	0.000350256	0.00115979	0.00115992
Ar0326	aromatic-amino-acid transaminase (34hpp)	gluL[c] + 34hpp[c] <=> akg[c] + tyrL[c]	SPLC1_S010340 or SPLC1_S080970 or SPLC1_S100560 or SPLC1_S530150 or SPLC1_S550880 or SPLC1_S205660	Tyrosine, Tryptophan, and Phenylalanine Metabolism		0.00358145	0.0035816	0.00300395	0.00300399	0.00242617	0.0024263	0.00184852	0.00184861	0.00127088	0.00127092	0.000693089	0.000693229	0	0	0.00277889	0.002779	0.000350165	0.000350226	0.00115969	0.00115982
Ar0327	4-hydroxyphenylpyruvate dioxygenase	h[c] + o2[c] + 34hpp[c] -> co2[c] + 25dhpl[c]	SPLC1_S102310	Tyrosine, Tryptophan, and Phenylalanine Metabolism		3.02916e-07	3.02928e-07	2.54072e-07	2.54075e-07	2.05203e-07	2.05214e-07	1.56346e-07	1.56354e-07	1.07489e-07	1.07493e-07	5.86208e-08	5.86327e-08	0	0	2.35036e-07	2.35045e-07	2.96167e-08	2.96218e-08	9.80857e-08	9.80963e-08
Ar0328	prephenate dehydratase	h[c] + pphn[c] -> h2o[c] + co2[c] + phpyr[c]	SPLC1_S270520	Tyrosine, Tryptophan, and Phenylalanine Metabolism		0.00449187	0.00449205	0.00376757	0.00376762	0.0030429	0.00304307	0.00231842	0.00231853	0.00159394	0.00159399	0.000869274	0.00086945	0	0	0.00348529	0.00348543	0.000439178	0.000439254	0.00145449	0.00145465
Ar0329	aromatic-amino-acid transaminase (phpyr)	gluL[c] + phpyr[c] <=> akg[c] + pheL[c]	SPLC1_S010340 or SPLC1_S080970 or SPLC1_S100560 or SPLC1_S530150 or SPLC1_S550880 or SPLC1_S205660	Tyrosine, Tryptophan, and Phenylalanine Metabolism		0.00449187	0.00449205	0.00376757	0.00376762	0.0030429	0.00304307	0.00231842	0.00231853	0.00159394	0.00159399	0.000869274	0.00086945	0	0	0.00348529	0.00348543	0.000439178	0.000439254	0.00145449	0.00145465
Ar0330	anthranilate synthase component II (gln-L)	glnL[c] + chor[c] -> h[c] + pyr[c] + gluL[c] + anth[c]	SPLC1_S550220 and SPLC1_S041140	Tyrosine, Tryptophan, and Phenylalanine Metabolism		0	0.00179192	0	0.00150294	0	0.00121391	0	0.000924886	0	0.000635859	0	0.000346832	0	0	0	0.00139037	0	0.000175223	0	0.000580273
Ar0331	anthranilate synthase component II (nh4)	nh4[c] + chor[c] -> h2o[c] + pyr[c] + anth[c]	SPLC1_S550220 and SPLC1_S041140	Tyrosine, Tryptophan, and Phenylalanine Metabolism		0	0.00179192	0	0.00150294	0	0.00121391	0	0.000924886	0	0.000635859	0	0.000346832	0	0	0	0.00139037	0	0.000175223	0	0.000580273
Ar0332	anthranilate phosphoribosyltransferase	prpp[c] + anth[c] -> ppi[c] + pran[c]	SPLC1_S203800 or SPLC1_S530090	Tyrosine, Tryptophan, and Phenylalanine Metabolism		0.00179185	0.00179192	0.00150292	0.00150294	0.00121384	0.00121391	0.000924841	0.000924886	0.000635837	0.000635859	0.000346762	0.000346832	0	0	0.00139032	0.00139037	0.000175193	0.000175223	0.00058021	0.000580273
Ar0333	N-(5'-phosphoribosyl)anthranilate isomerase	pran[c] -> 2cpr5p[c]	SPLC1_S082030	Tyrosine, Tryptophan, and Phenylalanine Metabolism		0.00179185	0.00179192	0.00150292	0.00150294	0.00121384	0.00121391	0.000924841	0.000924886	0.000635837	0.000635859	0.000346762	0.000346832	0	0	0.00139032	0.00139037	0.000175193	0.000175223	0.00058021	0.000580273
Ar0334	indole-3-glycerol phosphate synthase	h[c] + 2cpr5p[c] -> h2o[c] + co2[c] + 3ig3p[c]	SPLC1_S051450	Tyrosine, Tryptophan, and Phenylalanine Metabolism		0.00179185	0.00179192	0.00150292	0.00150294	0.00121384	0.00121391	0.000924841	0.000924886	0.000635837	0.000635859	0.000346762	0.000346832	0	0	0.00139032	0.00139037	0.000175193	0.000175223	0.00058021	0.000580273
Ar0335	tryptophan synthase	3ig3p[c] -> g3p[c] + Indole[c]	(SPLC1_S560040 and SPLC1_S081830) or (SPLC1_S560040 and SPLC1_S510460)	Tyrosine, Tryptophan, and Phenylalanine Metabolism		0	0	0	0	0	0	0	0	0	0	0	0	0	0	0	0	0	0	0	0
Ar0336	tryptophan synthase	serL[c] + Indole[c] -> h2o[c] + trpL[c]	(SPLC1_S560040 and SPLC1_S081830) or (SPLC1_S560040 and SPLC1_S510460)	Tyrosine, Tryptophan, and Phenylalanine Metabolism		0	0	0	0	0	0	0	0	0	0	0	0	0	0	0	0	0	0	0	0
Ar0337	ADP-ribose diphosphatase	h2o[c] + adprib[c] -> 2 h[c] + r5p[c] + amp[c]	SPLC1_S031510 or SPLC1_S171330 or SPLC1_S271500 or SPLC1_S511020	Purine metabolism		0	0	0	0	0	0	0	0	0	0	0	0	0	0	0	0	0	0	0	0
Ar0338	phosphoribosylamine-glycine ligase	atp[c] + pram[c] + gly[c] <=> adp[c] + h[c] + pi[c] + gar[c]	SPLC1_S541580	Purine metabolism		0.00255702	0.00256097	0.0021447	0.0021454	0.00173219	0.00173454	0.00131977	0.00132133	0.000907355	0.000908122	0.000494838	0.000497267	0	0	0.00218437	0.00219205	0.000273529	0.000277654	0.000908684	0.000917211
Ar0339	phosphoribosylglycinamide formyltransferase (10fthf)	gar[c] + 10fthf[c] <=> h[c] + thf[c] + fgam[c]	SPLC1_S130930	Purine metabolism		0.00255702	0.00256097	0.0021447	0.0021454	0.00173219	0.00173454	0.00131977	0.00132133	0.000907355	0.000908122	0.000494838	0.000497267	0	0	0.00218437	0.00219205	0.000273529	0.000277654	0.000908684	0.000917211
Ar0340	phosphoribosyl formylglycinamidine synthase	atp[c] + h2o[c] + glnL[c] + fgam[c] -> adp[c] + 3 h[c] + pi[c] + gluL[c] + fpram[c]	SPLC1_S082640 and SPLC1_S082650 and SPLC1_S205450	Purine metabolism		0.00255702	0.00256097	0.0021447	0.0021454	0.00173219	0.00173454	0.00131977	0.00132133	0.000907355	0.000908122	0.000494838	0.000497267	0	0	0.00218437	0.00219205	0.000273529	0.000277654	0.000908684	0.000917211
Ar0341	phosphoribosyl formylglycinamidine cyclo-ligase	atp[c] + fpram[c] -> adp[c] + 2 h[c] + pi[c] + air[c]	SPLC1_S510650	Purine metabolism		0.00255702	0.00256097	0.0021447	0.0021454	0.00173219	0.00173454	0.00131977	0.00132133	0.000907355	0.000908122	0.000494838	0.000497267	0	0	0.00218437	0.00219205	0.000273529	0.000277654	0.000908684	0.000917211
Ar0342	phosphoribosylaminoimidazole carboxylase ATPase subunit (air)	atp[c] + 2 h[c] + hco3[c] + air[c] -> adp[c] + pi[c] + n5cribo[c]	SPLC1_S204510	Purine metabolism		0.00255694	0.00256088	0.00214463	0.00214533	0.00173213	0.00173449	0.00131973	0.00132129	0.000907325	0.000908092	0.000494822	0.000497251	0	0	0.0021843	0.00219199	0.000273521	0.000277645	0.000908657	0.000917184
Ar0343	phosphoribosylaminoimidazole carboxylase ATPase subunit (n5cribo)	n5cribo[c] -> 3 h[c] + 5aizc[c]	SPLC1_S040820	Purine metabolism		0.00255694	0.00256088	0.00214463	0.00214533	0.00173213	0.00173449	0.00131973	0.00132129	0.000907325	0.000908092	0.000494822	0.000497251	0	0	0.0021843	0.00219199	0.000273521	0.000277645	0.000908657	0.000917184
Ar0344	phosphoribosyl aminoidazole succinocarboxamide synthetase	atp[c] + aspL[c] + 5aizc[c] <=> adp[c] + h[c] + pi[c] + 25aics[c]	SPLC1_S171450	Purine metabolism		0.00255694	0.00256088	0.00214463	0.00214533	0.00173213	0.00173449	0.00131973	0.00132129	0.000907325	0.000908092	0.000494822	0.000497251	0	0	0.0021843	0.00219199	0.000273521	0.000277645	0.000908657	0.000917184
Ar0345	adenylosuccinate lyase (25aics)	25aics[c] <=> fum[c] + aicar[c]	SPLC1_S034030	Purine metabolism		0.00255694	0.00256088	0.00214463	0.00214533	0.00173213	0.00173449	0.00131973	0.00132129	0.000907325	0.000908092	0.000494822	0.000497251	0	0	0.0021843	0.00219199	0.000273521	0.000277645	0.000908657	0.000917184
Ar0346	phosphoribosylaminoimidazolecarboxamide formyltransferase (10fthf)	aicar[c] + 10fthf[c] <=> thf[c] + fprica[c]	SPLC1_S060650	Purine metabolism		0.00486991	0.00487385	0.00408464	0.00408534	0.00329899	0.00330135	0.00251354	0.0025151	0.00172808	0.00172885	0.000942431	0.000944861	0	0	0.00397896	0.00398664	0.000499664	0.000503789	0.00165761	0.00166613
Ar0347	phosphoribosylaminoimidazolecarboxamide formyltransferase (fprica)	fprica[c] <=> h2o[c] + imp[c]	SPLC1_S060650	Purine metabolism		0.00486991	0.00487385	0.00408464	0.00408534	0.00329899	0.00330135	0.00251354	0.0025151	0.00172808	0.00172885	0.000942431	0.000944861	0	0	0.00397896	0.00398664	0.000499664	0.000503789	0.00165761	0.00166613
Ar0348	adenylate kinase	atp[c] + amp[c] <=> 2 adp[c]	SPLC1_S060190	Purine metabolism		0.0354281	35.1777	0.0266558	35.8297	0.0215288	36.3189	0.016403	36.77	0.0112772	37.137	0.00615018	37.4956	0	37.9257	0.0279122	35.1005	0.00351288	34.8804	0.0116411	34.9538
Ar0349	ribonucleoside-diphosphate reductase beta chain (adp)	adp[c] + trdrd[c] -> h2o[c] + trdox[c] + dadp[c]	SPLC1_S360250 and SPLC1_S360260 and SPLC1_S360270 and SPLC1_S360280	Purine metabolism		0.000198197	0.000198205	0.000166238	0.000166241	0.000134264	0.000134271	0.000102297	0.000102302	7.03301e-05	7.03326e-05	3.83554e-05	3.83632e-05	0	0	0.000153783	0.00015379	1.93781e-05	1.93815e-05	6.41772e-05	6.41841e-05
Ar0350	(deoxy)adenylate kinase	adp[c] + dadp[c] <=> atp[c] + damp[c]	SPLC1_S060190	Purine metabolism		0	0	0	0	0	0	0	0	0	0	0	0	0	0	0	0	0	0	0	0
Ar0351	5'-nucleotidase (damp)	h2o[c] + damp[c] -> pi[c] + deadn[c]	SPLC1_S080440 or SPLC1_S543010 or SPLC1_S101090	Purine metabolism		0	0	0	0	0	0	0	0	0	0	0	0	0	0	0	0	0	0	0	0
Ar0352	adenosine deaminase (deadn)	h[c] + h2o[c] + deadn[c] -> nh4[c] + din[c]	SPLC1_S010660	Purine metabolism		0	0	0	0	0	0	0	0	0	0	0	0	0	0	0	0	0	0	0	0
Ar0353	nucleoside diphosphate kinase (dadp)	atp[c] + dadp[c] <=> adp[c] + datp[c]	SPLC1_S200300	Purine metabolism		0.000198197	0.000198205	0.000166238	0.000166241	0.000134264	0.000134271	0.000102297	0.000102302	7.03301e-05	7.03326e-05	3.83554e-05	3.83632e-05	0	0	0.000153783	0.00015379	1.93781e-05	1.93815e-05	6.41772e-05	6.41841e-05
Ar0354	adenylateguanylate cyclase	atp[c] -> ppi[c] + camp[c]	SPLC1_S511290 or SPLC1_S030100 or SPLC1_S030110 or SPLC1_S030120 or SPLC1_S030130 or SPLC1_S032440 or SPLC1_S032960 or SPLC1_S041540 or SPLC1_S051590 or SPLC1_S081740 or SPLC1_S101160 or SPLC1_S103210 or SPLC1_S130280 or SPLC1_S200350 or SPLC1_S203990 or SPLC1_S204060 or SPLC1_S205240 or SPLC1_S320140 or SPLC1_S320150 or SPLC1_S360150 or SPLC1_S510590 or SPLC1_S530380 or SPLC1_S540250 or SPLC1_S5…	Purine metabolism		0	0	0	0	0	0	0	0	0	0	0	0	0	0	0	0	0	0	0	0
Ar0355	ATP amine hydrolysis (spontaneous)	atp[c] + h[c] + h2o[c] -> itp[c] + nh4[c]		Purine metabolism		0	0	0	0	0	0	0	0	0	0	0	0	0	0	0	0	0	0	0	0
Ar0356	dATP amine hydrolysis (spontaneous)	h[c] + h2o[c] + datp[c] -> nh4[c] + ditp[c]		Purine metabolism		0	0	0	0	0	0	0	0	0	0	0	0	0	0	0	0	0	0	0	0
Ar0357	Ap4A phosphorylase II	atp[c] + adp[c] + h[c] -> pi[c] + ap4a[c]	SPLC1_S590610	Purine metabolism		0	0	0	0	0	0	0	0	0	0	0	0	0	0	0	0	0	0	0	0
Ar0358	Ap4A phosphorylase II	atp[c] + aps[c] -> so4[c] + ap4a[c]	SPLC1_S590610	Purine metabolism		0	0	0	0	0	0	0	0	0	0	0	0	0	0	0	0	0	0	0	0
Ar0359	adenine phosphoribosyltransferase (ade)	prpp[c] + ade[c] <=> amp[c] + ppi[c]	SPLC1_S031590	Purine metabolism		7.37861e-05	17.5103	6.18882e-05	17.849	4.99845e-05	18.1063	3.80837e-05	18.3445	2.61829e-05	18.5319	1.42792e-05	18.7139	0	18.9323	5.72514e-05	17.4892	7.2142e-06	17.4325	2.38923e-05	17.4514
Ar0360	5'-nucleotidase (amp)	h2o[c] + amp[c] -> pi[c] + adn[c]	SPLC1_S080440 or SPLC1_S543010 or SPLC1_S101090	Purine metabolism		0	17.5103	0	17.8489	0	18.1062	0	18.3444	0	18.5318	0	18.7139	0	18.9323	0	17.4892	0	17.4325	0	17.4514
Ar0361	inosine-uridine preferring nucleoside hydrolase (adn)	h2o[c] + adn[c] -> ribD[c] + ade[c]	SPLC1_S310080	Purine metabolism		7.37861e-05	17.5103	6.18882e-05	17.849	4.99845e-05	18.1063	3.80837e-05	18.3445	2.61829e-05	18.5319	1.42792e-05	18.7139	0	18.9323	5.72514e-05	17.4892	7.2142e-06	17.4325	2.38923e-05	17.4514
Ar0362	adenosine deaminase (adn)	h[c] + h2o[c] + adn[c] -> nh4[c] + ins[c]	SPLC1_S010660	Purine metabolism		0	0	0	0	0	0	0	0	0	0	0	0	0	0	0	0	0	0	0	0
Ar0363	Inosine-uridine preferring nucleoside hydrolase	h2o[c] + ins[c] -> ribD[c] + hxan[c]	SPLC1_S310080	Purine metabolism		0	0	0	0	0	0	0	0	0	0	0	0	0	0	0	0	0	0	0	0
Ar0364	nucleoside-triphosphatase (ITP)	h2o[c] + itp[c] -> h[c] + pi[c] + idp[c]	SPLC1_S420320	Purine metabolism		0	0	0	0	0	0	0	0	0	0	0	0	0	0	0	0	0	0	0	0
Ar0365	nucleoside-triphosphatase (dITP)	h2o[c] + ditp[c] -> h[c] + pi[c] + didp[c]	SPLC1_S420320	Purine metabolism		0	0	0	0	0	0	0	0	0	0	0	0	0	0	0	0	0	0	0	0
Ar0366	5'-nucleotidase (IMP)	h2o[c] + imp[c] -> pi[c] + ins[c]	SPLC1_S080440 or SPLC1_S543010 or SPLC1_S101090	Purine metabolism		0	0	0	0	0	0	0	0	0	0	0	0	0	0	0	0	0	0	0	0
Ar0367	GMP synthase (glutamine-hydrolysing) (gln-L)	atp[c] + h2o[c] + glnL[c] + xmp[c] -> 2 h[c] + amp[c] + ppi[c] + gluL[c] + gmp[c]	SPLC1_S360520	Purine metabolism		0.0011464	0.00114645	0.000961545	0.000961559	0.0007766	0.000776644	0.000591699	0.000591729	0.000406799	0.000406814	0.000221853	0.000221898	0	0	0.000889503	0.00088954	0.000112086	0.000112105	0.00037121	0.00037125
Ar0368	IMP dehydrogenase subunit	h2o[c] + nad[c] + imp[c] -> h[c] + nadh[c] + xmp[c]	SPLC1_S550590 or SPLC1_S040570	Purine metabolism		0.0011464	0.00114645	0.000961545	0.000961559	0.0007766	0.000776644	0.000591699	0.000591729	0.000406799	0.000406814	0.000221853	0.000221898	0	0	0.000889503	0.00088954	0.000112086	0.000112105	0.00037121	0.00037125
Ar0369	Inosine-uridine preferring nucleoside hydrolase	h2o[c] + gsn[c] -> ribD[c] + gua[c]	SPLC1_S310080	Purine metabolism		0	17.5103	0	17.8489	0	18.1062	0	18.3444	0	18.5318	0	18.7139	0	18.9323	0	17.4892	0	17.4325	0	17.4514
Ar0370	5'-nucleotidase (XMP)	h2o[c] + xmp[c] -> pi[c] + xtsn[c]	SPLC1_S080440 or SPLC1_S543010 or SPLC1_S101090	Purine metabolism		0	0	0	0	0	0	0	0	0	0	0	0	0	0	0	0	0	0	0	0
Ar0371	Inosine-uridine preferring nucleoside hydrolase	h2o[c] + xtsn[c] -> ribD[c] + xan[c]	SPLC1_S310080	Purine metabolism		0	0	0	0	0	0	0	0	0	0	0	0	0	0	0	0	0	0	0	0
Ar0372	5'-nucleotidase (GMP)	h2o[c] + gmp[c] -> pi[c] + gsn[c]	SPLC1_S080440 or SPLC1_S543010 or SPLC1_S101090	Purine metabolism		0	17.5103	0	17.8489	0	18.1062	0	18.3444	0	18.5318	0	18.7139	0	18.9323	0	17.4892	0	17.4325	0	17.4514
Ar0373	Xanthine-guanine phosphoribosyltransferase	ppi[c] + xmp[c] <=> prpp[c] + xan[c]	SPLC1_S171110	Purine metabolism		0	0	0	0	0	0	0	0	0	0	0	0	0	0	0	0	0	0	0	0
Ar0374	guanine deaminase	h[c] + h2o[c] + gua[c] -> nh4[c] + xan[c]	SPLC1_S370630	Pyrimidine metabolism		0	0	0	0	0	0	0	0	0	0	0	0	0	0	0	0	0	0	0	0
Ar0375	adenine phosphoribosyltransferase (gua)	prpp[c] + gua[c] -> ppi[c] + gmp[c]	SPLC1_S031590	Pyrimidine metabolism		0	17.5103	0	17.8489	0	18.1062	0	18.3444	0	18.5318	0	18.7139	0	18.9323	0	17.4892	0	17.4325	0	17.4514
Ar0376	guanylate kinase (gmp)	atp[c] + gmp[c] <=> adp[c] + gdp[c]	SPLC1_S410470	Pyrimidine metabolism		0.0011464	0.00114645	0.000961546	0.00096156	0.0007766	0.000776645	0.0005917	0.000591729	0.000406799	0.000406814	0.000221853	0.000221898	0	0	0.000889504	0.000889541	0.000112086	0.000112105	0.00037121	0.000371251
Ar0377	ribonucleoside-diphosphate reductase beta chain (gdp)	trdrd[c] + gdp[c] -> h2o[c] + trdox[c] + dgdp[c]	SPLC1_S360250 and SPLC1_S360260 and SPLC1_S360270 and SPLC1_S360280	Pyrimidine metabolism		0.00016109	0.000161096	0.000135115	0.000135116	0.000109126	0.000109132	8.31445e-05	8.31486e-05	5.71626e-05	5.71646e-05	3.11744e-05	3.11807e-05	0	0	0.000124991	0.000124996	1.57501e-05	1.57528e-05	5.21617e-05	5.21674e-05
Ar0378	guanylate kinase (dgmp)	atp[c] + dgmp[c] <=> adp[c] + dgdp[c]	SPLC1_S410470	Pyrimidine metabolism		0	0	0	0	0	0	0	0	0	0	0	0	0	0	0	0	0	0	0	0
Ar0379	5'-nucleotidase (dGMP)	h2o[c] + dgmp[c] -> pi[c] + dgsn[c]	SPLC1_S080440 or SPLC1_S543010 or SPLC1_S101090	Pyrimidine metabolism		0	0	0	0	0	0	0	0	0	0	0	0	0	0	0	0	0	0	0	0
Ar0380	nucleoside diphosphate kinase (dgdp)	atp[c] + dgdp[c] <=> adp[c] + dgtp[c]	SPLC1_S200300	Pyrimidine metabolism		0.00016109	0.000161096	0.000135115	0.000135116	0.000109126	0.000109132	8.31445e-05	8.31486e-05	5.71626e-05	5.71646e-05	3.11744e-05	3.11807e-05	0	0	0.000124991	0.000124996	1.57501e-05	1.57528e-05	5.21617e-05	5.21674e-05
Ar0381	nucleoside diphosphate kinase (gdp)	atp[c] + gdp[c] <=> adp[c] + gtp[c]	SPLC1_S200300	Pyrimidine metabolism		0.00470882	0.00471302	0.00394953	0.00673312	0.00318987	0.00875859	0.00243039	0.0107814	0.00167092	0.0128042	0.000911257	0.0148296	0	0.0172554	0.00385397	0.00386165	0.000483914	0.000488039	0.00160545	0.00161397
Ar0382	GTP diphosphokinase (gtp)	atp[c] + gtp[c] -> h[c] + amp[c] + gdptp[c]	SPLC1_S032800	Pyrimidine metabolism		0	0	0	0	0	0	0	0	0	0	0	0	0	0	0	0	0	0	0	0
Ar0383	guanosine-5'-triphosphate,3'-diphosphate diphosphatase	h2o[c] + gdptp[c] -> h[c] + pi[c] + ppgpp[c]	SPLC1_S171500	Pyrimidine metabolism		0	0	0	0	0	0	0	0	0	0	0	0	0	0	0	0	0	0	0	0
Ar0384	adenylate cyclase (gtp)	gtp[c] -> ppi[c] + cgmp[c]	SPLC1_S030100 or SPLC1_S030110 or SPLC1_S030120 or SPLC1_S030130 or SPLC1_S032440 or SPLC1_S032960 or SPLC1_S041540 or SPLC1_S051590 or SPLC1_S081740 or SPLC1_S101160 or SPLC1_S103210 or SPLC1_S130280 or SPLC1_S200350 or SPLC1_S203990 or SPLC1_S204060 or SPLC1_S205240 or SPLC1_S320140 or SPLC1_S320150 or SPLC1_S360150 or SPLC1_S510590 or SPLC1_S530380 or SPLC1_S540250 or SPLC1_S540560 or SPLC1_S5…	Pyrimidine metabolism		0	0	0	0	0	0	0	0	0	0	0	0	0	0	0	0	0	0	0	0
Ar0385	dihydroorotase	h2o[c] + dhorS[c] <=> h[c] + cbasp[c]	SPLC1_S360640 or SPLC1_S531400	Pyrimidine metabolism		-0.00255724	-0.00255714	-0.00214483	-0.0021448	-0.00173236	-0.00173227	-0.0013199	-0.00131983	-0.000907429	-0.000907397	-0.000494961	-0.000494861	0	0	-0.00198419	-0.00198411	-0.000250059	-0.000250016	-0.000828102	-0.000828013
Ar0386	dihydroorotate dehydrogenase (fumarate)	fum[c] + dhorS[c] -> succ[c] + orot[c]	SPLC1_S300840 or SPLC1_S411610	Pyrimidine metabolism		0.00255714	0.00255724	0.0021448	0.00214483	0.00173227	0.00173236	0.00131983	0.0013199	0.000907397	0.000907429	0.000494861	0.000494961	0	0	0.00198411	0.00198419	0.000250016	0.000250059	0.000828013	0.000828102
Ar0387	dihydroorotate oxidase (menaquinone-8)	dhorS[c] + mqn8[c] -> orot[c] + mql8[c]	SPLC1_S411610	Pyrimidine metabolism		0	0	0	0	0	0	0	0	0	0	0	0	0	0	0	0	0	0	0	0
Ar0388	orotate phosphoribosyltransferase	ppi[c] + orot5p[c] <=> prpp[c] + orot[c]	SPLC1_S204970 or SPLC1_S201230	Pyrimidine metabolism		-0.00255724	-0.00255714	-0.00214483	-0.0021448	-0.00173236	-0.00173227	-0.0013199	-0.00131983	-0.000907429	-0.000907397	-0.000494961	-0.000494861	0	0	-0.00198419	-0.00198411	-0.000250059	-0.000250016	-0.000828102	-0.000828013
Ar0389	orotidine 5'-phosphate decarboxylase	h[c] + orot5p[c] -> co2[c] + ump[c]	SPLC1_S600370 or SPLC1_S201230	Pyrimidine metabolism		0.00255714	0.00255724	0.0021448	0.00214483	0.00173227	0.00173236	0.00131983	0.0013199	0.000907397	0.000907429	0.000494861	0.000494961	0	0	0.00198411	0.00198419	0.000250016	0.000250059	0.000828013	0.000828102
Ar0390	Uridine kinase-like protein	atp[c] + uri[c] -> adp[c] + h[c] + ump[c]	SPLC1_S201290	Pyrimidine metabolism		0	35.0205	0	35.6978	0	36.2124	0	36.6889	0	37.0637	0	37.4278	0	37.8646	0	34.9784	0	34.865	0	34.9028
Ar0391	5'-nucleotidase (UMP)	h2o[c] + ump[c] -> pi[c] + uri[c]	SPLC1_S080440 or SPLC1_S543010 or SPLC1_S101090	Pyrimidine metabolism		0	35.0205	0	35.6978	0	36.2124	0	36.6889	0	37.0637	0	37.4278	0	37.8646	0	34.9784	0	34.865	0	34.9028
Ar0392	pyrimidine operon regulatory protein PyrR	prpp[c] + ura[c] -> ppi[c] + ump[c]	SPLC1_S220390 or SPLC1_S030620	Pyrimidine metabolism		0	0	0	0	0	0	0	0	0	0	0	0	0	0	0	0	0	0	0	0
Ar0393	pantoate-beta-alanine ligase cytidylate kinase (cmp)	atp[c] + cmp[c] <=> adp[c] + cdp[c]	SPLC1_S510680	Pyrimidine metabolism		0.000896858	0.000896893	0.000752241	0.000752251	0.000607553	0.000607587	0.000462901	0.000462924	0.000318249	0.00031826	0.000173561	0.000173596	0	0	0.000695881	0.000695909	8.76874e-05	8.77026e-05	0.000290407	0.000290438
Ar0394	pantoate-beta-alanine ligase cytidylate kinase (dcmp)	atp[c] + dcmp[c] <=> adp[c] + dcdp[c]	SPLC1_S510680	Pyrimidine metabolism		0	0	0	0	0	0	0	0	0	0	0	0	0	0	0	0	0	0	0	0
Ar0395	pantoate-beta-alanine ligase cytidylate kinase (ump)	atp[c] + ump[c] <=> adp[c] + udp[c]	SPLC1_S510680 or SPLC1_S520340	Pyrimidine metabolism		0.0210539	0.0210548	0.017659	0.0176593	0.0142625	0.0142633	0.0108667	0.0108672	0.00747097	0.00747123	0.00407439	0.00407522	0	0	0.016336	0.0163366	0.00205848	0.00205884	0.00681737	0.0068181
Ar0396	nucleoside diphosphate kinase (udp)	atp[c] + udp[c] <=> adp[c] + utp[c]	SPLC1_S200300	Pyrimidine metabolism		0.0408468	35.0614	0.0342603	35.7321	0.0276706	36.2401	0.0210825	36.7099	0.0144944	37.0941	0.00790474	37.4695	0	37.9198	0.0316934	35.0101	0.00399367	34.869	0.0132264	34.916
Ar0397	CTP synthase (gln-L)	atp[c] + h2o[c] + utp[c] + glnL[c] -> adp[c] + 2 h[c] + pi[c] + ctp[c] + gluL[c]	SPLC1_S370070	Pyrimidine metabolism		0.0011463	0.00114635	0.000961462	0.000961475	0.000776533	0.000776576	0.000591648	0.000591677	0.000406764	0.000406778	0.000221834	0.000221879	0	0	0.000889427	0.000889463	0.000112076	0.000112095	0.000371178	0.000371218
Ar0398	nucleoside diphosphate kinase (cdp)	atp[c] + cdp[c] <=> adp[c] + ctp[c]	SPLC1_S200300	Pyrimidine metabolism		0.000735768	0.000735797	0.000617127	0.000617135	0.000498427	0.000498455	0.000379757	0.000379775	0.000261086	0.000261095	0.000142387	0.000142416	0	0	0.000570889	0.000570913	7.19373e-05	7.19498e-05	0.000238245	0.000238271
Ar0399	5'-nucleotidase (CMP)	h2o[c] + cmp[c] -> pi[c] + cytd[c]	SPLC1_S080440 or SPLC1_S543010 or SPLC1_S101090	Pyrimidine metabolism		0	35.0205	0	35.6978	0	36.2124	0	36.6889	0	37.0637	0	37.4278	0	37.8646	0	34.9784	0	34.865	0	34.9028
Ar0400	Uridine kinase-like protein (cmp)	atp[c] + cytd[c] -> adp[c] + h[c] + cmp[c]	SPLC1_S201290	Pyrimidine metabolism		0	35.0205	0	35.6978	0	36.2124	0	36.6889	0	37.0637	0	37.4278	0	37.8646	0	34.9784	0	34.865	0	34.9028
Ar0401	ribonucleoside-diphosphate reductase beta chain (cdp)	cdp[c] + trdrd[c] -> h2o[c] + trdox[c] + dcdp[c]	SPLC1_S360250 and SPLC1_S360260 and SPLC1_S360270 and SPLC1_S360280	Pyrimidine metabolism		0.00016109	0.000161096	0.000135115	0.000135116	0.000109126	0.000109132	8.31445e-05	8.31486e-05	5.71626e-05	5.71646e-05	3.11744e-05	3.11807e-05	0	0	0.000124991	0.000124996	1.57501e-05	1.57528e-05	5.21617e-05	5.21674e-05
Ar0402	putative thioredoxin reductase	h[c] + nadph[c] + trdox[c] -> nadp[c] + trdrd[c]	SPLC1_S360430 or SPLC1_S361200	Pyrimidine metabolism		0	991.559	0	991.806	0	991.981	0	992.12	0	992.249	0	992.377	0	992.532	0	991.782	0	992.46	0	992.234
Ar0403	nucleoside diphosphate kinase (dcdp)	atp[c] + dcdp[c] <=> adp[c] + dctp[c]	SPLC1_S200300	Pyrimidine metabolism		0.00016109	0.000161096	0.000135115	0.000135116	0.000109126	0.000109132	8.31445e-05	8.31486e-05	5.71626e-05	5.71646e-05	3.11744e-05	3.11807e-05	0	0	0.000124991	0.000124996	1.57501e-05	1.57528e-05	5.21617e-05	5.21674e-05
Ar0404	5'-nucleotidase (dCMP)	h2o[c] + dcmp[c] -> pi[c] + dcyt[c]	SPLC1_S080440 or SPLC1_S543010 or SPLC1_S101090	Pyrimidine metabolism		0	0	0	0	0	0	0	0	0	0	0	0	0	0	0	0	0	0	0	0
Ar0405	CMPdCMP deaminase zinc-binding protein	h[c] + h2o[c] + dcmp[c] <=> nh4[c] + dump[c]	SPLC1_S101760	Pyrimidine metabolism		0	0	0	0	0	0	0	0	0	0	0	0	0	0	0	0	0	0	0	0
Ar0406	5'-nucleotidase (dUMP)	h2o[c] + dump[c] -> pi[c] + duri[c]	SPLC1_S080440 or SPLC1_S543010 or SPLC1_S101090	Pyrimidine metabolism		0	0	0	0	0	0	0	0	0	0	0	0	0	0	0	0	0	0	0	0
Ar0407	thymidylate kinase (dump)	atp[c] + dump[c] <=> adp[c] + dudp[c]	SPLC1_S501010 or SPLC1_S240900	Pyrimidine metabolism		-0.000198636	35.0203	-0.000166602	35.6977	-0.000134563	36.2123	-0.000102524	36.6888	-7.04853e-05	37.0636	-3.84465e-05	37.4277	0	37.8646	-0.000154124	34.9782	-1.94236e-05	34.8649	-6.43235e-05	34.9028
Ar0408	nucleoside diphosphate kinase (dudp)	atp[c] + dudp[c] <=> adp[c] + dutp[c]	SPLC1_S200300	Pyrimidine metabolism		0	35.0205	0	35.6978	0	36.2124	0	36.6889	0	37.0637	0	37.4278	0	37.8646	0	34.9784	0	34.865	0	34.9028
Ar0409	dUTP diphosphatase	h2o[c] + dutp[c] -> h[c] + ppi[c] + dump[c]	SPLC1_S101750	Pyrimidine metabolism		0	35.0205	0	35.6978	0	36.2124	0	36.6889	0	37.0637	0	37.4278	0	37.8646	0	34.9784	0	34.865	0	34.9028
Ar0410	thymidylate synthase	h[c] + nadph[c] + mlthf[c] + dump[c] -> nadp[c] + thf[c] + dtmp[c]	SPLC1_S101740	Pyrimidine metabolism		0.000198628	0.000198636	0.000166599	0.000166602	0.000134555	0.000134563	0.000102519	0.000102524	7.04828e-05	7.04853e-05	3.84387e-05	3.84465e-05	0	0	0.000154117	0.000154124	1.94202e-05	1.94236e-05	6.43166e-05	6.43235e-05
Ar0411	5'-nucleotidase (dTMP)	h2o[c] + dtmp[c] -> pi[c] + thymd[c]	SPLC1_S080440 or SPLC1_S543010 or SPLC1_S101090	Pyrimidine metabolism		0	0	0	0	0	0	0	0	0	0	0	0	0	0	0	0	0	0	0	0
Ar0412	thymidylate kinase (dtmp)	atp[c] + dtmp[c] <=> adp[c] + dtdp[c]	SPLC1_S501010 or SPLC1_S240900	Pyrimidine metabolism		0.000198628	0.000198636	0.000166599	0.000166602	0.000134555	0.000134563	0.000102519	0.000102524	7.04828e-05	7.04853e-05	3.84387e-05	3.84465e-05	0	0	0.000154117	0.000154124	1.94202e-05	1.94236e-05	6.43166e-05	6.43235e-05
Ar0413	ribonucleoside-diphosphate reductase beta chain (udp)	udp[c] + trdrd[c] -> h2o[c] + trdox[c] + dudp[c]	SPLC1_S360250 and SPLC1_S360260 and SPLC1_S360270 and SPLC1_S360280	Pyrimidine metabolism		0.000198628	0.000198636	0.000166599	0.000166602	0.000134555	0.000134563	0.000102519	0.000102524	7.04828e-05	7.04853e-05	3.84387e-05	3.84465e-05	0	0	0.000154117	0.000154124	1.94202e-05	1.94236e-05	6.43166e-05	6.43235e-05
Ar0414	nucleoside diphosphate kinase (dtdp)	atp[c] + dtdp[c] <=> adp[c] + dttp[c]	SPLC1_S200300	Pyrimidine metabolism		0.000198628	0.000198921	0.000166599	0.00135927	0.000134555	0.00252014	0.000102519	0.00368084	7.04828e-05	0.00484155	3.84387e-05	0.00600242	0	0.00739516	0.000154117	0.000154214	1.94202e-05	1.94723e-05	6.43166e-05	6.44244e-05
Ar0415	acetyl-CoA carboxylase subunit	atp[c] + accoa[c] + hco3[c] -> adp[c] + h[c] + pi[c] + malcoa[c]	SPLC1_S541320 and SPLC1_S500810 and SPLC1_S490480 and SPLC1_S270220	Pyrimidine metabolism		0.0233309	0.0264422	0.0195688	0.0221779	0.0158049	0.0179129	0.0120419	0.0136479	0.00827895	0.00938295	0.00451503	0.00511797	0	0	0.0181027	0.0205168	0.0022811	0.00258565	0.00755465	0.0085627
Ar0416	malonyl CoA-acyl carrier protein transacylase	malcoa[c] + ACP[c] <=> coa[c] + malACP[c]	(SPLC1_S082700 and SPLC1_S102770) or (SPLC1_S543120 and SPLC1_S102770)	Fatty acid biosynthesis		0.0233309	0.0264422	0.0195688	0.0221779	0.0158049	0.0179129	0.0120419	0.0136479	0.00827895	0.00938295	0.00451503	0.00511797	0	0	0.0181027	0.0205168	0.0022811	0.00258565	0.00755465	0.0085627
Ar0417	3-oxoacyl-(acyl carrier protein) synthase III	accoa[c] + ACP[c] <=> coa[c] + acACP[c]	SPLC1_S543110 and SPLC1_S102770	Fatty acid biosynthesis		0	0.00311038	0	0.00260877	0	0.00210708	0	0.0016054	0	0.00110371	0	0.000602024	0	0	0	0.00241338	0	0.000304148	0	0.00100722
Ar0418	3-oxoacyl-(acyl-carrier-protein) synthase III and II	h[c] + accoa[c] + malACP[c] -> co2[c] + coa[c] + actACP[c]	SPLC1_S543110 or SPLC1_S010960 or SPLC1_S102760	Fatty acid biosynthesis		0	0.00311038	0	0.00260877	0	0.00210708	0	0.0016054	0	0.00110371	0	0.000602024	0	0	0	0.00241338	0	0.000304148	0	0.00100722
Ar0419	3-oxoacyl-(acyl-carrier protein) reductase 2 (actACP)	h[c] + nadph[c] + actACP[c] <=> nadp[c] + 3haACP[c]	SPLC1_S410570 or SPLC1_S542170 or SPLC1_S100050 or SPLC1_S360110 or SPLC1_S360120	Fatty acid biosynthesis		0.00311026	0.00311038	0.00260873	0.00260877	0.00210696	0.00210708	0.00160532	0.0016054	0.00110367	0.00110371	0.000601902	0.000602024	0	0	0.00241328	0.00241338	0.000304095	0.000304148	0.00100712	0.00100722
Ar0420	crotonoyl-(acyl-carrier-protein) hydratase (3haACP)	3haACP[c] -> h2o[c] + but2eACP[c]	SPLC1_S310290	Fatty acid biosynthesis		0.00311026	0.00311038	0.00260873	0.00260877	0.00210696	0.00210708	0.00160532	0.0016054	0.00110367	0.00110371	0.000601902	0.000602024	0	0	0.00241328	0.00241338	0.000304095	0.000304148	0.00100712	0.00100722
Ar0421	enoyl-(acyl-carrier-protein) reductase (NADPH)	h[c] + nadph[c] + but2eACP[c] -> nadp[c] + butACP[c]	SPLC1_S520970	Fatty acid biosynthesis		0.00311026	0.00311038	0.00260873	0.00260877	0.00210696	0.00210708	0.00160532	0.0016054	0.00110367	0.00110371	0.000601902	0.000602024	0	0	0.00241328	0.00241338	0.000304095	0.000304148	0.00100712	0.00100722
Ar0422	3-oxoacyl-(acyl-carrier-protein) synthase (butACP)	h[c] + malACP[c] + butACP[c] -> co2[c] + ACP[c] + 3ohexACP[c]	SPLC1_S543110 and SPLC1_S102770	Fatty acid biosynthesis		0.00311026	0.00311038	0.00260873	0.00260877	0.00210696	0.00210708	0.00160532	0.0016054	0.00110367	0.00110371	0.000601902	0.000602024	0	0	0.00241328	0.00241338	0.000304095	0.000304148	0.00100712	0.00100722
Ar0423	3-oxoacyl-(acyl-carrier protein) reductase 2 (3ohexACP)	h[c] + nadph[c] + 3ohexACP[c] <=> nadp[c] + 3hhexACP[c]	SPLC1_S410570 or SPLC1_S542170 or SPLC1_S100050 or SPLC1_S360110 or SPLC1_S360120	Fatty acid biosynthesis		0.00311026	0.00311038	0.00260873	0.00260877	0.00210696	0.00210708	0.00160532	0.0016054	0.00110367	0.00110371	0.000601902	0.000602024	0	0	0.00241328	0.00241338	0.000304095	0.000304148	0.00100712	0.00100722
Ar0424	crotonoyl-(acyl-carrier-protein) hydratase (3hhexACP)	3hhexACP[c] -> h2o[c] + thex2eACP[c]	SPLC1_S310290	Fatty acid biosynthesis		0.00311026	0.00311038	0.00260873	0.00260877	0.00210696	0.00210708	0.00160532	0.0016054	0.00110367	0.00110371	0.000601902	0.000602024	0	0	0.00241328	0.00241338	0.000304095	0.000304148	0.00100712	0.00100722
Ar0425	enoyl-(acyl-carrier-protein) reductase (NADPH)	h[c] + nadph[c] + thex2eACP[c] -> nadp[c] + hexACP[c]	SPLC1_S520970	Fatty acid biosynthesis		0.00311026	0.00311038	0.00260873	0.00260877	0.00210696	0.00210708	0.00160532	0.0016054	0.00110367	0.00110371	0.000601902	0.000602024	0	0	0.00241328	0.00241338	0.000304095	0.000304148	0.00100712	0.00100722
Ar0426	3-oxoacyl-(acyl-carrier-protein) synthase (hexACP)	h[c] + malACP[c] + hexACP[c] -> co2[c] + ACP[c] + 3ooctACP[c]	SPLC1_S543110 and SPLC1_S102770	Fatty acid biosynthesis		0.00311026	0.00311038	0.00260873	0.00260877	0.00210696	0.00210708	0.00160532	0.0016054	0.00110367	0.00110371	0.000601902	0.000602024	0	0	0.00241328	0.00241338	0.000304095	0.000304148	0.00100712	0.00100722
Ar0427	3-oxoacyl-(acyl-carrier protein) reductase 2 (3ooctACP)	h[c] + nadph[c] + 3ooctACP[c] <=> nadp[c] + 3hoctACP[c]	SPLC1_S410570 or SPLC1_S542170 or SPLC1_S100050 or SPLC1_S360110 or SPLC1_S360120	Fatty acid biosynthesis		0.00311026	0.00311038	0.00260873	0.00260877	0.00210696	0.00210708	0.00160532	0.0016054	0.00110367	0.00110371	0.000601902	0.000602024	0	0	0.00241328	0.00241338	0.000304095	0.000304148	0.00100712	0.00100722
Ar0428	crotonoyl-(acyl-carrier-protein) hydratase (3hoctACP)	3hoctACP[c] -> h2o[c] + toct2eACP[c]	SPLC1_S310290	Fatty acid biosynthesis		0.00311026	0.00311038	0.00260873	0.00260877	0.00210696	0.00210708	0.00160532	0.0016054	0.00110367	0.00110371	0.000601902	0.000602024	0	0	0.00241328	0.00241338	0.000304095	0.000304148	0.00100712	0.00100722
Ar0429	enoyl-(acyl-carrier-protein) reductase (NADPH)	h[c] + nadph[c] + toct2eACP[c] -> nadp[c] + ocACP[c]	SPLC1_S520970	Fatty acid biosynthesis		0.00311026	0.00311038	0.00260873	0.00260877	0.00210696	0.00210708	0.00160532	0.0016054	0.00110367	0.00110371	0.000601902	0.000602024	0	0	0.00241328	0.00241338	0.000304095	0.000304148	0.00100712	0.00100722
Ar0430	3-oxoacyl-(acyl-carrier-protein) synthase (ocACP)	h[c] + malACP[c] + ocACP[c] -> co2[c] + ACP[c] + 3odecACP[c]	SPLC1_S543110 and SPLC1_S102770	Fatty acid biosynthesis		0.00311026	0.00311038	0.00260873	0.00260877	0.00210696	0.00210708	0.00160532	0.0016054	0.00110367	0.00110371	0.000601902	0.000602024	0	0	0.00241328	0.00241338	0.000304095	0.000304148	0.00100712	0.00100722
Ar0431	3-oxoacyl-(acyl-carrier protein) reductase 2 (3odecACP)	h[c] + nadph[c] + 3odecACP[c] <=> nadp[c] + 3hdecACP[c]	SPLC1_S410570 or SPLC1_S542170 or SPLC1_S100050 or SPLC1_S360110 or SPLC1_S360120	Fatty acid biosynthesis		0.00311026	0.00311038	0.00260873	0.00260877	0.00210696	0.00210708	0.00160532	0.0016054	0.00110367	0.00110371	0.000601902	0.000602024	0	0	0.00241328	0.00241338	0.000304095	0.000304148	0.00100712	0.00100722
Ar0432	3-hydroxydecanoyl-(acyl-carrier-protein) dehydratase	3hdecACP[c] -> h2o[c] + tdec2eACP[c]	SPLC1_S310290	Fatty acid biosynthesis		0.00311026	0.00311038	0.00260873	0.00260877	0.00210696	0.00210708	0.00160532	0.0016054	0.00110367	0.00110371	0.000601902	0.000602024	0	0	0.00241328	0.00241338	0.000304095	0.000304148	0.00100712	0.00100722
Ar0433	enoyl-(acyl-carrier-protein) reductase (NADPH)	h[c] + nadph[c] + tdec2eACP[c] -> nadp[c] + dcaACP[c]	SPLC1_S520970	Fatty acid biosynthesis		0.00302199	0.00311038	0.0025347	0.00260877	0.00204717	0.00210708	0.00155976	0.0016054	0.00107235	0.00110371	0.00058482	0.000602024	0	0	0.00234479	0.00241338	0.000295465	0.000304148	0.000978535	0.00100722
Ar0434	3-oxoacyl-(acyl-carrier-protein) synthase (dcaACP)	h[c] + malACP[c] + dcaACP[c] -> co2[c] + ACP[c] + 3oddecACP[c]	SPLC1_S543110 and SPLC1_S102770	Fatty acid biosynthesis		0.00302199	0.00311038	0.0025347	0.00260877	0.00204717	0.00210708	0.00155976	0.0016054	0.00107235	0.00110371	0.00058482	0.000602024	0	0	0.00234479	0.00241338	0.000295465	0.000304148	0.000978535	0.00100722
Ar0435	3-oxoacyl-(acyl-carrier protein) reductase 2 (3oddecACP)	h[c] + nadph[c] + 3oddecACP[c] <=> nadp[c] + 3hddecACP[c]	SPLC1_S410570 or SPLC1_S542170 or SPLC1_S100050 or SPLC1_S360110 or SPLC1_S360120	Fatty acid biosynthesis		0.00302199	0.00311038	0.0025347	0.00260877	0.00204717	0.00210708	0.00155976	0.0016054	0.00107235	0.00110371	0.00058482	0.000602024	0	0	0.00234479	0.00241338	0.000295465	0.000304148	0.000978535	0.00100722
Ar0436	3- hydroxypalmitoyl-(acyl-carrier-protein) dehydratase (3hddecACP)	3hddecACP[c] -> h2o[c] + tddec2eACP[c]	SPLC1_S310290	Fatty acid biosynthesis		0.00302199	0.00311038	0.0025347	0.00260877	0.00204717	0.00210708	0.00155976	0.0016054	0.00107235	0.00110371	0.00058482	0.000602024	0	0	0.00234479	0.00241338	0.000295465	0.000304148	0.000978535	0.00100722
Ar0437	enoyl-(acyl-carrier-protein) reductase (NADPH)	h[c] + nadph[c] + tddec2eACP[c] -> nadp[c] + ddcaACP[c]	SPLC1_S520970	Fatty acid biosynthesis		0.00302199	0.00311038	0.0025347	0.00260877	0.00204717	0.00210708	0.00155976	0.0016054	0.00107235	0.00110371	0.00058482	0.000602024	0	0	0.00234479	0.00241338	0.000295465	0.000304148	0.000978535	0.00100722
Ar0438	3-oxoacyl-(acyl-carrier-protein) synthase (ddcaACP)	h[c] + malACP[c] + ddcaACP[c] -> co2[c] + ACP[c] + 3omrsACP[c]	SPLC1_S543110 and SPLC1_S102770	Fatty acid biosynthesis		0.00302199	0.00311038	0.0025347	0.00260877	0.00204717	0.00210708	0.00155976	0.0016054	0.00107235	0.00110371	0.00058482	0.000602024	0	0	0.00234479	0.00241338	0.000295465	0.000304148	0.000978535	0.00100722
Ar0439	3-oxoacyl-(acyl-carrier protein) reductase 2 (3omrsACP)	h[c] + nadph[c] + 3omrsACP[c] <=> nadp[c] + 3hmrsACP[c]	SPLC1_S410570 or SPLC1_S542170 or SPLC1_S100050 or SPLC1_S360110 or SPLC1_S360120	Fatty acid biosynthesis		0.00302199	0.00311038	0.0025347	0.00260877	0.00204717	0.00210708	0.00155976	0.0016054	0.00107235	0.00110371	0.00058482	0.000602024	0	0	0.00234479	0.00241338	0.000295465	0.000304148	0.000978535	0.00100722
Ar0440	3- hydroxypalmitoyl-(acyl-carrier-protein) dehydratase (3hmrsACP)	3hmrsACP[c] -> h2o[c] + tmrs2eACP[c]	SPLC1_S310290	Fatty acid biosynthesis		0.00302199	0.00311038	0.0025347	0.00260877	0.00204717	0.00210708	0.00155976	0.0016054	0.00107235	0.00110371	0.00058482	0.000602024	0	0	0.00234479	0.00241338	0.000295465	0.000304148	0.000978535	0.00100722
Ar0441	enoyl-(acyl-carrier-protein) reductase (NADPH)	h[c] + nadph[c] + tmrs2eACP[c] -> nadp[c] + myrsACP[c]	SPLC1_S520970	Fatty acid biosynthesis		0.00302199	0.00311038	0.0025347	0.00260877	0.00204717	0.00210708	0.00155976	0.0016054	0.00107235	0.00110371	0.00058482	0.000602024	0	0	0.00234479	0.00241338	0.000295465	0.000304148	0.000978535	0.00100722
Ar0442	3-oxoacyl-(acyl-carrier-protein) synthase (myrsACP)	h[c] + malACP[c] + myrsACP[c] -> co2[c] + ACP[c] + 3opalmACP[c]	SPLC1_S543110 and SPLC1_S102770	Fatty acid biosynthesis		0.00302199	0.00311038	0.0025347	0.00260877	0.00204717	0.00210708	0.00155976	0.0016054	0.00107235	0.00110371	0.00058482	0.000602024	0	0	0.00234479	0.00241338	0.000295465	0.000304148	0.000978535	0.00100722
Ar0443	3-oxoacyl-(acyl-carrier protein) reductase 2 (3opalmACP)	h[c] + nadph[c] + 3opalmACP[c] <=> nadp[c] + 3hpalmACP[c]	SPLC1_S410570 or SPLC1_S542170 or SPLC1_S100050 or SPLC1_S360110 or SPLC1_S360120	Fatty acid biosynthesis		0.00302199	0.00311038	0.0025347	0.00260877	0.00204717	0.00210708	0.00155976	0.0016054	0.00107235	0.00110371	0.00058482	0.000602024	0	0	0.00234479	0.00241338	0.000295465	0.000304148	0.000978535	0.00100722
Ar0444	3- hydroxypalmitoyl-(acyl-carrier-protein) dehydratase (3hpalmACP)	3hpalmACP[c] -> h2o[c] + tpalm2eACP[c]	SPLC1_S310290	Fatty acid biosynthesis		0.00302199	0.00311038	0.0025347	0.00260877	0.00204717	0.00210708	0.00155976	0.0016054	0.00107235	0.00110371	0.00058482	0.000602024	0	0	0.00234479	0.00241338	0.000295465	0.000304148	0.000978535	0.00100722
Ar0445	enoyl-(acyl-carrier-protein) reductase (NADPH)	h[c] + nadph[c] + tpalm2eACP[c] -> nadp[c] + palmACP[c]	SPLC1_S520970	Fatty acid biosynthesis		0.00302199	0.00311038	0.0025347	0.00260877	0.00204717	0.00210708	0.00155976	0.0016054	0.00107235	0.00110371	0.00058482	0.000602024	0	0	0.00234479	0.00241338	0.000295465	0.000304148	0.000978535	0.00100722
Ar0446	3-oxoacyl-(acyl-carrier-protein) synthase (palmACP)	h[c] + malACP[c] + palmACP[c] -> co2[c] + ACP[c] + 3ooctdACP[c]	SPLC1_S543110 and SPLC1_S102770	Fatty acid biosynthesis		0.0015591	0.00155916	0.0013077	0.00130772	0.00105617	0.00105623	0.000804709	0.000804749	0.000553246	0.000553265	0.00030172	0.000301781	0	0	0.00120972	0.00120977	0.000152436	0.000152463	0.000504844	0.000504899
Ar0447	3-oxoacyl-(acyl-carrier protein) reductase 2 (3ooctdACP)	h[c] + nadph[c] + 3ooctdACP[c] <=> nadp[c] + 3hoctaACP[c]	SPLC1_S410570 or SPLC1_S542170 or SPLC1_S100050 or SPLC1_S360110 or SPLC1_S360120	Fatty acid biosynthesis		0.0015591	0.00155916	0.0013077	0.00130772	0.00105617	0.00105623	0.000804709	0.000804749	0.000553246	0.000553265	0.00030172	0.000301781	0	0	0.00120972	0.00120977	0.000152436	0.000152463	0.000504844	0.000504899
Ar0448	3- hydroxypalmitoyl-(acyl-carrier-protein) dehydratase (3hoctaACP)	3hoctaACP[c] -> h2o[c] + toctd2eACP[c]	SPLC1_S310290	Fatty acid biosynthesis		0.0015591	0.00155916	0.0013077	0.00130772	0.00105617	0.00105623	0.000804709	0.000804749	0.000553246	0.000553265	0.00030172	0.000301781	0	0	0.00120972	0.00120977	0.000152436	0.000152463	0.000504844	0.000504899
Ar0449	enoyl-(acyl-carrier-protein) reductase (NADPH)	h[c] + nadph[c] + toctd2eACP[c] -> nadp[c] + ocdcaACP[c]	SPLC1_S520970	Fatty acid biosynthesis		0.0015591	0.00155916	0.0013077	0.00130772	0.00105617	0.00105623	0.000804709	0.000804749	0.000553246	0.000553265	0.00030172	0.000301781	0	0	0.00120972	0.00120977	0.000152436	0.000152463	0.000504844	0.000504899
Ar0450	3-oxoacyl-(acyl-carrier-protein) synthase (acACP)	h[c] + malACP[c] + acACP[c] -> co2[c] + ACP[c] + actACP[c]	SPLC1_S543110 and SPLC1_S102770	Fatty acid biosynthesis		0	0.00311038	0	0.00260877	0	0.00210708	0	0.0016054	0	0.00110371	0	0.000602024	0	0	0	0.00241338	0	0.000304148	0	0.00100722
Ar0451	malonyl coenzyme A-acyl carrier protein transacylase	h[c] + malACP[c] -> co2[c] + acACP[c]	SPLC1_S543110	Fatty acid biosynthesis		0	0.00311038	0	0.00260877	0	0.00210708	0	0.0016054	0	0.00110371	0	0.000602024	0	0	0	0.00241338	0	0.000304148	0	0.00100722
Ar0452	fatty-acyl-ACP hydrolase	h2o[c] + palmACP[c] -> h[c] + ACP[c] + hdca[c]		Fatty acid biosynthesis		0	0	0	0	0	0	0	0	0	0	0	0	0	0	0	0	0	0	0	0
Ar0453	long-chain-fatty-acid CoA ligase	atp[c] + coa[c] + hdca[c] -> amp[c] + ppi[c] + pmtcoa[c]	SPLC1_S082720 or SPLC1_S370760	Fatty acid biosynthesis		0	0	0	0	0	0	0	0	0	0	0	0	0	0	0	0	0	0	0	0
Ar0454	cdec3eACP convesion	tdec2eACP[c] <=> cdec3eACP[c]		Fatty acid biosynthesis		0	8.82703e-05	0	7.4035e-05	0	5.97975e-05	0	4.556e-05	0	3.13225e-05	0	1.7085e-05	0	0	0	6.84899e-05	0	8.6315e-06	0	2.85843e-05
Ar0455	3ocddec5eACP synthesis	h[c] + malACP[c] + cdec3eACP[c] -> co2[c] + ACP[c] + 3ocddec5eACP[c]	SPLC1_S543110 and SPLC1_S102770	Fatty acid biosynthesis		0	8.82703e-05	0	7.4035e-05	0	5.97975e-05	0	4.556e-05	0	3.13225e-05	0	1.7085e-05	0	0	0	6.84899e-05	0	8.6315e-06	0	2.85843e-05
Ar0456	3hcddec5eACP synthesis	h[c] + nadph[c] + 3ocddec5eACP[c] -> nadp[c] + 3hcddec5eACP[c]	SPLC1_S410570 or SPLC1_S542170 or SPLC1_S100050 or SPLC1_S360110 or SPLC1_S360120	Fatty acid biosynthesis		0	8.82703e-05	0	7.4035e-05	0	5.97975e-05	0	4.556e-05	0	3.13225e-05	0	1.7085e-05	0	0	0	6.84899e-05	0	8.6315e-06	0	2.85843e-05
Ar0457	t3c5ddeceACP synthesis	3hcddec5eACP[c] -> h2o[c] + t3c5ddeceACP[c]	SPLC1_S310290	Fatty acid biosynthesis		0	8.82703e-05	0	7.4035e-05	0	5.97975e-05	0	4.556e-05	0	3.13225e-05	0	1.7085e-05	0	0	0	6.84899e-05	0	8.6315e-06	0	2.85843e-05
Ar0458	cddec5eACP synthesis	h[c] + nadph[c] + t3c5ddeceACP[c] -> nadp[c] + cddec5eACP[c]	SPLC1_S520970	Fatty acid biosynthesis		0	8.82703e-05	0	7.4035e-05	0	5.97975e-05	0	4.556e-05	0	3.13225e-05	0	1.7085e-05	0	0	0	6.84899e-05	0	8.6315e-06	0	2.85843e-05
Ar0459	3ocmrs7eACP synthesis	h[c] + malACP[c] + cddec5eACP[c] -> co2[c] + ACP[c] + 3ocmrs7eACP[c]	SPLC1_S543110 and SPLC1_S102770	Fatty acid biosynthesis		0	8.82703e-05	0	7.4035e-05	0	5.97975e-05	0	4.556e-05	0	3.13225e-05	0	1.7085e-05	0	0	0	6.84899e-05	0	8.6315e-06	0	2.85843e-05
Ar0460	3hcmrs7eACP synthesis	h[c] + nadph[c] + 3ocmrs7eACP[c] -> nadp[c] + 3hcmrs7eACP[c]	SPLC1_S410570 or SPLC1_S542170 or SPLC1_S100050 or SPLC1_S360110 or SPLC1_S360120	Fatty acid biosynthesis		0	8.82703e-05	0	7.4035e-05	0	5.97975e-05	0	4.556e-05	0	3.13225e-05	0	1.7085e-05	0	0	0	6.84899e-05	0	8.6315e-06	0	2.85843e-05
Ar0461	t3c7mrseACP synthesis	3hcmrs7eACP[c] -> h2o[c] + t3c7mrseACP[c]	SPLC1_S310290	Fatty acid biosynthesis		0	8.82703e-05	0	7.4035e-05	0	5.97975e-05	0	4.556e-05	0	3.13225e-05	0	1.7085e-05	0	0	0	6.84899e-05	0	8.6315e-06	0	2.85843e-05
Ar0462	tdeACP synthesis	h[c] + nadph[c] + t3c7mrseACP[c] -> nadp[c] + tdeACP[c]	SPLC1_S520970	Fatty acid biosynthesis		0	8.82703e-05	0	7.4035e-05	0	5.97975e-05	0	4.556e-05	0	3.13225e-05	0	1.7085e-05	0	0	0	6.84899e-05	0	8.6315e-06	0	2.85843e-05
Ar0463	3ocpalm9eACP synthesis	h[c] + malACP[c] + tdeACP[c] -> co2[c] + ACP[c] + 3ocpalm9eACP[c]	SPLC1_S543110 and SPLC1_S102770	Fatty acid biosynthesis		0	8.82703e-05	0	7.4035e-05	0	5.97975e-05	0	4.556e-05	0	3.13225e-05	0	1.7085e-05	0	0	0	6.84899e-05	0	8.6315e-06	0	2.85843e-05
Ar0464	3hcpalm9eACP synthesis	h[c] + nadph[c] + 3ocpalm9eACP[c] -> nadp[c] + 3hcpalm9eACP[c]	SPLC1_S410570 or SPLC1_S542170 or SPLC1_S100050 or SPLC1_S360110 or SPLC1_S360120	Fatty acid biosynthesis		0	8.82703e-05	0	7.4035e-05	0	5.97975e-05	0	4.556e-05	0	3.13225e-05	0	1.7085e-05	0	0	0	6.84899e-05	0	8.6315e-06	0	2.85843e-05
Ar0465	t3c9palmeACP synthesis	3hcpalm9eACP[c] -> h2o[c] + t3c9palmeACP[c]	SPLC1_S310290	Fatty acid biosynthesis		0	8.82703e-05	0	7.4035e-05	0	5.97975e-05	0	4.556e-05	0	3.13225e-05	0	1.7085e-05	0	0	0	6.84899e-05	0	8.6315e-06	0	2.85843e-05
Ar0466	hdeACP synthesis	h[c] + nadph[c] + t3c9palmeACP[c] -> nadp[c] + hdeACP[c]	SPLC1_S520970	Fatty acid biosynthesis		0	8.82703e-05	0	7.4035e-05	0	5.97975e-05	0	4.556e-05	0	3.13225e-05	0	1.7085e-05	0	0	0	6.84899e-05	0	8.6315e-06	0	2.85843e-05
Ar0467	delta 9 acyl-lipid desaturase (nadph)	h[c] + nadph[c] + o2[c] + ocdcaACP[c] <=> 2 h2o[c] + nadp[c] + cisoc11eacp[c]	SPLC1_S410050	Biosynthesis of unsaturated fatty acids		0.00139517	0.00139523	0.0011702	0.00117022	0.000945124	0.000945177	0.0007201	0.000720135	0.000495076	0.000495093	0.000269996	0.000270051	0	0	0.00108253	0.00108257	0.000136409	0.000136432	0.000451763	0.000451812
Ar0468	delta 9 acyl-lipid desaturase (palmACP)	h[c] + nadph[c] + o2[c] + palmACP[c] <=> 2 h2o[c] + nadp[c] + hdeACP[c]	SPLC1_S410050	Biosynthesis of unsaturated fatty acids		0	8.82703e-05	0	7.4035e-05	0	5.97975e-05	0	4.556e-05	0	3.13225e-05	0	1.7085e-05	0	0	0	6.84899e-05	0	8.6315e-06	0	2.85843e-05
Ar0469	delta 12 acyl-lipid desaturase (nadph)	2 h[c] + nadph[c] + o2[c] + cisoc11eacp[c] <=> 2 h2o[c] + nadp[c] + linoACP[c]	SPLC1_S203780 or SPLC1_S103180	Biosynthesis of unsaturated fatty acids		0.00118022	0.00118027	0.000989913	0.000989926	0.000799511	0.000799555	0.000609155	0.000609185	0.0004188	0.000418815	0.000228398	0.000228444	0	0	0.000915745	0.000915782	0.000115392	0.000115412	0.000382161	0.000382202
Ar0470	delta 6 acyl-lipid desaturase (nadph)	h[c] + nadph[c] + o2[c] + linoACP[c] -> 2 h2o[c] + nadp[c] + glinoACP[c]	SPLC1_S411740	Biosynthesis of unsaturated fatty acids		0.000691942	0.000691969	0.000580367	0.000580375	0.000468738	0.000468764	0.000357136	0.000357154	0.000245535	0.000245543	0.000133906	0.000133933	0	0	0.000536884	0.000536906	6.76524e-05	6.76641e-05	0.000224054	0.000224078
Ar0471	glycerol dehydrogenase	nad[c] + glyc[c] -> h[c] + nadh[c] + dha[c]	SPLC1_S010350	Glycerolipid metabolism		0	0	0	0	0	0	0	0	0	0	0	0	0	0	0	0	0	0	0	0
Ar0472	glycerol kinase	atp[c] + glyc[c] -> adp[c] + h[c] + glyc3p[c]	SPLC1_S630300	Glycerolipid metabolism		0	0	0	0	0	0	0	0	0	0	0	0	0	0	0	0	0	0	0	0
Ar0473	1hdecg3p synthesis	palmACP[c] + glyc3p[c] -> ACP[c] + 1hdecg3p[c]	SPLC1_S130230 or SPLC1_S543100	Glycerolipid metabolism		0.000731445	0.000731474	0.000613501	0.000613509	0.000495498	0.000495526	0.000377525	0.000377544	0.000259552	0.000259561	0.00014155	0.000141579	0	0	0.000567535	0.000567558	7.15146e-05	7.1527e-05	0.000236845	0.000236871
Ar0474	pa160 synthesis	palmACP[c] + 1hdecg3p[c] -> ACP[c] + pa160[c]	SPLC1_S130230 or SPLC1_S530180 or SPLC1_S270730	Glycerolipid metabolism		0.000731445	0.000731474	0.000613501	0.000613509	0.000495498	0.000495526	0.000377525	0.000377544	0.000259552	0.000259561	0.00014155	0.000141579	0	0	0.000567535	0.000567558	7.15146e-05	7.1527e-05	0.000236845	0.000236871
Ar0475	12dgr160 synthesis	h2o[c] + pa160[c] -> pi[c] + 12dgr160[c]		Glycerolipid metabolism		0.000572788	0.000572811	0.000480427	0.000480433	0.00038802	0.000388042	0.000295637	0.000295651	0.000203253	0.00020326	0.000110847	0.000110869	0	0	0.000444432	0.00044445	5.60025e-05	5.60122e-05	0.000185471	0.000185491
Ar0476	mgdg160 synthesis	udpgal[c] + 12dgr160[c] -> h[c] + udp[c] + mgdg160[c]	SPLC1_S034000	Glycerolipid metabolism		0.000424566	0.000424583	0.000356105	0.00035611	0.000287611	0.000287627	0.000219134	0.000219145	0.000150657	0.000150662	8.21626e-05	8.21793e-05	0	0	0.000329425	0.000329438	4.15106e-05	4.15178e-05	0.000137476	0.000137491
Ar0477	dgdg160 synthesis	udpgal[c] + mgdg160[c] -> udp[c] + dgdg160[c]	SPLC1_S034000	Glycerolipid metabolism		0.000112101	0.000112105	9.40247e-05	9.40259e-05	7.59398e-05	7.5944e-05	5.78593e-05	5.78621e-05	3.97788e-05	3.97802e-05	2.16939e-05	2.16983e-05	0	0	8.698e-05	8.69836e-05	1.09603e-05	1.09622e-05	3.62987e-05	3.63027e-05
Ar0478	sqdg160 synthesis	h2o[c] + 12dgr160[c] + udpsfq[c] -> h[c] + udp[c] + sqdg160[c]	SPLC1_S010680 and SPLC1_S540550	Glycerolipid metabolism		0.000148222	0.000148228	0.000124322	0.000124323	0.000100409	0.000100415	7.65028e-05	7.65066e-05	5.25964e-05	5.25983e-05	2.86842e-05	2.869e-05	0	0	0.000115007	0.000115012	1.44919e-05	1.44944e-05	4.7995e-05	4.80002e-05
Ar0479	1hdec9eg3p synthesis	hdeACP[c] + glyc3p[c] -> ACP[c] + 1hdec9eg3p[c]	SPLC1_S130230 or SPLC1_S543100	Glycerolipid metabolism		4.41334e-05	4.41352e-05	3.7017e-05	3.70175e-05	2.98971e-05	2.98987e-05	2.27789e-05	2.278e-05	1.56607e-05	1.56612e-05	8.54077e-06	8.5425e-06	0	0	3.42436e-05	3.4245e-05	4.315e-06	4.31575e-06	1.42906e-05	1.42922e-05
Ar0480	pa161 synthesis	hdeACP[c] + 1hdec9eg3p[c] -> ACP[c] + pa161[c]	SPLC1_S130230 or SPLC1_S530180 or SPLC1_S270730	Glycerolipid metabolism		4.41334e-05	4.41352e-05	3.7017e-05	3.70175e-05	2.98971e-05	2.98987e-05	2.27789e-05	2.278e-05	1.56607e-05	1.56612e-05	8.54077e-06	8.5425e-06	0	0	3.42436e-05	3.4245e-05	4.315e-06	4.31575e-06	1.42906e-05	1.42922e-05
Ar0481	12dgr161 synthesis	h2o[c] + pa161[c] -> pi[c] + 12dgr161[c]		Glycerolipid metabolism		3.54051e-05	3.54065e-05	2.96961e-05	2.96965e-05	2.39843e-05	2.39857e-05	1.82739e-05	1.82748e-05	1.25635e-05	1.25639e-05	6.85166e-06	6.85304e-06	0	0	2.74712e-05	2.74723e-05	3.46162e-06	3.46222e-06	1.14643e-05	1.14656e-05
Ar0482	mgdg161 synthesis	udpgal[c] + 12dgr161[c] -> h[c] + udp[c] + mgdg161[c]	SPLC1_S034000	Glycerolipid metabolism		3.3817e-05	3.38184e-05	2.83641e-05	2.83645e-05	2.29085e-05	2.29098e-05	1.74542e-05	1.74551e-05	1.19999e-05	1.20004e-05	6.54433e-06	6.54565e-06	0	0	2.6239e-05	2.624e-05	3.30635e-06	3.30693e-06	1.09501e-05	1.09513e-05
Ar0483	dgdg161 synthesis	udpgal[c] + mgdg161[c] -> udp[c] + dgdg161[c]	SPLC1_S034000	Glycerolipid metabolism		7.47338e-06	7.47368e-06	6.26831e-06	6.26839e-06	5.06265e-06	5.06293e-06	3.85729e-06	3.85747e-06	2.65192e-06	2.65201e-06	1.44626e-06	1.44655e-06	0	0	5.79867e-06	5.79891e-06	7.30686e-07	7.30812e-07	2.41991e-06	2.42018e-06
Ar0484	sqdg161 synthesis	h2o[c] + udpsfq[c] + 12dgr161[c] -> h[c] + udp[c] + sqdg161[c]	SPLC1_S010680 and SPLC1_S540550	Glycerolipid metabolism		1.58809e-06	1.58816e-06	1.33202e-06	1.33203e-06	1.07581e-06	1.07587e-06	8.19673e-07	8.19713e-07	5.63533e-07	5.63553e-07	3.0733e-07	3.07392e-07	0	0	1.23222e-06	1.23227e-06	1.55271e-07	1.55298e-07	5.14232e-07	5.14288e-07
Ar0485	1odecg3p synthesis	ocdcaACP[c] + glyc3p[c] -> ACP[c] + 1odecg3p[c]	SPLC1_S130230 or SPLC1_S543100	Glycerolipid metabolism		8.19643e-05	8.19675e-05	6.87477e-05	6.87486e-05	5.55246e-05	5.55277e-05	4.23048e-05	4.23068e-05	2.90849e-05	2.9086e-05	1.58619e-05	1.58651e-05	0	0	6.35969e-05	6.35995e-05	8.0138e-06	8.01518e-06	2.65404e-05	2.65433e-05
Ar0486	pa180 synthesis	ocdcaACP[c] + 1odecg3p[c] -> ACP[c] + pa180[c]	SPLC1_S130230 or SPLC1_S530180 or SPLC1_S270730	Glycerolipid metabolism		8.19643e-05	8.19675e-05	6.87477e-05	6.87486e-05	5.55246e-05	5.55277e-05	4.23048e-05	4.23068e-05	2.90849e-05	2.9086e-05	1.58619e-05	1.58651e-05	0	0	6.35969e-05	6.35995e-05	8.0138e-06	8.01518e-06	2.65404e-05	2.65433e-05
Ar0487	12dgr180 synthesis	h2o[c] + pa180[c] -> pi[c] + 12dgr180[c]		Glycerolipid metabolism		2.77294e-05	2.77305e-05	2.3258e-05	2.32584e-05	1.87845e-05	1.87856e-05	1.43121e-05	1.43128e-05	9.83973e-06	9.84007e-06	5.36623e-06	5.36731e-06	0	0	2.15155e-05	2.15164e-05	2.71115e-06	2.71162e-06	8.97889e-06	8.97986e-06
Ar0488	mgdg180 synthesis	udpgal[c] + 12dgr180[c] -> h[c] + udp[c] + mgdg180[c]	SPLC1_S034000	Glycerolipid metabolism		1.50246e-05	1.50252e-05	1.26019e-05	1.26021e-05	1.0178e-05	1.01786e-05	7.75475e-06	7.75513e-06	5.33147e-06	5.33165e-06	2.90758e-06	2.90817e-06	0	0	1.16577e-05	1.16582e-05	1.46898e-06	1.46924e-06	4.86504e-06	4.86556e-06
Ar0489	dgdg180 synthesis	udpgal[c] + mgdg180[c] -> udp[c] + dgdg180[c]	SPLC1_S034000	Glycerolipid metabolism		6.97515e-06	6.97543e-06	5.85042e-06	5.8505e-06	4.72514e-06	4.72541e-06	3.60013e-06	3.60031e-06	2.47513e-06	2.47521e-06	1.34984e-06	1.35012e-06	0	0	5.41209e-06	5.41231e-06	6.81973e-07	6.82092e-07	2.25859e-06	2.25883e-06
Ar0490	sqdg180 synthesis	h2o[c] + udpsfq[c] + 12dgr180[c] -> h[c] + udp[c] + sqdg180[c]	SPLC1_S010680 and SPLC1_S540550	Glycerolipid metabolism		1.27047e-05	1.27052e-05	1.06561e-05	1.06563e-05	8.60651e-06	8.60699e-06	6.55739e-06	6.55771e-06	4.50827e-06	4.50842e-06	2.45864e-06	2.45914e-06	0	0	9.85774e-06	9.85814e-06	1.24217e-06	1.24238e-06	4.11386e-06	4.1143e-06
Ar0491	1odec11eg3p synthesis	cisoc11eacp[c] + glyc3p[c] -> ACP[c] + 1odec11eg3p[c]	SPLC1_S130230 or SPLC1_S543100	Glycerolipid metabolism		0.000107476	0.00010748	9.01457e-05	9.01469e-05	7.28068e-05	7.28109e-05	5.54723e-05	5.5475e-05	3.81377e-05	3.81391e-05	2.07989e-05	2.08031e-05	0	0	8.33917e-05	8.3395e-05	1.05081e-05	1.05099e-05	3.48012e-05	3.4805e-05
Ar0492	pa181 synthesis	cisoc11eacp[c] + 1odec11eg3p[c] -> ACP[c] + pa181[c]	SPLC1_S130230 or SPLC1_S530180 or SPLC1_S270730	Glycerolipid metabolism		0.000107476	0.00010748	9.01457e-05	9.01469e-05	7.28068e-05	7.28109e-05	5.54723e-05	5.5475e-05	3.81377e-05	3.81391e-05	2.07989e-05	2.08031e-05	0	0	8.33917e-05	8.3395e-05	1.05081e-05	1.05099e-05	3.48012e-05	3.4805e-05
Ar0493	12dgr181 synthesis	h2o[c] + pa181[c] -> pi[c] + 12dgr181[c]		Glycerolipid metabolism		0.000106807	0.000106811	8.95846e-05	8.95858e-05	7.23537e-05	7.23578e-05	5.5127e-05	5.51297e-05	3.79004e-05	3.79017e-05	2.06695e-05	2.06736e-05	0	0	8.28726e-05	8.2876e-05	1.04427e-05	1.04445e-05	3.45846e-05	3.45884e-05
Ar0494	mgdg181 synthesis	udpgal[c] + 12dgr181[c] -> h[c] + udp[c] + mgdg181[c]	SPLC1_S034000	Glycerolipid metabolism		6.36639e-05	6.36664e-05	5.33982e-05	5.33989e-05	4.31275e-05	4.31299e-05	3.28593e-05	3.28609e-05	2.25911e-05	2.25918e-05	1.23203e-05	1.23228e-05	0	0	4.93974e-05	4.93994e-05	6.22453e-06	6.22561e-06	2.06146e-05	2.06169e-05
Ar0495	dgdg181 synthesis	udpgal[c] + mgdg181[c] -> udp[c] + dgdg181[c]	SPLC1_S034000	Glycerolipid metabolism		1.17083e-05	1.17088e-05	9.82035e-06	9.82049e-06	7.93149e-06	7.93193e-06	6.04308e-06	6.04338e-06	4.15468e-06	4.15482e-06	2.26581e-06	2.26627e-06	0	0	9.08458e-06	9.08495e-06	1.14474e-06	1.14494e-06	3.7912e-06	3.79161e-06
Ar0496	sqdg181 synthesis	h2o[c] + udpsfq[c] + 12dgr181[c] -> h[c] + udp[c] + sqdg181[c]	SPLC1_S010680 and SPLC1_S540550	Glycerolipid metabolism		4.31432e-05	4.31449e-05	3.61864e-05	3.61869e-05	2.92263e-05	2.92279e-05	2.22678e-05	2.22689e-05	1.53093e-05	1.53099e-05	8.34914e-06	8.35083e-06	0	0	3.34752e-05	3.34766e-05	4.21819e-06	4.21892e-06	1.397e-05	1.39715e-05
Ar0497	1odec912eg3p synthesis	linoACP[c] + glyc3p[c] -> ACP[c] + 1odec912eg3p[c]	SPLC1_S130230 or SPLC1_S543100	Glycerolipid metabolism		0.00024414	0.000244149	0.000204773	0.000204775	0.000165386	0.000165396	0.000126009	0.000126016	8.66327e-05	8.66357e-05	4.72463e-05	4.72559e-05	0	0	0.00018943	0.000189438	2.387e-05	2.38741e-05	7.90536e-05	7.90621e-05
Ar0498	pa182912 synthesis	linoACP[c] + 1odec912eg3p[c] -> ACP[c] + pa182912[c]	SPLC1_S130230 or SPLC1_S530180 or SPLC1_S270730	Glycerolipid metabolism		0.00024414	0.000244149	0.000204773	0.000204775	0.000165386	0.000165396	0.000126009	0.000126016	8.66327e-05	8.66357e-05	4.72463e-05	4.72559e-05	0	0	0.00018943	0.000189438	2.387e-05	2.38741e-05	7.90536e-05	7.90621e-05
Ar0499	12dgr182912 synthesis	h2o[c] + pa182912[c] -> pi[c] + 12dgr182912[c]		Glycerolipid metabolism		0.000156863	0.000156869	0.000131569	0.000131571	0.000106263	0.000106269	8.09628e-05	8.09668e-05	5.56627e-05	5.56647e-05	3.03564e-05	3.03625e-05	0	0	0.000121712	0.000121717	1.53368e-05	1.53394e-05	5.0793e-05	5.07985e-05
Ar0500	mgdg182912 synthesis	udpgal[c] + 12dgr182912[c] -> h[c] + udp[c] + mgdg182912[c]	SPLC1_S034000	Glycerolipid metabolism		0.00010075	0.000100754	8.45047e-05	8.45058e-05	6.82509e-05	6.82547e-05	5.2001e-05	5.20036e-05	3.57512e-05	3.57525e-05	1.94974e-05	1.95013e-05	0	0	7.81733e-05	7.81765e-05	9.85056e-06	9.85226e-06	3.26235e-05	3.2627e-05
Ar0501	dgdg182912 synthesis	udpgal[c] + mgdg182912[c] -> udp[c] + dgdg182912[c]	SPLC1_S034000	Glycerolipid metabolism		2.39148e-05	2.39158e-05	2.00586e-05	2.00589e-05	1.62005e-05	1.62014e-05	1.23433e-05	1.23439e-05	8.48615e-06	8.48644e-06	4.62803e-06	4.62897e-06	0	0	1.85557e-05	1.85565e-05	2.33819e-06	2.3386e-06	7.74373e-06	7.74457e-06
Ar0502	sqdg182912 synthesis	h2o[c] + udpsfq[c] + 12dgr182912[c] -> h[c] + udp[c] + sqdg182[c]	SPLC1_S010680 and SPLC1_S540550	Glycerolipid metabolism		5.61126e-05	5.61148e-05	4.70646e-05	4.70652e-05	3.80121e-05	3.80142e-05	2.89618e-05	2.89632e-05	1.99115e-05	1.99122e-05	1.0859e-05	1.08612e-05	0	0	4.35383e-05	4.35401e-05	5.48623e-06	5.48718e-06	1.81695e-05	1.81715e-05
Ar0503	1odec6912eg3p synthesis	glinoACP[c] + glyc3p[c] -> ACP[c] + 1odec6912eg3p[c]	SPLC1_S130230 or SPLC1_S543100	Glycerolipid metabolism		0.000345971	0.000345984	0.000290184	0.000290188	0.000234369	0.000234382	0.000178568	0.000178577	0.000122767	0.000122772	6.69528e-05	6.69663e-05	0	0	0.000268442	0.000268453	3.38262e-05	3.3832e-05	0.000112027	0.000112039
Ar0504	pa1836912 synthesis	glinoACP[c] + 1odec6912eg3p[c] -> ACP[c] + pa1836912[c]	SPLC1_S130230 or SPLC1_S530180 or SPLC1_S270730	Glycerolipid metabolism		0.000345971	0.000345984	0.000290184	0.000290188	0.000234369	0.000234382	0.000178568	0.000178577	0.000122767	0.000122772	6.69528e-05	6.69663e-05	0	0	0.000268442	0.000268453	3.38262e-05	3.3832e-05	0.000112027	0.000112039
Ar0505	12dgr1836912 synthesis	h2o[c] + pa1836912[c] -> pi[c] + 12dgr1836912[c]		Glycerolipid metabolism		0.000345971	0.000345984	0.000290184	0.000290188	0.000234369	0.000234382	0.000178568	0.000178577	0.000122767	0.000122772	6.69528e-05	6.69663e-05	0	0	0.000268442	0.000268453	3.38262e-05	3.3832e-05	0.000112027	0.000112039
Ar0506	mgdg1836912 synthesis	udpgal[c] + 12dgr1836912[c] -> h[c] + udp[c] + mgdg1836912[c]	SPLC1_S034000	Glycerolipid metabolism		0.000343059	0.000343073	0.000287742	0.000287745	0.000232397	0.00023241	0.000177065	0.000177074	0.000121734	0.000121738	6.63894e-05	6.64028e-05	0	0	0.000266183	0.000266194	3.35415e-05	3.35473e-05	0.000111084	0.000111096
Ar0507	dgdg1836912 synthesis	udpgal[c] + mgdg1836912[c] -> udp[c] + dgdg1836912[c]	SPLC1_S034000	Glycerolipid metabolism		8.69403e-05	8.69438e-05	7.29214e-05	7.29223e-05	5.88955e-05	5.88988e-05	4.48731e-05	4.48753e-05	3.08507e-05	3.08518e-05	1.68248e-05	1.68282e-05	0	0	6.74579e-05	6.74606e-05	8.50031e-06	8.50178e-06	2.81517e-05	2.81547e-05
Ar0508	sqdg18391215 synthesis	h2o[c] + udpsfq[c] + 12dgr1836912[c] -> h[c] + udp[c] + sqdg183[c]	SPLC1_S010680 and SPLC1_S540550	Glycerolipid metabolism		2.9115e-06	2.91162e-06	2.44203e-06	2.44206e-06	1.97232e-06	1.97243e-06	1.50273e-06	1.50281e-06	1.03314e-06	1.03318e-06	5.63439e-07	5.63553e-07	0	0	2.25906e-06	2.25916e-06	2.84663e-07	2.84712e-07	9.42758e-07	9.4286e-07
Ar0509	mglcdglyc synthesis	udpg[c] + 12dgr120[c] -> udp[c] + mglcdglyc[c]		Glycerolipid metabolism		0	0	0	0	0	0	0	0	0	0	0	0	0	0	0	0	0	0	0	0
Ar0510	Diacylglycerol kinase	atp[c] + h[c] + 12dgr120[c] -> adp[c] + pa120[c]	SPLC1_S041150	Glycerolipid metabolism		0	0	0	0	0	0	0	0	0	0	0	0	0	0	0	0	0	0	0	0
Ar0511	UDP-sulfoquinovose synthase	4 h[c] + udpg[c] + so3[c] -> h2o[c] + udpsfq[c]	SPLC1_S203630	Glycerolipid metabolism		0.000264682	0.000264693	0.000222003	0.000222006	0.000179302	0.000179312	0.000136612	0.000136619	9.39222e-05	9.39255e-05	5.12217e-05	5.12321e-05	0	0	0.00020537	0.000205378	2.58785e-05	2.58829e-05	8.57053e-05	8.57146e-05
Ar0512	glycerol-3-phosphate dehydrogenase (nadph)	h[c] + dhap[c] + nadph[c] <=> nadp[c] + glyc3p[c]	SPLC1_S540730 or SPLC1_S080750 or SPLC1_S540720	Glycerolipid metabolism		0.00186469	0.00186477	0.00156402	0.00156404	0.00126319	0.00126326	0.000962437	0.000962484	0.000661685	0.000661708	0.000360858	0.000360932	0	0	0.00144683	0.00144689	0.000182314	0.000182346	0.000603797	0.000603862
Ar0513	cdpdhdecg synthesis	h[c] + ctp[c] + pa160[c] -> ppi[c] + cdpdhdecg[c]	SPLC1_S201410	Glycerolipid metabolism		0.000158657	0.000158663	0.000133074	0.000133075	0.000107478	0.000107484	8.18886e-05	8.18926e-05	5.62992e-05	5.63011e-05	3.07035e-05	3.07097e-05	0	0	0.000123103	0.000123108	1.55122e-05	1.55148e-05	5.13738e-05	5.13793e-05
Ar0514	cdpdhdec9eg synthesis	h[c] + ctp[c] + pa161[c] -> ppi[c] + cdpdhdec9eg[c]	SPLC1_S201410	Glycerolipid metabolism		8.72828e-06	8.72863e-06	7.32087e-06	7.32096e-06	5.91275e-06	5.91309e-06	4.50499e-06	4.50521e-06	3.09722e-06	3.09733e-06	1.68911e-06	1.68945e-06	0	0	6.77236e-06	6.77264e-06	8.5338e-07	8.53528e-07	2.82626e-06	2.82656e-06
Ar0515	cdpdodecg synthesis	h[c] + ctp[c] + pa180[c] -> ppi[c] + cdpdodecg[c]	SPLC1_S201410	Glycerolipid metabolism		5.42349e-05	5.42371e-05	4.54897e-05	4.54903e-05	3.67401e-05	3.67421e-05	2.79926e-05	2.7994e-05	1.92452e-05	1.92459e-05	1.04956e-05	1.04978e-05	0	0	4.20814e-05	4.20831e-05	5.30265e-06	5.30357e-06	1.75615e-05	1.75634e-05
Ar0516	phosphatidate cytidylyltransferase	h[c] + ctp[c] + pa181[c] -> ppi[c] + cdpdodec11eg[c]	SPLC1_S201410	Glycerolipid metabolism		6.68899e-07	6.68925e-07	5.6104e-07	5.61047e-07	4.53128e-07	4.53154e-07	3.45243e-07	3.4526e-07	2.37358e-07	2.37366e-07	1.29446e-07	1.29472e-07	0	0	5.19005e-07	5.19026e-07	6.53994e-08	6.54108e-08	2.16592e-07	2.16616e-07
Ar0517	cdpdodec912eg synthesis	h[c] + ctp[c] + pa182912[c] -> ppi[c] + cdpdodec912eg[c]	SPLC1_S201410	Glycerolipid metabolism		8.72766e-05	8.72801e-05	7.32034e-05	7.32044e-05	5.91233e-05	5.91266e-05	4.50467e-05	4.50489e-05	3.097e-05	3.09711e-05	1.68899e-05	1.68933e-05	0	0	6.77188e-05	6.77215e-05	8.53319e-06	8.53467e-06	2.82606e-05	2.82636e-05
Ar0518	cdpdodec6912eg synthesis	h[c] + ctp[c] + pa1836912[c] -> ppi[c] + cdpdodec6912eg[c]	SPLC1_S201410	Glycerolipid metabolism		0	0	0	0	0	0	0	0	0	0	0	0	0	0	0	0	0	0	0	0
Ar0519	cdpdodec91215eg synthesis	h[c] + ctp[c] + pa18391215[c] -> ppi[c] + cdpdodec91215eg[c]	SPLC1_S201410	Glycerolipid metabolism		0	0	0	0	0	0	0	0	0	0	0	0	0	0	0	0	0	0	0	0
Ar0520	pgp160 synthesis	glyc3p[c] + cdpdhdecg[c] -> h[c] + cmp[c] + pgp160[c]	SPLC1_S202630 or SPLC1_S590310	Glycerolipid metabolism		0.000158657	0.000158663	0.000133074	0.000133075	0.000107478	0.000107484	8.18886e-05	8.18926e-05	5.62992e-05	5.63011e-05	3.07035e-05	3.07097e-05	0	0	0.000123103	0.000123108	1.55122e-05	1.55148e-05	5.13738e-05	5.13793e-05
Ar0521	pgp161 synthesis	glyc3p[c] + cdpdhdec9eg[c] -> h[c] + cmp[c] + pgp161[c]	SPLC1_S202630 or SPLC1_S590310	Glycerolipid metabolism		8.72828e-06	8.72863e-06	7.32087e-06	7.32096e-06	5.91275e-06	5.91309e-06	4.50499e-06	4.50521e-06	3.09722e-06	3.09733e-06	1.68911e-06	1.68945e-06	0	0	6.77236e-06	6.77264e-06	8.5338e-07	8.53528e-07	2.82626e-06	2.82656e-06
Ar0522	pgp180 synthesis	glyc3p[c] + cdpdodecg[c] -> h[c] + cmp[c] + pgp180[c]	SPLC1_S202630 or SPLC1_S590310	Glycerolipid metabolism		5.42349e-05	5.42371e-05	4.54897e-05	4.54903e-05	3.67401e-05	3.67421e-05	2.79926e-05	2.7994e-05	1.92452e-05	1.92459e-05	1.04956e-05	1.04978e-05	0	0	4.20814e-05	4.20831e-05	5.30265e-06	5.30357e-06	1.75615e-05	1.75634e-05
Ar0523	CDP-diacylglycerol glycerol-3-phosphate 3-phosphatidyltransferase	glyc3p[c] + cdpdodec11eg[c] -> h[c] + cmp[c] + pgp181[c]	SPLC1_S202630 or SPLC1_S590310	Glycerolipid metabolism		6.68899e-07	6.68925e-07	5.6104e-07	5.61047e-07	4.53128e-07	4.53154e-07	3.45243e-07	3.4526e-07	2.37358e-07	2.37366e-07	1.29446e-07	1.29472e-07	0	0	5.19005e-07	5.19026e-07	6.53994e-08	6.54108e-08	2.16592e-07	2.16616e-07
Ar0524	pgp182912 synthesis	glyc3p[c] + cdpdodec912eg[c] -> h[c] + cmp[c] + pgp182912[c]	SPLC1_S202630 or SPLC1_S590310	Glycerolipid metabolism		8.72766e-05	8.72801e-05	7.32034e-05	7.32044e-05	5.91233e-05	5.91266e-05	4.50467e-05	4.50489e-05	3.097e-05	3.09711e-05	1.68899e-05	1.68933e-05	0	0	6.77188e-05	6.77215e-05	8.53319e-06	8.53467e-06	2.82606e-05	2.82636e-05
Ar0525	pgp18391215 synthesis	glyc3p[c] + cdpdodec91215eg[c] -> h[c] + cmp[c] + pgp18391215[c]	SPLC1_S202630 or SPLC1_S590310	Glycerolipid metabolism		0	0	0	0	0	0	0	0	0	0	0	0	0	0	0	0	0	0	0	0
Ar0526	glycerophosphodiester phosphodiesterase (g3pc)	h2o[c] + g3pc[c] -> h[c] + chol[c] + glyc3p[p]	SPLC1_S101670	Glycerolipid metabolism		0	0	0	0	0	0	0	0	0	0	0	0	0	0	0	0	0	0	0	0
Ar0527	glycerophosphodiester phosphodiesterase (g3pe)	h2o[c] + g3pe[c] -> h[c] + glyc3p[c] + etha[c]	SPLC1_S101670	Glycerolipid metabolism		0	0	0	0	0	0	0	0	0	0	0	0	0	0	0	0	0	0	0	0
Ar0528	sn-glycerol-3-phosphocholine transport via ABC system (periplasm)	atp[c] + h2o[c] + g3pc[p] -> adp[c] + h[c] + pi[c] + g3pc[c]		Glycerolipid metabolism		0	0	0	0	0	0	0	0	0	0	0	0	0	0	0	0	0	0	0	0
Ar0529	sn-glycerol-3-phosphoethanolamine transport via ABC system (periplasm)	atp[c] + h2o[c] + g3pe[p] -> adp[c] + h[c] + pi[c] + g3pe[c]		Glycerolipid metabolism		0	0	0	0	0	0	0	0	0	0	0	0	0	0	0	0	0	0	0	0
Ar0530	probable 1-deoxyxylulose-5-phosphate synthase	h[c] + g3p[c] + pyr[c] -> co2[c] + dxyl5p[c]	SPLC1_S207620	Terpenoid backbone biosynthesis		0.000587413	0.000587437	0.000492694	0.000492701	0.000397928	0.000397951	0.000303186	0.0003032	0.000208443	0.00020845	0.000113677	0.0001137	0	0	0.00045578	0.000455798	5.74325e-05	5.74424e-05	0.000190207	0.000190228
Ar0531	1-deoxy-D-xylulose 5-phosphate reductoisomerase (nadph)	h[c] + nadph[c] + dxyl5p[c] -> nadp[c] + 2me4p[c]	SPLC1_S310410	Terpenoid backbone biosynthesis		0.000587292	0.000587316	0.000492592	0.000492599	0.000397846	0.000397868	0.000303123	0.000303138	0.0002084	0.000208407	0.000113654	0.000113677	0	0	0.000455686	0.000455704	5.74206e-05	5.74306e-05	0.000190168	0.000190189
Ar0532	4-diphosphocytidyl-2C-methyl-D-erythritol synthase	h[c] + ctp[c] + 2me4p[c] -> ppi[c] + 4c2me[c]	SPLC1_S510940	Terpenoid backbone biosynthesis		0.000587292	0.000587316	0.000492592	0.000492599	0.000397846	0.000397868	0.000303123	0.000303138	0.0002084	0.000208407	0.000113654	0.000113677	0	0	0.000455686	0.000455704	5.74206e-05	5.74306e-05	0.000190168	0.000190189
Ar0533	4-diphosphocytidyl-2-C-methyl-D-erythritol kinase	atp[c] + 4c2me[c] -> adp[c] + h[c] + 2h4c2cmde[c]	SPLC1_S051410	Terpenoid backbone biosynthesis		0.000587292	0.000587316	0.000492592	0.000492599	0.000397846	0.000397868	0.000303123	0.000303138	0.0002084	0.000208407	0.000113654	0.000113677	0	0	0.000455686	0.000455704	5.74206e-05	5.74306e-05	0.000190168	0.000190189
Ar0534	2C-methyl-D-erythritol 2,4-cyclodiphosphate synthase	2h4c2cmde[c] -> cmp[c] + 2mecdp[c]	SPLC1_S551030	Terpenoid backbone biosynthesis		0.000587292	0.000587316	0.000492592	0.000492599	0.000397846	0.000397868	0.000303123	0.000303138	0.0002084	0.000208407	0.000113654	0.000113677	0	0	0.000455686	0.000455704	5.74206e-05	5.74306e-05	0.000190168	0.000190189
Ar0535	GcpE protein	nadph[c] + 2mecdp[c] -> h2o[c] + nadp[c] + h2mb4p[c]	SPLC1_S205000	Terpenoid backbone biosynthesis		0.000587292	0.000587316	0.000492592	0.000492599	0.000397846	0.000397868	0.000303123	0.000303138	0.0002084	0.000208407	0.000113654	0.000113677	0	0	0.000455686	0.000455704	5.74206e-05	5.74306e-05	0.000190168	0.000190189
Ar0536	LytB protein homolog (ipdp)	h[c] + nadph[c] + h2mb4p[c] -> h2o[c] + nadp[c] + ipdp[c]	SPLC1_S560180	Terpenoid backbone biosynthesis		0	0.000587316	0	0.000492599	0	0.000397868	0	0.000303138	0	0.000208407	0	0.000113677	0	0	0	0.000455704	0	5.74306e-05	0	0.000190189
Ar0537	LytB protein homolog (dmpp)	h[c] + nadph[c] + h2mb4p[c] -> h2o[c] + nadp[c] + dmpp[c]	SPLC1_S560180	Terpenoid backbone biosynthesis		0	0.000587316	0	0.000492599	0	0.000397868	0	0.000303138	0	0.000208407	0	0.000113677	0	0	0	0.000455704	0	5.74306e-05	0	0.000190189
Ar0538	isopentenyl-diphosphate delta-isomerase	ipdp[c] <=> dmpp[c]	SPLC1_S220400	Terpenoid backbone biosynthesis		-0.000440487	0.000146829	-0.000369449	0.00012315	-0.000298401	9.94671e-05	-0.000227353	7.57845e-05	-0.000156305	5.21018e-05	-8.52575e-05	2.84192e-05	0	0	-0.000341778	0.000113926	-4.30729e-05	1.43576e-05	-0.000142641	4.75471e-05
Ar0539	dimethylallyltranstransferase	ipdp[c] + dmpp[c] -> ppi[c] + grdp[c]	SPLC1_S600230 or SPLC1_S207950	Terpenoid backbone biosynthesis		0.000146823	0.000146829	0.000123148	0.00012315	9.94615e-05	9.94671e-05	7.57808e-05	7.57845e-05	5.21e-05	5.21018e-05	2.84134e-05	2.84192e-05	0	0	0.000113921	0.000113926	1.43552e-05	1.43576e-05	4.7542e-05	4.75471e-05
Ar0540	geranyltranstransferase	ipdp[c] + grdp[c] -> ppi[c] + frdp[c]	SPLC1_S600230 or SPLC1_S207950	Terpenoid backbone biosynthesis		0.000146823	0.000146829	0.000123148	0.00012315	9.94615e-05	9.94671e-05	7.57808e-05	7.57845e-05	5.21e-05	5.21018e-05	2.84134e-05	2.84192e-05	0	0	0.000113921	0.000113926	1.43552e-05	1.43576e-05	4.7542e-05	4.75471e-05
Ar0541	geranylgeranyl diphosphate synthase	3 h[c] + ipdp[c] + frdp[c] -> ppi[c] + ggdip[c]	SPLC1_S600230 or SPLC1_S207950	Terpenoid backbone biosynthesis		0.000146823	0.000146829	0.000123148	0.00012315	9.94615e-05	9.94671e-05	7.57808e-05	7.57845e-05	5.21e-05	5.21018e-05	2.84134e-05	2.84192e-05	0	0	0.000113921	0.000113926	1.43552e-05	1.43576e-05	4.7542e-05	4.75471e-05
Ar0542	geranylgeranyl reductase (gg-dip)	h[c] + 3 nadph[c] + ggdip[c] -> 3 nadp[c] + pPP[c]	SPLC1_S041300	Terpenoid backbone biosynthesis		7.34757e-05	7.34786e-05	6.16279e-05	6.16287e-05	4.97742e-05	4.9777e-05	3.79235e-05	3.79254e-05	2.60728e-05	2.60737e-05	1.42191e-05	1.4222e-05	0	0	5.70105e-05	5.70128e-05	7.18385e-06	7.1851e-06	2.37918e-05	2.37943e-05
Ar0543	solanesyl diphosphate synthase	5 ipdp[c] + ggdip[c] -> 5 ppi[c] + alltnd[c]	SPLC1_S542330	Terpenoid backbone biosynthesis		0	0	0	0	0	0	0	0	0	0	0	0	0	0	0	0	0	0	0	0
Ar0544	solanesyl diphosphate synthase	7 ipdp[c] + grdp[c] -> 7 ppi[c] + alltnd[c]	SPLC1_S542330	Terpenoid backbone biosynthesis		0	0	0	0	0	0	0	0	0	0	0	0	0	0	0	0	0	0	0	0
Ar0545	undecaprenyl pyrophosphate synthetase	8 ipdp[c] + frdp[c] -> 8 ppi[c] + udcpdp[c]	SPLC1_S031390	Terpenoid backbone biosynthesis		0	0	0	0	0	0	0	0	0	0	0	0	0	0	0	0	0	0	0	0
Ar0546	spermidine synthase	ametam[c] + ptrc[c] -> h[c] + 5mta[c] + spmd[c]	SPLC1_S231040 or SPLC1_S041600	Glutathione metabolism		0	0	0	0	0	0	0	0	0	0	0	0	0	0	0	0	0	0	0	0
Ar0547	glutathionylspermidine synthase	atp[c] + redgthrd[c] + spmd[c] -> adp[c] + h[c] + pi[c] + gtspmd[c]	SPLC1_S202510	Glutathione metabolism		0	35.0205	0	35.6978	0	36.2124	0	36.6889	0	37.0637	0	37.4278	0	37.8646	0	34.9784	0	34.865	0	34.9028
Ar0548	glutathionylspermidine amidase	h2o[c] + gtspmd[c] -> redgthrd[c] + spmd[c]	SPLC1_S202510	Glutathione metabolism		0	35.0205	0	35.6978	0	36.2124	0	36.6889	0	37.0637	0	37.4278	0	37.8646	0	34.9784	0	34.865	0	34.9028
Ar0549	5-oxoprolinase	atp[c] + 2 h2o[c] + 5oxop[c] -> adp[c] + 2 h[c] + pi[c] + gluL[c]	SPLC1_S100600	Glutathione metabolism		0	0	0	0	0	0	0	0	0	0	0	0	0	0	0	0	0	0	0	0
Ar0550	gamma-glutamylcyclotransferase	5lglu[c] <=> cysL[c] + 5oxop[c]		Glutathione metabolism		0	0	0	0	0	0	0	0	0	0	0	0	0	0	0	0	0	0	0	0
Ar0551	redgthrd	h2o[c] + redgthrd[c] -> cgly[c] + 5lglu[c]	SPLC1_S501050	Glutathione metabolism		0	0	0	0	0	0	0	0	0	0	0	0	0	0	0	0	0	0	0	0
Ar0552	redgthrd2	h2o[c] + redgthrd[c] -> gluL[c] + cgly[c]	SPLC1_S501050	Glutathione metabolism		0	17.5103	0	17.8489	0	18.1062	0	18.3444	0	18.5318	0	18.7139	0	18.9323	0	17.4892	0	17.4325	0	17.4514
Ar0553	glutathione synthetase	atp[c] + gly[c] + glucys[c] -> adp[c] + h[c] + pi[c] + redgthrd[c]	SPLC1_S531620	Glutathione metabolism		0	17.5103	0	17.8489	0	18.1062	0	18.3444	0	18.5318	0	18.7139	0	18.9323	0	17.4892	0	17.4325	0	17.4514
Ar0554	glutamate-cysteine ligase	atp[c] + gluL[c] + cysL[c] -> adp[c] + h[c] + pi[c] + glucys[c]		Glutathione metabolism		0	17.5103	0	17.8489	0	18.1062	0	18.3444	0	18.5318	0	18.7139	0	18.9323	0	17.4892	0	17.4325	0	17.4514
Ar0555	glutathione-disulfide reductase	h[c] + nadph[c] + gthox[c] -> nadp[c] + 2 redgthrd[c]	SPLC1_S230930	Glutathione metabolism		0	0	0	0	0	0	0	0	0	0	0	0	0	0	0	0	0	0	0	0
Ar0556	sn-Glycero-3-phosphoethanolamine exchange	gthox[e] <=> gthox[p]		Glutathione metabolism		0	0	0	0	0	0	0	0	0	0	0	0	0	0	0	0	0	0	0	0
Ar0557	glycero-3-phosphocholine transport via diffusion (extracellular to periplasm)	gthox[e] <=>		Glutathione metabolism		0	0	0	0	0	0	0	0	0	0	0	0	0	0	0	0	0	0	0	0
Ar0558	glutathione transferase	redgthrd[c] + RX[c] -> rsgthrd[c] + HX[c]	SPLC1_S550970 or SPLC1_S100530	Glutathione metabolism		0	0	0	0	0	0	0	0	0	0	0	0	0	0	0	0	0	0	0	0
Ar0559	acyl-acyl-carrier-protein)-UDP-N-acetylglucosamine O-acyltransferase	uacgam[c] + 3hmrsACP[c] <=> ACP[c] + u3aga[c]	(SPLC1_S310280 and SPLC1_S102770) or (SPLC1_S430300 and SPLC1_S102770)	Lipopolysaccharide biosynthesis		0	0	0	0	0	0	0	0	0	0	0	0	0	0	0	0	0	0	0	0
Ar0560	UDP-3-O-acyl-N-acetylglucosamine deacetylase	h2o[c] + u3aga[c] -> ac[c] + u3hga[c]	SPLC1_S310300	Lipopolysaccharide biosynthesis		0	0	0	0	0	0	0	0	0	0	0	0	0	0	0	0	0	0	0	0
Ar0561	UDP-3-O-(3-hydroxymyristoyl)glucosamine N-acetyltransferase	3hmrsACP[c] + u3hga[c] -> h[c] + ACP[c] + u23ga[c]	SPLC1_S130550	Lipopolysaccharide biosynthesis		0	0	0	0	0	0	0	0	0	0	0	0	0	0	0	0	0	0	0	0
Ar0562	UDP-3-O-(3-hydroxymyristoyl) N-acetylglucosamine deacetylase	h2o[c] + u23ga[c] -> 2 h[c] + ump[c] + lipidX[c]		Lipopolysaccharide biosynthesis		0	0	0	0	0	0	0	0	0	0	0	0	0	0	0	0	0	0	0	0
Ar0563	lipid A disaccharide synthase	u23ga[c] + lipidX[c] -> h[c] + udp[c] + lipidAds[c]	SPLC1_S310270 or SPLC1_S202860	Lipopolysaccharide biosynthesis		0	0	0	0	0	0	0	0	0	0	0	0	0	0	0	0	0	0	0	0
Ar0564	UDP-MurNac-tripeptide synthetase	atp[c] + uamag[c] + 26dapM[c] -> adp[c] + h[c] + pi[c] + ugmd[c]	SPLC1_S500760	Peptidoglycan Biosynthesis		0.0184968	0.0184975	0.0155142	0.0155144	0.0125302	0.0125309	0.00954688	0.00954735	0.00656357	0.0065638	0.00357953	0.00358026	0	0	0.0143519	0.0143524	0.00180847	0.00180878	0.00598935	0.00599
Ar0565	UDP-N-acetylmuramoylalanyl-D-glutamyl-2,6-diaminopimelate-D-alanyl-D-alanyl ligase	atp[c] + alaala[c] + ugmd[c] -> adp[c] + h[c] + pi[c] + udpmaga2aa[c]	SPLC1_S530950	Peptidoglycan Biosynthesis		0.0184968	0.0184975	0.0155142	0.0155144	0.0125302	0.0125309	0.00954688	0.00954735	0.00656357	0.0065638	0.00357953	0.00358026	0	0	0.0143519	0.0143524	0.00180847	0.00180878	0.00598935	0.00599
Ar0566	phospho-N-acetylmuramoyl-pentapeptide-transferase	udpmaga2aa[c] + udcpp[c] -> ump[c] + acmlddd[c]	SPLC1_S204530	Peptidoglycan Biosynthesis		0.0184968	0.0184975	0.0155142	0.0155144	0.0125302	0.0125309	0.00954688	0.00954735	0.00656357	0.0065638	0.00357953	0.00358026	0	0	0.0143519	0.0143524	0.00180847	0.00180878	0.00598935	0.00599
Ar0567	UDP-N-acetylglucosamine-N-acetylmuramyl-(pentapeptide) pyrophosphoryl-undecaprenol N-acetylglucosamine transferase	uacgam[c] + acmlddd[c] -> h[c] + udp[c] + uaagmda[c]	SPLC1_S420250	Peptidoglycan Biosynthesis		0.0184968	0.0184975	0.0155142	0.0155144	0.0125302	0.0125309	0.00954688	0.00954735	0.00656357	0.0065638	0.00357953	0.00358026	0	0	0.0143519	0.0143524	0.00180847	0.00180878	0.00598935	0.00599
Ar0568	murein polymerizing transglycosylase	2 uaagmda[c] -> 2 h[c] + 2 udcpdp[c] + murein5p5p[p]	(SPLC1_S530350 and SPLC1_S520460) or (SPLC1_S270060 and SPLC1_S520460) or (SPLC1_S520460 and SPLC1_S010680)	Peptidoglycan Biosynthesis		0.0092484	0.00924877	0.00775712	0.00775722	0.0062651	0.00626545	0.00477344	0.00477367	0.00328179	0.0032819	0.00178977	0.00179013	0	0	0.00717593	0.00717622	0.000904233	0.00090439	0.00299468	0.002995
Ar0569	penicillin-binding protein	murein5p5p[p] -> alaD[p] + murein5px4p[p]	SPLC1_S205280 or SPLC1_S530820 or SPLC1_S202430	Peptidoglycan Biosynthesis		0.0092484	0.00924877	0.00775712	0.00775722	0.0062651	0.00626545	0.00477344	0.00477367	0.00328179	0.0032819	0.00178977	0.00179013	0	0	0.00717593	0.00717622	0.000904233	0.00090439	0.00299468	0.002995
Ar0570	D-alanyl-D-alanine carboxypeptidase	murein5px4p[p] + h2o[p] -> alaD[p] + murein4px4p[p]	SPLC1_S202360 or SPLC1_S590220 or SPLC1_S543070	Peptidoglycan Biosynthesis		0.0092484	0.00924877	0.00775712	0.00775722	0.0062651	0.00626545	0.00477344	0.00477367	0.00328179	0.0032819	0.00178977	0.00179013	0	0	0.00717593	0.00717622	0.000904233	0.00090439	0.00299468	0.002995
Ar0571	undecaprenyl pyrophosphate phosphatase	h2o[c] + udcpdp[c] -> h[c] + pi[c] + udcpp[c]	SPLC1_S510970	Peptidoglycan Biosynthesis		0.0184968	0.0184975	0.0155142	0.0155144	0.0125302	0.0125309	0.00954688	0.00954735	0.00656357	0.0065638	0.00357953	0.00358026	0	0	0.0143519	0.0143524	0.00180847	0.00180878	0.00598935	0.00599
Ar0572	ThiSCOSH synthesis	sulcysenz[c] -> ThiSCOSH[c]		Thiamine (B1) biosynthesis		8.26021e-08	8.26053e-08	6.92826e-08	6.92836e-08	5.59567e-08	5.59598e-08	4.2634e-08	4.2636e-08	2.93112e-08	2.93123e-08	1.59853e-08	1.59885e-08	0	0	6.40918e-08	6.40944e-08	8.07615e-09	8.07755e-09	2.67469e-08	2.67498e-08
Ar0573	dhgly synthesis	nadph[c] + amet[c] + tyrL[c] -> h[c] + nadp[c] + metL[c] + dhgly[c] + 4crsol[c] + dad5[c]		Thiamine (B1) biosynthesis		8.26021e-08	8.26053e-08	6.92826e-08	6.92836e-08	5.59567e-08	5.59598e-08	4.2634e-08	4.2636e-08	2.93112e-08	2.93123e-08	1.59853e-08	1.59885e-08	0	0	6.40918e-08	6.40944e-08	8.07615e-09	8.07755e-09	2.67469e-08	2.67498e-08
Ar0574	tyrosine lyase	dxyl5p[c] + ThiSCOSH[c] + dhgly[c] -> h2o[c] + 22cpetz[c]	(SPLC1_S230720 and SPLC1_S531190) or (SPLC1_S130040 and SPLC1_S531190)	Thiamine (B1) biosynthesis		8.26021e-08	8.26053e-08	6.92826e-08	6.92836e-08	5.59567e-08	5.59598e-08	4.2634e-08	4.2636e-08	2.93112e-08	2.93123e-08	1.59853e-08	1.59885e-08	0	0	6.40918e-08	6.40944e-08	8.07615e-09	8.07755e-09	2.67469e-08	2.67498e-08
Ar0575	4mpetz synthesis	22cpetz[c] -> 4mpetz[c]		Thiamine (B1) biosynthesis		8.26021e-08	8.26053e-08	6.92826e-08	6.92836e-08	5.59567e-08	5.59598e-08	4.2634e-08	4.2636e-08	2.93112e-08	2.93123e-08	1.59853e-08	1.59885e-08	0	0	6.40918e-08	6.40944e-08	8.07615e-09	8.07755e-09	2.67469e-08	2.67498e-08
Ar0576	Sink needed to allow dad5 to leave system	dad5[c] -> dad5[e]		Transport		1.66087e-07	4.11391e-06	1.39306e-07	8.34863e-07	1.12511e-07	2.47055e-06	8.57235e-08	1.64823e-06	5.89357e-08	8.25905e-07	3.21414e-08	2.46159e-06	0	0	0.000200482	0.000208166	2.35409e-05	2.76655e-05	8.07638e-05	8.92905e-05
Ar0577	dad-5 exchange	dad5[e] <=>		Exchange		1.66087e-07	4.11391e-06	1.39306e-07	8.34863e-07	1.12511e-07	2.47055e-06	8.57235e-08	1.64823e-06	5.89357e-08	8.25905e-07	3.21414e-08	2.46159e-06	0	0	0.000200482	0.000208166	2.35409e-05	2.76655e-05	8.07638e-05	8.92905e-05
Ar0578	Sink needed to allow amob to leave system	amob[c] -> amob[e]		Transport		4.41385e-10	4.41402e-10	3.70212e-10	3.70217e-10	2.99005e-10	2.99022e-10	2.27815e-10	2.27826e-10	1.56625e-10	1.5663e-10	8.54175e-11	8.54348e-11	0	0	3.42475e-10	3.42489e-10	4.3155e-11	4.31625e-11	1.42922e-10	1.42938e-10
Ar0579	dad-5 exchange	amob[e] <=>		Exchange		4.41385e-10	4.41402e-10	3.70212e-10	3.70217e-10	2.99005e-10	2.99022e-10	2.27815e-10	2.27826e-10	1.56625e-10	1.5663e-10	8.54175e-11	8.54348e-11	0	0	3.42475e-10	3.42489e-10	4.3155e-11	4.31625e-11	1.42922e-10	1.42938e-10
Ar0580	Sink gcald	gcald[c] -> gcald[e]		Modeling		1.07193e-09	1.07198e-09	0	8.991e-10	0	7.26196e-10	0	5.53292e-10	0	3.80388e-10	0	2.07485e-10	0	0	0	8.31759e-10	0	1.04823e-10	0	3.47135e-10
Ar0581	gcald exchange	gcald[e] <=>		Exchange		1.07193e-09	1.07198e-09	0	8.991e-10	0	7.26196e-10	0	5.53292e-10	0	3.80388e-10	0	2.07485e-10	0	0	0	8.31759e-10	0	1.04823e-10	0	3.47135e-10
Ar0582	phosphomethylpyrimidine synthase	amet[c] + air[c] -> 2 h[c] + for[c] + metL[c] + co[c] + dad5[c] + 4ampm[c]	SPLC1_S190170	Thiamine (B1) biosynthesis		8.26021e-08	8.26053e-08	6.92826e-08	6.92836e-08	5.59567e-08	5.59598e-08	4.2634e-08	4.2636e-08	2.93112e-08	2.93123e-08	1.59853e-08	1.59885e-08	0	0	6.40918e-08	6.40944e-08	8.07615e-09	8.07755e-09	2.67469e-08	2.67498e-08
Ar0583	phosphomethylpyrimidine kinase	atp[c] + 4ampm[c] -> adp[c] + 2mahmp[c]		Thiamine (B1) biosynthesis		8.26021e-08	8.26053e-08	6.92826e-08	6.92836e-08	5.59567e-08	5.59598e-08	4.2634e-08	4.2636e-08	2.93112e-08	2.93123e-08	1.59853e-08	1.59885e-08	0	0	6.40918e-08	6.40944e-08	8.07615e-09	8.07755e-09	2.67469e-08	2.67498e-08
Ar0584	thiamin-phosphate pyrophosphorylase	h[c] + 4mpetz[c] + 2mahmp[c] -> ppi[c] + thmmp[c]	SPLC1_S500580	Thiamine (B1) biosynthesis		8.26021e-08	8.26053e-08	6.92826e-08	6.92836e-08	5.59567e-08	5.59598e-08	4.2634e-08	4.2636e-08	2.93112e-08	2.93123e-08	1.59853e-08	1.59885e-08	0	0	6.40918e-08	6.40944e-08	8.07615e-09	8.07755e-09	2.67469e-08	2.67498e-08
Ar0585	putative thiamine-monophosphate kinase	atp[c] + thmmp[c] -> adp[c] + thmpp[c]	SPLC1_S532090	Thiamine (B1) biosynthesis		0	0	0	0	0	0	0	0	0	0	0	0	0	0	0	0	0	0	0	0
Ar0586	GTP cyclohydrolase II 3,4-dihydroxy-2-butanone 4-phosphate synthase (dhbp synthase)	3 h2o[c] + gtp[c] -> 2 h[c] + for[c] + ppi[c] + 25drapp[c]	SPLC1_S630020	Riboflavin (B2) metabolism		1.07509e-07	1.07513e-07	9.01732e-08	9.01744e-08	7.28291e-08	7.28332e-08	5.54892e-08	5.54919e-08	3.81494e-08	3.81507e-08	2.08053e-08	2.08095e-08	0	0	8.34171e-08	8.34205e-08	1.05113e-08	1.05131e-08	3.48118e-08	3.48156e-08
Ar0587	diaminohydroxyphosphoribosylaminopyrimidine deaminase (25drapp)	h[c] + h2o[c] + 25drapp[c] -> nh4[c] + 5apru[c]	SPLC1_S051980 or SPLC1_S521120	Riboflavin (B2) metabolism		1.07509e-07	1.07513e-07	9.01732e-08	9.01744e-08	7.28291e-08	7.28332e-08	5.54892e-08	5.54919e-08	3.81494e-08	3.81507e-08	2.08053e-08	2.08095e-08	0	0	8.34171e-08	8.34205e-08	1.05113e-08	1.05131e-08	3.48118e-08	3.48156e-08
Ar0588	diaminohydroxyphosphoribosylaminopyrimidine deaminase (5apru)	h[c] + nadph[c] + 5apru[c] -> nadp[c] + 5aprbu[c]	SPLC1_S051980 or SPLC1_S521120	Riboflavin (B2) metabolism		1.07509e-07	1.07513e-07	9.01732e-08	9.01744e-08	7.28291e-08	7.28332e-08	5.54892e-08	5.54919e-08	3.81494e-08	3.81507e-08	2.08053e-08	2.08095e-08	0	0	8.34171e-08	8.34205e-08	1.05113e-08	1.05131e-08	3.48118e-08	3.48156e-08
Ar0589	pyrimidine phosphatase	h2o[c] + 5aprbu[c] -> pi[c] + 4r5au[c]	SPLC1_S081930	Riboflavin (B2) metabolism		1.07509e-07	1.07513e-07	9.01732e-08	9.01744e-08	7.28291e-08	7.28332e-08	5.54892e-08	5.54919e-08	3.81494e-08	3.81507e-08	2.08053e-08	2.08095e-08	0	0	8.34171e-08	8.34205e-08	1.05113e-08	1.05131e-08	3.48118e-08	3.48156e-08
Ar0590	riboflavin synthase alpha chain (4r5au)	4r5au[c] + db4p[c] -> 2 h2o[c] + pi[c] + dmlz[c]	SPLC1_S040610	Riboflavin (B2) metabolism		2.15018e-07	2.15026e-07	1.80346e-07	1.80349e-07	1.45658e-07	1.45666e-07	1.10978e-07	1.10984e-07	7.62987e-08	7.63014e-08	4.16105e-08	4.1619e-08	0	0	1.66834e-07	1.66841e-07	2.10226e-08	2.10263e-08	6.96237e-08	6.96312e-08
Ar0591	GTP cyclohydrolase II	ru5pD[c] -> h[c] + for[c] + db4p[c]	SPLC1_S630020	Riboflavin (B2) metabolism		2.15018e-07	2.15026e-07	1.80346e-07	1.80349e-07	1.45658e-07	1.45666e-07	1.10978e-07	1.10984e-07	7.62987e-08	7.63014e-08	4.16105e-08	4.1619e-08	0	0	1.66834e-07	1.66841e-07	2.10226e-08	2.10263e-08	6.96237e-08	6.96312e-08
Ar0592	riboflavin synthase alpha chain (dmlz)	2 dmlz[c] -> 4r5au[c] + ribflv[c]	SPLC1_S060820	Riboflavin (B2) metabolism		1.07509e-07	1.07513e-07	9.01732e-08	9.01744e-08	7.28291e-08	7.28332e-08	5.54892e-08	5.54919e-08	3.81494e-08	3.81507e-08	2.08053e-08	2.08095e-08	0	0	8.34171e-08	8.34205e-08	1.05113e-08	1.05131e-08	3.48118e-08	3.48156e-08
[truncated: 505 more rows]
