# Supplementary material for: An Improved Genome-Scale Metabolic Model of Arthrospira platensis C1 (iAK888) and Its Application in Glycogen Overproduction
Source: Metabolites. 2018 Nov 26;8(4):84. doi: 10.3390/metabo8040084 (PMC6315860; doi:10.3390/metabo8040084)
Supplement: Supplementary file 1 [file metabolites-08-00084-s001.zip › metabolites-384075-revised-suppl/Supplements/Supplementary File 12.xlsx]

## Sheet: FBA
Rxn name	Rxn description	Formula	Sub for cal reporter pathway	Optimum PO4 uptake = 0.0159607924729244	Optimum PO4 uptake = 0	Optimum PO4 uptake = 0.00001	Optimum PO4 uptake = 0.00004	Optimum PO4 uptake = 0.00007	Optimum PO4 uptake = 0.0001	Optimum PO4 uptake = 0.0004	Optimum PO4 uptake = 0.0007	Optimum PO4 uptake = 0.001	Optimum PO4 uptake = 0.004	Optimum PO4 uptake = 0.007	Optimum PO4 uptake = 0.01	Optimum PO4 uptake = 0.013	Optimum PO4 uptake = 0.013	Optimum PO4 uptake = 0.016	Optimum PO4 uptake = 0.019	Optimum PO4 uptake = 0.022	Optimum PO4 uptake = 0.025
Ar0001	glucokinase1	aglcD[c] + atp[c] -> ag6p[c] + adp[c] + h[c]	Glycolysis/Gluconeogenesis	0	0	0	0	0	0	0	0	0	0	0	0	0	0	0	0	0	0
Ar0002	glucokinase2	atp[c] + bglcD[c] -> adp[c] + h[c] + bg6p[c]	Glycolysis/Gluconeogenesis	0	0	0	0	0	0	0	0	0	0	0	0	0	0	0	0	0	0
Ar0003	glucose-6-phosphate isomerase (ag6p)	ag6p[c] <=> f6p[c]	Glycolysis/Gluconeogenesis	-0.0352961	-0.124233	-0.124193	-0.124073	-0.123954	-0.123834	-0.122637	-0.12144	-0.120243	-0.208044	-0.164715	-0.121387	-0.0723642	-0.0723642	-0.0354439	-0.0467528	-0.0580617	-0.0693707
Ar0004	glucose-6-phosphate isomerase (f6p)	bg6p[c] <=> f6p[c]	Glycolysis/Gluconeogenesis	0	0	0	0	0	0	0	0	0	0	0	0	0	0	0	0	0	0
Ar0005	glucose-6-phosphate isomerase (g6p)	ag6p[c] <=> bg6p[c]	Glycolysis/Gluconeogenesis	0	0	0	0	0	0	0	0	0	0	0	0	0	0	0	0	0	0
Ar0006	phosphoglucomutase (g6p)	bg6p[c] <=> ag1p[c]	Glycolysis/Gluconeogenesis	0	0	0	0	0	0	0	0	0	0	0	0	0	0	0	0	0	0
Ar0007	phosphoglucomutase (ag1p)	ag1p[c] <=> ag6p[c]	Glycolysis/Gluconeogenesis	-0.0195687	-0.124233	-0.124183	-0.124034	-0.123885	-0.123735	-0.122243	-0.12075	-0.119257	-0.204102	-0.157818	-0.111533	-0.0595543	-0.0595543	-0.0197272	-0.0318497	-0.0439722	-0.0560948
Ar0008	fructose-1,6-bisphosphatase	fdp[c] + h2o[c] -> f6p[c] + pi[c]	Glycolysis/Gluconeogenesis	0	0	0	0	0	0	0	0	0	0	0	0	0	0	0	0	0	0
Ar0009	phosphofructokinase (atp)	atp[c] + f6p[c] -> adp[c] + h[c] + fdp[c]	Glycolysis/Gluconeogenesis	0	0	0	0	0	0	0	0	0	0	0	0	0	0	0	0	0	0
Ar0010	phosphofructokinase (ctp)	f6p[c] + ctp[c] -> h[c] + fdp[c] + cdp[c]	Glycolysis/Gluconeogenesis	0	0	0	0	0	0	0	0	0	0	0	0	0	0	0	0	0	0
Ar0011	phosphofructokinase (utp)	f6p[c] + utp[c] -> h[c] + fdp[c] + udp[c]	Glycolysis/Gluconeogenesis	0	0	0	0	0	0	0	0	0	0	0	0	0	0	0	0	0	0
Ar0012	phosphofructokinase (itp)	f6p[c] + itp[c] -> h[c] + fdp[c] + idp[c]	Glycolysis/Gluconeogenesis	0	0	0	0	0	0	0	0	0	0	0	0	0	0	0	0	0	0
Ar0013	fructose-1,6-bisphosphate aldolase class II	fdp[c] <=> dhap[c] + g3p[c]	Glycolysis/Gluconeogenesis	0	0	0	0	0	0	0	0	0	0	0	0	0	0	0	0	0	0
Ar0014	fructose-1,6-bisphosphate aldolase class II (s17bp)	dhap[c] + e4p[c] -> s17bp[c]	Glycolysis/Gluconeogenesis	1.22166	1.42069	1.42055	1.42015	1.41974	1.41934	1.41529	1.41124	1.40719	1.30215	1.28196	1.26177	1.24527	1.24527	1.22175	1.22869	1.23563	1.24256
Ar0015	triosephosphate isomerase	g3p[c] <=> dhap[c]	Glycolysis/Gluconeogenesis	1.22352	1.42069	1.42055	1.42015	1.41975	1.41935	1.41534	1.41132	1.40731	1.30262	1.28278	1.26294	1.24679	1.24679	1.22361	1.23046	1.2373	1.24414
Ar0016	glyceraldehyde 3-phosphate dehydrogenase 1 (NAD+)	pi[c] + g3p[c] + nad[c] <=> h[c] + 13dpg[c] + nadh[c]	Glycolysis/Gluconeogenesis	-3.0236	-3.4896	-3.48927	-3.4883	-3.48732	-3.48634	-3.47658	-3.46682	-3.45705	-3.14813	-3.1169	-3.08566	-3.06648	-3.06648	-3.02375	-3.03566	-3.04758	-3.05949
Ar0017	phosphoglycerate mutase (rxn 1)	3pg[c] <=> 2pg[c]	Glycolysis/Gluconeogenesis	0.396202	0.399761	0.399714	0.399573	0.399432	0.399292	0.397885	0.396478	0.395071	0.0992938	0.173764	0.248235	0.338782	0.338782	0.395934	0.375438	0.354941	0.334445
Ar0019	enolase	2pg[c] <=> h2o[c] + pep[c]	Glycolysis/Gluconeogenesis	0.396202	0.399761	0.399714	0.399573	0.399432	0.399292	0.397885	0.396478	0.395071	0.0992938	0.173764	0.248235	0.338782	0.338782	0.395934	0.375438	0.354941	0.334445
Ar0020	pyruvate kinase 1	adp[c] + h[c] + pep[c] -> atp[c] + pyr[c]	Glycolysis/Gluconeogenesis	0.258163	0.19988	0.199894	0.199937	0.19998	0.200022	0.200448	0.200873	0.201299	0.0646994	0.113224	0.161749	0.218312	0.218312	0.257989	0.244633	0.231278	0.217923
Ar0021	aldose 1-epimerase	aglcD[c] <=> bglcD[c]	Glycolysis/Gluconeogenesis	0	0	0	0	0	0	0	0	0	0	0	0	0	0	0	0	0	0
Ar0022	pyruvate dehydrogenase complexes rxn1 (pdhA pdhB)	4 h[c] + pyr[c] + thmpp[c] -> co2[c] + 2hThPP[c]	Glycolysis/Gluconeogenesis	0.0197415	0	1.23706e-05	4.94749e-05	8.65811e-05	0.000123687	0.000494749	0.000865811	0.00123687	0.00494749	0.00865811	0.0123687	0.0160793	0.0160793	0.0197281	0.0187068	0.0176856	0.0166643
Ar0023	pyruvate dehydrogenase complexes rxn2 (pdhA pdhB)	2hThPP[c] + lpam[c] <=> 3 h[c] + thmpp[c] + adhlam[c]	Glycolysis/Gluconeogenesis	0	0	0	0	0	0	0	0	0	0	0	0	0	0	0	0	0	0
Ar0024	pyruvate dehydrogenase complexes (pdhC)	accoa[c] + dhlam[c] <=> adhlam[c] + coa[c]	Glycolysis/Gluconeogenesis	0	0	0	0	0	0	0	0	0	0	0	0	0	0	0	0	0	0
Ar0025	pyruvate dehydrogenase complexes (pdhD)	nad[c] + dhlam[c] <=> h[c] + nadh[c] + lpam[c]	Glycolysis/Gluconeogenesis	0	0	0	0	0	0	0	0	0	0	0	0	0	0	0	0	0	0
Ar0026	citrate synthase	h2o[c] + accoa[c] + oaa[c] -> h[c] + coa[c] + cit[c]	Tricarboxylic Acid Cycle (TCA cycle) / Citric Acid Cycle	0.0454807	0.19988	0.199761	0.199404	0.199047	0.19869	0.195118	0.191546	0.187974	0.0113981	0.0199467	0.0284953	0.0450826	0.0450826	0.04545	0.0430972	0.0407443	0.0383915
Ar0027	aconitate hydratase (cit)	cit[c] <=> h2o[c] + aconC[c]	Tricarboxylic Acid Cycle (TCA cycle) / Citric Acid Cycle	0.0454807	0.19988	0.199761	0.199404	0.199047	0.19869	0.195118	0.191546	0.187974	0.0113981	0.0199467	0.0284953	0.0450826	0.0450826	0.04545	0.0430972	0.0407443	0.0383915
Ar0028	aconitate hydratase (icit)	h2o[c] + aconC[c] <=> icit[c]	Tricarboxylic Acid Cycle (TCA cycle) / Citric Acid Cycle	0.0454807	0.19988	0.199761	0.199404	0.199047	0.19869	0.195118	0.191546	0.187974	0.0113981	0.0199467	0.0284953	0.0450826	0.0450826	0.04545	0.0430972	0.0407443	0.0383915
Ar0029	isocitrate dehydrogenase (NADP)	icit[c] + nadp[c] -> co2[c] + nadph[c] + akg[c]	Tricarboxylic Acid Cycle (TCA cycle) / Citric Acid Cycle	0.0454807	0.19988	0.199761	0.199404	0.199047	0.19869	0.195118	0.191546	0.187974	0.0113981	0.0199467	0.0284953	0.0450826	0.0450826	0.04545	0.0430972	0.0407443	0.0383915
Ar0030	2-oxoglutarate decarboxylase (2-OGDC)	h[c] + akg[c] -> co2[c] + sucsal[c]	Tricarboxylic Acid Cycle (TCA cycle) / Citric Acid Cycle	0	0	0	0	0	0	0	0	0	0	0	0	0	0	0	0	0	0
Ar0031	succinic semialdehyde dehydrogenase (SSADH)	h2o[c] + nadp[c] + sucsal[c] -> 2 h[c] + nadph[c] + succ[c]	Tricarboxylic Acid Cycle (TCA cycle) / Citric Acid Cycle	0	0	0	0	0	0	0	0	0	0	0	0	0	0	0	0	0	0
Ar0032	fumarate hydratase	h2o[c] + fum[c] <=> malS[c]	Tricarboxylic Acid Cycle (TCA cycle) / Citric Acid Cycle	0.0127395	0	7.98147e-06	3.19271e-05	5.58724e-05	7.98177e-05	0.000319271	0.000558724	0.000798177	0.00319271	0.00558724	0.00798177	0.0103763	0.0103763	0.0127309	0.0120719	0.0114128	0.0107538
Ar0033	malate dehydrogenase	nad[c] + malS[c] <=> h[c] + nadh[c] + oaa[c]	Tricarboxylic Acid Cycle (TCA cycle) / Citric Acid Cycle	0.0127395	0	7.98147e-06	3.19271e-05	5.58724e-05	7.98177e-05	0.000319271	0.000558724	0.000798177	0.00319271	0.00558724	0.00798177	0.0103763	0.0103763	0.0127309	0.0120719	0.0114128	0.0107538
Ar0034	succinyl-CoA synthetase alpha chain	atp[c] + coa[c] + succ[c] <=> adp[c] + pi[c] + succoa[c]	Tricarboxylic Acid Cycle (TCA cycle) / Citric Acid Cycle	0	0	0	0	0	0	0	0	0	0	0	0	0	0	0	0	0	0
Ar0035	succinate dehydrogenase iron-sulfur protein (fum)	succ[c] + pqn9[k] -> fum[c] + phq9[k]	Tricarboxylic Acid Cycle (TCA cycle) / Citric Acid Cycle	0.00255724	0	1.60244e-06	6.4088e-06	1.12154e-05	1.6022e-05	6.4088e-05	0.000112154	0.00016022	0.00064088	0.00112154	0.0016022	0.00208286	0.00208286	0.00255551	0.00242322	0.00229093	0.00215863
Ar0036	succinate dehydrogenase iron-sulfur protein (fum)	succ[c] + pqn9[i] -> fum[c] + phq9[i]	Tricarboxylic Acid Cycle (TCA cycle) / Citric Acid Cycle	0	0	0	0	0	0	0	0	0	0	0	0	0	0	0	0	0	0
Ar0037	succinate dehydrogenase (irreversible)	succ[c] + q8[c] -> fum[c] + q8h2[c]	Tricarboxylic Acid Cycle (TCA cycle) / Citric Acid Cycle	0	0	0	0	0	0	0	0	0	0	0	0	0	0	0	0	0	0
Ar0038	isocitrate lyase	icit[c] -> succ[c] + glx[c]	Glyoxylate and dicarboxylate metabolism	0	0	0	0	0	0	0	0	0	0	0	0	0	0	0	0	0	0
Ar0039	malate synthase	h2o[c] + accoa[c] + glx[c] -> h[c] + coa[c] + malS[c]	Glyoxylate and dicarboxylate metabolism	0	0	0	0	0	0	0	0	0	0	0	0	0	0	0	0	0	0
Ar0040	phosphoglycolate phosphatase	h2o[c] + 2pglyc[c] -> pi[c] + glyclt[c]	Glyoxylate and dicarboxylate metabolism	0	0	0	0	0	0	0	0	0	0	0	0	0	0	0	0	0	0
Ar0041	glycolate oxidase	glyclt[c] + o2[c] -> glx[c] + h2o2[c]	Glyoxylate and dicarboxylate metabolism	0	0	0	0	0	0	0	0	0	0	0	0	0	0	0	0	0	0
Ar0042	glycolate dehydrogenase	nad[c] + glyclt[c] -> h[c] + nadh[c] + glx[c]	Glyoxylate and dicarboxylate metabolism	0	0	0	0	0	0	0	0	0	0	0	0	0	0	0	0	0	0
Ar0043	transaldolase (g3p)	g3p[c] + s7p[c] <=> f6p[c] + e4p[c]	Pentose phosphate pathway	0.651908	0.77246	0.772387	0.772169	0.77195	0.771732	0.76955	0.767368	0.765186	0.760971	0.733616	0.706261	0.677901	0.677901	0.652017	0.660375	0.668733	0.677091
Ar0044	glucose-6-phosphate 1-dehydrogenase	bg6p[c] + nadp[c] -> h[c] + nadph[c] + 6pgl[c]	Pentose phosphate pathway	0	0	0	0	0	0	0	0	0	0	0	0	0	0	0	0	0	0
Ar0045	6-phosphogluconolactonase (6pgl)	h2o[c] + 6pgl[c] -> h[c] + 6pgc[c]	Pentose phosphate pathway	0	0	0	0	0	0	0	0	0	0	0	0	0	0	0	0	0	0
Ar0046	6-phosphogluconate dehydrogenase, decarboxylating	nadp[c] + 6pgc[c] -> co2[c] + nadph[c] + ru5pD[c]	Pentose phosphate pathway	0	0	0	0	0	0	0	0	0	0	0	0	0	0	0	0	0	0
Ar0047	pentose-5-phosphate-3-epimerase	ru5pD[c] <=> xu5pD[c]	Pentose phosphate pathway	-1.14937	-1.29645	-1.29634	-1.29598	-1.29563	-1.29527	-1.29173	-1.28818	-1.28463	-1.08484	-1.10102	-1.11721	-1.14277	-1.14277	-1.14932	-1.14597	-1.14263	-1.13928
Ar0048	transketolase (r5p)	xu5pD[c] + r5p[c] <=> g3p[c] + s7p[c]	Pentose phosphate pathway	-0.569751	-0.648227	-0.648164	-0.647978	-0.647791	-0.647605	-0.645739	-0.643873	-0.642007	-0.541183	-0.548349	-0.555514	-0.567368	-0.567368	-0.569732	-0.568313	-0.566893	-0.565474
Ar0049	transketolase (f6p)	f6p[c] + g3p[c] <=> e4p[c] + xu5pD[c]	Pentose phosphate pathway	0.579617	0.648227	0.648171	0.648003	0.647835	0.647667	0.645986	0.644306	0.642625	0.543656	0.552676	0.561695	0.575404	0.575404	0.579591	0.577662	0.575732	0.573802
Ar0050	ribose 5-phosphate isomerase A	r5p[c] <=> ru5pD[c]	Pentose phosphate pathway	0.560531	0.648227	0.648159	0.647955	0.647751	0.647547	0.645508	0.643469	0.64143	0.538873	0.544305	0.549738	0.559859	0.559859	0.560519	0.559577	0.558634	0.557691
Ar0051	ribokinase	atp[c] + ribD[c] -> adp[c] + h[c] + r5p[c]	Pentose phosphate pathway	7.3789e-05	0	4.62383e-08	1.84926e-07	3.2362e-07	4.62314e-07	1.84926e-06	3.2362e-06	4.62314e-06	1.84926e-05	3.2362e-05	4.62314e-05	6.01009e-05	6.01009e-05	7.37392e-05	6.99219e-05	6.61046e-05	6.22873e-05
Ar0052	phosphoglucomutase (r1p)	r1p[c] <=> 2 h[c] + r5p[c]	Pentose phosphate pathway	0	0	0	0	0	0	0	0	0	0	0	0	0	0	0	0	0	0
Ar0053	ribose-phosphate pyrophosphokinase	atp[c] + r5p[c] <=> h[c] + prpp[c] + amp[c]	Pentose phosphate pathway	0.00929313	0	5.82186e-06	2.32899e-05	4.07573e-05	5.82248e-05	0.000232899	0.000407573	0.000582248	0.00232899	0.00407573	0.00582248	0.00756922	0.00756922	0.00928685	0.00880609	0.00832534	0.00784458
Ar0054	phosphoketolase	pi[c] + xu5pD[c] -> h2o[c] + g3p[c] + actp[c]	Pentose phosphate pathway	0	0	0	0	0	0	0	0	0	0	0	0	0	0	0	0	0	0
Ar0055	deoxyribose-phosphate aldolase	g3p[c] + acald[c] <=> 2dr5p[c]	Pentose phosphate pathway	0	0	0	0	0	0	0	0	0	0	0	0	0	0	0	0	0	0
Ar0056	Deoxyribokinase	adp[c] + h[c] + 2dr5p[c] <=> atp[c] + Deoxrib[c]	Pentose phosphate pathway	0	0	0	0	0	0	0	0	0	0	0	0	0	0	0	0	0	0
Ar0057	fructose-6-phosphate phosphoketolase	f6p[c] + pi[c] -> h2o[c] + e4p[c] + actp[c]	Carbon fixation in photosynthetic organisms	0	0	0	0	0	0	0	0	0	0	0	0	0	0	0	0	0	0
Ar0058	phosphoenolpyruvate carboxylase	pep[c] + hco3[c] -> pi[c] + oaa[c]	Carbon fixation in photosynthetic organisms	0	0	0	0	0	0	0	0	0	0	0	0	0	0	0	0	0	0
Ar0059	phosphoribulokinase	atp[c] + ru5pD[c] -> adp[c] + h[c] + 15pdribu[c]	Carbon fixation in photosynthetic organisms	1.7099	1.94468	1.94449	1.94394	1.94338	1.94282	1.93723	1.93165	1.92606	1.62371	1.64533	1.66695	1.70263	1.70263	1.70984	1.70555	1.70126	1.69697
Ar0060	fructose-1,6-sedoheptulose-1,7-bisphosphatase	h2o[c] + s17bp[c] -> pi[c] + s7p[c]	Carbon fixation in photosynthetic organisms	1.22166	1.42069	1.42055	1.42015	1.41974	1.41934	1.41529	1.41124	1.40719	1.30215	1.28196	1.26177	1.24527	1.24527	1.22175	1.22869	1.23563	1.24256
Ar0061	phosphoglycerate-kinase	atp[c] + 3pg[c] <=> adp[c] + 13dpg[c]	Carbon fixation in photosynthetic organisms	3.0236	3.4896	3.48927	3.4883	3.48732	3.48634	3.47658	3.46682	3.45705	3.14813	3.1169	3.08566	3.06648	3.06648	3.02375	3.03566	3.04758	3.05949
Ar0062	ribulose 1,5-bisphosphate transport	15pdribu[c] -> 15pdribu[a]	Carbon fixation in photosynthetic organisms	1.7099	1.94468	1.94449	1.94394	1.94338	1.94282	1.93723	1.93165	1.92606	1.62371	1.64533	1.66695	1.70263	1.70263	1.70984	1.70555	1.70126	1.69697
Ar0063	3-Phospho-D-glycerate transport (b)	3pg[a] -> 3pg[c]	Carbon fixation in photosynthetic organisms	3.4198	3.88936	3.88899	3.88787	3.88675	3.88564	3.87447	3.8633	3.85212	3.24742	3.29066	3.33389	3.40526	3.40526	3.41969	3.4111	3.40252	3.39393
Ar0064	RuBisCO including a forced photorespiration rate of 3 %	15pdribu[a] + 0.97 co2[a] + 0.97 h2o[a] + 0.03 o2[a] -> 1.97 3pg[a]	Carbon fixation in photosynthetic organisms	0	0	0	0	0	0	0	0	0	0	0	0	0	0	0	0	0	0
Ar0065	ribulose 1,5-bisphosphate carboxylaseoxygenase large and small subunit ( RuBisCo)	15pdribu[a] + co2[a] + h2o[a] -> 2 3pg[a] + 2 h[a]	Carbon fixation in photosynthetic organisms	1.7099	1.94468	1.94449	1.94394	1.94338	1.94282	1.93723	1.93165	1.92606	1.62371	1.64533	1.66695	1.70263	1.70263	1.70984	1.70555	1.70126	1.69697
Ar0066	ribulose 1,5-bisphosphate carboxylaseoxygenase large and small subunit (RuBisCo O2)	15pdribu[a] + o2[a] -> 2 h[c] + 3pg[a] + 2pglyc[a]	Carbon fixation in photosynthetic organisms	0	0	0	0	0	0	0	0	0	0	0	0	0	0	0	0	0	0
Ar0067	2pglycExCarboxysome	2pglyc[a] -> 2pglyc[c]	Carbon fixation in photosynthetic organisms	0	0	0	0	0	0	0	0	0	0	0	0	0	0	0	0	0	0
Ar0068	carbon dioxide concentrating mechanism protein	hco3[a] <=> co2[a] + h2o[a]	Carbon fixation in photosynthetic organisms	1.7099	1.94468	1.94449	1.94394	1.94338	1.94282	1.93723	1.93165	1.92606	1.62371	1.64533	1.66695	1.70263	1.70263	1.70984	1.70555	1.70126	1.69697
Ar0069	spontaneous hco3	h[a] + hco3[a] <=> h2co3[a]	Carbon fixation in photosynthetic organisms	0	0	0	0	0	0	0	0	0	0	0	0	0	0	0	0	0	0
Ar0070	Proton transport (b)	h[a] <=> h[c]	Carbon fixation in photosynthetic organisms	3.4198	3.88936	3.88899	3.88787	3.88675	3.88564	3.87447	3.8633	3.85212	3.24742	3.29066	3.33389	3.40526	3.40526	3.41969	3.4111	3.40252	3.39393
Ar0071	O2ExCarboxysome	o2[c] -> o2[a]	Carbon fixation in photosynthetic organisms	0	0	0	0	0	0	0	0	0	0	0	0	0	0	0	0	0	0
Ar0072	bicarbonate transport to carboxysome	hco3[c] -> hco3[a]	Carbon fixation in photosynthetic organisms	1.7099	1.94468	1.94449	1.94394	1.94338	1.94282	1.93723	1.93165	1.92606	1.62371	1.64533	1.66695	1.70263	1.70263	1.70984	1.70555	1.70126	1.69697
Ar0073	bicarbonate transport via Sodium-dependent bicarbonate transporter with inducible high affinity hco3	na1[p] + hco3[p] -> hco3[c] + na1[c]	Carbon fixation in photosynthetic organisms	1.59489	1.59489	1.59489	1.59489	1.59489	1.59489	1.59489	1.59489	1.59489	1.59489	1.59489	1.59489	1.59489	1.59489	1.59489	1.59489	1.59489	1.59489
Ar0074	CO2 transport (p)	h2o[c] + co2[c] -> h[c] + hco3[c]	Carbon fixation in photosynthetic organisms	0.149914	0.349791	0.349626	0.349133	0.34864	0.348147	0.343218	0.338289	0.33336	0.0375706	0.0657486	0.0939266	0.136172	0.136172	0.149835	0.143737	0.137639	0.131542
Ar0075	malic enzyme	nadp[c] + malS[c] -> pyr[c] + co2[c] + nadph[c]	Pyruvate Metabolism	0	0	0	0	0	0	0	0	0	0	0	0	0	0	0	0	0	0
Ar0076	formate C-acetyltransferase	pyr[c] + coa[c] <=> accoa[c] + for[c]	Pyruvate Metabolism	-0.000330374	0	-2.07765e-07	-8.27963e-07	-1.44894e-06	-2.06991e-06	-8.27963e-06	-1.44894e-05	-2.06991e-05	-8.27963e-05	-0.000144894	-0.000206991	-0.000269088	-0.000269088	-0.00033015	-0.000313059	-0.000295968	-0.000278877
Ar0077	acetate kinase	atp[c] + ac[c] <=> adp[c] + actp[c]	Pyruvate Metabolism	0	0	0	0	0	0	0	0	0	0	0	0	0	0	0	0	0	0
Ar0078	acetaldehyde dehydrogenase	h[c] + nadh[c] + accoa[c] <=> nad[c] + coa[c] + acald[c]	Pyruvate Metabolism	0	0	0	0	0	0	0	0	0	0	0	0	0	0	0	0	0	0
Ar0079	NAD oxidoreductase (Ethanol)	h[c] + nadh[c] + acald[c] <=> nad[c] + etoh[c]	Pyruvate Metabolism	0	0	0	0	0	0	0	0	0	0	0	0	0	0	0	0	0	0
Ar0080	phosphotransacetylase	pi[c] + accoa[c] <=> coa[c] + actp[c]	Pyruvate Metabolism	0	0	0	0	0	0	0	0	0	0	0	0	0	0	0	0	0	0
Ar0081	acylphosphatase	h2o[c] + actp[c] -> h[c] + pi[c] + ac[c]	Pyruvate Metabolism	0	0	0	0	0	0	0	0	0	0	0	0	0	0	0	0	0	0
Ar0082	pyruvate synthase	pyr[c] + coa[c] + 2 oxifer[c] -> h[c] + co2[c] + accoa[c] + 2 redfer[c]	Pyruvate Metabolism	0.121704	0.19988	0.199809	0.199595	0.199381	0.199167	0.197028	0.194889	0.192749	0.0305009	0.0533765	0.0762521	0.107166	0.107166	0.121622	0.115326	0.10903	0.102734
Ar0083	phosphoenolpyruvate synthase	atp[c] + h2o[c] + pyr[c] -> 2 h[c] + pi[c] + pep[c] + amp[c]	Pyruvate Metabolism	0	0	0	0	0	0	0	0	0	0	0	0	0	0	0	0	0	0
Ar0084	Phosphoenolpyruvate carboxykinase (ATP)	adp[c] + pep[c] + co2[c] -> atp[c] + oaa[c]	Pyruvate Metabolism	0.0998092	0.19988	0.199795	0.19954	0.199285	0.19903	0.196479	0.193928	0.191377	0.0250136	0.0437738	0.062534	0.0893328	0.0893328	0.0997417	0.0945783	0.089415	0.0842516
Ar0085	acetyl-coenzyme A synthetase CoA ligase (AMP-forming)	atp[c] + coa[c] + ac[c] -> accoa[c] + amp[c] + ppi[c]	Pyruvate Metabolism	0.00367952	0	2.30569e-06	9.2214e-06	1.61375e-05	2.30535e-05	9.2214e-05	0.000161375	0.000230535	0.00092214	0.00161375	0.00230535	0.00299696	0.00299696	0.00367703	0.00348668	0.00329633	0.00310598
Ar0086	aldehyde dehydrogenase	h2o[c] + nad[c] + acald[c] -> 2 h[c] + nadh[c] + ac[c]	Pyruvate Metabolism	0	0	0	0	0	0	0	0	0	0	0	0	0	0	0	0	0	0
Ar0087	2-hydroxyaciddehydrogenase	nad[c] + lacL[c] <=> h[c] + nadh[c] + pyr[c]	Pyruvate Metabolism	0	0	0	0	0	0	0	0	0	0	0	0	0	0	0	0	0	0
Ar0088	Metallo-beta-lactamase superfamily proteinMonooxygenase, flavin-binding family	h2o[c] + lgtS[c] -> h[c] + redgthrd[c] + lacD[c]	Pyruvate Metabolism	0	0	0	0	0	0	0	0	0	0	0	0	0	0	0	0	0	0
Ar0089	lactoylglutathione lyase	redgthrd[c] + mthgxl[c] <=> lgtS[c]	Pyruvate Metabolism	0	0	0	0	0	0	0	0	0	0	0	0	0	0	0	0	0	0
Ar0090	NAD oxidoreductase (Glycerol)	nad[c] + glyc[c] <=> h[c] + nadh[c] + glycdh[c]	Pyruvate Metabolism	0	0	0	0	0	0	0	0	0	0	0	0	0	0	0	0	0	0
Ar0091	aldehyde dehydrogenase	h2o[c] + nad[c] + glycdh[c] <=> 2 h[c] + nadh[c] + glycR[c]	Pyruvate Metabolism	0	0	0	0	0	0	0	0	0	0	0	0	0	0	0	0	0	0
Ar0092	acetyl coenzyme A acetyltransferase	2 accoa[c] <=> coa[c] + aacoa[c]	Pyruvate Metabolism	0	0	0	0	0	0	0	0	0	0	0	0	0	0	0	0	0	0
Ar0093	acetoacetyl-CoA reductase	aacoa[c] + nadph[c] + h[c] <=> 3hyCoa[c] + nadp[c]	Polyhydroxyalkanoates (PHAs) synthesis	0	0	0	0	0	0	0	0	0	0	0	0	0	0	0	0	0	0
Ar0094	type III PHA synthase	3hyCoa[c] <=> scl_PHA[c] + coa[c]	Polyhydroxyalkanoates (PHAs) synthesis	0	0	0	0	0	0	0	0	0	0	0	0	0	0	0	0	0	0
Ar0095	mannose-6-phosphate isomerase	man6p[c] <=> f6p[c]	Fructose and mannose metabolism	0	0	0	0	0	0	0	0	0	0	0	0	0	0	-1.16663e-05	-0.000904327	-0.00179699	-0.00268965
Ar0096	fructokinase	atp[c] + fru[c] -> adp[c] + h[c] + f6p[c]	Fructose and mannose metabolism	0	0	0	0	0	0	0	0	0	0	0	0	0	0	0	0	0	0
Ar0097	phosphomannomutase	man1p[c] <=> man6p[c]	Fructose and mannose metabolism	0	0	0	0	0	0	0	0	0	0	0	0	0	0	-1.16663e-05	-0.000904327	-0.00179699	-0.00268965
Ar0098	mannose-1-phosphate guanyltransferase	h[c] + man1p[c] + gtp[c] -> ppi[c] + gdpmann[c]	Fructose and mannose metabolism	0	0	0	0	0	0	0	0	0	0	0	0	0	0	1.16663e-05	0.000904327	0.00179699	0.00268965
Ar0099	GDP-D-mannose dehydratase	gdpmann[c] -> h2o[c] + gdpddman[c]	Fructose and mannose metabolism	0	0	0	0	0	0	0	0	0	0	0	0	0	0	1.16663e-05	0.000904327	0.00179699	0.00268965
Ar0100	3-beta hydroxysteroid dehydrogenaseisomerase	h[c] + nadph[c] + gdpddman[c] -> nadp[c] + gdpfuc[c]	Fructose and mannose metabolism	0	0	0	0	0	0	0	0	0	0	0	0	0	0	1.16663e-05	0.000904327	0.00179699	0.00268965
Ar0101	UTP-glucose-1-phosphate uridylyltransferase	h[c] + ag1p[c] + utp[c] <=> ppi[c] + udpg[c]	Starch and sucrose metabolism	0.00149477	0	9.36668e-07	3.74611e-06	6.5557e-06	9.36529e-06	3.74611e-05	6.5557e-05	9.36529e-05	0.000374611	0.00065557	0.000936529	0.00121749	0.00121749	0.00166043	0.0143354	0.0270104	0.0396853
Ar0102	UDP-glucose dehydrogenase	h2o[c] + 2 nad[c] + udpg[c] -> 3 h[c] + 2 nadh[c] + udpglcur[c]	Starch and sucrose metabolism	0	0	0	0	0	0	0	0	0	0	0	0	0	0	8.83309e-05	0.00684705	0.0136058	0.0203645
Ar0103	UDP-glucuronic acid epimerase	3 h[c] + udpglcur[c] <=> udpgalc[c]	Starch and sucrose metabolism	0	0	0	0	0	0	0	0	0	0	0	0	0	0	3.33324e-05	0.00258379	0.00513425	0.00768471
Ar0104	UDP-glucuronate decarboxylase	3 h[c] + udpglcur[c] -> co2[c] + udpxyl[c]	Starch and sucrose metabolism	0	0	0	0	0	0	0	0	0	0	0	0	0	0	2.16661e-05	0.00167946	0.00333726	0.00499506
Ar0105	sucrose synthase	fru[c] + udpg[c] -> h[c] + udp[c] + sucr[c]	Starch and sucrose metabolism	0	0	0	0	0	0	0	0	0	0	0	0	0	0	0	0	0	0
Ar0106	Sucrose phosphorylase	pi[c] + sucr[c] <=> ag1p[c] + fru[c]	Starch and sucrose metabolism	0	0	0	0	0	0	0	0	0	0	0	0	0	0	0	0	0	0
Ar0107	glucose-1-phosphate adenylyltransferase	atp[c] + h[c] + ag1p[c] -> ppi[c] + adpglc[c]	Starch and sucrose metabolism	0.0180735	0.124233	0.124182	0.12403	0.123878	0.123726	0.122205	0.120684	0.119164	0.203727	0.157162	0.110596	0.0583365	0.0583365	0.0180613	0.0171263	0.0161914	0.0152564
Ar0108	glycogen synthase	adpglc[c] -> adp[c] + 14glucanAmylose[c]	Starch and sucrose metabolism	0.0180735	0.124233	0.124182	0.12403	0.123878	0.123726	0.122205	0.120684	0.119164	0.203727	0.157162	0.110596	0.0583365	0.0583365	0.0180613	0.0171263	0.0161914	0.0152564
Ar0109	1,4-alpha-glucan branching enzyme	14glucanAmylose[c] -> glycogen[c]	Starch and sucrose metabolism	0.0180735	0.124233	0.124182	0.12403	0.123878	0.123726	0.122205	0.120684	0.119164	0.203727	0.157162	0.110596	0.0583365	0.0583365	0.0180613	0.0171263	0.0161914	0.0152564
Ar0110	gly-branchgly	glycogen[c] -> brangly[c]	Starch and sucrose metabolism	0	0	0	0	0	0	0	0	0	0	0	0	0	0	0	0	0	0
Ar0111	glycogen phosphorylase (glycogen)	pi[c] + glycogen[c] -> ag1p[c]	Starch and sucrose metabolism	0	0	0	0	0	0	0	0	0	0	0	0	0	0	0	0	0	0
Ar0112	glycogen phosphorylase (bran-gly)	pi[c] + brangly[c] -> ag1p[c]	Starch and sucrose metabolism	0	0	0	0	0	0	0	0	0	0	0	0	0	0	0	0	0	0
Ar0113	glycogen operon protein (treX)	h2o[c] + glycogen[c] -> tre[c]	Starch and sucrose metabolism	0	0	0	0	0	0	0	0	0	0	0	0	0	0	0	0	0	0
Ar0114	trehalose synthase	tre[c] <=> malt[c]	Starch and sucrose metabolism	0	0	0	0	0	0	0	0	0	0	0	0	0	0	0	0	0	0
Ar0115	4-alpha-glucanotransferase	h2o[c] + malt[c] -> 2 aglcD[c]	Starch and sucrose metabolism	0	0	0	0	0	0	0	0	0	0	0	0	0	0	0	0	0	0
Ar0116	alpha-D-glucose-1-phosphate cytidylyltransferase	3 h[c] + ag1p[c] + ctp[c] -> ppi[c] + dcpglu[c]	Starch and sucrose metabolism	0	0	0	0	0	0	0	0	0	0	0	0	0	0	0	0	0	0
Ar0117	CDP-glucose 4,6-dehydratase	dcpglu[c] -> h2o[c] + dcp4d6d[c]	Starch and sucrose metabolism	0	0	0	0	0	0	0	0	0	0	0	0	0	0	0	0	0	0
Ar0118	UDP-glucose-1,4-beta-glucan glucosyltransferase	udpg[c] -> h[c] + udp[c] + bglycan[c]	Starch and sucrose metabolism	0	0	0	0	0	0	0	0	0	0	0	0	0	0	0	0	0	0
Ar0119	glycoside hydrolase	h2o[c] + bglycan[c] -> bglcD[c]	Starch and sucrose metabolism	0	0	0	0	0	0	0	0	0	0	0	0	0	0	0	0	0	0
Ar0120	phosphofructokinase (atp)	atp[c] + s7p[c] -> adp[c] + h[c] + s17bp[c]	Starch and sucrose metabolism	0	0	0	0	0	0	0	0	0	0	0	0	0	0	0	0	0	0
Ar0121	alpha-alpha-trehalose-phosphate synthase (UDP-forming)	ag6p[c] + udpg[c] -> h[c] + udp[c] + tre6p[c]	Starch and sucrose metabolism	0	0	0	0	0	0	0	0	0	0	0	0	0	0	0	0	0	0
Ar0122	N-Acetyl-D-glucosamine 6-phosphate 2-epimerase	2 h[c] + acgam6p[c] <=> ManNAc6p[c]	Amino sugar and nucleotide sugar metabolism	8.60911e-09	0	5.39472e-12	2.15757e-11	3.77574e-11	5.39391e-11	2.15757e-10	3.77574e-10	5.39391e-10	2.15757e-09	3.77574e-09	5.39391e-09	7.01209e-09	7.01209e-09	8.60329e-09	8.15792e-09	7.71255e-09	7.26718e-09
Ar0123	glucosamine-fructose-6-phosphate aminotransferase	f6p[c] + glnL[c] -> gluL[c] + gam6p[c]	Amino sugar and nucleotide sugar metabolism	0.0369951	0	2.31822e-05	9.27149e-05	0.000162251	0.000231787	0.000927149	0.00162251	0.00231787	0.00927149	0.0162251	0.0231787	0.0301324	0.0301324	0.0369701	0.0350562	0.0331424	0.0312286
Ar0124	Phosphoglucomutase (gam6p)	gam6p[c] -> gam1p[c]	Amino sugar and nucleotide sugar metabolism	0.0369951	0	2.31822e-05	9.27149e-05	0.000162251	0.000231787	0.000927149	0.00162251	0.00231787	0.00927149	0.0162251	0.0231787	0.0301324	0.0301324	0.0369701	0.0350562	0.0331424	0.0312285
Ar0125	UDP-N-acetylglucosamine pyrophosphorylase (gam1p)	accoa[c] + gam1p[c] -> h[c] + coa[c] + acgam1p[c]	Amino sugar and nucleotide sugar metabolism	0.0369951	0	2.31822e-05	9.27149e-05	0.000162251	0.000231787	0.000927149	0.00162251	0.00231787	0.00927149	0.0162251	0.0231787	0.0301324	0.0301324	0.0369701	0.0350562	0.0331424	0.0312285
Ar0126	UDP-N-acetylglucosamine pyrophosphorylase (acgam1p)	h[c] + utp[c] + acgam1p[c] -> ppi[c] + uacgam[c]	Amino sugar and nucleotide sugar metabolism	0.0369951	0	2.31822e-05	9.27149e-05	0.000162251	0.000231787	0.000927149	0.00162251	0.00231787	0.00927149	0.0162251	0.0231787	0.0301324	0.0301324	0.0369701	0.0350562	0.0331424	0.0312285
Ar0127	N-acetyl-glucosamine-6-phosphate	h2o[c] + acgam6p[c] <=> ac[c] + gam6p[c]	Amino sugar and nucleotide sugar metabolism	-8.60916e-09	0	-5.34328e-12	-2.16005e-11	-3.7744e-11	-5.38876e-11	-2.15778e-10	-3.77554e-10	-5.39444e-10	-2.15755e-09	-3.77577e-09	-5.39387e-09	-7.01209e-09	-7.01209e-09	-8.60325e-09	-8.15794e-09	-7.71252e-09	-7.2672e-09
Ar0128	N-acetylmuramic acid 6-phosphate etherase	h2o[c] + MurNAc6p[c] <=> 3 h[c] + lacD[c] + acgam6p[c]	Amino sugar and nucleotide sugar metabolism	0	0	0	0	0	0	0	0	0	0	0	0	0	0	0	0	0	0
Ar0129	UDP-N-acetylglucosamine 2-epimerase	uacgam[c] <=> uacmam[c]	Amino sugar and nucleotide sugar metabolism	0	0	0	0	0	0	0	0	0	0	0	0	0	0	0	0	0	0
Ar0130	UDP-N-acetylglucosamine 1-carboxyvinyltransferase	pep[c] + uacgam[c] -> pi[c] + uaccg[c]	Amino sugar and nucleotide sugar metabolism	0.0184975	0	1.15911e-05	4.63575e-05	8.11256e-05	0.000115894	0.000463575	0.000811256	0.00115894	0.00463575	0.00811256	0.0115894	0.0150662	0.0150662	0.018485	0.0175281	0.0165712	0.0156143
Ar0131	UDP-N-acetylmuramate dehydrogenase (nadph)	h[c] + nadph[c] + uaccg[c] -> nadp[c] + uamr[c]	Amino sugar and nucleotide sugar metabolism	0.0184975	0	1.15911e-05	4.63575e-05	8.11256e-05	0.000115894	0.000463575	0.000811256	0.00115894	0.00463575	0.00811256	0.0115894	0.0150662	0.0150662	0.018485	0.0175281	0.0165712	0.0156143
Ar0132	UDP-glucose-hexose-1-phosphate uridylyltransferase	udpg[c] + gal1p[c] <=> ag1p[c] + udpgal[c]	Amino sugar and nucleotide sugar metabolism	0	0	0	0	0	0	0	0	0	0	0	0	0	0	0	0	0	0
Ar0133	UDP-glucose 4-epimerase	udpg[c] <=> udpgal[c]	Amino sugar and nucleotide sugar metabolism	0.00123004	0	7.7078e-07	3.08266e-06	5.39466e-06	7.70665e-06	3.08266e-05	5.39466e-05	7.70665e-05	0.000308266	0.000539466	0.000770665	0.00100186	0.00100186	0.00127421	0.0046537	0.00803318	0.0114127
Ar0134	acetyl-coenzyme A synthetase Propanoate CoA ligase	coa[c] + propade[c] <=> amp[c] + ppcoa[c]	Propanoate metabolism	0	0	0	0	0	0	0	0	0	0	0	0	0	0	0	0	0	0
Ar0135	acetyl-coenzyme A synthetase Propanoate from pyruvate rxn1	ppi[c] + propade[c] -> atp[c] + h[c] + ppa[c]	Propanoate metabolism	0	0	0	0	0	0	0	0	0	0	0	0	0	0	0	0	0	0
Ar0136	phosphotransacetylase	coa[c] + ppap[c] <=> pi[c] + ppcoa[c]	Propanoate metabolism	0	0	0	0	0	0	0	0	0	0	0	0	0	0	0	0	0	0
Ar0137	acetate kinase	atp[c] + h[c] + ppa[c] -> adp[c] + ppap[c]	Propanoate metabolism	0	0	0	0	0	0	0	0	0	0	0	0	0	0	0	0	0	0
Ar0138	formate C-acetyltransferase	for[c] + ppcoa[c] <=> h[c] + coa[c] + 2obut[c]	Propanoate metabolism	0	0	0	0	0	0	0	0	0	0	0	0	0	0	0	0	0	0
Ar0139	glycerol dehydrogenase	h[c] + nadh[c] + mthgxl[c] <=> nad[c] + lactal[c]	Propanoate metabolism	0	0	0	0	0	0	0	0	0	0	0	0	0	0	0	0	0	0
Ar0140	inositol-3-phosphate synthase	ag6p[c] -> 1dmi3p[c]	Inositol phosphate metabolism	4.54197e-06	0	2.84613e-09	1.13828e-08	1.99199e-08	2.8457e-08	1.13828e-07	1.99199e-07	2.8457e-07	1.13828e-06	1.99199e-06	2.8457e-06	3.69942e-06	3.69942e-06	4.5389e-06	4.30393e-06	4.06896e-06	3.834e-06
Ar0141	myo-inositol-1(or 4)-monophosphatase	h2o[c] + 1dmi3p[c] -> pi[c] + inost[c]	Inositol phosphate metabolism	4.54197e-06	0	2.84613e-09	1.13828e-08	1.99199e-08	2.8457e-08	1.13828e-07	1.99199e-07	2.8457e-07	1.13828e-06	1.99199e-06	2.8457e-06	3.69942e-06	3.69942e-06	4.5389e-06	4.30393e-06	4.06896e-06	3.834e-06
Ar0142	PSII R1	P680_PSII[k] + P680[k] + QA_P680[k] -> P680p[k] + QAn_P680[k]	photosynthesis	10.163	9.37534	9.3756	9.37639	9.37718	9.37796	9.38584	9.39372	9.40159	10.0844	9.97336	9.86231	9.71678	9.71678	10.1611	10.0166	9.87209	9.81766
Ar0143	PSII R2	h[c] + pqn9[k] + QAn_P680[k] -> QA_P680[k] + PQn_P680[k]	photosynthesis	0	0	0	0	0	0	0	0	0	0	0	0	0	0	0	0	0	0
Ar0144	PSII R3	h[c] + QAn_P680[k] + PQn_P680[k] -> phq9[k] + QA_P680[k]	photosynthesis	0	4.21365	4.21386	4.21452	4.21518	4.21583	4.22238	4.22894	4.23549	4.74977	4.67428	4.59879	4.49768	4.49768	4.70844	4.63121	4.55398	4.52178
Ar0145	PSII R4	P680p[k] + S0_P680[k] -> P680[k] + S1_P680[k]	photosynthesis	2.54074	2.34383	2.3439	2.3441	2.34429	2.34449	2.34646	2.34843	2.3504	2.5211	2.49334	2.46558	2.42919	2.42919	2.54027	2.50415	2.46802	2.45441
Ar0146	PSII R5	P680p[k] + S1_P680[k] -> P680[k] + S2_P680[k]	photosynthesis	2.54074	2.34383	2.3439	2.3441	2.34429	2.34449	2.34646	2.34843	2.3504	2.5211	2.49334	2.46558	2.42919	2.42919	2.54027	2.50415	2.46802	2.45441
Ar0147	PSII R6	P680p[k] + S2_P680[k] -> P680[k] + S3_P680[k]	photosynthesis	2.54074	2.34383	2.3439	2.3441	2.34429	2.34449	2.34646	2.34843	2.3504	2.5211	2.49334	2.46558	2.42919	2.42919	2.54027	2.50415	2.46802	2.45441
Ar0148	PSII R7	P680p[k] + S3_P680[k] -> P680[k] + S4_P680[k]	photosynthesis	2.54074	2.34383	2.3439	2.3441	2.34429	2.34449	2.34646	2.34843	2.3504	2.5211	2.49334	2.46558	2.42919	2.42919	2.54027	2.50415	2.46802	2.45441
Ar0149	PSII R8	S4_P680[k] + 2 h2o[t] -> S0_P680[k] + o2[t] + 4 h[t]	photosynthesis	2.54074	2.34383	2.3439	2.3441	2.34429	2.34449	2.34646	2.34843	2.3504	2.5211	2.49334	2.46558	2.42919	2.42919	2.54027	2.50415	2.46802	2.45441
Ar0150	PSII ROS evolution	o2[c] + QAn_P680[k] -> QA_P680[k] + o2s[c]	photosynthesis	0.744076	0.948047	0.947873	0.94735	0.946827	0.946303	0.941073	0.935842	0.930611	0.584872	0.624803	0.664735	0.721414	0.721414	0.744207	0.754172	0.764138	0.774104
Ar0151	PSII 9	h[c] + pqn9[k] + QAn_P680[k] -> QA_P680[k] + PQn_P680[k]	photosynthesis	4.70945	4.21365	4.21386	4.21452	4.21518	4.21583	4.22238	4.22894	4.23549	4.74977	4.67428	4.59879	4.49768	4.49768	4.70844	4.63121	4.55398	4.52178
Ar0152	PSII 10	h[c] + QAn_P680[k] + PQn_P680[k] -> phq9[k] + QA_P680[k]	photosynthesis	4.70945	0	0	0	0	0	0	0	0	0	0	0	0	0	0	0	0	0
Ar0153	PSI R1	oxifer[c] + P700_PSI[k] + P700[k] -> redfer[c] + P700p[k]	photosynthesis	89.837	90.6247	90.6244	90.6236	90.6228	90.622	90.6142	90.6063	90.5984	89.9156	90.0266	90.1377	90.2832	90.2832	89.8389	89.9834	90.1279	90.1823
Ar0154	PSI R2	P700p[k] + redptcy[t] -> P700[k] + oxiptcy[t]	photosynthesis	89.837	90.6247	90.6244	90.6236	90.6228	90.622	90.6142	90.6063	90.5984	89.9156	90.0266	90.1377	90.2832	90.2832	89.8389	89.9834	90.1279	90.1823
Ar0155	PSI R3	o2[c] + P700_PSI[k] + P700[k] -> o2s[c] + P700p[k]	photosynthesis	0	0	0	0	0	0	0	0	0	0	0	0	0	0	0	0	0	0
Ar0156	PSI R4	oxiptcy[t] + RRieske_B6[k] -> redptcy[t] + ORieske_B6[k]	photosynthesis	88.2296	90.6247	90.6244	90.6236	90.6228	90.622	90.6142	90.6063	90.5984	89.9156	90.0266	90.1377	90.2832	90.2832	88.2397	89.0098	89.7799	90.1823
Ar0157	PSI R5	8 h[c] + o2[c] + 4 redptcy[t] -> 2 h2o[c] + 4 h[t] + 4 oxiptcy[t]	photosynthesis	0	0	0	0	0	0	0	0	0	0	0	0	0	0	0	0	0	0
Ar0158	PSI R7	phq9[k] + 2 oxiptcy[t] -> pqn9[k] + 2 h[t] + 2 redptcy[t]	photosynthesis	0.803697	0	0	0	0	0	0	0	0	0	0	0	0	0	0.799609	0.486794	0.17398	0
Ar0159	PSI R8	phq9[k] + ORieske_B6[k] -> h[t] + RRieske_B6[k] + PQH_B6_L[k]	photosynthesis	88.2296	90.6247	90.6244	90.6236	90.6228	90.622	90.6142	90.6063	90.5984	89.9156	90.0266	90.1377	90.2832	90.2832	88.2397	89.0098	89.7799	90.1823
Ar0160	NADPH dehydrogenase cyclic electron flow at PSII	5 h[c] + nadph[c] + pqn9[k] -> nadp[c] + phq9[k] + 4 h[t]	photosynthesis	0	0	0	0	0	0	0	0	0	0	0	0	0	0	0	0	0	0
Ar0161	NADPH dehydrogenase cyclic electron flow at PSII	4 h[c] + h2o[c] + nadph[c] + pqn9[k] + co2[t] -> nadp[c] + phq9[k] + hco3[c] + 4 h[t]	photosynthesis	0	0	0	0	0	0	0	0	0	0	0	0	0	0	0	0	0	0
Ar0162	cytochrome oxidase bd (plastocianine-8 2 protons) (lumen)	4 h[c] + 2 phq9[k] + o2[c] -> 2 h2o[c] + 2 pqn9[k] + 4 h[t]	photosynthesis	0	0	0	0	0	0	0	0	0	0	0	0	0	0	0	0	0	0
Ar0163	flavin reductase domain protein	2 h[c] + 2 nadph[c] + o2[c] -> 2 h2o[c] + 2 nadp[c]	photosynthesis	0	0	0	0	0	0	0	0	0	0	0	0	0	0	0	0	0	0
Ar0164	NADH dehydrogenase	h[c] + nadh[c] + pqn9[k] -> nad[c] + phq9[k]	photosynthesis	0	0	0	0	0	0	0	0	0	0	0	0	0	0	0	0	0	0
Ar0165	oxidoreductase FADNAD(P)-binding domain protein	h[c] + nadp[c] + 2 redfer[c] <=> nadph[c] + 2 oxifer[c]	photosynthesis	43.7844	45.0625	45.0618	45.0599	45.0579	45.0559	45.0362	45.0165	44.9967	43.6438	43.8099	43.9759	44.2079	44.2079	43.7861	43.9171	44.048	44.0888
Ar0166	ferredoxin -NADP+ reductase	2 h[c] + 2 redfer[c] + trdox[c] <=> 2 oxifer[c] + trdrd[c]	photosynthesis	0.00466326	0	2.92213e-06	1.16868e-05	2.04519e-05	2.92169e-05	0.000116868	0.000204519	0.000292169	0.258604	0.178566	0.0985285	0.0037982	0.0037982	0.0046601	0.00441886	0.00417762	0.0151933
Ar0167	Cytochrome c (ptcy) Thylakoid	8 h[c] + o2[c] + 4 redptcy[p] -> 2 h2o[c] + 4 oxiptcy[p] + 4 h[p]	photosynthesis	0.100838	0.0996806	0.0996813	0.0996835	0.0996857	0.0996878	0.0997096	0.0997313	0.0997531	0.0999706	0.100188	0.100406	0.100623	0.100623	0.100837	0.100777	0.100717	0.100657
Ar0168	Photon transport 22	h[c] + PQH_B6_S[k] + HB2p_B6[k] -> phq9[k] + HB3p_B6[k]	photosynthesis	44.1148	45.3123	45.3122	45.3118	45.3114	45.311	45.3071	45.3031	45.2992	44.9578	45.0133	45.0688	45.1416	45.1416	44.1199	44.5049	44.89	45.0912
Ar0169	PSI R9	phq9[i] + ORieske_B6[i] -> h[p] + PQH_B6_L[i] + RRieske_B6[i]	photosynthesis	0	0	0	0	0	0	0	0	0	0	0	0	0	0	0	0	0	0
Ar0170	cytochrome b6f cpmplex (cyto-c) Thylakoid	phq9[i] + 2 oxiptcy[p] -> pqn9[i] + 2 redptcy[p] + 2 h[p]	photosynthesis	0.201675	0.199361	0.199363	0.199367	0.199371	0.199376	0.199419	0.199463	0.199506	0.199941	0.200376	0.200811	0.201246	0.201246	0.201674	0.201554	0.201434	0.201315
Ar0171	Photon transport 24	h[c] + HB2p_B6[k] + PQ_B6_S[k] -> PQH_B6_S[k] + HB3p_B6[k]	photosynthesis	44.1148	45.3123	45.3122	45.3118	45.3114	45.311	45.3071	45.3031	45.2992	44.9578	45.0133	45.0688	45.1416	45.1416	44.1199	44.5049	44.89	45.0912
Ar0172	Photon transport 25	PQH_B6_L[k] + HB3p_B6[k] -> h[t] + HB2p_B6[k] + PQ_B6_S[k]	photosynthesis	88.2296	90.6247	90.6244	90.6236	90.6228	90.622	90.6142	90.6063	90.5984	89.9156	90.0266	90.1377	90.2832	90.2832	88.2397	89.0098	89.7799	90.1823
Ar0173	Photon transport 26	PQ_B6_S[k] -> pqn9[k]	photosynthesis	44.1148	45.3123	45.3122	45.3118	45.3114	45.311	45.3071	45.3031	45.2992	44.9578	45.0133	45.0688	45.1416	45.1416	44.1199	44.5049	44.89	45.0912
Ar0174	cytochrome b6f cpmplex (oxi-ptcy) Thylakoid	oxiptcy[p] + RRieske_B6[c] -> redptcy[p] + ORieske_B6[c]	photosynthesis	0	0	0	0	0	0	0	0	0	0	0	0	0	0	0	0	0	0
Ar0175	ATP synthase (thylakoid) (four protons for one ATP)	3 adp[c] + 3 pi[c] + 14 h[t] -> 3 atp[c] + 14 h[c] + 3 h2o[c]	Photosynthesis	13.445	13.616	13.616	13.616	13.6159	13.6159	13.6153	13.6147	13.6142	13.5654	13.5733	13.5813	13.5917	13.5917	13.4457	13.5007	13.5557	13.5845
Ar0176	ATP synthase (periplasm) (four protons for one ATP)	3 adp[c] + 3 pi[c] + 14 h[p] -> 3 atp[c] + 14 h[c] + 3 h2o[c]	Oxidative Phosphorylation	0	0	0	0	0	0	0	0	0	0	0	0	0	0	0	0	0	0
Ar0177	cytochrome b6f cpmplex	PQH_B6_L[i] + HB3p_B6[i] -> h[p] + PQ_B6_S[i] + HB2p_B6[i]	Oxidative Phosphorylation	0	0	0	0	0	0	0	0	0	0	0	0	0	0	0	0	0	0
Ar0178	cytochrome b6f cpmplex	PQ_B6_S[i] -> pqn9[i]	Oxidative Phosphorylation	0	0	0	0	0	0	0	0	0	0	0	0	0	0	0	0	0	0
Ar0179	cytochrome b6f cpmplex	h[c] + PQ_B6_S[i] + HB2p_B6[i] -> HB3p_B6[i] + PQH_B6_S[i]	Oxidative Phosphorylation	0	0	0	0	0	0	0	0	0	0	0	0	0	0	0	0	0	0
Ar0180	cytochrome b6f cpmplex	h[c] + HB2p_B6[i] + PQH_B6_S[i] -> phq9[i] + HB3p_B6[i]	Oxidative Phosphorylation	0	0	0	0	0	0	0	0	0	0	0	0	0	0	0	0	0	0
Ar0181	NADPH dehydrogenase (nadph)	5 h[c] + nadph[c] + pqn9[i] -> nadp[c] + phq9[i] + 4 h[p]	Oxidative Phosphorylation	0.201675	0.199361	0.199363	0.199367	0.199371	0.199376	0.199419	0.199463	0.199506	0.199941	0.200376	0.200811	0.201246	0.201246	0.201674	0.201554	0.201434	0.201315
Ar0182	NADPH dehydrogenase (nadh)	4 h[c] + h2o[c] + nadph[c] + pqn9[i] + co2[p] -> nadp[c] + phq9[i] + hco3[c] + 4 h[p]	Oxidative Phosphorylation	0	0	0	0	0	0	0	0	0	0	0	0	0	0	0	0	0	0
Ar0183	NADH dehydrogenase	h[c] + nadh[c] + pqn9[i] -> nad[c] + phq9[i]	Oxidative Phosphorylation	0	0	0	0	0	0	0	0	0	0	0	0	0	0	0	0	0	0
Ar0184	Cytochrome bd (plastocianine-8 2 protons) (periplasm)	4 h[c] + 2 phq9[i] + o2[c] -> 2 h2o[c] + 2 pqn9[i] + 4 h[p]	Oxidative Phosphorylation	0	0	0	0	0	0	0	0	0	0	0	0	0	0	0	0	0	0
Ar0185	polyphosphate kinase (pppi)	atp[c] + ppi[c] <=> adp[c] + pppi[c]	Oxidative Phosphorylation	-8.82778e-10	0	-5.68434e-13	-2.16005e-12	-3.86535e-12	-5.57066e-12	-2.21689e-11	-3.87672e-11	-5.53655e-11	-2.21235e-10	-3.87217e-10	-5.53086e-10	-7.19069e-10	-7.19069e-10	-8.8221e-10	-8.36508e-10	-7.90919e-10	-7.45217e-10
Ar0186	polyphosphate kinase (ppi)	atp[c] + pi[c] <=> adp[c] + ppi[c]	Oxidative Phosphorylation	-0.0920989	-0.324113	-0.323961	-0.323506	-0.32305	-0.322595	-0.318038	-0.313482	-0.308925	-0.479715	-0.366149	-0.252582	-0.126669	-0.126669	-0.09222	-0.101483	-0.110746	-0.131266
Ar0187	inorganic pyrophosphatase	h2o[c] + ppi[c] -> h[c] + 2 pi[c]	Oxidative Phosphorylation	0	0	0	0	0	0	0	0	0	0	0	0	0	0	0	0	0	0
Ar0188	ferredoxin-nitrate reductase (no3)	2 h[c] + 2 redfer[c] + no3[c] -> h2o[c] + 2 oxifer[c] + no2[c]	Nitrogen Metabolism	0.309993	0.0999401	0.100061	0.100422	0.100783	0.101145	0.104758	0.108371	0.111984	0.0776885	0.135955	0.194221	0.256507	0.256507	0.309783	0.293746	0.27771	0.261673
Ar0189	ferredoxin-nitrite reductase (no2)	8 h[c] + 6 redfer[c] + no2[c] -> 2 h2o[c] + 6 oxifer[c] + nh3[c]	Nitrogen Metabolism	0.309993	0.0999401	0.100061	0.100422	0.100783	0.101145	0.104758	0.108371	0.111984	0.0776885	0.135955	0.194221	0.256507	0.256507	0.309783	0.293746	0.27771	0.261673
Ar0190	NH4+NH3 equilibrium	nh4[c] <=> h[c] + nh3[c]	Nitrogen Metabolism	0.00625377	0	3.91953e-06	1.56728e-05	2.74274e-05	3.91821e-05	0.000156728	0.000274274	0.000391821	0.00156728	0.00274274	0.00391821	0.00509367	0.00509367	0.00624954	0.00592602	0.00560249	0.00527897
Ar0191	formamidase	h2o[c] + formm[c] -> for[c] + nh3[c]	Nitrogen Metabolism	0	0	0	0	0	0	0	0	0	0	0	0	0	0	0	0	0	0
Ar0192	cyanate lyase (cynt)	h[c] + hco3[c] + cynt[c] -> co2[c] + cbm[c]	Nitrogen Metabolism	0	0	0	0	0	0	0	0	0	0	0	0	0	0	0	0	0	0
Ar0193	cyanate lyase (cbm)	h[c] + cbm[c] <=> co2[c] + nh3[c]	Nitrogen Metabolism	0	0	0	0	0	0	0	0	0	0	0	0	0	0	0	0	0	0
Ar0194	NADP-specific glutamate dehydrogenase (nadph)	h2o[c] + nadp[c] + gluL[c] <=> h[c] + nadph[c] + akg[c] + nh3[c]	Nitrogen Metabolism	-0.180839	-0.19988	-0.199846	-0.199743	-0.19964	-0.199538	-0.19851	-0.197482	-0.196454	-0.0453208	-0.0793114	-0.113302	-0.155331	-0.155331	-0.180717	-0.171361	-0.162006	-0.152651
Ar0195	glutamate-ammonia ligase	atp[c] + gluL[c] + nh3[c] -> adp[c] + h[c] + pi[c] + glnL[c]	Nitrogen Metabolism	0.069127	0	4.33155e-05	0.000173242	0.000303174	0.000433105	0.00173242	0.00303174	0.00433105	0.0173242	0.0303174	0.0433105	0.0563037	0.0563037	0.0690803	0.0655041	0.061928	0.0583519
Ar0196	ferredoxin-dependent glutamate synthase	2 h[c] + akg[c] + 2 redfer[c] + glnL[c] -> 2 oxifer[c] + 2 gluL[c]	Nitrogen Metabolism	0	0	0	0	0	0	0	0	0	0	0	0	0	0	0	0	0	0
Ar0197	urease	h2o[c] + urea[c] -> co2[c] + 2 nh3[c]	Nitrogen Metabolism	0	0	0	0	0	0	0	0	0	0	0	0	0	0	0	0	0	0
Ar0198	sulfate adenylyltransferase	atp[c] + so4[c] -> ppi[c] + aps[c]	Sulfur Metabolism	0.00394422	0	2.47156e-06	9.88478e-06	1.72984e-05	2.47119e-05	9.88478e-05	0.000172984	0.000247119	0.258424	0.178251	0.098078	0.00321255	0.00321255	0.00394156	0.00373751	0.00353347	0.0145863
Ar0199	adenylylsulfate 3-phosphotransferase	atp[c] + aps[c] -> adp[c] + h[c] + paps[c]	Sulfur Metabolism	0.00394422	0	2.47156e-06	9.88478e-06	1.72984e-05	2.47119e-05	9.88478e-05	0.000172984	0.000247119	0.258424	0.178251	0.098078	0.00321255	0.00321255	0.00394156	0.00373751	0.00353347	0.0145863
Ar0200	3'(2')5'-bisphosphate nucleotidase	h2o[c] + paps[c] -> pi[c] + aps[c]	Sulfur Metabolism	0	0	0	0	0	0	0	0	0	0	0	0	0	0	0	0	0	0
Ar0201	phosphoadenosine phosphosulfate reductase (trdrd)	trdrd[c] + paps[c] -> 2 h[c] + trdox[c] + pap[c] + so3[c]	Sulfur Metabolism	0.00394422	0	2.47156e-06	9.88478e-06	1.72984e-05	2.47119e-05	9.88478e-05	0.000172984	0.000247119	0.258424	0.178251	0.098078	0.00321255	0.00321255	0.00394156	0.00373751	0.00353347	0.0145863
Ar0202	ferredoxin-sulfite reductase (so3)	8 h[c] + 6 redfer[c] + so3[c] -> 3 h2o[c] + 6 oxifer[c] + h2s[c]	Sulfur Metabolism	0.00367953	0	2.3057e-06	9.22142e-06	1.61375e-05	2.30536e-05	9.22142e-05	0.000161375	0.000230536	0.258358	0.178135	0.0979121	0.00299696	0.00299696	0.00367704	0.00348669	0.00329634	0.0143629
Ar0203	cysteine synthase	h2s[c] + acser[c] -> h[c] + ac[c] + cysL[c]	Sulfur Metabolism	0.0012732	0	7.97823e-07	3.19082e-06	5.58393e-06	7.97704e-06	3.19082e-05	5.58393e-05	7.97704e-05	0.000319082	0.000558393	0.000797704	0.00103702	0.00103702	0.00127234	0.00120647	0.00114061	0.00107474
Ar0204	serine acetyltransferase	accoa[c] + serL[c] -> coa[c] + acser[c]	Sulfur Metabolism	0.0012732	0	7.97823e-07	3.19082e-06	5.58393e-06	7.97704e-06	3.19082e-05	5.58393e-05	7.97704e-05	0.000319082	0.000558393	0.000797704	0.00103702	0.00103702	0.00127234	0.00120647	0.00114061	0.00107474
Ar0205	adenosine-3'(2'),5'-bisphosphate nucleotidase	h2o[c] + pap[c] <=> pi[c] + amp[c]	Sulfur metabolism	0.00394422	0	2.47156e-06	9.88478e-06	1.72984e-05	2.47119e-05	9.88478e-05	0.000172984	0.000247119	0.258424	0.178251	0.098078	0.00321255	0.00321255	0.00394156	0.00373751	0.00353347	0.0145863
Ar0206	glutaminase	h2o[c] + glnL[c] -> gluL[c] + nh3[c]	Alanine, aspartate, and glutamate metabolism	0	0	0	0	0	0	0	0	0	0	0	0	0	0	0	0	0	0
Ar0207	glutamate racemase	gluL[c] <=> gluD[c]	Alanine, aspartate, and glutamate metabolism	0.0184975	0	1.15911e-05	4.63575e-05	8.11256e-05	0.000115894	0.000463575	0.000811256	0.00115894	0.00463575	0.00811256	0.0115894	0.0150662	0.0150662	0.018485	0.0175281	0.0165712	0.0156143
Ar0208	UDP-N-acetylmuramate-alanine ligase	atp[c] + uamr[c] + alaL[c] -> adp[c] + h[c] + pi[c] + uama[c]	Alanine, aspartate, and glutamate metabolism	0.0184975	0	1.15911e-05	4.63575e-05	8.11256e-05	0.000115894	0.000463575	0.000811256	0.00115894	0.00463575	0.00811256	0.0115894	0.0150662	0.0150662	0.018485	0.0175281	0.0165712	0.0156143
Ar0209	UDP-N-acetylmuramoylalanine-D-glutamate ligase	atp[c] + gluD[c] + uama[c] -> adp[c] + h[c] + pi[c] + uamag[c]	Alanine, aspartate, and glutamate metabolism	0.0184975	0	1.15911e-05	4.63575e-05	8.11256e-05	0.000115894	0.000463575	0.000811256	0.00115894	0.00463575	0.00811256	0.0115894	0.0150662	0.0150662	0.018485	0.0175281	0.0165712	0.0156143
Ar0210	delta-1-pyrroline-5-carboxylate dehydrogenase	h2o[c] + nadp[c] + glu5sa[c] -> 2 h[c] + nadph[c] + gluL[c]	Alanine, aspartate, and glutamate metabolism	0	0	0	0	0	0	0	0	0	0	0	0	0	0	0	0	0	0
Ar0211	carbamoyl-phosphate synthase small chain	2 atp[c] + h2o[c] + hco3[c] + glnL[c] -> 2 adp[c] + h[c] + pi[c] + gluL[c] + cbp[c]	Alanine, aspartate, and glutamate metabolism	0.00901609	0	5.64974e-06	2.25956e-05	3.95423e-05	5.6489e-05	0.000225956	0.000395423	0.00056489	0.00225956	0.00395423	0.0056489	0.00734357	0.00734357	0.00900999	0.00854357	0.00807715	0.00761072
Ar0212	amidophosphoribosyltransferase	h2o[c] + prpp[c] + glnL[c] -> ppi[c] + gluL[c] + pram[c]	Alanine, aspartate, and glutamate metabolism	0.00255712	0	1.60162e-06	6.4085e-06	1.12149e-05	1.60213e-05	6.4085e-05	0.000112149	0.000160213	0.00064085	0.00112149	0.00160213	0.00208276	0.00208276	0.00255539	0.0024231	0.00229082	0.00215853
Ar0213	aspartate aminotransferase	akg[c] + aspL[c] <=> oaa[c] + gluL[c]	Alanine, aspartate, and glutamate metabolism	-0.067068	0	-4.20245e-05	-0.000168082	-0.000294143	-0.000420204	-0.00168082	-0.00294143	-0.00420204	-0.0168082	-0.0294143	-0.0420204	-0.0546266	-0.0546266	-0.0670226	-0.063553	-0.0600834	-0.0566139
Ar0214	L-aspartate oxidase	h2o[c] + o2[c] + aspL[c] -> oaa[c] + h2o2[c] + nh3[c]	Alanine, aspartate, and glutamate metabolism	0	0	0	0	0	0	0	0	0	0	0	0	0	0	0	0	0	0
Ar0215	L-aspartate oxidase	o2[c] + aspL[c] -> h[c] + h2o2[c] + iasp[c]	Alanine, aspartate, and glutamate metabolism	1.18561e-06	0	0	2.9713e-09	5.19977e-09	7.42825e-09	2.9713e-08	5.19977e-08	7.42825e-08	2.9713e-07	5.19977e-07	7.42825e-07	9.65672e-07	9.65672e-07	1.18481e-06	1.12347e-06	1.06214e-06	1.0008e-06
Ar0216	aspartate racemase	h[c] + aspL[c] -> aspD[c]	Alanine, aspartate, and glutamate metabolism	0	0	0	0	0	0	0	0	0	0	0	0	0	0	0	0	0	0
Ar0217	argininosuccinate synthase	atp[c] + aspL[c] + citrL[c] -> h[c] + amp[c] + ppi[c] + argsuc[c]	Alanine, aspartate, and glutamate metabolism	0.00645885	0	4.0473e-06	1.61868e-05	2.83269e-05	4.0467e-05	0.000161868	0.000283269	0.00040467	0.00161868	0.00283269	0.0040467	0.00526071	0.00526071	0.00645448	0.00612035	0.00578622	0.00545209
Ar0218	L-argininosuccinate lyase	argsuc[c] -> fum[c] + argL[c]	Alanine, aspartate, and glutamate metabolism	0.00645885	0	4.0473e-06	1.61868e-05	2.83269e-05	4.0467e-05	0.000161868	0.000283269	0.00040467	0.00161868	0.00283269	0.0040467	0.00526071	0.00526071	0.00645448	0.00612035	0.00578622	0.00545209
Ar0219	adenylosuccinate synthetase	gtp[c] + aspL[c] + imp[c] -> 2 h[c] + pi[c] + gdp[c] + dcamp[c]	Alanine, aspartate, and glutamate metabolism	0.00372365	0	2.3326e-06	9.332e-06	1.6331e-05	2.333e-05	9.332e-05	0.00016331	0.0002333	0.0009332	0.0016331	0.002333	0.0030329	0.0030329	0.00372113	0.0035285	0.00333587	0.00314323
Ar0220	adenylosuccinate lyase (dcamp)	dcamp[c] -> fum[c] + amp[c]	Alanine, aspartate, and glutamate metabolism	0.00372365	0	2.3326e-06	9.332e-06	1.6331e-05	2.333e-05	9.332e-05	0.00016331	0.0002333	0.0009332	0.0016331	0.002333	0.0030329	0.0030329	0.00372113	0.0035285	0.00333587	0.00314323
Ar0221	asparaginase	h2o[c] + asnL[c] -> nh3[c] + aspL[c]	Alanine, aspartate, and glutamate metabolism	0	0	0	0	0	0	0	0	0	0	0	0	0	0	0	0	0	0
Ar0222	asparagine synthetase	atp[c] + h2o[c] + glnL[c] + aspL[c] -> h[c] + amp[c] + ppi[c] + gluL[c] + asnL[c]	Alanine, aspartate, and glutamate metabolism	0.00608694	0	3.81425e-06	1.52547e-05	2.66958e-05	3.81368e-05	0.000152547	0.000266958	0.000381368	0.00152547	0.00266958	0.00381368	0.00495779	0.00495779	0.00608283	0.00576793	0.00545304	0.00513815
Ar0223	Aspartoacylase	h2o[c] + aceaspL[c] -> ac[c] + asnL[c]	Alanine, aspartate, and glutamate metabolism	0	0	0	0	0	0	0	0	0	0	0	0	0	0	0	0	0	0
Ar0224	aspartate carbamoyltransferase catalytic chain	cbp[c] + aspL[c] -> h[c] + pi[c] + cbasp[c]	Alanine, aspartate, and glutamate metabolism	0.00255724	0	1.60244e-06	6.4088e-06	1.12154e-05	1.6022e-05	6.4088e-05	0.000112154	0.00016022	0.00064088	0.00112154	0.0016022	0.00208286	0.00208286	0.00255551	0.00242322	0.00229093	0.00215863
Ar0225	phosphoglycerate dehydrogenase	nad[c] + 3pg[c] -> h[c] + nadh[c] + 3php[c]	Alanine, aspartate, and glutamate metabolism	0	0	0	0	0	0	0	0	0	0	0	0	0	0	0	0	0	0
Ar0226	alanine racemase	alaL[c] <=> alaD[c]	Alanine, aspartate, and glutamate metabolism	0.0184975	0	1.15911e-05	4.63575e-05	8.11256e-05	0.000115894	0.000463575	0.000811256	0.00115894	0.00463575	0.00811256	0.0115894	0.0150662	0.0150662	0.018485	0.0175281	0.0165712	0.0156143
Ar0227	D-alanine-D-alanine ligase	atp[c] + 2 alaD[c] <=> adp[c] + h[c] + pi[c] + alaala[c]	Alanine, aspartate, and glutamate metabolism	0	0	0	0	0	0	0	0	0	0	0	0	0	0	0	0	0	0
Ar0228	D-ala-D-ala dipeptidase	h2o[c] + alaala[c] <=> 2 alaD[c]	Alanine, aspartate, and glutamate metabolism	-0.0184975	0	-1.15911e-05	-4.63575e-05	-8.11256e-05	-0.000115894	-0.000463575	-0.000811256	-0.00115894	-0.00463575	-0.00811256	-0.0115894	-0.0150662	-0.0150662	-0.018485	-0.0175281	-0.0165712	-0.0156143
Ar0229	alanine dehydrogenase	h2o[c] + nad[c] + alaL[c] <=> nadh[c] + pyr[c] + nh3[c]	Alanine, aspartate, and glutamate metabolism	-0.0457249	0	-2.86526e-05	-0.000114593	-0.000200538	-0.000286483	-0.00114593	-0.00200538	-0.00286483	-0.0114593	-0.0200538	-0.0286483	-0.0372428	-0.0372428	-0.045694	-0.0433286	-0.0409631	-0.0385977
Ar0230	aspartate 1-decarboxylase	h[c] + aspL[c] -> alaB[c]	Alanine, aspartate, and glutamate metabolism	4.43925e-08	0	2.78176e-11	1.11254e-10	1.94694e-10	2.78135e-10	1.11254e-09	1.94694e-09	2.78135e-09	1.11254e-08	1.94694e-08	2.78135e-08	3.61575e-08	3.61575e-08	4.43625e-08	4.20659e-08	3.97694e-08	3.74729e-08
Ar0231	cysteine desulfrase	cysL[c] -> alaL[c] + sulcysenz[c]	Alanine, aspartate, and glutamate metabolism	8.26053e-08	0	5.17628e-11	2.07021e-10	3.62286e-10	5.17552e-10	2.07021e-09	3.62286e-09	5.17552e-09	2.07021e-08	3.62286e-08	5.17552e-08	6.72817e-08	6.72817e-08	8.25495e-08	7.82761e-08	7.40027e-08	6.97294e-08
Ar0232	phosphoserine aminotransferase (3php)	gluL[c] + 3php[c] -> akg[c] + pserL[c]	Glycine, serine, and threonine metabolism	0	0	0	0	0	0	0	0	0	0	0	0	0	0	0	0	0	0
Ar0233	phosphoserine phosphatase	h2o[c] + pserL[c] -> pi[c] + serL[c]	Glycine, serine, and threonine metabolism	0	0	0	0	0	0	0	0	0	0	0	0	0	0	0	0	0	0
Ar0234	L-threonine deaminase (ser-L)	serL[c] <=> pyr[c] + nh3[c]	Glycine, serine, and threonine metabolism	-0.0210827	0	-1.32103e-05	-5.28362e-05	-9.24633e-05	-0.00013209	-0.000528362	-0.000924633	-0.0013209	-0.00528362	-0.00924633	-0.013209	-0.0171718	-0.0171718	-0.0210684	-0.0199778	-0.0188871	-0.0177965
Ar0235	tryptophan synthase beta chain	serL[c] + 3ig3p[c] -> h2o[c] + g3p[c] + trpL[c]	Glycine, serine, and threonine metabolism	0.00179192	0	1.12287e-06	4.49081e-06	7.85892e-06	1.1227e-05	4.49081e-05	7.85892e-05	0.00011227	0.000449081	0.000785892	0.0011227	0.00145951	0.00145951	0.00179071	0.00169801	0.00160531	0.00151261
Ar0236	serine hydroxymethyltransferase	h2o[c] + gly[c] + mlthf[c] <=> serL[c] + thf[c]	Glycine, serine, and threonine metabolism	-0.010436	0	-6.53874e-06	-2.61541e-05	-4.57696e-05	-6.53851e-05	-0.000261541	-0.000457696	-0.000653851	-0.00261541	-0.00457696	-0.00653851	-0.00850007	-0.00850007	-0.0104289	-0.00988905	-0.00934917	-0.00880929
Ar0237	glycine cleavage system protein H	nad[c] + gly[c] + thf[c] -> nadh[c] + co2[c] + nh3[c] + mlthf[c]	Glycine, serine, and threonine metabolism	0	0	0	0	0	0	0	0	0	0	0	0	0	0	0	0	0	0
Ar0238	aspartate kinase	atp[c] + aspL[c] -> adp[c] + 4pasp[c]	Glycine, serine, and threonine metabolism	0.0405696	0	2.5422e-05	0.000101673	0.000177928	0.000254183	0.00101673	0.00177928	0.00254183	0.0101673	0.0177928	0.0254183	0.0330437	0.0330437	0.0405421	0.0384434	0.0363446	0.0342459
Ar0239	aspartate beta-semialdehyde dehydrogenese	h[c] + nadph[c] + 4pasp[c] -> pi[c] + nadp[c] + aspsa[c]	Glycine, serine, and threonine metabolism	0.0405696	0	2.5422e-05	0.000101673	0.000177928	0.000254183	0.00101673	0.00177928	0.00254183	0.0101673	0.0177928	0.0254183	0.0330437	0.0330437	0.0405421	0.0384434	0.0363446	0.0342459
Ar0240	homoserine dehydrogenase	h[c] + nadph[c] + aspsa[c] <=> nadp[c] + homL[c]	Glycine, serine, and threonine metabolism	0.0169119	0	1.05975e-05	4.23837e-05	7.41715e-05	0.000105959	0.000423837	0.000741715	0.00105959	0.00423837	0.00741715	0.0105959	0.0137747	0.0137747	0.0169005	0.0160256	0.0151507	0.0142758
Ar0241	homoserine kinase	atp[c] + homL[c] -> adp[c] + h[c] + phom[c]	Glycine, serine, and threonine metabolism	0.0145056	0	9.08962e-06	3.63531e-05	6.36179e-05	9.08827e-05	0.000363531	0.000636179	0.000908827	0.00363531	0.00636179	0.00908827	0.0118148	0.0118148	0.0144958	0.0137454	0.012995	0.0122446
Ar0242	threonine synthase	h2o[c] + phom[c] -> pi[c] + thrL[c]	Glycine, serine, and threonine metabolism	0.0145056	0	9.08962e-06	3.63531e-05	6.36179e-05	9.08827e-05	0.000363531	0.000636179	0.000908827	0.00363531	0.00636179	0.00908827	0.0118148	0.0118148	0.0144958	0.0137454	0.012995	0.0122446
Ar0243	L-threonine deaminase (thr-L)	thrL[c] -> 2obut[c] + nh4[c]	Glycine, serine, and threonine metabolism	0.00804558	0	5.04159e-06	2.01634e-05	3.52859e-05	5.04084e-05	0.000201634	0.000352859	0.000504084	0.00201634	0.00352859	0.00504084	0.00655309	0.00655309	0.00804014	0.00762393	0.00720771	0.00679149
Ar0244	serine-glyoxylate transaminase	glx[c] + serL[c] <=> gly[c] + hpyr[c]	Glycine, serine, and threonine metabolism	0	0	0	0	0	0	0	0	0	0	0	0	0	0	0	0	0	0
Ar0245	aspartate aminotransferase	h[c] + cysL[e] + akg[e] <=> gluL[c] + mercaptpyr[c]	Cysteine and methionine metabolism	0	0	0	0	0	0	0	0	0	0	0	0	0	0	0	0	0	0
Ar0246	homoserine O-acetyltransferase	accoa[c] + homL[c] -> coa[c] + oalh[c]	Cysteine and methionine metabolism	0.00240633	0	1.50788e-06	6.0306e-06	1.05536e-05	1.50765e-05	6.0306e-05	0.000105536	0.000150765	0.00060306	0.00105536	0.00150765	0.00195995	0.00195995	0.0024047	0.00228022	0.00215573	0.00203125
Ar0247	O-acetylhomoserine	h2s[c] + oalh[c] -> h[c] + ac[c] + hcysL[c]	Cysteine and methionine metabolism	0.00240633	0	1.50788e-06	6.0306e-06	1.05536e-05	1.50765e-05	6.0306e-05	0.000105536	0.000150765	0.00060306	0.00105536	0.00150765	0.00195995	0.00195995	0.0024047	0.00228022	0.00215573	0.00203125
Ar0248	cyctathionine gamma-lyase	serL[c] + hcysL[c] -> cysL[c]	Cysteine and methionine metabolism	0	0	0	0	0	0	0	0	0	0	0	0	0	0	0	0	0	0
Ar0249	thiosulfate3-mercaptopyruvate sulfurtransferase	so3[c] + mercaptpyr[c] <=> h[c] + pyr[c] + thios[c]	Cysteine and methionine metabolism	0	0	0	0	0	0	0	0	0	0	0	0	0	0	0	0	0	0
Ar0250	S-adenosylmethionine synthetase	atp[c] + h2o[c] + metL[c] -> pi[c] + ppi[c] + amet[c]	Cysteine and methionine metabolism	7.39556e-05	0	4.63427e-08	1.85343e-07	3.24351e-07	4.63358e-07	1.85343e-06	3.24351e-06	4.63358e-06	1.85343e-05	3.24351e-05	4.63358e-05	6.02365e-05	6.02365e-05	7.39056e-05	7.00797e-05	6.62538e-05	6.24279e-05
Ar0251	DNA-cytosine methyltransferase	amet[c] + DNAcytosine[c] -> ahcys[c] + dna5m[c]	Cysteine and methionine metabolism	0	0	0	0	0	0	0	0	0	0	0	0	0	0	0	0	0	0
Ar0252	S-adenosylhomocysteine hydrolase	h2o[c] + ahcys[c] -> hcysL[c] + adn[c]	Cysteine and methionine metabolism	7.3789e-05	0	4.62383e-08	1.84926e-07	3.2362e-07	4.62314e-07	1.84926e-06	3.2362e-06	4.62314e-06	1.84926e-05	3.2362e-05	4.62314e-05	6.01009e-05	6.01009e-05	7.37392e-05	6.99219e-05	6.61046e-05	6.22873e-05
Ar0253	5-methyltetrahydrofolate-homocysteine methyltransferase	hcysL[c] + 5mthf[c] -> h[c] + thf[c] + metL[c]	Cysteine and methionine metabolism	0.00248012	0	1.55411e-06	6.21553e-06	1.08772e-05	1.55388e-05	6.21553e-05	0.000108772	0.000155388	0.000621553	0.00108772	0.00155388	0.00202005	0.00202005	0.00247844	0.00235014	0.00222184	0.00209354
Ar0254	adenosylmethionine decarboxylase	h[c] + amet[c] -> co2[c] + ametam[c]	Cysteine and methionine metabolism	0	0	0	0	0	0	0	0	0	0	0	0	0	0	0	0	0	0
Ar0255	5'-methylthioadenosine phosphorylase	2 h[c] + pi[c] + 5mta[c] -> ade[c] + m5thior1p[c]	Cysteine and methionine metabolism	0	0	0	0	0	0	0	0	0	0	0	0	0	0	0	0	0	0
Ar0256	methylthioribose-1-phosphate isomerase	m5thior1p[c] -> m5ribu1p[c]	Cysteine and methionine metabolism	0	0	0	0	0	0	0	0	0	0	0	0	0	0	0	0	0	0
Ar0257	methylthioribulose 1-phosphate dehydratase	m5ribu1p[c] -> h2o[c] + 235mthio1p[c]	Cysteine and methionine metabolism	0	0	0	0	0	0	0	0	0	0	0	0	0	0	0	0	0	0
Ar0258	2,3-diketo-5-methylthiopentyl-1-phosphate enolase	235mthio1p[c] -> 2h53ox1enylp[c]	Cysteine and methionine metabolism	0	0	0	0	0	0	0	0	0	0	0	0	0	0	0	0	0	0
Ar0259	2-hydroxy-3-keto-5-methylthiopentenyl-1-phosphate phosphatase	h2o[c] + 2h53ox1enylp[c] -> 2 h[c] + pi[c] + 12di51en3one[c]	Cysteine and methionine metabolism	0	0	0	0	0	0	0	0	0	0	0	0	0	0	0	0	0	0
Ar0260	1,2-dihydroxy-3-keto-5-methylthiopentene dioxygenase	o2[c] + 12di51en3one[c] -> h[c] + for[c] + 4met2oxobu[c]	Cysteine and methionine metabolism	0	0	0	0	0	0	0	0	0	0	0	0	0	0	0	0	0	0
Ar0261	1,2-dihydroxy-3-keto-5-methylthiopentene dioxygenase	o2[c] + 12di51en3one[c] -> h[c] + for[c] + co[c] + 3metp[c]	Cysteine and methionine metabolism	0	0	0	0	0	0	0	0	0	0	0	0	0	0	0	0	0	0
Ar0262	alanyl aminopeptidase (cys-gly)	h2o[c] + cgly[c] -> cysL[c] + gly[c]	Cysteine and methionine metabolism	0	0	0	0	0	0	0	0	0	0	0	0	0	0	0	0	0	0
Ar0263	3-hydroxyisobutyrate dehydrogenase	nadp[c] + glycR[c] <=> nadph[c] + mtnsh[c]	Valine, Leucine, and Isoleucine Metabolism	0	0	0	0	0	0	0	0	0	0	0	0	0	0	0	0	0	0
Ar0264	glycerate kinase	atp[c] + glycR[c] -> adp[c] + h[c] + 3pg[c]	Valine, Leucine, and Isoleucine Metabolism	0	0	0	0	0	0	0	0	0	0	0	0	0	0	0	0	0	0
Ar0265	acetolactate synthase small subunit	h[c] + pyr[c] + 2obut[c] -> co2[c] + 2ahbut[c]	Valine, Leucine, and Isoleucine Metabolism	0.00804558	0	5.04159e-06	2.01634e-05	3.52859e-05	5.04084e-05	0.000201634	0.000352859	0.000504084	0.00201634	0.00352859	0.00504084	0.00655309	0.00655309	0.00804014	0.00762393	0.00720771	0.00679149
Ar0266	ketol-acid reductoisomerase (2ahbut)	h[c] + nadph[c] + 2ahbut[c] <=> nadp[c] + 23dhmp[c]	Valine, Leucine, and Isoleucine Metabolism	0.00804558	0	5.04159e-06	2.01634e-05	3.52859e-05	5.04084e-05	0.000201634	0.000352859	0.000504084	0.00201634	0.00352859	0.00504084	0.00655309	0.00655309	0.00804014	0.00762393	0.00720771	0.00679149
Ar0267	dihydroxyacid dehydratase (23dhmp)	23dhmp[c] -> h2o[c] + 3mop[c]	Valine, Leucine, and Isoleucine Metabolism	0.00804558	0	5.04159e-06	2.01634e-05	3.52859e-05	5.04084e-05	0.000201634	0.000352859	0.000504084	0.00201634	0.00352859	0.00504084	0.00655309	0.00655309	0.00804014	0.00762393	0.00720771	0.00679149
Ar0268	branched-chain amino acid aminotransferase (3mop)	gluL[c] + 3mop[c] -> akg[c] + ileL[c]	Valine, Leucine, and Isoleucine Metabolism	0.00804558	0	5.04159e-06	2.01634e-05	3.52859e-05	5.04084e-05	0.000201634	0.000352859	0.000504084	0.00201634	0.00352859	0.00504084	0.00655309	0.00655309	0.00804014	0.00762393	0.00720771	0.00679149
Ar0269	acetolactate synthase	pyr[c] + 2hThPP[c] -> 3 h[c] + thmpp[c] + alacS[c]	Valine, Leucine, and Isoleucine Metabolism	0.0197415	0	1.23706e-05	4.94749e-05	8.65811e-05	0.000123687	0.000494749	0.000865811	0.00123687	0.00494749	0.00865811	0.0123687	0.0160793	0.0160793	0.0197281	0.0187068	0.0176856	0.0166643
Ar0270	ketol-acid reductoisomerase (alac-S)	h[c] + nadph[c] + alacS[c] -> nadp[c] + 23dival[c]	Valine, Leucine, and Isoleucine Metabolism	0.0197415	0	1.23706e-05	4.94749e-05	8.65811e-05	0.000123687	0.000494749	0.000865811	0.00123687	0.00494749	0.00865811	0.0123687	0.0160793	0.0160793	0.0197281	0.0187068	0.0176856	0.0166643
Ar0271	dihydroxyacid dehydratase (23dival)	23dival[c] -> h2o[c] + 3mob[c]	Valine, Leucine, and Isoleucine Metabolism	0.0197415	0	1.23706e-05	4.94749e-05	8.65811e-05	0.000123687	0.000494749	0.000865811	0.00123687	0.00494749	0.00865811	0.0123687	0.0160793	0.0160793	0.0197281	0.0187068	0.0176856	0.0166643
Ar0272	branched-chain amino acid aminotransferase (3mob)	gluL[c] + 3mob[c] -> akg[c] + valL[c]	Valine, Leucine, and Isoleucine Metabolism	0.00728544	0	4.56527e-06	1.82584e-05	3.19521e-05	4.56459e-05	0.000182584	0.000319521	0.000456459	0.00182584	0.00319521	0.00456459	0.00593396	0.00593396	0.00728052	0.00690362	0.00652673	0.00614984
Ar0273	valine-pyruvate aminotransferase	alaL[c] + 3mob[c] <=> pyr[c] + valL[c]	Valine, Leucine, and Isoleucine Metabolism	0	0	0	0	0	0	0	0	0	0	0	0	0	0	0	0	0	0
Ar0274	2-isopropylmalate synthase	h2o[c] + accoa[c] + 3mob[c] -> h[c] + coa[c] + 3c3hmp[c]	Valine, Leucine, and Isoleucine Metabolism	0.012456	0	7.8053e-06	3.12166e-05	5.4629e-05	7.80414e-05	0.000312166	0.00054629	0.000780414	0.00312166	0.0054629	0.00780414	0.0101454	0.0101454	0.0124476	0.0118032	0.0111588	0.0105145
Ar0275	3-isopropylmalate dehydratase large subunit (3c3hmp)	3c3hmp[c] <=> h2o[c] + 2ippm[c]	Valine, Leucine, and Isoleucine Metabolism	0.012456	0	7.8053e-06	3.12166e-05	5.4629e-05	7.80414e-05	0.000312166	0.00054629	0.000780414	0.00312166	0.0054629	0.00780414	0.0101454	0.0101454	0.0124476	0.0118032	0.0111588	0.0105145
Ar0276	3-isopropylmalate dehydratase large subunit (2ippm)	h2o[c] + 2ippm[c] -> 3c2hmp[c]	Valine, Leucine, and Isoleucine Metabolism	0.012456	0	7.8053e-06	3.12166e-05	5.4629e-05	7.80414e-05	0.000312166	0.00054629	0.000780414	0.00312166	0.0054629	0.00780414	0.0101454	0.0101454	0.0124476	0.0118032	0.0111588	0.0105145
Ar0277	3-isopropylmalate dehydrogenase (3c2hmp)	nad[c] + 3c2hmp[c] -> h[c] + nadh[c] + 3c4mop[c]	Valine, Leucine, and Isoleucine Metabolism	0.012456	0	7.8053e-06	3.12166e-05	5.4629e-05	7.80414e-05	0.000312166	0.00054629	0.000780414	0.00312166	0.0054629	0.00780414	0.0101454	0.0101454	0.0124476	0.0118032	0.0111588	0.0105145
Ar0278	3-isopropylmalate dehydrogenase (3c4mop)	h[c] + 3c4mop[c] -> co2[c] + 4mop[c]	Valine, Leucine, and Isoleucine Metabolism	0.012456	0	7.8053e-06	3.12166e-05	5.4629e-05	7.80414e-05	0.000312166	0.00054629	0.000780414	0.00312166	0.0054629	0.00780414	0.0101454	0.0101454	0.0124476	0.0118032	0.0111588	0.0105145
Ar0279	branched-chain amino acid aminotransferase (4mop)	gluL[c] + 4mop[c] -> akg[c] + leuL[c]	Valine, Leucine, and Isoleucine Metabolism	0.012456	0	7.8053e-06	3.12166e-05	5.4629e-05	7.80414e-05	0.000312166	0.00054629	0.000780414	0.00312166	0.0054629	0.00780414	0.0101454	0.0101454	0.0124476	0.0118032	0.0111588	0.0105145
Ar0280	2-isopropylmalate synthase	h2o[c] + pyr[c] + accoa[c] -> coa[c] + 2mmal[c]	Valine, Leucine, and Isoleucine Metabolism	0	0	0	0	0	0	0	0	0	0	0	0	0	0	0	0	0	0
Ar0281	3-isopropylmalate dehydratase	2mmal[c] -> h2o[c] + 2mmalat[c]	Valine, Leucine, and Isoleucine Metabolism	0	0	0	0	0	0	0	0	0	0	0	0	0	0	0	0	0	0
Ar0282	3-isopropylmalate dehydratase	h2o[c] + 2mmalat[c] -> demalat[c]	Valine, Leucine, and Isoleucine Metabolism	0	0	0	0	0	0	0	0	0	0	0	0	0	0	0	0	0	0
Ar0283	3-isopropylmalate dehydrogenase	nad[c] + demalat[c] -> 2 h[c] + nadh[c] + co2[c] + 2obut[c]	Valine, Leucine, and Isoleucine Metabolism	0	0	0	0	0	0	0	0	0	0	0	0	0	0	0	0	0	0
Ar0284	dihydrodipicolinate synthase	pyr[c] + aspsa[c] -> h[c] + 2 h2o[c] + 23dhdp[c]	Lysine biosynthesis	0.0236576	0	1.48245e-05	5.92894e-05	0.000103756	0.000148223	0.000592894	0.00103756	0.00148223	0.00592894	0.0103756	0.0148223	0.019269	0.019269	0.0236416	0.0224178	0.0211939	0.01997
Ar0285	dihydrodipicolinate reductase	h[c] + nadph[c] + 23dhdp[c] -> nadp[c] + thdp[c]	Lysine biosynthesis	0.0236576	0	1.48245e-05	5.92894e-05	0.000103756	0.000148223	0.000592894	0.00103756	0.00148223	0.00592894	0.0103756	0.0148223	0.019269	0.019269	0.0236416	0.0224178	0.0211939	0.01997
Ar0286	N-succinyldiaminopimelate aminotransferase	h2o[c] + gluL[c] + thdp[c] <=> akg[c] + 26dapLL[c]	Lysine biosynthesis	0.0236576	0	1.48245e-05	5.92894e-05	0.000103756	0.000148223	0.000592894	0.00103756	0.00148223	0.00592894	0.0103756	0.0148223	0.019269	0.019269	0.0236416	0.0224178	0.0211939	0.01997
Ar0287	diaminopimelate epimerase	26dapLL[c] <=> 26dapM[c]	Lysine biosynthesis	0.0236576	0	1.48245e-05	5.92894e-05	0.000103756	0.000148223	0.000592894	0.00103756	0.00148223	0.00592894	0.0103756	0.0148223	0.019269	0.019269	0.0236416	0.0224178	0.0211939	0.01997
Ar0288	diaminopimelate decarboxylase	h[c] + 26dapM[c] -> co2[c] + lysL[c]	Lysine biosynthesis	0.00516009	0	3.23346e-06	1.29319e-05	2.26308e-05	3.23298e-05	0.000129319	0.000226308	0.000323298	0.00129319	0.00226308	0.00323298	0.00420287	0.00420287	0.0051566	0.00488965	0.00462271	0.00435577
Ar0289	lysine decarboxylase	h[c] + lysL[c] -> co2[c] + 15dap[c]	Lysine biosynthesis	0	0	0	0	0	0	0	0	0	0	0	0	0	0	0	0	0	0
Ar0290	delta-1-pyrroline-5-carboxylate dehydrogenase (tm)	pqn9[k] + proL[c] -> phq9[k] + 1pyr5c[c]	Arginine and Proline Metabolism	40.2065	41.0987	41.0983	41.0973	41.0962	41.0952	41.0846	41.0741	41.0636	40.2074	40.3379	40.4685	40.6418	40.6418	40.2085	40.3581	40.5077	40.5672
Ar0291	delta-1-pyrroline-5-carboxylate dehydrogenase (cm)	pqn9[i] + proL[c] -> phq9[i] + 1pyr5c[c]	Arginine and Proline Metabolism	0	0	0	0	0	0	0	0	0	0	0	0	0	0	0	0	0	0
Ar0292	glutamate 5-kinase	atp[c] + gluL[c] -> adp[c] + glu5p[c]	Arginine and Proline Metabolism	0.00597852	0	3.74631e-06	1.4983e-05	2.62203e-05	3.74575e-05	0.00014983	0.000262203	0.000374575	0.0014983	0.00262203	0.00374575	0.00486948	0.00486948	0.00597448	0.00566519	0.00535591	0.00504663
Ar0293	glutamate-5-semialdehyde dehydrogenase	h[c] + nadph[c] + glu5p[c] -> pi[c] + nadp[c] + glu5sa[c]	Arginine and Proline Metabolism	0.00597852	0	3.74631e-06	1.4983e-05	2.62203e-05	3.74575e-05	0.00014983	0.000262203	0.000374575	0.0014983	0.00262203	0.00374575	0.00486948	0.00486948	0.00597448	0.00566519	0.00535591	0.00504663
Ar0294	spontaneous	glu5sa[c] -> h2o[c] + 1pyr5c[c]	Arginine and Proline Metabolism	0.00597852	0	3.74631e-06	1.4983e-05	2.62203e-05	3.74575e-05	0.00014983	0.000262203	0.000374575	0.0014983	0.00262203	0.00374575	0.00486948	0.00486948	0.00597448	0.00566519	0.00535591	0.00504663
Ar0295	delta-1-pyrroline-5-carboxylate dehydrogenase (1pyr5c)	2 h2o[c] + nadp[c] + 1pyr5c[c] -> h[c] + nadph[c] + gluL[c]	Arginine and Proline Metabolism	0	0	0	0	0	0	0	0	0	0	0	0	0	0	0	0	0	0
Ar0296	pyrroline-5-carboxylate reductase (nadph)	2 h[c] + nadph[c] + 1pyr5c[c] -> nadp[c] + proL[c]	Arginine and Proline Metabolism	40.2125	41.0987	41.0983	41.0973	41.0963	41.0952	41.0848	41.0744	41.0639	40.2089	40.3405	40.4722	40.6467	40.6467	40.2144	40.3637	40.513	40.5723
Ar0297	glutamate N-acetyltransferase (accoa)	accoa[c] + gluL[c] -> h[c] + coa[c] + acglu[c]	Arginine and Proline Metabolism	0	0	0	0	0	0	0	0	0	0	0	0	0	0	0	0	0	0
Ar0298	N-acetylglutamate kinase	atp[c] + acglu[c] -> adp[c] + acg5p[c]	Arginine and Proline Metabolism	0.00645885	0	4.0473e-06	1.61868e-05	2.83269e-05	4.0467e-05	0.000161868	0.000283269	0.00040467	0.00161868	0.00283269	0.0040467	0.00526071	0.00526071	0.00645448	0.00612035	0.00578622	0.00545209
Ar0299	N-acetyl-gamma-glutamyl-phosphate reductase	h[c] + nadph[c] + acg5p[c] -> pi[c] + nadp[c] + acg5sa[c]	Arginine and Proline Metabolism	0.00645885	0	4.0473e-06	1.61868e-05	2.83269e-05	4.0467e-05	0.000161868	0.000283269	0.00040467	0.00161868	0.00283269	0.0040467	0.00526071	0.00526071	0.00645448	0.00612035	0.00578622	0.00545209
Ar0300	acetylornithine aminotransferase	gluL[c] + acg5sa[c] -> akg[c] + acorn[c]	Arginine and Proline Metabolism	0.00645885	0	4.0473e-06	1.61868e-05	2.83269e-05	4.0467e-05	0.000161868	0.000283269	0.00040467	0.00161868	0.00283269	0.0040467	0.00526071	0.00526071	0.00645448	0.00612035	0.00578622	0.00545209
Ar0301	glutamate N-acetyltransferase (acorn)	gluL[c] + acorn[c] -> acglu[c] + orn[c]	Arginine and Proline Metabolism	0.00645885	0	4.0473e-06	1.61868e-05	2.83269e-05	4.0467e-05	0.000161868	0.000283269	0.00040467	0.00161868	0.00283269	0.0040467	0.00526071	0.00526071	0.00645448	0.00612035	0.00578622	0.00545209
Ar0302	ornithine carbamoyltransferase chain f	cbp[c] + orn[c] -> h[c] + pi[c] + citrL[c]	Arginine and Proline Metabolism	0.00645885	0	4.0473e-06	1.61868e-05	2.83269e-05	4.0467e-05	0.000161868	0.000283269	0.00040467	0.00161868	0.00283269	0.0040467	0.00526071	0.00526071	0.00645448	0.00612035	0.00578622	0.00545209
Ar0303	arginine decarboxylase	h[c] + argL[c] -> co2[c] + agm[c]	Arginine and Proline Metabolism	0	0	0	0	0	0	0	0	0	0	0	0	0	0	0	0	0	0
Ar0304	agmatine ureohydrolase	h2o[c] + agm[c] -> urea[c] + ptrc[c]	Arginine and Proline Metabolism	0	0	0	0	0	0	0	0	0	0	0	0	0	0	0	0	0	0
Ar0305	creatininase	cat[c] <=> h2o[c] + catn[c]	Arginine and Proline Metabolism	0	0	0	0	0	0	0	0	0	0	0	0	0	0	0	0	0	0
Ar0306	cytosine deaminase	h2o[c] + catn[c] -> nh3[c] + methdat[c]	Arginine and Proline Metabolism	0	0	0	0	0	0	0	0	0	0	0	0	0	0	0	0	0	0
Ar0307	ATP phosphoribosyltransferase	atp[c] + prpp[c] -> ppi[c] + prbatp[c]	Histidine Metabolism	0.00231306	0	1.44943e-06	5.79686e-06	1.01445e-05	1.44921e-05	5.79686e-05	0.000101445	0.000144921	0.000579686	0.00101445	0.00144921	0.00188398	0.00188398	0.0023115	0.00219184	0.00207218	0.00195252
Ar0308	phosphoribosyl-AMP cyclohydrolase (prbatp)	h2o[c] + prbatp[c] -> h[c] + ppi[c] + prbamp[c]	Histidine Metabolism	0.00231306	0	1.44943e-06	5.79686e-06	1.01445e-05	1.44921e-05	5.79686e-05	0.000101445	0.000144921	0.000579686	0.00101445	0.00144921	0.00188398	0.00188398	0.0023115	0.00219184	0.00207218	0.00195252
Ar0309	phosphoribosyl-AMP cyclohydrolase (prbamp)	h2o[c] + prbamp[c] -> prfp[c]	Histidine Metabolism	0.00231306	0	1.44943e-06	5.79686e-06	1.01445e-05	1.44921e-05	5.79686e-05	0.000101445	0.000144921	0.000579686	0.00101445	0.00144921	0.00188398	0.00188398	0.0023115	0.00219184	0.00207218	0.00195252
Ar0310	phosphoribosylformimino-5-aminoimidazole carboxamide ribotide isomerase	prfp[c] <=> prlp[c]	Histidine Metabolism	0.00231306	0	1.44943e-06	5.79686e-06	1.01445e-05	1.44921e-05	5.79686e-05	0.000101445	0.000144921	0.000579686	0.00101445	0.00144921	0.00188398	0.00188398	0.0023115	0.00219184	0.00207218	0.00195252
Ar0311	amidotransferase (prlp)	glnL[c] + prlp[c] -> h[c] + gluL[c] + eig3p[c] + aicar[c]	Histidine Metabolism	0.00231306	0	1.44943e-06	5.79686e-06	1.01445e-05	1.44921e-05	5.79686e-05	0.000101445	0.000144921	0.000579686	0.00101445	0.00144921	0.00188398	0.00188398	0.0023115	0.00219184	0.00207218	0.00195252
Ar0312	imidazoleglycerol-phosphate dehydratase	eig3p[c] -> h2o[c] + 3l2oxp[c]	Histidine Metabolism	0.00231306	0	1.44943e-06	5.79686e-06	1.01445e-05	1.44921e-05	5.79686e-05	0.000101445	0.000144921	0.000579686	0.00101445	0.00144921	0.00188398	0.00188398	0.0023115	0.00219184	0.00207218	0.00195252
Ar0313	histidinol phosphate aminotransferase	gluL[c] + 3l2oxp[c] -> akg[c] + hisp[c]	Histidine Metabolism	0.00231306	0	1.44943e-06	5.79686e-06	1.01445e-05	1.44921e-05	5.79686e-05	0.000101445	0.000144921	0.000579686	0.00101445	0.00144921	0.00188398	0.00188398	0.0023115	0.00219184	0.00207218	0.00195252
Ar0314	histidinol-phosphatase	h2o[c] + hisp[c] -> pi[c] + histd[c]	Histidine Metabolism	0.00231306	0	1.44943e-06	5.79686e-06	1.01445e-05	1.44921e-05	5.79686e-05	0.000101445	0.000144921	0.000579686	0.00101445	0.00144921	0.00188398	0.00188398	0.0023115	0.00219184	0.00207218	0.00195252
Ar0315	histidinol dehydrogenase (histd)	nad[c] + histd[c] -> 2 h[c] + nadh[c] + lhid[c]	Histidine Metabolism	0.00231306	0	1.44943e-06	5.79686e-06	1.01445e-05	1.44921e-05	5.79686e-05	0.000101445	0.000144921	0.000579686	0.00101445	0.00144921	0.00188398	0.00188398	0.0023115	0.00219184	0.00207218	0.00195252
Ar0316	histidinol dehydrogenase (l-hid)	h2o[c] + nad[c] + lhid[c] -> h[c] + nadh[c] + hisL[c]	Histidine Metabolism	0.00231306	0	1.44943e-06	5.79686e-06	1.01445e-05	1.44921e-05	5.79686e-05	0.000101445	0.000144921	0.000579686	0.00101445	0.00144921	0.00188398	0.00188398	0.0023115	0.00219184	0.00207218	0.00195252
Ar0317	phospho-2-dehydro-3-deoxyheptonate aldolase chorismate mutase	h2o[c] + e4p[c] + pep[c] -> pi[c] + 2dda7p[c]	Tyrosine, Tryptophan, and Phenylalanine Metabolism	0.00986587	0	6.18224e-06	2.47253e-05	4.32692e-05	6.18132e-05	0.000247253	0.000432692	0.000618132	0.00247253	0.00432692	0.00618132	0.00803571	0.00803571	0.0098592	0.00934882	0.00883843	0.00832805
Ar0318	3-dehydroquinate synthase	2dda7p[c] -> pi[c] + 3dhq[c]	Tyrosine, Tryptophan, and Phenylalanine Metabolism	0.00986587	0	6.18224e-06	2.47253e-05	4.32692e-05	6.18132e-05	0.000247253	0.000432692	0.000618132	0.00247253	0.00432692	0.00618132	0.00803571	0.00803571	0.0098592	0.00934882	0.00883843	0.00832805
Ar0319	carbonic 3-dehydroquinase	3dhq[c] -> h2o[c] + 3dhsk[c]	Tyrosine, Tryptophan, and Phenylalanine Metabolism	0.00986587	0	6.18224e-06	2.47253e-05	4.32692e-05	6.18132e-05	0.000247253	0.000432692	0.000618132	0.00247253	0.00432692	0.00618132	0.00803571	0.00803571	0.0098592	0.00934882	0.00883843	0.00832805
Ar0320	shikimate 5-dehydrogenase	h[c] + nadph[c] + 3dhsk[c] <=> nadp[c] + skm[c]	Tyrosine, Tryptophan, and Phenylalanine Metabolism	0.00986587	0	6.18224e-06	2.47253e-05	4.32692e-05	6.18132e-05	0.000247253	0.000432692	0.000618132	0.00247253	0.00432692	0.00618132	0.00803571	0.00803571	0.0098592	0.00934882	0.00883843	0.00832805
Ar0321	shikimate kinase	atp[c] + skm[c] -> adp[c] + h[c] + skm5p[c]	Tyrosine, Tryptophan, and Phenylalanine Metabolism	0.00986587	0	6.18224e-06	2.47253e-05	4.32692e-05	6.18132e-05	0.000247253	0.000432692	0.000618132	0.00247253	0.00432692	0.00618132	0.00803571	0.00803571	0.0098592	0.00934882	0.00883843	0.00832805
Ar0322	3-phosphoshikimate 1-carboxyvinyltransferase	pep[c] + skm5p[c] <=> pi[c] + 3psme[c]	Tyrosine, Tryptophan, and Phenylalanine Metabolism	0.00986587	0	6.18224e-06	2.47253e-05	4.32692e-05	6.18132e-05	0.000247253	0.000432692	0.000618132	0.00247253	0.00432692	0.00618132	0.00803571	0.00803571	0.0098592	0.00934882	0.00883843	0.00832805
Ar0323	chorismate synthase	3psme[c] -> pi[c] + chor[c]	Tyrosine, Tryptophan, and Phenylalanine Metabolism	0.00986587	0	6.18224e-06	2.47253e-05	4.32692e-05	6.18132e-05	0.000247253	0.000432692	0.000618132	0.00247253	0.00432692	0.00618132	0.00803571	0.00803571	0.0098592	0.00934882	0.00883843	0.00832805
Ar0324	chorismate mutase	chor[c] -> pphn[c]	Tyrosine, Tryptophan, and Phenylalanine Metabolism	0.00807395	0	5.05937e-06	2.02345e-05	3.54103e-05	5.05861e-05	0.000202345	0.000354103	0.000505861	0.00202345	0.00354103	0.00505861	0.0065762	0.0065762	0.00806849	0.00765081	0.00723312	0.00681544
Ar0325	prephenate dehydrogenase	nad[c] + pphn[c] -> nadh[c] + co2[c] + 34hpp[c]	Tyrosine, Tryptophan, and Phenylalanine Metabolism	0.0035819	0	2.24452e-06	8.97675e-06	1.57093e-05	2.24419e-05	8.97675e-05	0.000157093	0.000224419	0.000897675	0.00157093	0.00224419	0.00291744	0.00291744	0.00357948	0.00339418	0.00320888	0.00302358
Ar0326	aromatic-amino-acid transaminase (34hpp)	gluL[c] + 34hpp[c] <=> akg[c] + tyrL[c]	Tyrosine, Tryptophan, and Phenylalanine Metabolism	0.0035816	0	2.24433e-06	8.97599e-06	1.5708e-05	2.244e-05	8.97599e-05	0.00015708	0.0002244	0.000897599	0.0015708	0.002244	0.0029172	0.0029172	0.00357918	0.00339389	0.00320861	0.00302332
Ar0327	4-hydroxyphenylpyruvate dioxygenase	h[c] + o2[c] + 34hpp[c] -> co2[c] + 25dhpl[c]	Tyrosine, Tryptophan, and Phenylalanine Metabolism	3.02928e-07	0	1.89823e-10	7.59181e-10	1.32857e-09	1.89795e-09	7.59181e-09	1.32857e-08	1.89795e-08	7.59181e-08	1.32857e-07	1.89795e-07	2.46734e-07	2.46734e-07	3.02723e-07	2.87052e-07	2.71381e-07	2.5571e-07
Ar0328	prephenate dehydratase	h[c] + pphn[c] -> h2o[c] + co2[c] + phpyr[c]	Tyrosine, Tryptophan, and Phenylalanine Metabolism	0.00449205	0	2.81485e-06	1.12577e-05	1.9701e-05	2.81443e-05	0.000112577	0.00019701	0.000281443	0.00112577	0.0019701	0.00281443	0.00365876	0.00365876	0.00448901	0.00425663	0.00402424	0.00379186
Ar0329	aromatic-amino-acid transaminase (phpyr)	gluL[c] + phpyr[c] <=> akg[c] + pheL[c]	Tyrosine, Tryptophan, and Phenylalanine Metabolism	0.00449205	0	2.81485e-06	1.12577e-05	1.9701e-05	2.81443e-05	0.000112577	0.00019701	0.000281443	0.00112577	0.0019701	0.00281443	0.00365876	0.00365876	0.00448901	0.00425663	0.00402424	0.00379186
Ar0330	anthranilate synthase component II (gln-L)	glnL[c] + chor[c] -> h[c] + pyr[c] + gluL[c] + anth[c]	Tyrosine, Tryptophan, and Phenylalanine Metabolism	0	0	0	0	0	0	0	0	0	0	0	0	0	0	0	0	0	0
Ar0331	anthranilate synthase component II (nh4)	nh4[c] + chor[c] -> h2o[c] + pyr[c] + anth[c]	Tyrosine, Tryptophan, and Phenylalanine Metabolism	0.00179192	0	1.12287e-06	4.49081e-06	7.85892e-06	1.1227e-05	4.49081e-05	7.85892e-05	0.00011227	0.000449081	0.000785892	0.0011227	0.00145951	0.00145951	0.00179071	0.00169801	0.00160531	0.00151261
Ar0332	anthranilate phosphoribosyltransferase	prpp[c] + anth[c] -> ppi[c] + pran[c]	Tyrosine, Tryptophan, and Phenylalanine Metabolism	0.00179192	0	1.12287e-06	4.49081e-06	7.85892e-06	1.1227e-05	4.49081e-05	7.85892e-05	0.00011227	0.000449081	0.000785892	0.0011227	0.00145951	0.00145951	0.00179071	0.00169801	0.00160531	0.00151261
Ar0333	N-(5'-phosphoribosyl)anthranilate isomerase	pran[c] -> 2cpr5p[c]	Tyrosine, Tryptophan, and Phenylalanine Metabolism	0.00179192	0	1.12287e-06	4.49081e-06	7.85892e-06	1.1227e-05	4.49081e-05	7.85892e-05	0.00011227	0.000449081	0.000785892	0.0011227	0.00145951	0.00145951	0.00179071	0.00169801	0.00160531	0.00151261
Ar0334	indole-3-glycerol phosphate synthase	h[c] + 2cpr5p[c] -> h2o[c] + co2[c] + 3ig3p[c]	Tyrosine, Tryptophan, and Phenylalanine Metabolism	0.00179192	0	1.12287e-06	4.49081e-06	7.85892e-06	1.1227e-05	4.49081e-05	7.85892e-05	0.00011227	0.000449081	0.000785892	0.0011227	0.00145951	0.00145951	0.00179071	0.00169801	0.00160531	0.00151261
Ar0335	tryptophan synthase	3ig3p[c] -> g3p[c] + Indole[c]	Tyrosine, Tryptophan, and Phenylalanine Metabolism	0	0	0	0	0	0	0	0	0	0	0	0	0	0	0	0	0	0
Ar0336	tryptophan synthase	serL[c] + Indole[c] -> h2o[c] + trpL[c]	Tyrosine, Tryptophan, and Phenylalanine Metabolism	0	0	0	0	0	0	0	0	0	0	0	0	0	0	0	0	0	0
Ar0337	ADP-ribose diphosphatase	h2o[c] + adprib[c] -> 2 h[c] + r5p[c] + amp[c]	Purine metabolism	0	0	0	0	0	0	0	0	0	0	0	0	0	0	0	0	0	0
Ar0338	phosphoribosylamine-glycine ligase	atp[c] + pram[c] + gly[c] <=> adp[c] + h[c] + pi[c] + gar[c]	Purine metabolism	0.00255712	0	1.60162e-06	6.4085e-06	1.12149e-05	1.60213e-05	6.4085e-05	0.000112149	0.000160213	0.00064085	0.00112149	0.00160213	0.00208276	0.00208276	0.00255539	0.0024231	0.00229082	0.00215853
Ar0339	phosphoribosylglycinamide formyltransferase (10fthf)	gar[c] + 10fthf[c] <=> h[c] + thf[c] + fgam[c]	Purine metabolism	0.00255712	0	1.60162e-06	6.4085e-06	1.12149e-05	1.60213e-05	6.4085e-05	0.000112149	0.000160213	0.00064085	0.00112149	0.00160213	0.00208276	0.00208276	0.00255539	0.0024231	0.00229082	0.00215853
Ar0340	phosphoribosyl formylglycinamidine synthase	atp[c] + h2o[c] + glnL[c] + fgam[c] -> adp[c] + 3 h[c] + pi[c] + gluL[c] + fpram[c]	Purine metabolism	0.00255712	0	1.60162e-06	6.4085e-06	1.12149e-05	1.60213e-05	6.4085e-05	0.000112149	0.000160213	0.00064085	0.00112149	0.00160213	0.00208276	0.00208276	0.00255539	0.0024231	0.00229082	0.00215853
Ar0341	phosphoribosyl formylglycinamidine cyclo-ligase	atp[c] + fpram[c] -> adp[c] + 2 h[c] + pi[c] + air[c]	Purine metabolism	0.00255712	0	1.60162e-06	6.4085e-06	1.12149e-05	1.60213e-05	6.4085e-05	0.000112149	0.000160213	0.00064085	0.00112149	0.00160213	0.00208276	0.00208276	0.00255539	0.0024231	0.00229082	0.00215853
Ar0342	phosphoribosylaminoimidazole carboxylase ATPase subunit (air)	atp[c] + 2 h[c] + hco3[c] + air[c] -> adp[c] + pi[c] + n5cribo[c]	Purine metabolism	0.00255704	0	1.60157e-06	6.4083e-06	1.12145e-05	1.60207e-05	6.4083e-05	0.000112145	0.000160207	0.000640829	0.00112145	0.00160207	0.0020827	0.0020827	0.00255531	0.00242303	0.00229075	0.00215846
Ar0343	phosphoribosylaminoimidazole carboxylase ATPase subunit (n5cribo)	n5cribo[c] -> 3 h[c] + 5aizc[c]	Purine metabolism	0.00255704	0	1.60157e-06	6.4083e-06	1.12145e-05	1.60207e-05	6.4083e-05	0.000112145	0.000160207	0.000640829	0.00112145	0.00160207	0.0020827	0.0020827	0.00255531	0.00242303	0.00229075	0.00215846
Ar0344	phosphoribosyl aminoidazole succinocarboxamide synthetase	atp[c] + aspL[c] + 5aizc[c] <=> adp[c] + h[c] + pi[c] + 25aics[c]	Purine metabolism	0.00255704	0	1.60157e-06	6.4083e-06	1.12145e-05	1.60207e-05	6.4083e-05	0.000112145	0.000160207	0.000640829	0.00112145	0.00160207	0.0020827	0.0020827	0.00255531	0.00242303	0.00229075	0.00215846
Ar0345	adenylosuccinate lyase (25aics)	25aics[c] <=> fum[c] + aicar[c]	Purine metabolism	0.00255704	0	1.60157e-06	6.4083e-06	1.12145e-05	1.60207e-05	6.4083e-05	0.000112145	0.000160207	0.000640829	0.00112145	0.00160207	0.0020827	0.0020827	0.00255531	0.00242303	0.00229075	0.00215846
Ar0346	phosphoribosylaminoimidazolecarboxamide formyltransferase (10fthf)	aicar[c] + 10fthf[c] <=> thf[c] + fprica[c]	Purine metabolism	0.0048701	0	3.051e-06	1.22052e-05	2.1359e-05	3.05129e-05	0.000122052	0.00021359	0.000305129	0.00122052	0.0021359	0.00305129	0.00396667	0.00396667	0.00486681	0.00461486	0.00436292	0.00411098
Ar0347	phosphoribosylaminoimidazolecarboxamide formyltransferase (fprica)	fprica[c] <=> h2o[c] + imp[c]	Purine metabolism	0.0048701	0	3.051e-06	1.22052e-05	2.1359e-05	3.05129e-05	0.000122052	0.00021359	0.000305129	0.00122052	0.0021359	0.00305129	0.00396667	0.00396667	0.00486681	0.00461486	0.00436292	0.00411098
Ar0348	adenylate kinase	atp[c] + amp[c] <=> 2 adp[c]	Purine metabolism	0.0354611	0.19988	0.199755	0.199379	0.199003	0.198627	0.194866	0.191106	0.187346	0.266323	0.192074	0.117824	0.0369216	0.0369216	0.0354371	0.0336027	0.0317682	0.0411906
Ar0349	ribonucleoside-diphosphate reductase beta chain (adp)	adp[c] + trdrd[c] -> h2o[c] + trdox[c] + dadp[c]	Purine metabolism	0.000198205	0	1.24201e-07	4.9673e-07	8.69278e-07	1.24183e-06	4.9673e-06	8.69278e-06	1.24183e-05	4.9673e-05	8.69278e-05	0.000124183	0.000161437	0.000161437	0.000198071	0.000187818	0.000177564	0.00016731
Ar0350	(deoxy)adenylate kinase	adp[c] + dadp[c] <=> atp[c] + damp[c]	Purine metabolism	0	0	0	0	0	0	0	0	0	0	0	0	0	0	0	0	0	0
Ar0351	5'-nucleotidase (damp)	h2o[c] + damp[c] -> pi[c] + deadn[c]	Purine metabolism	0	0	0	0	0	0	0	0	0	0	0	0	0	0	0	0	0	0
Ar0352	adenosine deaminase (deadn)	h[c] + h2o[c] + deadn[c] -> nh4[c] + din[c]	Purine metabolism	0	0	0	0	0	0	0	0	0	0	0	0	0	0	0	0	0	0
Ar0353	nucleoside diphosphate kinase (dadp)	atp[c] + dadp[c] <=> adp[c] + datp[c]	Purine metabolism	0.000198205	0	1.24201e-07	4.9673e-07	8.69278e-07	1.24183e-06	4.9673e-06	8.69278e-06	1.24183e-05	4.9673e-05	8.69278e-05	0.000124183	0.000161437	0.000161437	0.000198071	0.000187818	0.000177564	0.00016731
Ar0354	adenylateguanylate cyclase	atp[c] -> ppi[c] + camp[c]	Purine metabolism	0	0	0	0	0	0	0	0	0	0	0	0	0	0	0	0	0	0
Ar0355	ATP amine hydrolysis (spontaneous)	atp[c] + h[c] + h2o[c] -> itp[c] + nh4[c]	Purine metabolism	0	0	0	0	0	0	0	0	0	0	0	0	0	0	0	0	0	0
Ar0356	dATP amine hydrolysis (spontaneous)	h[c] + h2o[c] + datp[c] -> nh4[c] + ditp[c]	Purine metabolism	0	0	0	0	0	0	0	0	0	0	0	0	0	0	0	0	0	0
Ar0357	Ap4A phosphorylase II	atp[c] + adp[c] + h[c] -> pi[c] + ap4a[c]	Purine metabolism	0	0	0	0	0	0	0	0	0	0	0	0	0	0	0	0	0	0
Ar0358	Ap4A phosphorylase II	atp[c] + aps[c] -> so4[c] + ap4a[c]	Purine metabolism	0	0	0	0	0	0	0	0	0	0	0	0	0	0	0	0	0	0
Ar0359	adenine phosphoribosyltransferase (ade)	prpp[c] + ade[c] <=> amp[c] + ppi[c]	Purine metabolism	7.3789e-05	0	4.62384e-08	1.84926e-07	3.2362e-07	4.62314e-07	1.84926e-06	3.2362e-06	4.62314e-06	1.84926e-05	3.2362e-05	4.62314e-05	6.01009e-05	6.01009e-05	7.37392e-05	6.99219e-05	6.61046e-05	6.22873e-05
Ar0360	5'-nucleotidase (amp)	h2o[c] + amp[c] -> pi[c] + adn[c]	Purine metabolism	0	0	0	0	0	0	0	0	0	0	0	0	0	0	0	0	0	0
Ar0361	inosine-uridine preferring nucleoside hydrolase (adn)	h2o[c] + adn[c] -> ribD[c] + ade[c]	Purine metabolism	7.3789e-05	0	4.62383e-08	1.84926e-07	3.2362e-07	4.62314e-07	1.84926e-06	3.2362e-06	4.62314e-06	1.84926e-05	3.2362e-05	4.62314e-05	6.01009e-05	6.01009e-05	7.37392e-05	6.99219e-05	6.61046e-05	6.22873e-05
Ar0362	adenosine deaminase (adn)	h[c] + h2o[c] + adn[c] -> nh4[c] + ins[c]	Purine metabolism	0	0	0	0	0	0	0	0	0	0	0	0	0	0	0	0	0	0
Ar0363	Inosine-uridine preferring nucleoside hydrolase	h2o[c] + ins[c] -> ribD[c] + hxan[c]	Purine metabolism	0	0	0	0	0	0	0	0	0	0	0	0	0	0	0	0	0	0
Ar0364	nucleoside-triphosphatase (ITP)	h2o[c] + itp[c] -> h[c] + pi[c] + idp[c]	Purine metabolism	0	0	0	0	0	0	0	0	0	0	0	0	0	0	0	0	0	0
Ar0365	nucleoside-triphosphatase (dITP)	h2o[c] + ditp[c] -> h[c] + pi[c] + didp[c]	Purine metabolism	0	0	0	0	0	0	0	0	0	0	0	0	0	0	0	0	0	0
Ar0366	5'-nucleotidase (IMP)	h2o[c] + imp[c] -> pi[c] + ins[c]	Purine metabolism	0	0	0	0	0	0	0	0	0	0	0	0	0	0	0	0	0	0
Ar0367	GMP synthase (glutamine-hydrolysing) (gln-L)	atp[c] + h2o[c] + glnL[c] + xmp[c] -> 2 h[c] + amp[c] + ppi[c] + gluL[c] + gmp[c]	Purine metabolism	0.00114645	0	7.18396e-07	2.87316e-06	5.02803e-06	7.1829e-06	2.87316e-05	5.02803e-05	7.1829e-05	0.000287316	0.000502803	0.00071829	0.000933776	0.000933776	0.00114567	0.00108636	0.00102705	0.000967747
Ar0368	IMP dehydrogenase subunit	h2o[c] + nad[c] + imp[c] -> h[c] + nadh[c] + xmp[c]	Purine metabolism	0.00114645	0	7.18396e-07	2.87316e-06	5.02803e-06	7.1829e-06	2.87316e-05	5.02803e-05	7.1829e-05	0.000287316	0.000502803	0.00071829	0.000933776	0.000933776	0.00114567	0.00108636	0.00102705	0.000967747
Ar0369	Inosine-uridine preferring nucleoside hydrolase	h2o[c] + gsn[c] -> ribD[c] + gua[c]	Purine metabolism	0	0	0	0	0	0	0	0	0	0	0	0	0	0	0	0	0	0
Ar0370	5'-nucleotidase (XMP)	h2o[c] + xmp[c] -> pi[c] + xtsn[c]	Purine metabolism	0	0	0	0	0	0	0	0	0	0	0	0	0	0	0	0	0	0
Ar0371	Inosine-uridine preferring nucleoside hydrolase	h2o[c] + xtsn[c] -> ribD[c] + xan[c]	Purine metabolism	0	0	0	0	0	0	0	0	0	0	0	0	0	0	0	0	0	0
Ar0372	5'-nucleotidase (GMP)	h2o[c] + gmp[c] -> pi[c] + gsn[c]	Purine metabolism	0	0	0	0	0	0	0	0	0	0	0	0	0	0	0	0	0	0
Ar0373	Xanthine-guanine phosphoribosyltransferase	ppi[c] + xmp[c] <=> prpp[c] + xan[c]	Purine metabolism	0	0	0	0	0	0	0	0	0	0	0	0	0	0	0	0	0	0
Ar0374	guanine deaminase	h[c] + h2o[c] + gua[c] -> nh4[c] + xan[c]	Pyrimidine metabolism	0	0	0	0	0	0	0	0	0	0	0	0	0	0	0	0	0	0
Ar0375	adenine phosphoribosyltransferase (gua)	prpp[c] + gua[c] -> ppi[c] + gmp[c]	Pyrimidine metabolism	0	0	0	0	0	0	0	0	0	0	0	0	0	0	0	0	0	0
Ar0376	guanylate kinase (gmp)	atp[c] + gmp[c] <=> adp[c] + gdp[c]	Pyrimidine metabolism	0.00114645	0	7.18397e-07	2.87316e-06	5.02803e-06	7.1829e-06	2.87316e-05	5.02803e-05	7.1829e-05	0.000287316	0.000502803	0.00071829	0.000933776	0.000933776	0.00114567	0.00108636	0.00102706	0.000967747
Ar0377	ribonucleoside-diphosphate reductase beta chain (gdp)	trdrd[c] + gdp[c] -> h2o[c] + trdox[c] + dgdp[c]	Pyrimidine metabolism	0.000161096	0	1.00948e-07	4.03731e-07	7.06529e-07	1.00933e-06	4.03731e-06	7.06529e-06	1.00933e-05	4.03731e-05	7.06529e-05	0.000100933	0.000131212	0.000131212	0.000160988	0.000152654	0.00014432	0.000135986
Ar0378	guanylate kinase (dgmp)	atp[c] + dgmp[c] <=> adp[c] + dgdp[c]	Pyrimidine metabolism	0	0	0	0	0	0	0	0	0	0	0	0	0	0	0	0	0	0
Ar0379	5'-nucleotidase (dGMP)	h2o[c] + dgmp[c] -> pi[c] + dgsn[c]	Pyrimidine metabolism	0	0	0	0	0	0	0	0	0	0	0	0	0	0	0	0	0	0
Ar0380	nucleoside diphosphate kinase (dgdp)	atp[c] + dgdp[c] <=> adp[c] + dgtp[c]	Pyrimidine metabolism	0.000161096	0	1.00948e-07	4.03731e-07	7.06529e-07	1.00933e-06	4.03731e-06	7.06529e-06	1.00933e-05	4.03731e-05	7.06529e-05	0.000100933	0.000131212	0.000131212	0.000160988	0.000152654	0.00014432	0.000135986
Ar0381	nucleoside diphosphate kinase (gdp)	atp[c] + gdp[c] <=> adp[c] + gtp[c]	Pyrimidine metabolism	0.004709	0	2.95005e-06	1.18014e-05	2.06525e-05	2.95036e-05	0.000118014	0.000206525	0.000295036	0.00118014	0.00206525	0.00295036	0.00383546	0.00383546	0.00471749	0.00536654	0.00601559	0.00666464
Ar0382	GTP diphosphokinase (gtp)	atp[c] + gtp[c] -> h[c] + amp[c] + gdptp[c]	Pyrimidine metabolism	0	0	0	0	0	0	0	0	0	0	0	0	0	0	0	0	0	0
Ar0383	guanosine-5'-triphosphate,3'-diphosphate diphosphatase	h2o[c] + gdptp[c] -> h[c] + pi[c] + ppgpp[c]	Pyrimidine metabolism	0	0	0	0	0	0	0	0	0	0	0	0	0	0	0	0	0	0
Ar0384	adenylate cyclase (gtp)	gtp[c] -> ppi[c] + cgmp[c]	Pyrimidine metabolism	0	0	0	0	0	0	0	0	0	0	0	0	0	0	0	0	0	0
Ar0385	dihydroorotase	h2o[c] + dhorS[c] <=> h[c] + cbasp[c]	Pyrimidine metabolism	-0.00255724	0	-1.60244e-06	-6.4088e-06	-1.12154e-05	-1.6022e-05	-6.4088e-05	-0.000112154	-0.00016022	-0.00064088	-0.00112154	-0.0016022	-0.00208286	-0.00208286	-0.00255551	-0.00242322	-0.00229093	-0.00215863
Ar0386	dihydroorotate dehydrogenase (fumarate)	fum[c] + dhorS[c] -> succ[c] + orot[c]	Pyrimidine metabolism	0.00255724	0	1.60244e-06	6.4088e-06	1.12154e-05	1.6022e-05	6.4088e-05	0.000112154	0.00016022	0.00064088	0.00112154	0.0016022	0.00208286	0.00208286	0.00255551	0.00242322	0.00229093	0.00215863
Ar0387	dihydroorotate oxidase (menaquinone-8)	dhorS[c] + mqn8[c] -> orot[c] + mql8[c]	Pyrimidine metabolism	0	0	0	0	0	0	0	0	0	0	0	0	0	0	0	0	0	0
Ar0388	orotate phosphoribosyltransferase	ppi[c] + orot5p[c] <=> prpp[c] + orot[c]	Pyrimidine metabolism	-0.00255724	0	-1.60244e-06	-6.4088e-06	-1.12154e-05	-1.6022e-05	-6.4088e-05	-0.000112154	-0.00016022	-0.00064088	-0.00112154	-0.0016022	-0.00208286	-0.00208286	-0.00255551	-0.00242322	-0.00229093	-0.00215863
Ar0389	orotidine 5'-phosphate decarboxylase	h[c] + orot5p[c] -> co2[c] + ump[c]	Pyrimidine metabolism	0.00255724	0	1.60244e-06	6.4088e-06	1.12154e-05	1.6022e-05	6.4088e-05	0.000112154	0.00016022	0.00064088	0.00112154	0.0016022	0.00208286	0.00208286	0.00255551	0.00242322	0.00229093	0.00215863
Ar0390	Uridine kinase-like protein	atp[c] + uri[c] -> adp[c] + h[c] + ump[c]	Pyrimidine metabolism	0	0	0	0	0	0	0	0	0	0	0	0	0	0	0	0	0	0
Ar0391	5'-nucleotidase (UMP)	h2o[c] + ump[c] -> pi[c] + uri[c]	Pyrimidine metabolism	0	0	0	0	0	0	0	0	0	0	0	0	0	0	0	0	0	0
Ar0392	pyrimidine operon regulatory protein PyrR	prpp[c] + ura[c] -> ppi[c] + ump[c]	Pyrimidine metabolism	0	0	0	0	0	0	0	0	0	0	0	0	0	0	0	0	0	0
Ar0393	pantoate-beta-alanine ligase cytidylate kinase (cmp)	atp[c] + cmp[c] <=> adp[c] + cdp[c]	Pyrimidine metabolism	0.000896893	0	5.62019e-07	2.24774e-06	3.93355e-06	5.61935e-06	2.24774e-05	3.93355e-05	5.61935e-05	0.000224774	0.000393355	0.000561935	0.000730516	0.000730516	0.000896287	0.000849889	0.00080349	0.000757092
Ar0394	pantoate-beta-alanine ligase cytidylate kinase (dcmp)	atp[c] + dcmp[c] <=> adp[c] + dcdp[c]	Pyrimidine metabolism	0	0	0	0	0	0	0	0	0	0	0	0	0	0	0	0	0	0
Ar0395	pantoate-beta-alanine ligase cytidylate kinase (ump)	atp[c] + ump[c] <=> adp[c] + udp[c]	Pyrimidine metabolism	0.0210548	0	1.31935e-05	5.27663e-05	9.2341e-05	0.000131916	0.000527663	0.00092341	0.00131916	0.00527663	0.0092341	0.0131916	0.017149	0.017149	0.0210405	0.0199513	0.0188621	0.0177729
Ar0396	nucleoside diphosphate kinase (udp)	atp[c] + udp[c] <=> adp[c] + utp[c]	Pyrimidine metabolism	0.0408484	0	2.55968e-05	0.000102372	0.000179151	0.00025593	0.00102372	0.00179151	0.0025593	0.0102372	0.0179151	0.025593	0.0332709	0.0332709	0.0409875	0.0516266	0.0622657	0.0729048
Ar0397	CTP synthase (gln-L)	atp[c] + h2o[c] + utp[c] + glnL[c] -> adp[c] + 2 h[c] + pi[c] + ctp[c] + gluL[c]	Pyrimidine metabolism	0.00114635	0	7.18334e-07	2.87291e-06	5.02759e-06	7.18227e-06	2.87291e-05	5.02759e-05	7.18227e-05	0.000287291	0.000502759	0.000718227	0.000933695	0.000933695	0.00114557	0.00108627	0.00102697	0.000967662
Ar0398	nucleoside diphosphate kinase (cdp)	atp[c] + cdp[c] <=> adp[c] + ctp[c]	Pyrimidine metabolism	0.000735797	0	4.61071e-07	1.84401e-06	3.22702e-06	4.61003e-06	1.84401e-05	3.22702e-05	4.61003e-05	0.000184401	0.000322702	0.000461003	0.000599304	0.000599304	0.000735299	0.000697235	0.00065917	0.000621106
Ar0399	5'-nucleotidase (CMP)	h2o[c] + cmp[c] -> pi[c] + cytd[c]	Pyrimidine metabolism	0	0	0	0	0	0	0	0	0	0	0	0	0	0	0	0	0	0
Ar0400	Uridine kinase-like protein (cmp)	atp[c] + cytd[c] -> adp[c] + h[c] + cmp[c]	Pyrimidine metabolism	0	0	0	0	0	0	0	0	0	0	0	0	0	0	0	0	0	0
Ar0401	ribonucleoside-diphosphate reductase beta chain (cdp)	cdp[c] + trdrd[c] -> h2o[c] + trdox[c] + dcdp[c]	Pyrimidine metabolism	0.000161096	0	1.00948e-07	4.03731e-07	7.06529e-07	1.00933e-06	4.03731e-06	7.06529e-06	1.00933e-05	4.03731e-05	7.06529e-05	0.000100933	0.000131212	0.000131212	0.000160988	0.000152654	0.00014432	0.000135986
Ar0402	putative thioredoxin reductase	h[c] + nadph[c] + trdox[c] -> nadp[c] + trdrd[c]	Pyrimidine metabolism	0	0	0	0	0	0	0	0	0	0	0	0	0	0	0	0	0	0
Ar0403	nucleoside diphosphate kinase (dcdp)	atp[c] + dcdp[c] <=> adp[c] + dctp[c]	Pyrimidine metabolism	0.000161096	0	1.00948e-07	4.03731e-07	7.06529e-07	1.00933e-06	4.03731e-06	7.06529e-06	1.00933e-05	4.03731e-05	7.06529e-05	0.000100933	0.000131212	0.000131212	0.000160988	0.000152654	0.00014432	0.000135986
Ar0404	5'-nucleotidase (dCMP)	h2o[c] + dcmp[c] -> pi[c] + dcyt[c]	Pyrimidine metabolism	0	0	0	0	0	0	0	0	0	0	0	0	0	0	0	0	0	0
Ar0405	CMPdCMP deaminase zinc-binding protein	h[c] + h2o[c] + dcmp[c] <=> nh4[c] + dump[c]	Pyrimidine metabolism	0	0	0	0	0	0	0	0	0	0	0	0	0	0	0	0	0	0
Ar0406	5'-nucleotidase (dUMP)	h2o[c] + dump[c] -> pi[c] + duri[c]	Pyrimidine metabolism	0	0	0	0	0	0	0	0	0	0	0	0	0	0	0	0	0	0
Ar0407	thymidylate kinase (dump)	atp[c] + dump[c] <=> adp[c] + dudp[c]	Pyrimidine metabolism	-0.000198636	0	-1.24471e-07	-4.97809e-07	-8.71166e-07	-1.24452e-06	-4.97809e-06	-8.71166e-06	-1.24452e-05	-4.97809e-05	-8.71166e-05	-0.000124452	-0.000161788	-0.000161788	-0.000198501	-0.000188225	-0.00017795	-0.000167674
Ar0408	nucleoside diphosphate kinase (dudp)	atp[c] + dudp[c] <=> adp[c] + dutp[c]	Pyrimidine metabolism	0	0	0	0	0	0	0	0	0	0	0	0	0	0	0	0	0	0
Ar0409	dUTP diphosphatase	h2o[c] + dutp[c] -> h[c] + ppi[c] + dump[c]	Pyrimidine metabolism	0	0	0	0	0	0	0	0	0	0	0	0	0	0	0	0	0	0
Ar0410	thymidylate synthase	h[c] + nadph[c] + mlthf[c] + dump[c] -> nadp[c] + thf[c] + dtmp[c]	Pyrimidine metabolism	0.000198636	0	1.24471e-07	4.97809e-07	8.71166e-07	1.24452e-06	4.97809e-06	8.71166e-06	1.24452e-05	4.97809e-05	8.71166e-05	0.000124452	0.000161788	0.000161788	0.000198501	0.000188225	0.00017795	0.000167674
Ar0411	5'-nucleotidase (dTMP)	h2o[c] + dtmp[c] -> pi[c] + thymd[c]	Pyrimidine metabolism	0	0	0	0	0	0	0	0	0	0	0	0	0	0	0	0	0	0
Ar0412	thymidylate kinase (dtmp)	atp[c] + dtmp[c] <=> adp[c] + dtdp[c]	Pyrimidine metabolism	0.000198636	0	1.24471e-07	4.97809e-07	8.71166e-07	1.24452e-06	4.97809e-06	8.71166e-06	1.24452e-05	4.97809e-05	8.71166e-05	0.000124452	0.000161788	0.000161788	0.000198501	0.000188225	0.00017795	0.000167674
Ar0413	ribonucleoside-diphosphate reductase beta chain (udp)	udp[c] + trdrd[c] -> h2o[c] + trdox[c] + dudp[c]	Pyrimidine metabolism	0.000198636	0	1.24471e-07	4.97809e-07	8.71166e-07	1.24452e-06	4.97809e-06	8.71166e-06	1.24452e-05	4.97809e-05	8.71166e-05	0.000124452	0.000161788	0.000161788	0.000198501	0.000188225	0.00017795	0.000167674
Ar0414	nucleoside diphosphate kinase (dtdp)	atp[c] + dtdp[c] <=> adp[c] + dttp[c]	Pyrimidine metabolism	0.000198636	0	1.24471e-07	4.97809e-07	8.71166e-07	1.24452e-06	4.97809e-06	8.71166e-06	1.24452e-05	4.97809e-05	8.71166e-05	0.000124452	0.000161788	0.000161788	0.000203501	0.000575794	0.000948087	0.00132038
Ar0415	acetyl-CoA carboxylase subunit	atp[c] + accoa[c] + hco3[c] -> adp[c] + h[c] + pi[c] + malcoa[c]	Pyrimidine metabolism	0.0233318	0	1.46204e-05	5.84729e-05	0.000102328	0.000146182	0.000584729	0.00102328	0.00146182	0.00584729	0.0102328	0.0146182	0.0190037	0.0190037	0.0233161	0.022109	0.020902	0.019695
Ar0416	malonyl CoA-acyl carrier protein transacylase	malcoa[c] + ACP[c] <=> coa[c] + malACP[c]	Fatty acid biosynthesis	0.0233318	0	1.46204e-05	5.84729e-05	0.000102328	0.000146182	0.000584729	0.00102328	0.00146182	0.00584729	0.0102328	0.0146182	0.0190037	0.0190037	0.0233161	0.022109	0.020902	0.019695
Ar0417	3-oxoacyl-(acyl carrier protein) synthase III	accoa[c] + ACP[c] <=> coa[c] + acACP[c]	Fatty acid biosynthesis	0	0	1.94905e-06	7.79505e-06	1.36413e-05	1.94876e-05	7.79505e-05	0.000136413	0.000194876	0.000779505	0.00136413	0.00194876	0.00253339	0.00253339	0.00310828	0.00294737	0.00278646	0.00262556
Ar0418	3-oxoacyl-(acyl-carrier-protein) synthase III and II	h[c] + accoa[c] + malACP[c] -> co2[c] + coa[c] + actACP[c]	Fatty acid biosynthesis	0.00311038	0	0	0	0	0	0	0	0	0	0	0	0	0	0	0	0	0
Ar0419	3-oxoacyl-(acyl-carrier protein) reductase 2 (actACP)	h[c] + nadph[c] + actACP[c] <=> nadp[c] + 3haACP[c]	Fatty acid biosynthesis	0.00311038	0	1.94905e-06	7.79505e-06	1.36413e-05	1.94876e-05	7.79505e-05	0.000136413	0.000194876	0.000779505	0.00136413	0.00194876	0.00253339	0.00253339	0.00310828	0.00294737	0.00278646	0.00262556
Ar0420	crotonoyl-(acyl-carrier-protein) hydratase (3haACP)	3haACP[c] -> h2o[c] + but2eACP[c]	Fatty acid biosynthesis	0.00311038	0	1.94905e-06	7.79505e-06	1.36413e-05	1.94876e-05	7.79505e-05	0.000136413	0.000194876	0.000779505	0.00136413	0.00194876	0.00253339	0.00253339	0.00310828	0.00294737	0.00278646	0.00262556
Ar0421	enoyl-(acyl-carrier-protein) reductase (NADPH)	h[c] + nadph[c] + but2eACP[c] -> nadp[c] + butACP[c]	Fatty acid biosynthesis	0.00311038	0	1.94905e-06	7.79505e-06	1.36413e-05	1.94876e-05	7.79505e-05	0.000136413	0.000194876	0.000779505	0.00136413	0.00194876	0.00253339	0.00253339	0.00310828	0.00294737	0.00278646	0.00262556
Ar0422	3-oxoacyl-(acyl-carrier-protein) synthase (butACP)	h[c] + malACP[c] + butACP[c] -> co2[c] + ACP[c] + 3ohexACP[c]	Fatty acid biosynthesis	0.00311038	0	1.94905e-06	7.79505e-06	1.36413e-05	1.94876e-05	7.79505e-05	0.000136413	0.000194876	0.000779505	0.00136413	0.00194876	0.00253339	0.00253339	0.00310828	0.00294737	0.00278646	0.00262556
Ar0423	3-oxoacyl-(acyl-carrier protein) reductase 2 (3ohexACP)	h[c] + nadph[c] + 3ohexACP[c] <=> nadp[c] + 3hhexACP[c]	Fatty acid biosynthesis	0.00311038	0	1.94905e-06	7.79505e-06	1.36413e-05	1.94876e-05	7.79505e-05	0.000136413	0.000194876	0.000779505	0.00136413	0.00194876	0.00253339	0.00253339	0.00310828	0.00294737	0.00278646	0.00262556
Ar0424	crotonoyl-(acyl-carrier-protein) hydratase (3hhexACP)	3hhexACP[c] -> h2o[c] + thex2eACP[c]	Fatty acid biosynthesis	0.00311038	0	1.94905e-06	7.79505e-06	1.36413e-05	1.94876e-05	7.79505e-05	0.000136413	0.000194876	0.000779505	0.00136413	0.00194876	0.00253339	0.00253339	0.00310828	0.00294737	0.00278646	0.00262556
Ar0425	enoyl-(acyl-carrier-protein) reductase (NADPH)	h[c] + nadph[c] + thex2eACP[c] -> nadp[c] + hexACP[c]	Fatty acid biosynthesis	0.00311038	0	1.94905e-06	7.79505e-06	1.36413e-05	1.94876e-05	7.79505e-05	0.000136413	0.000194876	0.000779505	0.00136413	0.00194876	0.00253339	0.00253339	0.00310828	0.00294737	0.00278646	0.00262556
Ar0426	3-oxoacyl-(acyl-carrier-protein) synthase (hexACP)	h[c] + malACP[c] + hexACP[c] -> co2[c] + ACP[c] + 3ooctACP[c]	Fatty acid biosynthesis	0.00311038	0	1.94905e-06	7.79505e-06	1.36413e-05	1.94876e-05	7.79505e-05	0.000136413	0.000194876	0.000779505	0.00136413	0.00194876	0.00253339	0.00253339	0.00310828	0.00294737	0.00278646	0.00262556
Ar0427	3-oxoacyl-(acyl-carrier protein) reductase 2 (3ooctACP)	h[c] + nadph[c] + 3ooctACP[c] <=> nadp[c] + 3hoctACP[c]	Fatty acid biosynthesis	0.00311038	0	1.94905e-06	7.79505e-06	1.36413e-05	1.94876e-05	7.79505e-05	0.000136413	0.000194876	0.000779505	0.00136413	0.00194876	0.00253339	0.00253339	0.00310828	0.00294737	0.00278646	0.00262556
Ar0428	crotonoyl-(acyl-carrier-protein) hydratase (3hoctACP)	3hoctACP[c] -> h2o[c] + toct2eACP[c]	Fatty acid biosynthesis	0.00311038	0	1.94905e-06	7.79505e-06	1.36413e-05	1.94876e-05	7.79505e-05	0.000136413	0.000194876	0.000779505	0.00136413	0.00194876	0.00253339	0.00253339	0.00310828	0.00294737	0.00278646	0.00262556
Ar0429	enoyl-(acyl-carrier-protein) reductase (NADPH)	h[c] + nadph[c] + toct2eACP[c] -> nadp[c] + ocACP[c]	Fatty acid biosynthesis	0.00311038	0	1.94905e-06	7.79505e-06	1.36413e-05	1.94876e-05	7.79505e-05	0.000136413	0.000194876	0.000779505	0.00136413	0.00194876	0.00253339	0.00253339	0.00310828	0.00294737	0.00278646	0.00262556
Ar0430	3-oxoacyl-(acyl-carrier-protein) synthase (ocACP)	h[c] + malACP[c] + ocACP[c] -> co2[c] + ACP[c] + 3odecACP[c]	Fatty acid biosynthesis	0.00311038	0	1.94905e-06	7.79505e-06	1.36413e-05	1.94876e-05	7.79505e-05	0.000136413	0.000194876	0.000779505	0.00136413	0.00194876	0.00253339	0.00253339	0.00310828	0.00294737	0.00278646	0.00262556
Ar0431	3-oxoacyl-(acyl-carrier protein) reductase 2 (3odecACP)	h[c] + nadph[c] + 3odecACP[c] <=> nadp[c] + 3hdecACP[c]	Fatty acid biosynthesis	0.00311038	0	1.94905e-06	7.79505e-06	1.36413e-05	1.94876e-05	7.79505e-05	0.000136413	0.000194876	0.000779505	0.00136413	0.00194876	0.00253339	0.00253339	0.00310828	0.00294737	0.00278646	0.00262556
Ar0432	3-hydroxydecanoyl-(acyl-carrier-protein) dehydratase	3hdecACP[c] -> h2o[c] + tdec2eACP[c]	Fatty acid biosynthesis	0.00311038	0	1.94905e-06	7.79505e-06	1.36413e-05	1.94876e-05	7.79505e-05	0.000136413	0.000194876	0.000779505	0.00136413	0.00194876	0.00253339	0.00253339	0.00310828	0.00294737	0.00278646	0.00262556
Ar0433	enoyl-(acyl-carrier-protein) reductase (NADPH)	h[c] + nadph[c] + tdec2eACP[c] -> nadp[c] + dcaACP[c]	Fatty acid biosynthesis	0.00311038	0	1.94905e-06	7.79505e-06	1.36413e-05	1.94876e-05	7.79505e-05	0.000136413	0.000194876	0.000779505	0.00136413	0.00194876	0.00253339	0.00253339	0.00310828	0.00294737	0.00278646	0.00262556
Ar0434	3-oxoacyl-(acyl-carrier-protein) synthase (dcaACP)	h[c] + malACP[c] + dcaACP[c] -> co2[c] + ACP[c] + 3oddecACP[c]	Fatty acid biosynthesis	0.00311038	0	1.94905e-06	7.79505e-06	1.36413e-05	1.94876e-05	7.79505e-05	0.000136413	0.000194876	0.000779505	0.00136413	0.00194876	0.00253339	0.00253339	0.00310828	0.00294737	0.00278646	0.00262556
Ar0435	3-oxoacyl-(acyl-carrier protein) reductase 2 (3oddecACP)	h[c] + nadph[c] + 3oddecACP[c] <=> nadp[c] + 3hddecACP[c]	Fatty acid biosynthesis	0.00311038	0	1.94905e-06	7.79505e-06	1.36413e-05	1.94876e-05	7.79505e-05	0.000136413	0.000194876	0.000779505	0.00136413	0.00194876	0.00253339	0.00253339	0.00310828	0.00294737	0.00278646	0.00262556
Ar0436	3- hydroxypalmitoyl-(acyl-carrier-protein) dehydratase (3hddecACP)	3hddecACP[c] -> h2o[c] + tddec2eACP[c]	Fatty acid biosynthesis	0.00311038	0	1.94905e-06	7.79505e-06	1.36413e-05	1.94876e-05	7.79505e-05	0.000136413	0.000194876	0.000779505	0.00136413	0.00194876	0.00253339	0.00253339	0.00310828	0.00294737	0.00278646	0.00262556
Ar0437	enoyl-(acyl-carrier-protein) reductase (NADPH)	h[c] + nadph[c] + tddec2eACP[c] -> nadp[c] + ddcaACP[c]	Fatty acid biosynthesis	0.00311038	0	1.94905e-06	7.79505e-06	1.36413e-05	1.94876e-05	7.79505e-05	0.000136413	0.000194876	0.000779505	0.00136413	0.00194876	0.00253339	0.00253339	0.00310828	0.00294737	0.00278646	0.00262556
Ar0438	3-oxoacyl-(acyl-carrier-protein) synthase (ddcaACP)	h[c] + malACP[c] + ddcaACP[c] -> co2[c] + ACP[c] + 3omrsACP[c]	Fatty acid biosynthesis	0.00311038	0	1.94905e-06	7.79505e-06	1.36413e-05	1.94876e-05	7.79505e-05	0.000136413	0.000194876	0.000779505	0.00136413	0.00194876	0.00253339	0.00253339	0.00310828	0.00294737	0.00278646	0.00262556
Ar0439	3-oxoacyl-(acyl-carrier protein) reductase 2 (3omrsACP)	h[c] + nadph[c] + 3omrsACP[c] <=> nadp[c] + 3hmrsACP[c]	Fatty acid biosynthesis	0.00311038	0	1.94905e-06	7.79505e-06	1.36413e-05	1.94876e-05	7.79505e-05	0.000136413	0.000194876	0.000779505	0.00136413	0.00194876	0.00253339	0.00253339	0.00310828	0.00294737	0.00278646	0.00262556
Ar0440	3- hydroxypalmitoyl-(acyl-carrier-protein) dehydratase (3hmrsACP)	3hmrsACP[c] -> h2o[c] + tmrs2eACP[c]	Fatty acid biosynthesis	0.00311038	0	1.94905e-06	7.79505e-06	1.36413e-05	1.94876e-05	7.79505e-05	0.000136413	0.000194876	0.000779505	0.00136413	0.00194876	0.00253339	0.00253339	0.00310828	0.00294737	0.00278646	0.00262556
Ar0441	enoyl-(acyl-carrier-protein) reductase (NADPH)	h[c] + nadph[c] + tmrs2eACP[c] -> nadp[c] + myrsACP[c]	Fatty acid biosynthesis	0.00311038	0	1.94905e-06	7.79505e-06	1.36413e-05	1.94876e-05	7.79505e-05	0.000136413	0.000194876	0.000779505	0.00136413	0.00194876	0.00253339	0.00253339	0.00310828	0.00294737	0.00278646	0.00262556
Ar0442	3-oxoacyl-(acyl-carrier-protein) synthase (myrsACP)	h[c] + malACP[c] + myrsACP[c] -> co2[c] + ACP[c] + 3opalmACP[c]	Fatty acid biosynthesis	0.00311038	0	1.94905e-06	7.79505e-06	1.36413e-05	1.94876e-05	7.79505e-05	0.000136413	0.000194876	0.000779505	0.00136413	0.00194876	0.00253339	0.00253339	0.00310828	0.00294737	0.00278646	0.00262556
Ar0443	3-oxoacyl-(acyl-carrier protein) reductase 2 (3opalmACP)	h[c] + nadph[c] + 3opalmACP[c] <=> nadp[c] + 3hpalmACP[c]	Fatty acid biosynthesis	0.00311038	0	1.94905e-06	7.79505e-06	1.36413e-05	1.94876e-05	7.79505e-05	0.000136413	0.000194876	0.000779505	0.00136413	0.00194876	0.00253339	0.00253339	0.00310828	0.00294737	0.00278646	0.00262556
Ar0444	3- hydroxypalmitoyl-(acyl-carrier-protein) dehydratase (3hpalmACP)	3hpalmACP[c] -> h2o[c] + tpalm2eACP[c]	Fatty acid biosynthesis	0.00311038	0	1.94905e-06	7.79505e-06	1.36413e-05	1.94876e-05	7.79505e-05	0.000136413	0.000194876	0.000779505	0.00136413	0.00194876	0.00253339	0.00253339	0.00310828	0.00294737	0.00278646	0.00262556
Ar0445	enoyl-(acyl-carrier-protein) reductase (NADPH)	h[c] + nadph[c] + tpalm2eACP[c] -> nadp[c] + palmACP[c]	Fatty acid biosynthesis	0.00311038	0	1.94905e-06	7.79505e-06	1.36413e-05	1.94876e-05	7.79505e-05	0.000136413	0.000194876	0.000779505	0.00136413	0.00194876	0.00253339	0.00253339	0.00310828	0.00294737	0.00278646	0.00262556
Ar0446	3-oxoacyl-(acyl-carrier-protein) synthase (palmACP)	h[c] + malACP[c] + palmACP[c] -> co2[c] + ACP[c] + 3ooctdACP[c]	Fatty acid biosynthesis	0.00155916	0	9.77016e-07	3.90748e-06	6.8381e-06	9.76871e-06	3.90748e-05	6.8381e-05	9.76871e-05	0.000390748	0.00068381	0.000976871	0.00126993	0.00126993	0.00155811	0.00147745	0.00139679	0.00131613
Ar0447	3-oxoacyl-(acyl-carrier protein) reductase 2 (3ooctdACP)	h[c] + nadph[c] + 3ooctdACP[c] <=> nadp[c] + 3hoctaACP[c]	Fatty acid biosynthesis	0.00155916	0	9.77016e-07	3.90748e-06	6.8381e-06	9.76871e-06	3.90748e-05	6.8381e-05	9.76871e-05	0.000390748	0.00068381	0.000976871	0.00126993	0.00126993	0.00155811	0.00147745	0.00139679	0.00131613
Ar0448	3- hydroxypalmitoyl-(acyl-carrier-protein) dehydratase (3hoctaACP)	3hoctaACP[c] -> h2o[c] + toctd2eACP[c]	Fatty acid biosynthesis	0.00155916	0	9.77016e-07	3.90748e-06	6.8381e-06	9.76871e-06	3.90748e-05	6.8381e-05	9.76871e-05	0.000390748	0.00068381	0.000976871	0.00126993	0.00126993	0.00155811	0.00147745	0.00139679	0.00131613
Ar0449	enoyl-(acyl-carrier-protein) reductase (NADPH)	h[c] + nadph[c] + toctd2eACP[c] -> nadp[c] + ocdcaACP[c]	Fatty acid biosynthesis	0.00155916	0	9.77016e-07	3.90748e-06	6.8381e-06	9.76871e-06	3.90748e-05	6.8381e-05	9.76871e-05	0.000390748	0.00068381	0.000976871	0.00126993	0.00126993	0.00155811	0.00147745	0.00139679	0.00131613
Ar0450	3-oxoacyl-(acyl-carrier-protein) synthase (acACP)	h[c] + malACP[c] + acACP[c] -> co2[c] + ACP[c] + actACP[c]	Fatty acid biosynthesis	0	0	1.94905e-06	7.79505e-06	1.36413e-05	1.94876e-05	7.79505e-05	0.000136413	0.000194876	0.000779505	0.00136413	0.00194876	0.00253339	0.00253339	0.00310828	0.00294737	0.00278646	0.00262556
Ar0451	malonyl coenzyme A-acyl carrier protein transacylase	h[c] + malACP[c] -> co2[c] + acACP[c]	Fatty acid biosynthesis	0	0	0	0	0	0	0	0	0	0	0	0	0	0	0	0	0	0
Ar0452	fatty-acyl-ACP hydrolase	h2o[c] + palmACP[c] -> h[c] + ACP[c] + hdca[c]	Fatty acid biosynthesis	0	0	0	0	0	0	0	0	0	0	0	0	0	0	0	0	0	0
Ar0453	long-chain-fatty-acid CoA ligase	atp[c] + coa[c] + hdca[c] -> amp[c] + ppi[c] + pmtcoa[c]	Fatty acid biosynthesis	0	0	0	0	0	0	0	0	0	0	0	0	0	0	0	0	0	0
Ar0454	cdec3eACP convesion	tdec2eACP[c] <=> cdec3eACP[c]	Fatty acid biosynthesis	0	0	0	0	0	0	0	0	0	0	0	0	0	0	0	0	0	0
Ar0455	3ocddec5eACP synthesis	h[c] + malACP[c] + cdec3eACP[c] -> co2[c] + ACP[c] + 3ocddec5eACP[c]	Fatty acid biosynthesis	0	0	0	0	0	0	0	0	0	0	0	0	0	0	0	0	0	0
Ar0456	3hcddec5eACP synthesis	h[c] + nadph[c] + 3ocddec5eACP[c] -> nadp[c] + 3hcddec5eACP[c]	Fatty acid biosynthesis	0	0	0	0	0	0	0	0	0	0	0	0	0	0	0	0	0	0
Ar0457	t3c5ddeceACP synthesis	3hcddec5eACP[c] -> h2o[c] + t3c5ddeceACP[c]	Fatty acid biosynthesis	0	0	0	0	0	0	0	0	0	0	0	0	0	0	0	0	0	0
Ar0458	cddec5eACP synthesis	h[c] + nadph[c] + t3c5ddeceACP[c] -> nadp[c] + cddec5eACP[c]	Fatty acid biosynthesis	0	0	0	0	0	0	0	0	0	0	0	0	0	0	0	0	0	0
Ar0459	3ocmrs7eACP synthesis	h[c] + malACP[c] + cddec5eACP[c] -> co2[c] + ACP[c] + 3ocmrs7eACP[c]	Fatty acid biosynthesis	0	0	0	0	0	0	0	0	0	0	0	0	0	0	0	0	0	0
Ar0460	3hcmrs7eACP synthesis	h[c] + nadph[c] + 3ocmrs7eACP[c] -> nadp[c] + 3hcmrs7eACP[c]	Fatty acid biosynthesis	0	0	0	0	0	0	0	0	0	0	0	0	0	0	0	0	0	0
Ar0461	t3c7mrseACP synthesis	3hcmrs7eACP[c] -> h2o[c] + t3c7mrseACP[c]	Fatty acid biosynthesis	0	0	0	0	0	0	0	0	0	0	0	0	0	0	0	0	0	0
Ar0462	tdeACP synthesis	h[c] + nadph[c] + t3c7mrseACP[c] -> nadp[c] + tdeACP[c]	Fatty acid biosynthesis	0	0	0	0	0	0	0	0	0	0	0	0	0	0	0	0	0	0
Ar0463	3ocpalm9eACP synthesis	h[c] + malACP[c] + tdeACP[c] -> co2[c] + ACP[c] + 3ocpalm9eACP[c]	Fatty acid biosynthesis	0	0	0	0	0	0	0	0	0	0	0	0	0	0	0	0	0	0
Ar0464	3hcpalm9eACP synthesis	h[c] + nadph[c] + 3ocpalm9eACP[c] -> nadp[c] + 3hcpalm9eACP[c]	Fatty acid biosynthesis	0	0	0	0	0	0	0	0	0	0	0	0	0	0	0	0	0	0
Ar0465	t3c9palmeACP synthesis	3hcpalm9eACP[c] -> h2o[c] + t3c9palmeACP[c]	Fatty acid biosynthesis	0	0	0	0	0	0	0	0	0	0	0	0	0	0	0	0	0	0
Ar0466	hdeACP synthesis	h[c] + nadph[c] + t3c9palmeACP[c] -> nadp[c] + hdeACP[c]	Fatty acid biosynthesis	0	0	0	0	0	0	0	0	0	0	0	0	0	0	0	0	0	0
Ar0467	delta 9 acyl-lipid desaturase (nadph)	h[c] + nadph[c] + o2[c] + ocdcaACP[c] <=> 2 h2o[c] + nadp[c] + cisoc11eacp[c]	Biosynthesis of unsaturated fatty acids	0.00139523	0	8.7429e-07	3.49664e-06	6.11912e-06	8.7416e-06	3.49664e-05	6.11912e-05	8.7416e-05	0.000349664	0.000611912	0.00087416	0.00113641	0.00113641	0.00139428	0.00132211	0.00124993	0.00117775
Ar0468	delta 9 acyl-lipid desaturase (palmACP)	h[c] + nadph[c] + o2[c] + palmACP[c] <=> 2 h2o[c] + nadp[c] + hdeACP[c]	Biosynthesis of unsaturated fatty acids	8.82703e-05	0	5.53127e-08	2.21218e-07	3.87131e-07	5.53045e-07	2.21218e-06	3.87131e-06	5.53045e-06	2.21218e-05	3.87131e-05	5.53045e-05	7.18958e-05	7.18958e-05	8.82107e-05	8.36442e-05	7.90778e-05	7.45114e-05
Ar0469	delta 12 acyl-lipid desaturase (nadph)	2 h[c] + nadph[c] + o2[c] + cisoc11eacp[c] <=> 2 h2o[c] + nadp[c] + linoACP[c]	Biosynthesis of unsaturated fatty acids	0.00118027	0	7.39589e-07	2.95792e-06	5.17636e-06	7.3948e-06	2.95792e-05	5.17636e-05	7.3948e-05	0.000295792	0.000517636	0.00073948	0.000961323	0.000961323	0.00117947	0.00111841	0.00105735	0.000996296
Ar0470	delta 6 acyl-lipid desaturase (nadph)	h[c] + nadph[c] + o2[c] + linoACP[c] -> 2 h2o[c] + nadp[c] + glinoACP[c]	Biosynthesis of unsaturated fatty acids	0.000691969	0	4.33607e-07	1.73417e-06	3.0348e-06	4.33543e-06	1.73417e-05	3.0348e-05	4.33543e-05	0.000173417	0.00030348	0.000433543	0.000563606	0.000563606	0.000691501	0.000655704	0.000619907	0.00058411
Ar0471	glycerol dehydrogenase	nad[c] + glyc[c] -> h[c] + nadh[c] + dha[c]	Glycerolipid metabolism	0	0	0	0	0	0	0	0	0	0	0	0	0	0	0	0	0	0
Ar0472	glycerol kinase	atp[c] + glyc[c] -> adp[c] + h[c] + glyc3p[c]	Glycerolipid metabolism	0	0	0	0	0	0	0	0	0	0	0	0	0	0	0	0	0	0
Ar0473	1hdecg3p synthesis	palmACP[c] + glyc3p[c] -> ACP[c] + 1hdecg3p[c]	Glycerolipid metabolism	0.000731474	0	4.58362e-07	1.83318e-06	3.20806e-06	4.58294e-06	1.83318e-05	3.20806e-05	4.58294e-05	0.000183318	0.000320806	0.000458294	0.000595782	0.000595782	0.000730979	0.000693138	0.000655297	0.000617456
Ar0474	pa160 synthesis	palmACP[c] + 1hdecg3p[c] -> ACP[c] + pa160[c]	Glycerolipid metabolism	0.000731474	0	4.58362e-07	1.83318e-06	3.20806e-06	4.58294e-06	1.83318e-05	3.20806e-05	4.58294e-05	0.000183318	0.000320806	0.000458294	0.000595782	0.000595782	0.000730979	0.000693138	0.000655297	0.000617456
Ar0475	12dgr160 synthesis	h2o[c] + pa160[c] -> pi[c] + 12dgr160[c]	Glycerolipid metabolism	0.000572811	0	3.58939e-07	1.43554e-06	2.5122e-06	3.58886e-06	1.43554e-05	2.5122e-05	3.58886e-05	0.000143554	0.00025122	0.000358886	0.000466552	0.000466552	0.000572423	0.00054279	0.000513158	0.000483525
Ar0476	mgdg160 synthesis	udpgal[c] + 12dgr160[c] -> h[c] + udp[c] + mgdg160[c]	Glycerolipid metabolism	0.000424583	0	2.66056e-07	1.06406e-06	1.86211e-06	2.66016e-06	1.06406e-05	1.86211e-05	2.66016e-05	0.000106406	0.000186211	0.000266016	0.000345821	0.000345821	0.000424296	0.000402331	0.000380366	0.000358402
Ar0477	dgdg160 synthesis	udpgal[c] + mgdg160[c] -> udp[c] + dgdg160[c]	Glycerolipid metabolism	0.000112105	0	7.02483e-08	2.80951e-07	4.91665e-07	7.02378e-07	2.80951e-06	4.91665e-06	7.02378e-06	2.80951e-05	4.91665e-05	7.02378e-05	9.13092e-05	9.13092e-05	0.000112029	0.00010623	0.00010043	9.4631e-05
Ar0478	sqdg160 synthesis	h2o[c] + 12dgr160[c] + udpsfq[c] -> h[c] + udp[c] + sqdg160[c]	Glycerolipid metabolism	0.000148228	0	9.28838e-08	3.7148e-07	6.5009e-07	9.287e-07	3.7148e-06	6.5009e-06	9.287e-06	3.7148e-05	6.5009e-05	9.287e-05	0.000120731	0.000120731	0.000148128	0.00014046	0.000132791	0.000125123
Ar0479	1hdec9eg3p synthesis	hdeACP[c] + glyc3p[c] -> ACP[c] + 1hdec9eg3p[c]	Glycerolipid metabolism	4.41352e-05	0	2.76564e-08	1.10609e-07	1.93566e-07	2.76522e-07	1.10609e-06	1.93566e-06	2.76522e-06	1.10609e-05	1.93566e-05	2.76522e-05	3.59479e-05	3.59479e-05	4.41053e-05	4.18221e-05	3.95389e-05	3.72557e-05
Ar0480	pa161 synthesis	hdeACP[c] + 1hdec9eg3p[c] -> ACP[c] + pa161[c]	Glycerolipid metabolism	4.41352e-05	0	2.76564e-08	1.10609e-07	1.93566e-07	2.76522e-07	1.10609e-06	1.93566e-06	2.76522e-06	1.10609e-05	1.93566e-05	2.76522e-05	3.59479e-05	3.59479e-05	4.41053e-05	4.18221e-05	3.95389e-05	3.72557e-05
Ar0481	12dgr161 synthesis	h2o[c] + pa161[c] -> pi[c] + 12dgr161[c]	Glycerolipid metabolism	3.54065e-05	0	2.21867e-08	8.87338e-08	1.55284e-07	2.21834e-07	8.87338e-07	1.55284e-06	2.21834e-06	8.87338e-06	1.55284e-05	2.21834e-05	2.88385e-05	2.88385e-05	3.53826e-05	3.35509e-05	3.17193e-05	2.98876e-05
Ar0482	mgdg161 synthesis	udpgal[c] + 12dgr161[c] -> h[c] + udp[c] + mgdg161[c]	Glycerolipid metabolism	3.38184e-05	0	2.11916e-08	8.47537e-08	1.48319e-07	2.11884e-07	8.47537e-07	1.48319e-06	2.11884e-06	8.47537e-06	1.48319e-05	2.11884e-05	2.75449e-05	2.75449e-05	3.37955e-05	3.2046e-05	3.02965e-05	2.8547e-05
Ar0483	dgdg161 synthesis	udpgal[c] + mgdg161[c] -> udp[c] + dgdg161[c]	Glycerolipid metabolism	7.47368e-06	0	4.68322e-09	1.87301e-08	3.27777e-08	4.68252e-08	1.87301e-07	3.27777e-07	4.68252e-07	1.87301e-06	3.27777e-06	4.68252e-06	6.08728e-06	6.08728e-06	7.46862e-06	7.08199e-06	6.69536e-06	6.30873e-06
Ar0484	sqdg161 synthesis	h2o[c] + udpsfq[c] + 12dgr161[c] -> h[c] + udp[c] + sqdg161[c]	Glycerolipid metabolism	1.58816e-06	0	9.95184e-10	3.98014e-09	6.96525e-09	9.95036e-09	3.98014e-08	6.96525e-08	9.95036e-08	3.98014e-07	6.96525e-07	9.95036e-07	1.29355e-06	1.29355e-06	1.58708e-06	1.50492e-06	1.42276e-06	1.34061e-06
Ar0485	1odecg3p synthesis	ocdcaACP[c] + glyc3p[c] -> ACP[c] + 1odecg3p[c]	Glycerolipid metabolism	8.19675e-05	0	5.13632e-08	2.05422e-07	3.59489e-07	5.13556e-07	2.05422e-06	3.59489e-06	5.13556e-06	2.05422e-05	3.59489e-05	5.13556e-05	6.67622e-05	6.67622e-05	8.19121e-05	7.76717e-05	7.34314e-05	6.9191e-05
Ar0486	pa180 synthesis	ocdcaACP[c] + 1odecg3p[c] -> ACP[c] + pa180[c]	Glycerolipid metabolism	8.19675e-05	0	5.13632e-08	2.05422e-07	3.59489e-07	5.13556e-07	2.05422e-06	3.59489e-06	5.13556e-06	2.05422e-05	3.59489e-05	5.13556e-05	6.67622e-05	6.67622e-05	8.19121e-05	7.76717e-05	7.34314e-05	6.9191e-05
Ar0487	12dgr180 synthesis	h2o[c] + pa180[c] -> pi[c] + 12dgr180[c]	Glycerolipid metabolism	2.77305e-05	0	1.73767e-08	6.94964e-08	1.21619e-07	1.73741e-07	6.94964e-07	1.21619e-06	1.73741e-06	6.94964e-06	1.21619e-05	1.73741e-05	2.25863e-05	2.25863e-05	2.77117e-05	2.62771e-05	2.48426e-05	2.3408e-05
Ar0488	mgdg180 synthesis	udpgal[c] + 12dgr180[c] -> h[c] + udp[c] + mgdg180[c]	Glycerolipid metabolism	1.50252e-05	0	9.41522e-09	3.76553e-08	6.58967e-08	9.41382e-08	3.76553e-07	6.58967e-07	9.41382e-07	3.76553e-06	6.58967e-06	9.41382e-06	1.2238e-05	1.2238e-05	1.5015e-05	1.42378e-05	1.34605e-05	1.26832e-05
Ar0489	dgdg180 synthesis	udpgal[c] + mgdg180[c] -> udp[c] + dgdg180[c]	Glycerolipid metabolism	6.97543e-06	0	4.371e-09	1.74814e-08	3.05925e-08	4.37035e-08	1.74814e-07	3.05925e-07	4.37035e-07	1.74814e-06	3.05925e-06	4.37035e-06	5.68146e-06	5.68146e-06	6.97071e-06	6.60986e-06	6.249e-06	5.88815e-06
Ar0490	sqdg180 synthesis	h2o[c] + udpsfq[c] + 12dgr180[c] -> h[c] + udp[c] + sqdg180[c]	Glycerolipid metabolism	1.27052e-05	0	7.96147e-09	3.18412e-08	5.5722e-08	7.96029e-08	3.18412e-07	5.5722e-07	7.96029e-07	3.18412e-06	5.5722e-06	7.96029e-06	1.03484e-05	1.03484e-05	1.26967e-05	1.20394e-05	1.13821e-05	1.07248e-05
Ar0491	1odec11eg3p synthesis	cisoc11eacp[c] + glyc3p[c] -> ACP[c] + 1odec11eg3p[c]	Glycerolipid metabolism	0.00010748	0	6.73502e-08	2.69361e-07	4.71381e-07	6.73402e-07	2.69361e-06	4.71381e-06	6.73402e-06	2.69361e-05	4.71381e-05	6.73402e-05	8.75422e-05	8.75422e-05	0.000107408	0.000101847	9.62871e-05	9.07269e-05
Ar0492	pa181 synthesis	cisoc11eacp[c] + 1odec11eg3p[c] -> ACP[c] + pa181[c]	Glycerolipid metabolism	0.00010748	0	6.73502e-08	2.69361e-07	4.71381e-07	6.73402e-07	2.69361e-06	4.71381e-06	6.73402e-06	2.69361e-05	4.71381e-05	6.73402e-05	8.75422e-05	8.75422e-05	0.000107408	0.000101847	9.62871e-05	9.07269e-05
Ar0493	12dgr181 synthesis	h2o[c] + pa181[c] -> pi[c] + 12dgr181[c]	Glycerolipid metabolism	0.000106811	0	6.6931e-08	2.67684e-07	4.68447e-07	6.6921e-07	2.67684e-06	4.68447e-06	6.6921e-06	2.67684e-05	4.68447e-05	6.6921e-05	8.69974e-05	8.69974e-05	0.000106739	0.000101213	9.56879e-05	9.01623e-05
Ar0494	mgdg181 synthesis	udpgal[c] + 12dgr181[c] -> h[c] + udp[c] + mgdg181[c]	Glycerolipid metabolism	6.36664e-05	0	3.98952e-08	1.59557e-07	2.79225e-07	3.98892e-07	1.59557e-06	2.79225e-06	3.98892e-06	1.59557e-05	2.79225e-05	3.98892e-05	5.1856e-05	5.1856e-05	6.36233e-05	6.03297e-05	5.70361e-05	5.37425e-05
Ar0495	dgdg181 synthesis	udpgal[c] + mgdg181[c] -> udp[c] + dgdg181[c]	Glycerolipid metabolism	1.17088e-05	0	7.33704e-09	2.93438e-08	5.13517e-08	7.33595e-08	2.93438e-07	5.13517e-07	7.33595e-07	2.93438e-06	5.13517e-06	7.33595e-06	9.53674e-06	9.53674e-06	1.17008e-05	1.10951e-05	1.04894e-05	9.88368e-06
Ar0496	sqdg181 synthesis	h2o[c] + udpsfq[c] + 12dgr181[c] -> h[c] + udp[c] + sqdg181[c]	Glycerolipid metabolism	4.31449e-05	0	2.70358e-08	1.08127e-07	1.89223e-07	2.70318e-07	1.08127e-06	1.89223e-06	2.70318e-06	1.08127e-05	1.89223e-05	2.70318e-05	3.51414e-05	3.51414e-05	4.31157e-05	4.08838e-05	3.86518e-05	3.64198e-05
Ar0497	1odec912eg3p synthesis	linoACP[c] + glyc3p[c] -> ACP[c] + 1odec912eg3p[c]	Glycerolipid metabolism	0.000244149	0	1.52991e-07	6.11873e-07	1.07078e-06	1.52968e-06	6.11873e-06	1.07078e-05	1.52968e-05	6.11873e-05	0.000107078	0.000152968	0.000198859	0.000198859	0.000243984	0.000231354	0.000218724	0.000206093
Ar0498	pa182912 synthesis	linoACP[c] + 1odec912eg3p[c] -> ACP[c] + pa182912[c]	Glycerolipid metabolism	0.000244149	0	1.52991e-07	6.11873e-07	1.07078e-06	1.52968e-06	6.11873e-06	1.07078e-05	1.52968e-05	6.11873e-05	0.000107078	0.000152968	0.000198859	0.000198859	0.000243984	0.000231354	0.000218724	0.000206093
Ar0499	12dgr182912 synthesis	h2o[c] + pa182912[c] -> pi[c] + 12dgr182912[c]	Glycerolipid metabolism	0.000156869	0	9.82988e-08	3.93137e-07	6.87989e-07	9.82842e-07	3.93137e-06	6.87989e-06	9.82842e-06	3.93137e-05	6.87989e-05	9.82842e-05	0.000127769	0.000127769	0.000156763	0.000148648	0.000140533	0.000132418
Ar0500	mgdg182912 synthesis	udpgal[c] + 12dgr182912[c] -> h[c] + udp[c] + mgdg182912[c]	Glycerolipid metabolism	0.000100754	0	6.31356e-08	2.52505e-07	4.41884e-07	6.31263e-07	2.52505e-06	4.41884e-06	6.31263e-06	2.52505e-05	4.41884e-05	6.31263e-05	8.20641e-05	8.20641e-05	0.000100686	9.54741e-05	9.02618e-05	8.50496e-05
Ar0501	dgdg182912 synthesis	udpgal[c] + mgdg182912[c] -> udp[c] + dgdg182912[c]	Glycerolipid metabolism	2.39158e-05	0	1.49863e-08	5.99363e-08	1.04889e-07	1.49841e-07	5.99363e-07	1.04889e-06	1.49841e-06	5.99363e-06	1.04889e-05	1.49841e-05	1.94793e-05	1.94793e-05	2.38996e-05	2.26624e-05	2.14252e-05	2.01879e-05
Ar0502	sqdg182912 synthesis	h2o[c] + udpsfq[c] + 12dgr182912[c] -> h[c] + udp[c] + sqdg182[c]	Glycerolipid metabolism	5.61148e-05	0	3.51632e-08	1.40632e-07	2.46106e-07	3.51579e-07	1.40632e-06	2.46106e-06	3.51579e-06	1.40632e-05	2.46106e-05	3.51579e-05	4.57053e-05	4.57053e-05	5.60769e-05	5.3174e-05	5.0271e-05	4.73681e-05
Ar0503	1odec6912eg3p synthesis	glinoACP[c] + glyc3p[c] -> ACP[c] + 1odec6912eg3p[c]	Glycerolipid metabolism	0.000345984	0	2.16804e-07	8.67086e-07	1.5174e-06	2.16772e-06	8.67086e-06	1.5174e-05	2.16772e-05	8.67086e-05	0.00015174	0.000216772	0.000281803	0.000281803	0.000345751	0.000327852	0.000309953	0.000292055
Ar0504	pa1836912 synthesis	glinoACP[c] + 1odec6912eg3p[c] -> ACP[c] + pa1836912[c]	Glycerolipid metabolism	0.000345984	0	2.16804e-07	8.67086e-07	1.5174e-06	2.16772e-06	8.67086e-06	1.5174e-05	2.16772e-05	8.67086e-05	0.00015174	0.000216772	0.000281803	0.000281803	0.000345751	0.000327852	0.000309953	0.000292055
Ar0505	12dgr1836912 synthesis	h2o[c] + pa1836912[c] -> pi[c] + 12dgr1836912[c]	Glycerolipid metabolism	0.000345984	0	2.16804e-07	8.67086e-07	1.5174e-06	2.16772e-06	8.67086e-06	1.5174e-05	2.16772e-05	8.67086e-05	0.00015174	0.000216772	0.000281803	0.000281803	0.000345751	0.000327852	0.000309953	0.000292055
Ar0506	mgdg1836912 synthesis	udpgal[c] + 12dgr1836912[c] -> h[c] + udp[c] + mgdg1836912[c]	Glycerolipid metabolism	0.000343073	0	2.14979e-07	8.59789e-07	1.50463e-06	2.14947e-06	8.59789e-06	1.50463e-05	2.14947e-05	8.59789e-05	0.000150463	0.000214947	0.000279431	0.000279431	0.000342841	0.000325093	0.000307345	0.000289597
Ar0507	dgdg1836912 synthesis	udpgal[c] + mgdg1836912[c] -> udp[c] + dgdg1836912[c]	Glycerolipid metabolism	8.69438e-05	0	5.44814e-08	2.17893e-07	3.81313e-07	5.44733e-07	2.17893e-06	3.81313e-06	5.44733e-06	2.17893e-05	3.81313e-05	5.44733e-05	7.08153e-05	7.08153e-05	8.6885e-05	8.23872e-05	7.78894e-05	7.33916e-05
Ar0508	sqdg18391215 synthesis	h2o[c] + udpsfq[c] + 12dgr1836912[c] -> h[c] + udp[c] + sqdg183[c]	Glycerolipid metabolism	2.91162e-06	0	1.8245e-09	7.29693e-09	1.27696e-08	1.82423e-08	7.29693e-08	1.27696e-07	1.82423e-07	7.29693e-07	1.27696e-06	1.82423e-06	2.3715e-06	2.3715e-06	2.90965e-06	2.75903e-06	2.6084e-06	2.45778e-06
Ar0509	mglcdglyc synthesis	udpg[c] + 12dgr120[c] -> udp[c] + mglcdglyc[c]	Glycerolipid metabolism	0	0	0	0	0	0	0	0	0	0	0	0	0	0	0	0	0	0
Ar0510	Diacylglycerol kinase	atp[c] + h[c] + 12dgr120[c] -> adp[c] + pa120[c]	Glycerolipid metabolism	0	0	0	0	0	0	0	0	0	0	0	0	0	0	0	0	0	0
Ar0511	UDP-sulfoquinovose synthase	4 h[c] + udpg[c] + so3[c] -> h2o[c] + udpsfq[c]	Glycerolipid metabolism	0.000264693	0	1.65864e-07	6.63357e-07	1.16088e-06	1.65839e-06	6.63357e-06	1.16088e-05	1.65839e-05	6.63357e-05	0.000116088	0.000165839	0.000215591	0.000215591	0.000264514	0.000250821	0.000237127	0.000223434
Ar0512	glycerol-3-phosphate dehydrogenase (nadph)	h[c] + dhap[c] + nadph[c] <=> nadp[c] + glyc3p[c]	Glycerolipid metabolism	0.00186477	0	1.16852e-06	4.67337e-06	8.1784e-06	1.16834e-05	4.67337e-05	8.1784e-05	0.000116834	0.000467337	0.00081784	0.00116834	0.00151885	0.00151885	0.00186351	0.00176704	0.00167057	0.0015741
Ar0513	cdpdhdecg synthesis	h[c] + ctp[c] + pa160[c] -> ppi[c] + cdpdhdecg[c]	Glycerolipid metabolism	0.000158663	0	9.94228e-08	3.97632e-07	6.95856e-07	9.9408e-07	3.97632e-06	6.95856e-06	9.9408e-06	3.97632e-05	6.95856e-05	9.9408e-05	0.00012923	0.00012923	0.000158556	0.000150348	0.00014214	0.000133932
Ar0514	cdpdhdec9eg synthesis	h[c] + ctp[c] + pa161[c] -> ppi[c] + cdpdhdec9eg[c]	Glycerolipid metabolism	8.72863e-06	0	5.46961e-09	2.18752e-08	3.82816e-08	5.4688e-08	2.18752e-07	3.82816e-07	5.4688e-07	2.18752e-06	3.82816e-06	5.4688e-06	7.10943e-06	7.10943e-06	8.72273e-06	8.27118e-06	7.81962e-06	7.36807e-06
Ar0515	cdpdodecg synthesis	h[c] + ctp[c] + pa180[c] -> ppi[c] + cdpdodecg[c]	Glycerolipid metabolism	5.42371e-05	0	3.39865e-08	1.35926e-07	2.3787e-07	3.39815e-07	1.35926e-06	2.3787e-06	3.39815e-06	1.35926e-05	2.3787e-05	3.39815e-05	4.41759e-05	4.41759e-05	5.42004e-05	5.13946e-05	4.85888e-05	4.5783e-05
Ar0516	phosphatidate cytidylyltransferase	h[c] + ctp[c] + pa181[c] -> ppi[c] + cdpdodec11eg[c]	Glycerolipid metabolism	6.68925e-07	0	4.19168e-10	1.67642e-09	2.93374e-09	4.19105e-09	1.67642e-08	2.93374e-08	4.19105e-08	1.67642e-07	2.93374e-07	4.19105e-07	5.44837e-07	5.44837e-07	6.68473e-07	6.33868e-07	5.99263e-07	5.64658e-07
Ar0517	cdpdodec912eg synthesis	h[c] + ctp[c] + pa182912[c] -> ppi[c] + cdpdodec912eg[c]	Glycerolipid metabolism	8.72801e-05	0	5.46922e-08	2.18736e-07	3.82788e-07	5.46841e-07	2.18736e-06	3.82788e-06	5.46841e-06	2.18736e-05	3.82788e-05	5.46841e-05	7.10893e-05	7.10893e-05	8.72211e-05	8.27059e-05	7.81907e-05	7.36755e-05
Ar0518	cdpdodec6912eg synthesis	h[c] + ctp[c] + pa1836912[c] -> ppi[c] + cdpdodec6912eg[c]	Glycerolipid metabolism	0	0	0	0	0	0	0	0	0	0	0	0	0	0	0	0	0	0
Ar0519	cdpdodec91215eg synthesis	h[c] + ctp[c] + pa18391215[c] -> ppi[c] + cdpdodec91215eg[c]	Glycerolipid metabolism	0	0	0	0	0	0	0	0	0	0	0	0	0	0	0	0	0	0
Ar0520	pgp160 synthesis	glyc3p[c] + cdpdhdecg[c] -> h[c] + cmp[c] + pgp160[c]	Glycerolipid metabolism	0.000158663	0	9.94228e-08	3.97632e-07	6.95856e-07	9.9408e-07	3.97632e-06	6.95856e-06	9.9408e-06	3.97632e-05	6.95856e-05	9.9408e-05	0.00012923	0.00012923	0.000158556	0.000150348	0.00014214	0.000133932
Ar0521	pgp161 synthesis	glyc3p[c] + cdpdhdec9eg[c] -> h[c] + cmp[c] + pgp161[c]	Glycerolipid metabolism	8.72863e-06	0	5.46961e-09	2.18752e-08	3.82816e-08	5.4688e-08	2.18752e-07	3.82816e-07	5.4688e-07	2.18752e-06	3.82816e-06	5.4688e-06	7.10943e-06	7.10943e-06	8.72273e-06	8.27118e-06	7.81962e-06	7.36807e-06
Ar0522	pgp180 synthesis	glyc3p[c] + cdpdodecg[c] -> h[c] + cmp[c] + pgp180[c]	Glycerolipid metabolism	5.42371e-05	0	3.39865e-08	1.35926e-07	2.3787e-07	3.39815e-07	1.35926e-06	2.3787e-06	3.39815e-06	1.35926e-05	2.3787e-05	3.39815e-05	4.41759e-05	4.41759e-05	5.42004e-05	5.13946e-05	4.85888e-05	4.5783e-05
Ar0523	CDP-diacylglycerol glycerol-3-phosphate 3-phosphatidyltransferase	glyc3p[c] + cdpdodec11eg[c] -> h[c] + cmp[c] + pgp181[c]	Glycerolipid metabolism	6.68925e-07	0	4.19168e-10	1.67642e-09	2.93374e-09	4.19105e-09	1.67642e-08	2.93374e-08	4.19105e-08	1.67642e-07	2.93374e-07	4.19105e-07	5.44837e-07	5.44837e-07	6.68473e-07	6.33868e-07	5.99263e-07	5.64658e-07
Ar0524	pgp182912 synthesis	glyc3p[c] + cdpdodec912eg[c] -> h[c] + cmp[c] + pgp182912[c]	Glycerolipid metabolism	8.72801e-05	0	5.46922e-08	2.18736e-07	3.82788e-07	5.46841e-07	2.18736e-06	3.82788e-06	5.46841e-06	2.18736e-05	3.82788e-05	5.46841e-05	7.10893e-05	7.10893e-05	8.72211e-05	8.27059e-05	7.81907e-05	7.36755e-05
Ar0525	pgp18391215 synthesis	glyc3p[c] + cdpdodec91215eg[c] -> h[c] + cmp[c] + pgp18391215[c]	Glycerolipid metabolism	0	0	0	0	0	0	0	0	0	0	0	0	0	0	0	0	0	0
Ar0526	glycerophosphodiester phosphodiesterase (g3pc)	h2o[c] + g3pc[c] -> h[c] + chol[c] + glyc3p[p]	Glycerolipid metabolism	0	0	0	0	0	0	0	0	0	0	0	0	0	0	0	0	0	0
Ar0527	glycerophosphodiester phosphodiesterase (g3pe)	h2o[c] + g3pe[c] -> h[c] + glyc3p[c] + etha[c]	Glycerolipid metabolism	0	0	0	0	0	0	0	0	0	0	0	0	0	0	0	0	0	0
Ar0528	sn-glycerol-3-phosphocholine transport via ABC system (periplasm)	atp[c] + h2o[c] + g3pc[p] -> adp[c] + h[c] + pi[c] + g3pc[c]	Glycerolipid metabolism	0	0	0	0	0	0	0	0	0	0	0	0	0	0	0	0	0	0
Ar0529	sn-glycerol-3-phosphoethanolamine transport via ABC system (periplasm)	atp[c] + h2o[c] + g3pe[p] -> adp[c] + h[c] + pi[c] + g3pe[c]	Glycerolipid metabolism	0	0	0	0	0	0	0	0	0	0	0	0	0	0	0	0	0	0
Ar0530	probable 1-deoxyxylulose-5-phosphate synthase	h[c] + g3p[c] + pyr[c] -> co2[c] + dxyl5p[c]	Terpenoid backbone biosynthesis	0.000587437	0	3.68105e-07	1.4722e-06	2.57635e-06	3.6805e-06	1.4722e-05	2.57635e-05	3.6805e-05	0.00014722	0.000257635	0.00036805	0.000478465	0.000478465	0.00058704	0.00055665	0.000526261	0.000495871
Ar0531	1-deoxy-D-xylulose 5-phosphate reductoisomerase (nadph)	h[c] + nadph[c] + dxyl5p[c] -> nadp[c] + 2me4p[c]	Terpenoid backbone biosynthesis	0.000587316	0	3.68029e-07	1.4719e-06	2.57582e-06	3.67974e-06	1.4719e-05	2.57582e-05	3.67974e-05	0.00014719	0.000257582	0.000367974	0.000478366	0.000478366	0.000586918	0.000556535	0.000526152	0.000495769
Ar0532	4-diphosphocytidyl-2C-methyl-D-erythritol synthase	h[c] + ctp[c] + 2me4p[c] -> ppi[c] + 4c2me[c]	Terpenoid backbone biosynthesis	0.000587316	0	3.68029e-07	1.4719e-06	2.57582e-06	3.67974e-06	1.4719e-05	2.57582e-05	3.67974e-05	0.00014719	0.000257582	0.000367974	0.000478366	0.000478366	0.000586918	0.000556535	0.000526152	0.000495769
Ar0533	4-diphosphocytidyl-2-C-methyl-D-erythritol kinase	atp[c] + 4c2me[c] -> adp[c] + h[c] + 2h4c2cmde[c]	Terpenoid backbone biosynthesis	0.000587316	0	3.68029e-07	1.4719e-06	2.57582e-06	3.67974e-06	1.4719e-05	2.57582e-05	3.67974e-05	0.00014719	0.000257582	0.000367974	0.000478366	0.000478366	0.000586918	0.000556535	0.000526152	0.000495769
Ar0534	2C-methyl-D-erythritol 2,4-cyclodiphosphate synthase	2h4c2cmde[c] -> cmp[c] + 2mecdp[c]	Terpenoid backbone biosynthesis	0.000587316	0	3.68029e-07	1.4719e-06	2.57582e-06	3.67974e-06	1.4719e-05	2.57582e-05	3.67974e-05	0.00014719	0.000257582	0.000367974	0.000478366	0.000478366	0.000586918	0.000556535	0.000526152	0.000495769
Ar0535	GcpE protein	nadph[c] + 2mecdp[c] -> h2o[c] + nadp[c] + h2mb4p[c]	Terpenoid backbone biosynthesis	0.000587316	0	3.68029e-07	1.4719e-06	2.57582e-06	3.67974e-06	1.4719e-05	2.57582e-05	3.67974e-05	0.00014719	0.000257582	0.000367974	0.000478366	0.000478366	0.000586918	0.000556535	0.000526152	0.000495769
Ar0536	LytB protein homolog (ipdp)	h[c] + nadph[c] + h2mb4p[c] -> h2o[c] + nadp[c] + ipdp[c]	Terpenoid backbone biosynthesis	0	0	0	0	0	0	0	0	0	0	0	0	0	0	0	0	0	0
Ar0537	LytB protein homolog (dmpp)	h[c] + nadph[c] + h2mb4p[c] -> h2o[c] + nadp[c] + dmpp[c]	Terpenoid backbone biosynthesis	0.000587316	0	3.68029e-07	1.4719e-06	2.57582e-06	3.67974e-06	1.4719e-05	2.57582e-05	3.67974e-05	0.00014719	0.000257582	0.000367974	0.000478366	0.000478366	0.000586918	0.000556535	0.000526152	0.000495769
Ar0538	isopentenyl-diphosphate delta-isomerase	ipdp[c] <=> dmpp[c]	Terpenoid backbone biosynthesis	-0.000440487	0	-2.76022e-07	-1.10392e-06	-1.93186e-06	-2.7598e-06	-1.10392e-05	-1.93186e-05	-2.7598e-05	-0.000110392	-0.000193186	-0.00027598	-0.000358775	-0.000358775	-0.000440189	-0.000417401	-0.000394614	-0.000371827
Ar0539	dimethylallyltranstransferase	ipdp[c] + dmpp[c] -> ppi[c] + grdp[c]	Terpenoid backbone biosynthesis	0.000146829	0	9.20072e-08	3.67974e-07	6.43954e-07	9.19935e-07	3.67974e-06	6.43954e-06	9.19935e-06	3.67974e-05	6.43954e-05	9.19935e-05	0.000119592	0.000119592	0.00014673	0.000139134	0.000131538	0.000123942
Ar0540	geranyltranstransferase	ipdp[c] + grdp[c] -> ppi[c] + frdp[c]	Terpenoid backbone biosynthesis	0.000146829	0	9.20072e-08	3.67974e-07	6.43954e-07	9.19935e-07	3.67974e-06	6.43954e-06	9.19935e-06	3.67974e-05	6.43954e-05	9.19935e-05	0.000119592	0.000119592	0.00014673	0.000139134	0.000131538	0.000123942
Ar0541	geranylgeranyl diphosphate synthase	3 h[c] + ipdp[c] + frdp[c] -> ppi[c] + ggdip[c]	Terpenoid backbone biosynthesis	0.000146829	0	9.20072e-08	3.67974e-07	6.43954e-07	9.19935e-07	3.67974e-06	6.43954e-06	9.19935e-06	3.67974e-05	6.43954e-05	9.19935e-05	0.000119592	0.000119592	0.00014673	0.000139134	0.000131538	0.000123942
Ar0542	geranylgeranyl reductase (gg-dip)	h[c] + 3 nadph[c] + ggdip[c] -> 3 nadp[c] + pPP[c]	Terpenoid backbone biosynthesis	7.34786e-05	0	4.60438e-08	1.84148e-07	3.22259e-07	4.60369e-07	1.84148e-06	3.22259e-06	4.60369e-06	1.84148e-05	3.22259e-05	4.60369e-05	5.9848e-05	5.9848e-05	7.34289e-05	6.96277e-05	6.58265e-05	6.20253e-05
Ar0543	solanesyl diphosphate synthase	5 ipdp[c] + ggdip[c] -> 5 ppi[c] + alltnd[c]	Terpenoid backbone biosynthesis	0	0	0	0	0	0	0	0	0	0	0	0	0	0	0	0	0	0
Ar0544	solanesyl diphosphate synthase	7 ipdp[c] + grdp[c] -> 7 ppi[c] + alltnd[c]	Terpenoid backbone biosynthesis	0	0	0	0	0	0	0	0	0	0	0	0	0	0	0	0	0	0
Ar0545	undecaprenyl pyrophosphate synthetase	8 ipdp[c] + frdp[c] -> 8 ppi[c] + udcpdp[c]	Terpenoid backbone biosynthesis	0	0	0	0	0	0	0	0	0	0	0	0	0	0	0	0	0	0
Ar0546	spermidine synthase	ametam[c] + ptrc[c] -> h[c] + 5mta[c] + spmd[c]	Glutathione metabolism	0	0	0	0	0	0	0	0	0	0	0	0	0	0	0	0	0	0
Ar0547	glutathionylspermidine synthase	atp[c] + redgthrd[c] + spmd[c] -> adp[c] + h[c] + pi[c] + gtspmd[c]	Glutathione metabolism	0	0	0	0	0	0	0	0	0	0	0	0	0	0	0	0	0	0
Ar0548	glutathionylspermidine amidase	h2o[c] + gtspmd[c] -> redgthrd[c] + spmd[c]	Glutathione metabolism	0	0	0	0	0	0	0	0	0	0	0	0	0	0	0	0	0	0
Ar0549	5-oxoprolinase	atp[c] + 2 h2o[c] + 5oxop[c] -> adp[c] + 2 h[c] + pi[c] + gluL[c]	Glutathione metabolism	0	0	0	0	0	0	0	0	0	0	0	0	0	0	0	0	0	0
Ar0550	gamma-glutamylcyclotransferase	5lglu[c] <=> cysL[c] + 5oxop[c]	Glutathione metabolism	0	0	0	0	0	0	0	0	0	0	0	0	0	0	0	0	0	0
Ar0551	redgthrd	h2o[c] + redgthrd[c] -> cgly[c] + 5lglu[c]	Glutathione metabolism	0	0	0	0	0	0	0	0	0	0	0	0	0	0	0	0	0	0
Ar0552	redgthrd2	h2o[c] + redgthrd[c] -> gluL[c] + cgly[c]	Glutathione metabolism	0	0	0	0	0	0	0	0	0	0	0	0	0	0	0	0	0	0
Ar0553	glutathione synthetase	atp[c] + gly[c] + glucys[c] -> adp[c] + h[c] + pi[c] + redgthrd[c]	Glutathione metabolism	0	0	0	0	0	0	0	0	0	0	0	0	0	0	0	0	0	0
Ar0554	glutamate-cysteine ligase	atp[c] + gluL[c] + cysL[c] -> adp[c] + h[c] + pi[c] + glucys[c]	Glutathione metabolism	0	0	0	0	0	0	0	0	0	0	0	0	0	0	0	0	0	0
Ar0555	glutathione-disulfide reductase	h[c] + nadph[c] + gthox[c] -> nadp[c] + 2 redgthrd[c]	Glutathione metabolism	0	0	0	0	0	0	0	0	0	0	0	0	0	0	0	0	0	0
Ar0556	sn-Glycero-3-phosphoethanolamine exchange	gthox[e] <=> gthox[p]	Glutathione metabolism	0	0	0	0	0	0	0	0	0	0	0	0	0	0	0	0	0	0
Ar0557	glycero-3-phosphocholine transport via diffusion (extracellular to periplasm)	gthox[e] <=>	Glutathione metabolism	0	0	0	0	0	0	0	0	0	0	0	0	0	0	0	0	0	0
Ar0558	glutathione transferase	redgthrd[c] + RX[c] -> rsgthrd[c] + HX[c]	Glutathione metabolism	0	0	0	0	0	0	0	0	0	0	0	0	0	0	0	0	0	0
Ar0559	acyl-acyl-carrier-protein)-UDP-N-acetylglucosamine O-acyltransferase	uacgam[c] + 3hmrsACP[c] <=> ACP[c] + u3aga[c]	Lipopolysaccharide biosynthesis	0	0	0	0	0	0	0	0	0	0	0	0	0	0	0	0	0	0
Ar0560	UDP-3-O-acyl-N-acetylglucosamine deacetylase	h2o[c] + u3aga[c] -> ac[c] + u3hga[c]	Lipopolysaccharide biosynthesis	0	0	0	0	0	0	0	0	0	0	0	0	0	0	0	0	0	0
Ar0561	UDP-3-O-(3-hydroxymyristoyl)glucosamine N-acetyltransferase	3hmrsACP[c] + u3hga[c] -> h[c] + ACP[c] + u23ga[c]	Lipopolysaccharide biosynthesis	0	0	0	0	0	0	0	0	0	0	0	0	0	0	0	0	0	0
Ar0562	UDP-3-O-(3-hydroxymyristoyl) N-acetylglucosamine deacetylase	h2o[c] + u23ga[c] -> 2 h[c] + ump[c] + lipidX[c]	Lipopolysaccharide biosynthesis	0	0	0	0	0	0	0	0	0	0	0	0	0	0	0	0	0	0
Ar0563	lipid A disaccharide synthase	u23ga[c] + lipidX[c] -> h[c] + udp[c] + lipidAds[c]	Lipopolysaccharide biosynthesis	0	0	0	0	0	0	0	0	0	0	0	0	0	0	0	0	0	0
Ar0564	UDP-MurNac-tripeptide synthetase	atp[c] + uamag[c] + 26dapM[c] -> adp[c] + h[c] + pi[c] + ugmd[c]	Peptidoglycan Biosynthesis	0.0184975	0	1.15911e-05	4.63575e-05	8.11256e-05	0.000115894	0.000463575	0.000811256	0.00115894	0.00463575	0.00811256	0.0115894	0.0150662	0.0150662	0.018485	0.0175281	0.0165712	0.0156143
Ar0565	UDP-N-acetylmuramoylalanyl-D-glutamyl-2,6-diaminopimelate-D-alanyl-D-alanyl ligase	atp[c] + alaala[c] + ugmd[c] -> adp[c] + h[c] + pi[c] + udpmaga2aa[c]	Peptidoglycan Biosynthesis	0.0184975	0	1.15911e-05	4.63575e-05	8.11256e-05	0.000115894	0.000463575	0.000811256	0.00115894	0.00463575	0.00811256	0.0115894	0.0150662	0.0150662	0.018485	0.0175281	0.0165712	0.0156143
Ar0566	phospho-N-acetylmuramoyl-pentapeptide-transferase	udpmaga2aa[c] + udcpp[c] -> ump[c] + acmlddd[c]	Peptidoglycan Biosynthesis	0.0184975	0	1.15911e-05	4.63575e-05	8.11256e-05	0.000115894	0.000463575	0.000811256	0.00115894	0.00463575	0.00811256	0.0115894	0.0150662	0.0150662	0.018485	0.0175281	0.0165712	0.0156143
Ar0567	UDP-N-acetylglucosamine-N-acetylmuramyl-(pentapeptide) pyrophosphoryl-undecaprenol N-acetylglucosamine transferase	uacgam[c] + acmlddd[c] -> h[c] + udp[c] + uaagmda[c]	Peptidoglycan Biosynthesis	0.0184975	0	1.15911e-05	4.63575e-05	8.11256e-05	0.000115894	0.000463575	0.000811256	0.00115894	0.00463575	0.00811256	0.0115894	0.0150662	0.0150662	0.018485	0.0175281	0.0165712	0.0156143
Ar0568	murein polymerizing transglycosylase	2 uaagmda[c] -> 2 h[c] + 2 udcpdp[c] + murein5p5p[p]	Peptidoglycan Biosynthesis	0.00924877	0	5.79554e-06	2.31787e-05	4.05628e-05	5.79468e-05	0.000231787	0.000405628	0.000579468	0.00231787	0.00405628	0.00579468	0.00753309	0.00753309	0.00924252	0.00876406	0.0082856	0.00780714
Ar0569	penicillin-binding protein	murein5p5p[p] -> alaD[p] + murein5px4p[p]	Peptidoglycan Biosynthesis	0.00924877	0	5.79554e-06	2.31787e-05	4.05628e-05	5.79468e-05	0.000231787	0.000405628	0.000579468	0.00231787	0.00405628	0.00579468	0.00753309	0.00753309	0.00924252	0.00876406	0.0082856	0.00780714
Ar0570	D-alanyl-D-alanine carboxypeptidase	murein5px4p[p] + h2o[p] -> alaD[p] + murein4px4p[p]	Peptidoglycan Biosynthesis	0.00924877	0	5.79554e-06	2.31787e-05	4.05628e-05	5.79468e-05	0.000231787	0.000405628	0.000579468	0.00231787	0.00405628	0.00579468	0.00753309	0.00753309	0.00924252	0.00876406	0.0082856	0.00780714
Ar0571	undecaprenyl pyrophosphate phosphatase	h2o[c] + udcpdp[c] -> h[c] + pi[c] + udcpp[c]	Peptidoglycan Biosynthesis	0.0184975	0	1.15911e-05	4.63575e-05	8.11256e-05	0.000115894	0.000463575	0.000811256	0.00115894	0.00463575	0.00811256	0.0115894	0.0150662	0.0150662	0.018485	0.0175281	0.0165712	0.0156143
Ar0572	ThiSCOSH synthesis	sulcysenz[c] -> ThiSCOSH[c]	Thiamine (B1) biosynthesis	8.26053e-08	0	5.17628e-11	2.07021e-10	3.62286e-10	5.17552e-10	2.07021e-09	3.62286e-09	5.17552e-09	2.07021e-08	3.62286e-08	5.17552e-08	6.72817e-08	6.72817e-08	8.25495e-08	7.82761e-08	7.40027e-08	6.97294e-08
Ar0573	dhgly synthesis	nadph[c] + amet[c] + tyrL[c] -> h[c] + nadp[c] + metL[c] + dhgly[c] + 4crsol[c] + dad5[c]	Thiamine (B1) biosynthesis	8.26053e-08	0	5.17628e-11	2.07021e-10	3.62286e-10	5.17552e-10	2.07021e-09	3.62286e-09	5.17552e-09	2.07021e-08	3.62286e-08	5.17552e-08	6.72817e-08	6.72817e-08	8.25495e-08	7.82761e-08	7.40027e-08	6.97294e-08
Ar0574	tyrosine lyase	dxyl5p[c] + ThiSCOSH[c] + dhgly[c] -> h2o[c] + 22cpetz[c]	Thiamine (B1) biosynthesis	8.26053e-08	0	5.17628e-11	2.07021e-10	3.62286e-10	5.17552e-10	2.07021e-09	3.62286e-09	5.17552e-09	2.07021e-08	3.62286e-08	5.17552e-08	6.72817e-08	6.72817e-08	8.25495e-08	7.82761e-08	7.40027e-08	6.97294e-08
Ar0575	4mpetz synthesis	22cpetz[c] -> 4mpetz[c]	Thiamine (B1) biosynthesis	8.26053e-08	0	5.17628e-11	2.07021e-10	3.62286e-10	5.17552e-10	2.07021e-09	3.62286e-09	5.17552e-09	2.07021e-08	3.62286e-08	5.17552e-08	6.72817e-08	6.72817e-08	8.25495e-08	7.82761e-08	7.40027e-08	6.97294e-08
Ar0576	Sink needed to allow dad5 to leave system	dad5[c] -> dad5[e]	Transport	1.66093e-07	0	1.04079e-10	4.16254e-10	7.28444e-10	1.04063e-09	4.16254e-09	7.28444e-09	1.04063e-08	4.16254e-08	7.28444e-08	1.04063e-07	1.35282e-07	1.35282e-07	1.65981e-07	1.57389e-07	1.48796e-07	1.40204e-07
Ar0577	dad-5 exchange	dad5[e] <=>	Exchange	1.66093e-07	0	1.04079e-10	4.16254e-10	7.28444e-10	1.04063e-09	4.16254e-09	7.28444e-09	1.04063e-08	4.16254e-08	7.28444e-08	1.04063e-07	1.35282e-07	1.35282e-07	1.65981e-07	1.57389e-07	1.48796e-07	1.40204e-07
Ar0578	Sink needed to allow amob to leave system	amob[c] -> amob[e]	Transport	4.41402e-10	0	2.76595e-13	1.10622e-12	1.93588e-12	2.76554e-12	1.10622e-11	1.93588e-11	2.76554e-11	1.10622e-10	1.93588e-10	2.76554e-10	3.59521e-10	3.59521e-10	4.41104e-10	4.18269e-10	3.95434e-10	3.726e-10
Ar0579	dad-5 exchange	amob[e] <=>	Exchange	4.41402e-10	0	2.76595e-13	1.10622e-12	1.93588e-12	2.76554e-12	1.10622e-11	1.93588e-11	2.76554e-11	1.10622e-10	1.93588e-10	2.76554e-10	3.59521e-10	3.59521e-10	4.41104e-10	4.18269e-10	3.95434e-10	3.726e-10
Ar0580	Sink gcald	gcald[c] -> gcald[e]	Modeling	1.07198e-09	0	6.71732e-13	2.68653e-12	4.70142e-12	6.71632e-12	2.68653e-11	4.70142e-11	6.71632e-11	0	4.70142e-10	6.71632e-10	0	0	1.07125e-09	1.0158e-09	9.60341e-10	9.04885e-10
Ar0581	gcald exchange	gcald[e] <=>	Exchange	1.07198e-09	0	6.71732e-13	2.68653e-12	4.70142e-12	6.71632e-12	2.68653e-11	4.70142e-11	6.71632e-11	0	4.70142e-10	6.71632e-10	0	0	1.07125e-09	1.0158e-09	9.60341e-10	9.04885e-10
Ar0582	phosphomethylpyrimidine synthase	amet[c] + air[c] -> 2 h[c] + for[c] + metL[c] + co[c] + dad5[c] + 4ampm[c]	Thiamine (B1) biosynthesis	8.26053e-08	0	5.17628e-11	2.07021e-10	3.62286e-10	5.17552e-10	2.07021e-09	3.62286e-09	5.17552e-09	2.07021e-08	3.62286e-08	5.17552e-08	6.72817e-08	6.72817e-08	8.25495e-08	7.82761e-08	7.40027e-08	6.97294e-08
Ar0583	phosphomethylpyrimidine kinase	atp[c] + 4ampm[c] -> adp[c] + 2mahmp[c]	Thiamine (B1) biosynthesis	8.26053e-08	0	5.17628e-11	2.07021e-10	3.62286e-10	5.17552e-10	2.07021e-09	3.62286e-09	5.17552e-09	2.07021e-08	3.62286e-08	5.17552e-08	6.72817e-08	6.72817e-08	8.25495e-08	7.82761e-08	7.40027e-08	6.97294e-08
Ar0584	thiamin-phosphate pyrophosphorylase	h[c] + 4mpetz[c] + 2mahmp[c] -> ppi[c] + thmmp[c]	Thiamine (B1) biosynthesis	8.26053e-08	0	5.17628e-11	2.07021e-10	3.62286e-10	5.17552e-10	2.07021e-09	3.62286e-09	5.17552e-09	2.07021e-08	3.62286e-08	5.17552e-08	6.72817e-08	6.72817e-08	8.25495e-08	7.82761e-08	7.40027e-08	6.97294e-08
Ar0585	putative thiamine-monophosphate kinase	atp[c] + thmmp[c] -> adp[c] + thmpp[c]	Thiamine (B1) biosynthesis	0	0	0	0	0	0	0	0	0	0	0	0	0	0	0	0	0	0
Ar0586	GTP cyclohydrolase II 3,4-dihydroxy-2-butanone 4-phosphate synthase (dhbp synthase)	3 h2o[c] + gtp[c] -> 2 h[c] + for[c] + ppi[c] + 25drapp[c]	Riboflavin (B2) metabolism	1.07513e-07	0	6.73707e-11	2.69443e-10	4.71525e-10	6.73607e-10	2.69443e-09	4.71525e-09	6.73607e-09	2.69443e-08	4.71525e-08	6.73607e-08	8.75689e-08	8.75689e-08	1.0744e-07	1.01878e-07	9.63165e-08	9.07546e-08
Ar0587	diaminohydroxyphosphoribosylaminopyrimidine deaminase (25drapp)	h[c] + h2o[c] + 25drapp[c] -> nh4[c] + 5apru[c]	Riboflavin (B2) metabolism	1.07513e-07	0	6.73707e-11	2.69443e-10	4.71525e-10	6.73607e-10	2.69443e-09	4.71525e-09	6.73607e-09	2.69443e-08	4.71525e-08	6.73607e-08	8.75689e-08	8.75689e-08	1.0744e-07	1.01878e-07	9.63165e-08	9.07546e-08
Ar0588	diaminohydroxyphosphoribosylaminopyrimidine deaminase (5apru)	h[c] + nadph[c] + 5apru[c] -> nadp[c] + 5aprbu[c]	Riboflavin (B2) metabolism	1.07513e-07	0	6.73707e-11	2.69443e-10	4.71525e-10	6.73607e-10	2.69443e-09	4.71525e-09	6.73607e-09	2.69443e-08	4.71525e-08	6.73607e-08	8.75689e-08	8.75689e-08	1.0744e-07	1.01878e-07	9.63165e-08	9.07546e-08
Ar0589	pyrimidine phosphatase	h2o[c] + 5aprbu[c] -> pi[c] + 4r5au[c]	Riboflavin (B2) metabolism	1.07513e-07	0	6.73707e-11	2.69443e-10	4.71525e-10	6.73607e-10	2.69443e-09	4.71525e-09	6.73607e-09	2.69443e-08	4.71525e-08	6.73607e-08	8.75689e-08	8.75689e-08	1.0744e-07	1.01878e-07	9.63165e-08	9.07546e-08
Ar0590	riboflavin synthase alpha chain (4r5au)	4r5au[c] + db4p[c] -> 2 h2o[c] + pi[c] + dmlz[c]	Riboflavin (B2) metabolism	2.15026e-07	0	1.34741e-10	5.38886e-10	9.4305e-10	1.34721e-09	5.38886e-09	9.4305e-09	1.34721e-08	5.38886e-08	9.4305e-08	1.34721e-07	1.75138e-07	1.75138e-07	2.14881e-07	2.03757e-07	1.92633e-07	1.81509e-07
Ar0591	GTP cyclohydrolase II	ru5pD[c] -> h[c] + for[c] + db4p[c]	Riboflavin (B2) metabolism	2.15026e-07	0	1.34741e-10	5.38886e-10	9.4305e-10	1.34721e-09	5.38886e-09	9.4305e-09	1.34721e-08	5.38886e-08	9.4305e-08	1.34721e-07	1.75138e-07	1.75138e-07	2.14881e-07	2.03757e-07	1.92633e-07	1.81509e-07
Ar0592	riboflavin synthase alpha chain (dmlz)	2 dmlz[c] -> 4r5au[c] + ribflv[c]	Riboflavin (B2) metabolism	1.07513e-07	0	6.73707e-11	2.69443e-10	4.71525e-10	6.73607e-10	2.69443e-09	4.71525e-09	6.73607e-09	2.69443e-08	4.71525e-08	6.73607e-08	8.75689e-08	8.75689e-08	1.0744e-07	1.01878e-07	9.63165e-08	9.07546e-08
Ar0593	riboflavin kinase FMN adenylyltransferase (ribflv)	atp[c] + ribflv[c] -> adp[c] + h[c] + fmn[c]	Riboflavin (B2) metabolism	8.82805e-10	0	5.53191e-13	2.21243e-12	3.87176e-12	5.53109e-12	2.21243e-11	3.87176e-11	5.53109e-11	2.21243e-10	3.87176e-10	5.53109e-10	7.19041e-10	7.19041e-10	8.82208e-10	8.36539e-10	7.90869e-10	7.45199e-10
Ar0594	riboflavin kinase FMN adenylyltransferase (fmn)	atp[c] + h[c] + fmn[c] -> ppi[c] + fad[c]	Riboflavin (B2) metabolism	0	0	0	0	0	0	0	0	0	0	0	0	0	0	0	0	0	0
Ar0595	dmbzid synthesis	o2[c] + fmnh2[c] -> h2o[c] + e4p[c] + dmbzid[c]	Riboflavin (B2) metabolism	8.82805e-10	0	5.53191e-13	2.21243e-12	3.87176e-12	5.53109e-12	2.21243e-11	3.87176e-11	5.53109e-11	2.21243e-10	3.87176e-10	5.53109e-10	7.19041e-10	7.19041e-10	8.82208e-10	8.36539e-10	7.90869e-10	7.45199e-10
Ar0596	nicotinate-nucleotide-dimethylbenzimidazole phosphoribosyltransferase	dmbzid[c] + nicrnt[c] -> h[c] + nac[c] + 5prdmbz[c]	Riboflavin (B2) metabolism	8.82805e-10	0	5.53191e-13	2.21243e-12	3.87176e-12	5.53109e-12	2.21243e-11	3.87176e-11	5.53109e-11	2.21243e-10	3.87176e-10	5.53109e-10	7.19041e-10	7.19041e-10	8.82208e-10	8.36539e-10	7.90869e-10	7.45199e-10
Ar0597	alpha-ribazole phosphatase	h2o[c] + 5prdmbz[c] -> pi[c] + rdmbzi[c]	Riboflavin (B2) metabolism	8.82805e-10	0	5.53191e-13	2.21243e-12	3.87176e-12	5.53109e-12	2.21243e-11	3.87176e-11	5.53109e-11	2.21243e-10	3.87176e-10	5.53109e-10	7.19041e-10	7.19041e-10	8.82208e-10	8.36539e-10	7.90869e-10	7.45199e-10
Ar0598	NADPH-dependent FMN reductase (fmn-nadph)	h[c] + nadph[c] + fmn[c] -> nadp[c] + fmnh2[c]	Riboflavin (B2) metabolism	1.32421e-09	0	8.29786e-13	3.31865e-12	5.80764e-12	8.29663e-12	3.31865e-11	5.80764e-11	8.29663e-11	3.31865e-10	5.80764e-10	8.29663e-10	1.07856e-09	1.07856e-09	1.32331e-09	1.25481e-09	1.1863e-09	1.1178e-09
Ar0599	D-erythrose 4-phosphate dehydrogenase	h2o[c] + e4p[c] + nad[c] <=> 2 h[c] + nadh[c] + 4per[c]	Vitamin B6 (pyridoxine) metabolism	3.85912e-08	0	2.42153e-11	9.67475e-11	1.6928e-10	2.41812e-10	9.67134e-10	1.69246e-09	2.41789e-09	9.67145e-09	1.69251e-08	2.41788e-08	3.14324e-08	3.14324e-08	3.85651e-08	3.65687e-08	3.45723e-08	3.25758e-08
Ar0600	4-phosphoerythronate dehydrogenase	nad[c] + 4per[c] <=> h[c] + nadh[c] + ohpb[c]	Vitamin B6 (pyridoxine) metabolism	3.85912e-08	0	2.42153e-11	9.67475e-11	1.6928e-10	2.41812e-10	9.67134e-10	1.69246e-09	2.41789e-09	9.67145e-09	1.69251e-08	2.41788e-08	3.14324e-08	3.14324e-08	3.85651e-08	3.65687e-08	3.45723e-08	3.25758e-08
Ar0601	phosphoserine aminotransferase (ohpb)	gluL[c] + ohpb[c] <=> akg[c] + phthr[c]	Vitamin B6 (pyridoxine) metabolism	3.85912e-08	0	2.42153e-11	9.67475e-11	1.6928e-10	2.41812e-10	9.67134e-10	1.69246e-09	2.41789e-09	9.67145e-09	1.69251e-08	2.41788e-08	3.14324e-08	3.14324e-08	3.85651e-08	3.65687e-08	3.45723e-08	3.25758e-08
Ar0602	4-hydroxythreonine-4-phosphate dehydrogenase	h[c] + nad[c] + phthr[c] -> nadh[c] + 2s2a3o4p[c]	Vitamin B6 (pyridoxine) metabolism	3.85912e-08	0	2.41823e-11	9.6715e-11	1.69251e-10	2.41787e-10	9.6715e-10	1.69251e-09	2.41787e-09	9.6715e-09	1.69251e-08	2.41787e-08	3.14324e-08	3.14324e-08	3.85651e-08	3.65687e-08	3.45723e-08	3.25759e-08
Ar0603	spontaneous 1	2s2a3o4p[c] -> co2[c] + 3a2oxp[c]	Vitamin B6 (pyridoxine) metabolism	3.85912e-08	0	2.41823e-11	9.6715e-11	1.69251e-10	2.41787e-10	9.6715e-10	1.69251e-09	2.41787e-09	9.6715e-09	1.69251e-08	2.41787e-08	3.14324e-08	3.14324e-08	3.85651e-08	3.65687e-08	3.45723e-08	3.25759e-08
Ar0604	pyridoxine 5'-phosphate synthase	dxyl5p[c] + 3a2oxp[c] -> 2 h[c] + 2 h2o[c] + pi[c] + pdx5p[c]	Vitamin B6 (pyridoxine) metabolism	3.85912e-08	0	2.41823e-11	9.6715e-11	1.69251e-10	2.41787e-10	9.6715e-10	1.69251e-09	2.41787e-09	9.6715e-09	1.69251e-08	2.41787e-08	3.14324e-08	3.14324e-08	3.85651e-08	3.65687e-08	3.45723e-08	3.25759e-08
Ar0605	threonine synthase	h2o[c] + phthr[c] -> pi[c] + 4hthr[c]	Vitamin B6 (pyridoxine) metabolism	0	0	0	0	0	0	0	0	0	0	0	0	0	0	0	0	0	0
Ar0606	quinolinate synthase	dhap[c] + iasp[c] -> 2 h2o[c] + pi[c] + quln[c]	Nicotinate and nicotinamide metabolism	1.18561e-06	0	0	2.9713e-09	5.19977e-09	7.42825e-09	2.9713e-08	5.19977e-08	7.42825e-08	2.9713e-07	5.19977e-07	7.42825e-07	9.65672e-07	9.65672e-07	1.18481e-06	1.12347e-06	1.06214e-06	1.0008e-06
Ar0607	nicotinate-nucleotide pyrophosphorylase (carboxylating)	2 h[c] + prpp[c] + quln[c] -> co2[c] + ppi[c] + nicrnt[c]	Nicotinate and nicotinamide metabolism	1.18561e-06	0	0	2.9713e-09	5.19977e-09	7.42825e-09	2.9713e-08	5.19977e-08	7.42825e-08	2.9713e-07	5.19977e-07	7.42825e-07	9.65672e-07	9.65672e-07	1.18481e-06	1.12347e-06	1.06214e-06	1.0008e-06
Ar0608	nicotinate phosphoribosyltransferase	ppi[c] + nicrnt[c] <=> h[c] + prpp[c] + nac[c]	Nicotinate and nicotinamide metabolism	1.18472e-06	0	7.42375e-10	2.96905e-09	5.19594e-09	7.42273e-09	2.96909e-08	5.1959e-08	7.42272e-08	2.96909e-07	5.1959e-07	7.42272e-07	9.64953e-07	9.64953e-07	1.18392e-06	1.12263e-06	1.06135e-06	1.00006e-06
Ar0609	nicotinamide-nucleotide amidase	h2o[c] + nmn[c] -> nh4[c] + nicrnt[c]	Nicotinate and nicotinamide metabolism	0	0	7.42935e-10	0	0	0	0	0	0	0	0	0	0	0	0	0	0	0
Ar0610	nicotinate-nucleotide adenylyltransferase	atp[c] + h[c] + nicrnt[c] <=> ppi[c] + dnad[c]	Nicotinate and nicotinamide metabolism	0	0	0	0	0	0	0	0	0	0	0	0	0	0	0	0	0	0
Ar0611	NH(3)-dependent NAD(+) synthetase	atp[c] + h2o[c] + glnL[c] + dnad[c] -> h[c] + nad[c] + amp[c] + ppi[c] + gluL[c]	Nicotinate and nicotinamide metabolism	0	0	0	0	0	0	0	0	0	0	0	0	0	0	0	0	0	0
Ar0612	NAD(P) transhydrogenase	nad[c] + nadph[c] <=> nadh[c] + nadp[c]	Nicotinate and nicotinamide metabolism	3.03478	3.4896	3.48928	3.48833	3.48737	3.48641	3.47686	3.46731	3.45775	3.15093	3.1218	3.09267	3.07559	3.07559	3.03475	3.03257	3.03039	3.0282
Ar0613	probable inorganic polyphosphateATP-NAD kinase 1	atp[c] + nad[c] -> adp[c] + h[c] + nadp[c]	Nicotinate and nicotinamide metabolism	0	0	0	0	0	0	0	0	0	0	0	0	0	0	0	0	0	0
Ar0614	nicotinamide-nucleotide amidase (NAD)	atp[c] + h[c] + nmn[c] <=> nad[c] + ppi[c]	Nicotinate and nicotinamide metabolism	0	0	-7.42943e-10	0	0	0	0	0	0	0	0	0	0	0	0	0	0	0
Ar0615	5'-nucleotidase	h2o[c] + nmn[c] -> pi[c] + ncambr[c]	Nicotinate and nicotinamide metabolism	0	0	0	0	0	0	0	0	0	0	0	0	0	0	0	0	0	0
Ar0616	purine nucleosidase	h2o[c] + ncambr[c] -> h[c] + r5p[c] + ncam[c]	Nicotinate and nicotinamide metabolism	0	0	0	0	0	0	0	0	0	0	0	0	0	0	0	0	0	0
Ar0617	acetolactate synthase	2 pyr[c] -> co2[c] + 2ace[c]	transport	4.43925e-08	0	2.78176e-11	1.11254e-10	1.94694e-10	2.78135e-10	1.11254e-09	1.94694e-09	2.78135e-09	1.11254e-08	1.94694e-08	2.78135e-08	3.61575e-08	3.61575e-08	4.43625e-08	4.20659e-08	3.97694e-08	3.74729e-08
Ar0618	dihydroxyisovalerate dehydrogenase	h[c] + nadph[c] + 2ace[c] -> nadp[c] + 23d3m[c]	Pantothenate and CoA biosynthesis	4.43925e-08	0	2.78176e-11	1.11254e-10	1.94694e-10	2.78135e-10	1.11254e-09	1.94694e-09	2.78135e-09	1.11254e-08	1.94694e-08	2.78135e-08	3.61575e-08	3.61575e-08	4.43625e-08	4.20659e-08	3.97694e-08	3.74729e-08
Ar0619	dihydroxy-acid dehydratase	23d3m[c] -> h2o[c] + 3met2[c]	Pantothenate and CoA biosynthesis	4.43925e-08	0	2.78176e-11	1.11254e-10	1.94694e-10	2.78135e-10	1.11254e-09	1.94694e-09	2.78135e-09	1.11254e-08	1.94694e-08	2.78135e-08	3.61575e-08	3.61575e-08	4.43625e-08	4.20659e-08	3.97694e-08	3.74729e-08
Ar0620	3-methyl-2-oxobutanoate hydroxymethyltransferase	h2o[c] + mlthf[c] + 3met2[c] -> thf[c] + 2dhp[c]	Pantothenate and CoA biosynthesis	4.43925e-08	0	2.78176e-11	1.11254e-10	1.94694e-10	2.78135e-10	1.11254e-09	1.94694e-09	2.78135e-09	1.11254e-08	1.94694e-08	2.78135e-08	3.61575e-08	3.61575e-08	4.43625e-08	4.20659e-08	3.97694e-08	3.74729e-08
Ar0621	2-dehydropantoate 2-reductase	h[c] + nadph[c] + 2dhp[c] <=> nadp[c] + pantR[c]	Pantothenate and CoA biosynthesis	4.43924e-08	0	2.78533e-11	1.11299e-10	1.94746e-10	2.78078e-10	1.11254e-09	1.94689e-09	2.78135e-09	1.11254e-08	1.94694e-08	2.78135e-08	3.61575e-08	3.61575e-08	4.43624e-08	4.20659e-08	3.97694e-08	3.74729e-08
Ar0622	pantoate-beta-alanine ligase cytidylate kinase (ala-B)	atp[c] + alaB[c] + pantR[c] -> h[c] + amp[c] + ppi[c] + pntoR[c]	Pantothenate and CoA biosynthesis	4.43925e-08	0	2.78176e-11	1.11254e-10	1.94694e-10	2.78135e-10	1.11254e-09	1.94694e-09	2.78135e-09	1.11254e-08	1.94694e-08	2.78135e-08	3.61575e-08	3.61575e-08	4.43625e-08	4.20659e-08	3.97694e-08	3.74729e-08
Ar0623	pantothenate kinase	atp[c] + pntoR[c] -> adp[c] + h[c] + 4ppan[c]	Pantothenate and CoA biosynthesis	0	0	0	0	0	0	0	0	0	0	0	0	0	0	0	0	0	0
Ar0624	phosphopantothenate-cysteine ligase	ctp[c] + cysL[c] + 4ppan[c] -> h[c] + ppi[c] + cmp[c] + 4ppcys[c]	Pantothenate and CoA biosynthesis	0	0	0	0	0	0	0	0	0	0	0	0	0	0	0	0	0	0
Ar0625	phosphopantothenoylcysteine decarboxylase	h[c] + 4ppcys[c] -> co2[c] + pan4p[c]	Pantothenate and CoA biosynthesis	0	0	0	0	0	0	0	0	0	0	0	0	0	0	0	0	0	0
Ar0626	pantetheine-phosphate adenylyltransferase	atp[c] + h[c] + pan4p[c] <=> ppi[c] + dpcoa[c]	Pantothenate and CoA biosynthesis	0	0	0	0	0	0	0	0	0	0	0	0	0	0	0	0	0	0
Ar0627	dephospho-CoA kinase	atp[c] + dpcoa[c] -> adp[c] + h[c] + coa[c]	Pantothenate and CoA biosynthesis	0	0	0	0	0	0	0	0	0	0	0	0	0	0	0	0	0	0
Ar0628	4phosphopantetheinyl transferase	coa[c] + apoACP[c] -> h[c] + pap[c] + ACP[c]	Pantothenate and CoA biosynthesis	0	0	0	0	0	0	0	0	0	0	0	0	0	0	0	0	0	0
Ar0629	Malonyl-CoA methyltransferase	amet[c] + malcoa[c] -> ahcys[c] + malcoame[c]	Biotin (B7) metabolism	4.41402e-10	0	2.76595e-13	1.10622e-12	1.93588e-12	2.76554e-12	1.10622e-11	1.93588e-11	2.76554e-11	1.10622e-10	1.93588e-10	2.76554e-10	3.59521e-10	3.59521e-10	4.41104e-10	4.18269e-10	3.95434e-10	3.726e-10
Ar0630	ogmeACP synthase	h[c] + malACP[c] + malcoame[c] -> co2[c] + coa[c] + ogmeACP[c]	Biotin (B7) metabolism	4.41402e-10	0	2.76595e-13	1.10622e-12	1.93588e-12	2.76554e-12	1.10622e-11	1.93588e-11	2.76554e-11	1.10622e-10	1.93588e-10	2.76554e-10	3.59521e-10	3.59521e-10	4.41104e-10	4.18269e-10	3.95434e-10	3.726e-10
Ar0631	hgmeACP reductase	h[c] + nadph[c] + ogmeACP[c] -> nadp[c] + hgmeACP[c]	Biotin (B7) metabolism	4.41402e-10	0	2.76595e-13	1.10622e-12	1.93588e-12	2.76554e-12	1.10622e-11	1.93588e-11	2.76554e-11	1.10622e-10	1.93588e-10	2.76554e-10	3.59521e-10	3.59521e-10	4.41104e-10	4.18269e-10	3.95434e-10	3.726e-10
Ar0632	egmeACP dehydratase	hgmeACP[c] -> h2o[c] + egmeACP[c]	Biotin (B7) metabolism	4.41402e-10	0	2.76595e-13	1.10622e-12	1.93588e-12	2.76554e-12	1.10622e-11	1.93588e-11	2.76554e-11	1.10622e-10	1.93588e-10	2.76554e-10	3.59521e-10	3.59521e-10	4.41104e-10	4.18269e-10	3.95434e-10	3.726e-10
Ar0633	gmeACP reductase	h[c] + nadph[c] + egmeACP[c] -> nadp[c] + gmeACP[c]	Biotin (B7) metabolism	4.41402e-10	0	2.76595e-13	1.10622e-12	1.93588e-12	2.76554e-12	1.10622e-11	1.93588e-11	2.76554e-11	1.10622e-10	1.93588e-10	2.76554e-10	3.59521e-10	3.59521e-10	4.41104e-10	4.18269e-10	3.95434e-10	3.726e-10
Ar0634	opmeACP[c] synthaseII	h[c] + malACP[c] + gmeACP[c] -> co2[c] + ACP[c] + opmeACP[c]	Biotin (B7) metabolism	4.41402e-10	0	2.76595e-13	1.10622e-12	1.93588e-12	2.76554e-12	1.10622e-11	1.93588e-11	2.76554e-11	1.10622e-10	1.93588e-10	2.76554e-10	3.59521e-10	3.59521e-10	4.41104e-10	4.18269e-10	3.95434e-10	3.726e-10
Ar0635	hpmeACP synthase	h[c] + nadph[c] + opmeACP[c] -> nadp[c] + hpmeACP[c]	Biotin (B7) metabolism	4.41402e-10	0	2.76595e-13	1.10622e-12	1.93588e-12	2.76554e-12	1.10622e-11	1.93588e-11	2.76554e-11	1.10622e-10	1.93588e-10	2.76554e-10	3.59521e-10	3.59521e-10	4.41104e-10	4.18269e-10	3.95434e-10	3.726e-10
Ar0636	epmeACP dehydratase	hpmeACP[c] -> h2o[c] + epmeACP[c]	Biotin (B7) metabolism	4.41402e-10	0	2.76595e-13	1.10622e-12	1.93588e-12	2.76554e-12	1.10622e-11	1.93588e-11	2.76554e-11	1.10622e-10	1.93588e-10	2.76554e-10	3.59521e-10	3.59521e-10	4.41104e-10	4.18269e-10	3.95434e-10	3.726e-10
Ar0637	pmeAcP reductase	h[c] + nadph[c] + epmeACP[c] -> nadp[c] + pmeACP[c]	Biotin (B7) metabolism	4.41402e-10	0	2.76595e-13	1.10622e-12	1.93588e-12	2.76554e-12	1.10622e-11	1.93588e-11	2.76554e-11	1.10622e-10	1.93588e-10	2.76554e-10	3.59521e-10	3.59521e-10	4.41104e-10	4.18269e-10	3.95434e-10	3.726e-10
Ar0638	pimACP methyl esterase	h2o[c] + pmeACP[c] -> pimACP[c] + meoh[c]	Biotin (B7) metabolism	4.41402e-10	0	2.76595e-13	1.10622e-12	1.93588e-12	2.76554e-12	1.10622e-11	1.93588e-11	2.76554e-11	1.10622e-10	1.93588e-10	2.76554e-10	3.59521e-10	3.59521e-10	4.41104e-10	4.18269e-10	3.95434e-10	3.726e-10
Ar0639	8-amino-7-oxononanoate synthase	alaL[c] + pimACP[c] -> co2[c] + ACP[c] + 8aonn[c]	Biotin (B7) metabolism	4.41402e-10	0	2.76595e-13	1.10622e-12	1.93588e-12	2.76554e-12	1.10622e-11	1.93588e-11	2.76554e-11	1.10622e-10	1.93588e-10	2.76554e-10	3.59521e-10	3.59521e-10	4.41104e-10	4.18269e-10	3.95434e-10	3.726e-10
Ar0640	adenosylmethionine-8-amino-7-oxononanoate transaminase	amet[c] + 8aonn[c] -> amob[c] + dann[c]	Biotin (B7) metabolism	4.41402e-10	0	2.76595e-13	1.10622e-12	1.93588e-12	2.76554e-12	1.10622e-11	1.93588e-11	2.76554e-11	1.10622e-10	1.93588e-10	2.76554e-10	3.59521e-10	3.59521e-10	4.41104e-10	4.18269e-10	3.95434e-10	3.726e-10
Ar0641	dethiobiotin synthase	atp[c] + co2[c] + dann[c] -> adp[c] + 3 h[c] + pi[c] + dtbt[c]	Biotin (B7) metabolism	4.41402e-10	0	2.76595e-13	1.10622e-12	1.93588e-12	2.76554e-12	1.10622e-11	1.93588e-11	2.76554e-11	1.10622e-10	1.93588e-10	2.76554e-10	3.59521e-10	3.59521e-10	4.41104e-10	4.18269e-10	3.95434e-10	3.726e-10
Ar0642	biotin synthase	2 h[c] + 2 amet[c] + dtbt[c] -> 2 metL[c] + 2 dad5[c] + btn[c]	Biotin (B7) metabolism	4.41402e-10	0	2.76595e-13	1.10622e-12	1.93588e-12	2.76554e-12	1.10622e-11	1.93588e-11	2.76554e-11	1.10622e-10	1.93588e-10	2.76554e-10	3.59521e-10	3.59521e-10	4.41104e-10	4.18269e-10	3.95434e-10	3.726e-10
Ar0643	biotin-carboxyl carrier protein	atp[c] + 2 h[c] + btn[c] -> ppi[c] + btnamp[c]	Biotin (B7) metabolism	0	0	0	0	0	0	0	0	0	0	0	0	0	0	0	0	0	0
Ar0644	biotin-carboxyl carrier protein (haloc)	btnamp[c] + apoc[c] -> amp[c] + haloc[c]	Biotin (B7) metabolism	0	0	0	0	0	0	0	0	0	0	0	0	0	0	0	0	0	0
Ar0645	lipoic acid synthetase	2 amet[c] + ocACP[c] -> 2 metL[c] + 2 dad5[c] + lipoACP[c]	Lipoic acidmetabolism	0	0	0	0	0	0	0	0	0	0	0	0	0	0	0	0	0	0
Ar0646	lipoate-protein ligase B	lipoACP[c] + apop[c] -> ACP[c] + pn6liplys[c]	Lipoic acidmetabolism	0	0	0	0	0	0	0	0	0	0	0	0	0	0	0	0	0	0
Ar0647	lipoate-protein ligase A	apop[c] + lipoate[c] -> amp[c] + pn6liplys[c]	Lipoic acidmetabolism	0	0	0	0	0	0	0	0	0	0	0	0	0	0	0	0	0	0
Ar0648	cyclic pyranopterin phosphate synthas	h2o[c] + gtp[c] -> ppi[c] + cpmp[c]	Folate (B9) metabolism	0	0	0	0	0	0	0	0	0	0	0	0	0	0	0	0	0	0
Ar0649	molybdopterin synthase catalytic subunit	cpmp[c] + cu2[c] + 2 moadcosh[c] -> 5 h[c] + 2 moadcoo[c] + mpt[c]	Folate (B9) metabolism	0	0	0	0	0	0	0	0	0	0	0	0	0	0	0	0	0	0
Ar0650	GTP cyclohydrolase I	h2o[c] + gtp[c] -> h[c] + for[c] + ahdt[c]	Folate (B9) metabolism	1.07198e-09	0	6.71732e-13	2.68653e-12	4.70142e-12	6.71632e-12	2.68653e-11	4.70142e-11	6.71632e-11	0	4.70142e-10	6.71632e-10	0	0	1.07125e-09	1.0158e-09	9.60341e-10	9.04885e-10
Ar0651	6-pyruvoyl-tetrahydropterin synthase	4 h[c] + ahdt[c] -> pppi[c] + 6ptht[c]	Folate (B9) metabolism	0	0	0	0	0	0	0	0	0	0	0	0	0	0	0	0	0	0
Ar0652	crbxthpro synthase	h2o[c] + ahdt[c] -> acald[c] + pppi[c] + crbxthpro[c]	Folate (B9) metabolism	0	0	0	0	0	0	0	0	0	0	0	0	0	0	0	0	0	0
Ar0653	synthase	crbxthpro[c] -> nh4[c] + 7c7c[c]	Folate (B9) metabolism	0	0	0	0	0	0	0	0	0	0	0	0	0	0	0	0	0	0
Ar0654	7-cyano-7-deazaguanine synthase	atp[c] + nh4[c] + 7c7c[c] -> adp[c] + h[c] + h2o[c] + pi[c] + preq0[c]	Folate (B9) metabolism	0	0	0	0	0	0	0	0	0	0	0	0	0	0	0	0	0	0
Ar0655	7-cyano-7-deazaguanine reductase	3 h[c] + 2 nadph[c] + preq0[c] -> 2 nadp[c] + preq1[c]	Folate (B9) metabolism	0	0	0	0	0	0	0	0	0	0	0	0	0	0	0	0	0	0
Ar0656	phosphodiesterase	3 h2o[c] + ahdt[c] -> 2 h[c] + 3 pi[c] + dhnpt[c]	Folate (B9) metabolism	1.07198e-09	0	6.71732e-13	2.68653e-12	4.70142e-12	6.71632e-12	2.68653e-11	4.70142e-11	6.71632e-11	0	4.70142e-10	6.71632e-10	0	0	1.07125e-09	1.0158e-09	9.60341e-10	9.04885e-10
Ar0657	dihydroneopterin aldolase	dhnpt[c] -> gcald[c] + 6hdp[c]	Folate (B9) metabolism	1.07198e-09	0	6.71732e-13	2.68653e-12	4.70142e-12	6.71632e-12	2.68653e-11	4.70142e-11	6.71632e-11	0	4.70142e-10	6.71632e-10	0	0	1.07125e-09	1.0158e-09	9.60341e-10	9.04885e-10
Ar0658	7,8-dihydro-6-hydroxymethylpterin-pyrophosphokinase	atp[c] + 2 h[c] + 6hdp[c] -> amp[c] + 2a4h6h78dd[c]	Folate (B9) metabolism	1.07198e-09	0	6.71732e-13	2.68653e-12	4.70142e-12	6.71632e-12	2.68653e-11	4.70142e-11	6.71632e-11	0	4.70142e-10	6.71632e-10	0	0	1.07125e-09	1.0158e-09	9.60341e-10	9.04885e-10
Ar0659	dihydropteroate synthase	2a4h6h78dd[c] + 4abz[c] -> 3 h[c] + ppi[c] + dhpt[c]	Folate (B9) metabolism	0	0	6.71732e-13	2.68653e-12	4.70142e-12	6.71632e-12	2.68653e-11	4.70142e-11	6.71632e-11	0	4.70142e-10	6.71632e-10	0	0	0	0	0	0
Ar0660	folylpolyglutamate synthase	atp[c] + gluL[c] + dhpt[c] -> adp[c] + h[c] + pi[c] + dhf[c]	Folate (B9) metabolism	1.07198e-09	0	6.71732e-13	2.68653e-12	4.70142e-12	6.71632e-12	2.68653e-11	4.70142e-11	6.71632e-11	2.68653e-10	4.70142e-10	6.71632e-10	8.73121e-10	8.73121e-10	1.07125e-09	1.0158e-09	9.60341e-10	9.04885e-10
Ar0661	aminodeoxychorismate synthase	glnL[c] + chor[c] -> gluL[c] + 4adcho[c]	Folate (B9) metabolism	1.07198e-09	0	6.71732e-13	2.68653e-12	4.70142e-12	6.71632e-12	2.68653e-11	4.70142e-11	6.71632e-11	0	4.70142e-10	6.71632e-10	0	0	1.07125e-09	1.0158e-09	9.60341e-10	9.04885e-10
Ar0662	4-aminobenzoate synthase	4adcho[c] -> h[c] + pyr[c] + 4abz[c]	Folate (B9) metabolism	1.07198e-09	0	6.71732e-13	2.68653e-12	4.70142e-12	6.71632e-12	2.68653e-11	4.70142e-11	6.71632e-11	0	4.70142e-10	6.71632e-10	0	0	1.07125e-09	1.0158e-09	9.60341e-10	9.04885e-10
Ar0663	dihydropteroate synthase	2a4h6h78dd[c] + 4abz[c] -> h2o[c] + dhpt[c]	Folate (B9) metabolism	1.07198e-09	0	0	0	0	0	0	0	0	0	0	0	0	0	1.07125e-09	1.0158e-09	9.60341e-10	9.04885e-10
Ar0664	aminomethyltransferase	methf[c] -> h2o[c] + 5fthf[c]	Folate (B9) metabolism	0	0	0	0	0	0	0	0	0	0	0	0	0	0	0	0	0	0
Ar0665	5-formyltetrahydrofolate cyclo-ligase	atp[c] + 5fthf[c] -> adp[c] + pi[c] + methf[c]	Folate (B9) metabolism	0	0	0	0	0	0	0	0	0	0	0	0	0	0	0	0	0	0
Ar0666	methylenetetrahydrofolate dehydrogenase (NADP+) (10fthf)	h[c] + 10fthf[c] <=> h2o[c] + methf[c]	Folate (B9) metabolism	-0.00775719	0	-4.86013e-06	-1.94406e-05	-3.40211e-05	-4.86015e-05	-0.000194406	-0.000340211	-0.000486015	-0.00194406	-0.00340211	-0.00486015	-0.0063182	-0.0063182	-0.00775194	-0.00735064	-0.00694935	-0.00654805
Ar0667	methylenetetrahydrofolate dehydrogenase (NADP+) (nadp)	nadph[c] + methf[c] <=> nadp[c] + mlthf[c]	Folate (B9) metabolism	-0.00775719	0	-4.86013e-06	-1.94406e-05	-3.40211e-05	-4.86015e-05	-0.000194406	-0.000340211	-0.000486015	-0.00194406	-0.00340211	-0.00486015	-0.0063182	-0.0063182	-0.00775194	-0.00735064	-0.00694935	-0.00654805
Ar0668	methylenetetrahydrofolate reductase (nadph)	2 h[c] + nadph[c] + mlthf[c] -> nadp[c] + 5mthf[c]	Folate (B9) metabolism	0.00248012	0	1.55411e-06	6.21553e-06	1.08772e-05	1.55388e-05	6.21553e-05	0.000108772	0.000155388	0.000621553	0.00108772	0.00155388	0.00202005	0.00202005	0.00247844	0.00235014	0.00222184	0.00209354
Ar0669	formyltetrahydrofolate deformylase	h2o[c] + 10fthf[c] -> h[c] + for[c] + thf[c]	Folate (B9) metabolism	0.000329968	0	2.0751e-07	8.26945e-07	1.44715e-06	2.06736e-06	8.26945e-06	1.44715e-05	2.06736e-05	8.26948e-05	0.000144715	0.000206736	0.000268758	0.000268758	0.000329744	0.000312674	0.000295604	0.000278534
Ar0670	GTPase EngC	h2o[c] + ahdt[c] -> h[c] + ppi[c] + dhpmp[c]	Folate (B9) metabolism	0	0	0	0	0	0	0	0	0	0	0	0	0	0	0	0	0	0
Ar0671	isochorismate synthase	chor[c] <=> ichor[c]	Quinone (K1 K2) biosynthesis	6.30621e-10	0	3.41061e-13	1.59162e-12	2.72848e-12	3.97904e-12	1.58025e-11	2.76259e-11	3.9563e-11	1.58025e-10	2.766e-10	3.95062e-10	5.13637e-10	5.13637e-10	6.30166e-10	5.97538e-10	5.6491e-10	5.32282e-10
Ar0672	2sehchc synthase	4 h[c] + akg[c] + ichor[c] -> co2[c] + 2sehchc[c]	Quinone (K1 K2) biosynthesis	6.30575e-10	0	3.95136e-13	1.58031e-12	2.76554e-12	3.95078e-12	1.58031e-11	2.76554e-11	3.95078e-11	1.58031e-10	2.76554e-10	3.95078e-10	5.13601e-10	5.13601e-10	6.30149e-10	5.97528e-10	5.64906e-10	5.32285e-10
Ar0673	2shchc synthase	2sehchc[c] -> 3 h[c] + pyr[c] + 2shchc[c]	Quinone (K1 K2) biosynthesis	6.30575e-10	0	3.95136e-13	1.58031e-12	2.76554e-12	3.95078e-12	1.58031e-11	2.76554e-11	3.95078e-11	1.58031e-10	2.76554e-10	3.95078e-10	5.13601e-10	5.13601e-10	6.30149e-10	5.97528e-10	5.64906e-10	5.32285e-10
Ar0674	O-succinylbenzoate synthase	2shchc[c] -> h2o[c] + sucbz[c]	Quinone (K1 K2) biosynthesis	6.30575e-10	0	3.95136e-13	1.58031e-12	2.76554e-12	3.95078e-12	1.58031e-11	2.76554e-11	3.95078e-11	1.58031e-10	2.76554e-10	3.95078e-10	5.13601e-10	5.13601e-10	6.30149e-10	5.97528e-10	5.64906e-10	5.32285e-10
Ar0675	O-succinylbenzoic acid-CoA ligase	atp[c] + coa[c] + sucbz[c] -> amp[c] + ppi[c] + sbzcoa[c]	Quinone (K1 K2) biosynthesis	6.30575e-10	0	3.95136e-13	1.58031e-12	2.76554e-12	3.95078e-12	1.58031e-11	2.76554e-11	3.95078e-11	1.58031e-10	2.76554e-10	3.95078e-10	5.13601e-10	5.13601e-10	6.30149e-10	5.97528e-10	5.64906e-10	5.32285e-10
Ar0676	1,4-dihydroxy-2-naphthoate synthase	h[c] + sbzcoa[c] -> h2o[c] + 14dhncoa[c]	Quinone (K1 K2) biosynthesis	6.30575e-10	0	3.95136e-13	1.58031e-12	2.76554e-12	3.95078e-12	1.58031e-11	2.76554e-11	3.95078e-11	1.58031e-10	2.76554e-10	3.95078e-10	5.13601e-10	5.13601e-10	6.30149e-10	5.97528e-10	5.64906e-10	5.32285e-10
Ar0677	1,4-dihydroxy-2-naphthoyl-CoA hydrolase	h2o[c] + 14dhncoa[c] -> h[c] + coa[c] + dhna[c]	Quinone (K1 K2) biosynthesis	6.30575e-10	0	3.95136e-13	1.58031e-12	2.76554e-12	3.95078e-12	1.58031e-11	2.76554e-11	3.95078e-11	1.58031e-10	2.76554e-10	3.95078e-10	5.13601e-10	5.13601e-10	6.30149e-10	5.97528e-10	5.64906e-10	5.32285e-10
Ar0678	4-hydroxybenzoate-octaprenyl transferase (dhna)	dhna[c] + octdp[c] -> h[c] + co2[c] + ppi[c] + 2dmmq8[c]	Quinone (K1 K2) biosynthesis	0	0	0	0	0	0	0	0	0	0	0	0	0	0	0	0	0	0
Ar0679	2-heptaprenyl-1,4-naphthoquinone methyltransferase	amet[c] + 2dmmq8[c] -> h[c] + ahcys[c] + mqn8[c]	Quinone (K1 K2) biosynthesis	0	0	0	0	0	0	0	0	0	0	0	0	0	0	0	0	0	0
Ar0680	4-hydroxybenzoate-octaprenyl transferase (dhna)	pPP[c] + dhna[c] -> 2 h[c] + co2[c] + ppi[c] + 2p14n[c]	Quinone (K1 K2) biosynthesis	6.30575e-10	0	3.95136e-13	1.58031e-12	2.76554e-12	3.95078e-12	1.58031e-11	2.76554e-11	3.95078e-11	1.58031e-10	2.76554e-10	3.95078e-10	5.13601e-10	5.13601e-10	6.30149e-10	5.97528e-10	5.64906e-10	5.32285e-10
Ar0681	prepilin peptidase (2-p14n)	amet[c] + 2p14n[c] -> h[c] + ahcys[c] + phqn[c]	Quinone (K1 K2) biosynthesis	6.30575e-10	0	3.95136e-13	1.58031e-12	2.76554e-12	3.95078e-12	1.58031e-11	2.76554e-11	3.95078e-11	1.58031e-10	2.76554e-10	3.95078e-10	5.13601e-10	5.13601e-10	6.30149e-10	5.97528e-10	5.64906e-10	5.32285e-10
Ar0682	chorismate lyase	chor[c] -> pyr[c] + 4hbz[c]	Quinone (K1 K2) biosynthesis	0	0	0	0	0	0	0	0	0	0	0	0	0	0	0	0	0	0
Ar0683	4-hydroxybenzoate-octaprenyl transferase (4hbz)	octdp[c] + 4hbz[c] -> ppi[c] + 3ophb[c]	Quinone (K1 K2) biosynthesis	0	0	0	0	0	0	0	0	0	0	0	0	0	0	0	0	0	0
Ar0684	3-polyprenyl-4-hydroxybenzoate carboxy-lyase	h[c] + 3ophb[c] -> co2[c] + 2oph[c]	Quinone (K1 K2) biosynthesis	0	0	0	0	0	0	0	0	0	0	0	0	0	0	0	0	0	0
Ar0685	2-Octaprenylphenol hydroxylase	2 h[c] + o2[c] + 2oph[c] -> h2o[c] + 2ohph[c]	Quinone (K1 K2) biosynthesis	0	0	0	0	0	0	0	0	0	0	0	0	0	0	0	0	0	0
Ar0686	2-octaprenyl-6-hydroxyphenol methylase	amet[c] + 2ohph[c] -> h[c] + ahcys[c] + 2omph[c]	Quinone (K1 K2) biosynthesis	0	0	0	0	0	0	0	0	0	0	0	0	0	0	0	0	0	0
Ar0687	beta-carotene hydroxylase (2omph)	o2[c] + 2omph[c] -> h2o[c] + 2o6me14b[c]	Quinone (K1 K2) biosynthesis	0	0	0	0	0	0	0	0	0	0	0	0	0	0	0	0	0	0
Ar0688	prepilin peptidase (2o6me14b)	amet[c] + 2o6me14b[c] -> h[c] + ahcys[c] + 2o3m6m14b[c]	Quinone (K1 K2) biosynthesis	0	0	0	0	0	0	0	0	0	0	0	0	0	0	0	0	0	0
Ar0689	beta-carotene hydroxylase (2o3m6m14b)	2 h[c] + o2[c] + 2o3m6m14b[c] -> h2o[c] + 2o3m5h6m[c]	Quinone (K1 K2) biosynthesis	0	0	0	0	0	0	0	0	0	0	0	0	0	0	0	0	0	0
Ar0690	3-demethylubiquinone-9 3-methyltransferase	amet[c] + 2o3m5h6m[c] -> h[c] + q8[c] + ahcys[c]	Quinone (K1 K2) biosynthesis	0	0	0	0	0	0	0	0	0	0	0	0	0	0	0	0	0	0
Ar0691	homogentisate solanyltransferase	25dhpl[c] + alltnd[c] -> 3 h[c] + co2[c] + ppi[c] + 2m6s14b[c]	Quinone (K1 K2) biosynthesis	0	0	0	0	0	0	0	0	0	0	0	0	0	0	0	0	0	0
Ar0692	2-methyl-6-phytylbenzoquinone methyltransferase	amet[c] + 2m6s14b[c] -> 3 h[c] + ahcys[c] + pqn9[c]	Quinone (K1 K2) biosynthesis	0	0	0	0	0	0	0	0	0	0	0	0	0	0	0	0	0	0
Ar0693	4-hydroxybenzoate-octaprenyl transferase (25dhpl)	25dhpl[c] + pPP[c] -> h[c] + co2[c] + ppi[c] + 2m6pq[c]	Tocopherol biosynthesis	3.02928e-07	0	1.89823e-10	7.59181e-10	1.32857e-09	1.89795e-09	7.59181e-09	1.32857e-08	1.89795e-08	7.59181e-08	1.32857e-07	1.89795e-07	2.46734e-07	2.46734e-07	3.02723e-07	2.87052e-07	2.71381e-07	2.5571e-07
Ar0694	tocopherol cyclase (2m6pq)	2m6pq[c] -> dtpr[c]	Tocopherol biosynthesis	0	0	0	0	0	0	0	0	0	0	0	0	0	0	0	0	0	0
Ar0695	gamma-tocopherol methyltransferase (d-tpr)	amet[c] + dtpr[c] -> h[c] + ahcys[c] + btpr[c]	Tocopherol biosynthesis	0	0	0	0	0	0	0	0	0	0	0	0	0	0	0	0	0	0
Ar0696	prepilin peptidase (2m6pq)	amet[c] + 2m6pq[c] -> h[c] + ahcys[c] + 23dim5p[c]	Tocopherol biosynthesis	3.02928e-07	0	1.89823e-10	7.59181e-10	1.32857e-09	1.89795e-09	7.59181e-09	1.32857e-08	1.89795e-08	7.59181e-08	1.32857e-07	1.89795e-07	2.46734e-07	2.46734e-07	3.02723e-07	2.87052e-07	2.71381e-07	2.5571e-07
Ar0697	tocopherol cyclase (23dim5p)	23dim5p[c] -> gtpr[c]	Tocopherol biosynthesis	3.02928e-07	0	1.89823e-10	7.59181e-10	1.32857e-09	1.89795e-09	7.59181e-09	1.32857e-08	1.89795e-08	7.59181e-08	1.32857e-07	1.89795e-07	2.46734e-07	2.46734e-07	3.02723e-07	2.87052e-07	2.71381e-07	2.5571e-07
Ar0698	gamma-tocopherol methyltransferase (g-tpr)	amet[c] + gtpr[c] -> h[c] + ahcys[c] + atpr[c]	Tocopherol biosynthesis	3.02928e-07	0	1.89823e-10	7.59181e-10	1.32857e-09	1.89795e-09	7.59181e-09	1.32857e-08	1.89795e-08	7.59181e-08	1.32857e-07	1.89795e-07	2.46734e-07	2.46734e-07	3.02723e-07	2.87052e-07	2.71381e-07	2.5571e-07
Ar0699	glutamyl-tRNA synthetase	atp[c] + gluL[c] + trnaglu[c] -> amp[c] + ppi[c] + glutrna[c]	Porphyrin and chlorophyll metabolism	0.00105452	0.19988	0.199733	0.199293	0.198852	0.198411	0.194004	0.189597	0.18519	0.000264278	0.000462487	0.000660696	0.00889758	0.00889758	0.00105381	0.000999257	0.000944704	0.000890151
Ar0700	glutamyl-tRNA reductase	h[c] + nadph[c] + glutrna[c] -> nadp[c] + trnaglu[c] + glu1sa[c]	Porphyrin and chlorophyll metabolism	0.00105452	0.19988	0.199733	0.199293	0.198852	0.198411	0.194004	0.189597	0.18519	0.000264278	0.000462487	0.000660696	0.00889758	0.00889758	0.00105381	0.000999257	0.000944704	0.000890151
Ar0701	glutamate-1-semialdehyde 2,1-aminomutase	glu1sa[c] <=> 5aop[c]	Porphyrin and chlorophyll metabolism	0.00105452	0.19988	0.199733	0.199293	0.198852	0.198411	0.194004	0.189597	0.18519	0.000264278	0.000462487	0.000660696	0.00889758	0.00889758	0.00105381	0.000999257	0.000944704	0.000890151
Ar0702	porphobilinogen synthase (5-aminolevulinate dehydratase)	2 5aop[c] -> h[c] + 2 h2o[c] + ppbng[c]	Porphyrin and chlorophyll metabolism	0.000527262	0.0999401	0.0998667	0.0996463	0.099426	0.0992056	0.0970021	0.0947986	0.092595	0.000132139	0.000231244	0.000330348	0.00444879	0.00444879	0.000526905	0.000499629	0.000472352	0.000445076
Ar0703	porphobilinogen deaminase (hydroxymethylbilane synthase, preuroporphyrinogen synthase)	h2o[c] + 4 ppbng[c] -> 4 nh3[c] + hmbil[c]	Porphyrin and chlorophyll metabolism	0.000131815	0.024985	0.0249667	0.0249116	0.0248565	0.0248014	0.0242505	0.0236996	0.0231488	3.30348e-05	5.78109e-05	8.2587e-05	0.0011122	0.0011122	0.000131726	0.000124907	0.000118088	0.000111269
Ar0704	bifunctional uroporphyrinogen-III C-methyltransferase (hmbil)	hmbil[c] -> h2o[c] + uppg3[c]	Porphyrin and chlorophyll metabolism	0.000131815	0.024985	0.0249667	0.0249116	0.0248565	0.0248014	0.0242505	0.0236996	0.0231488	3.30348e-05	5.78109e-05	8.2587e-05	0.0011122	0.0011122	0.000131726	0.000124907	0.000118088	0.000111269
Ar0705	uroporphyrinogen decarboxylase	4 h[c] + uppg3[c] -> 4 co2[c] + cpppg3[c]	Porphyrin and chlorophyll metabolism	0.000131815	0.024985	0.0249667	0.0249116	0.0248565	0.0248014	0.0242505	0.0236996	0.0231488	3.30346e-05	5.78105e-05	8.25864e-05	0.0011122	0.0011122	0.000131725	0.000124906	0.000118087	0.000111268
Ar0706	pppg9 oxidase	2 h[c] + o2[c] + cpppg3[c] -> 2 h2o[c] + 2 co2[c] + pppg9[c]	Porphyrin and chlorophyll metabolism	0.000131815	0.024985	0.0249667	0.0249116	0.0248565	0.0248014	0.0242505	0.0236996	0.0231488	3.30346e-05	5.78105e-05	8.25864e-05	0.0011122	0.0011122	0.000131725	0.000124906	0.000118087	0.000111268
Ar0707	oxygene pppg9 oxidase	2 amet[c] + cpppg3[c] -> 2 co2[c] + 2 metL[c] + 2 dad5[c] + pppg9[c]	Porphyrin and chlorophyll metabolism	0	0	0	0	0	0	0	0	0	0	0	0	0	0	0	0	0	0
Ar0708	protoporphyrinogen oxidase (pppg9)	3 o2[c] + pppg9[c] -> 3 h2o2[c] + ppp9[c]	Porphyrin and chlorophyll metabolism	0.000131815	0.024985	0.0249667	0.0249116	0.0248565	0.0248014	0.0242505	0.0236996	0.0231488	3.30346e-05	5.78105e-05	8.25864e-05	0.0011122	0.0011122	0.000131725	0.000124906	0.000118087	0.000111268
Ar0709	ferrochelatase	ppp9[c] + fe2[c] -> 2 h[c] + pheme[c]	Porphyrin and chlorophyll metabolism	5.86394e-05	0.024985	0.0249666	0.0249114	0.0248562	0.024801	0.0242487	0.0236964	0.0231442	1.46959e-05	2.57178e-05	3.67397e-05	0.0010526	0.0010526	5.85998e-05	5.55662e-05	5.25327e-05	4.94991e-05
Ar0710	protoheme IX farnesyltransferase	h2o[c] + frdp[c] + pheme[c] -> ppi[c] + hemeo[c]	Porphyrin and chlorophyll metabolism	0	0	0	0	0	0	0	0	0	0	0	0	0	0	0	0	0	0
Ar0711	cytochrome c oxidase assembly protein subunit 15	h2o[c] + hemeo[c] -> 4 h[c] + hemea[c]	Porphyrin and chlorophyll metabolism	0	0	0	0	0	0	0	0	0	0	0	0	0	0	0	0	0	0
Ar0712	sirohydrochlorin cobaltochelatase	5 h[c] + scl[c] + cobalt2[c] -> cp2[c]	Porphyrin and chlorophyll metabolism	0	0	0	0	0	0	0	0	0	0	0	0	0	0	0	0	0	0
Ar0713	S-adenosyl-methionineprecorrin-2 methyltransferase	h[c] + amet[c] + cp2[c] -> ahcys[c] + cp3[c]	Porphyrin and chlorophyll metabolism	0	0	0	0	0	0	0	0	0	0	0	0	0	0	0	0	0	0
Ar0714	Precorrin-3B C17-methyltransferase (cp3)	amet[c] + cp3[c] -> h[c] + ahcys[c] + cp4[c]	Porphyrin and chlorophyll metabolism	0	0	0	0	0	0	0	0	0	0	0	0	0	0	0	0	0	0
Ar0715	precorrin-4 C11-methyltransferase (cp4)	amet[c] + cp4[c] -> h[c] + ahcys[c] + cp5A[c]	Porphyrin and chlorophyll metabolism	0	0	0	0	0	0	0	0	0	0	0	0	0	0	0	0	0	0
Ar0716	Precorrin-3B C17-methyltransferase (cp5A)	h2o[c] + cp5A[c] -> acald[c] + cp5b[c]	Porphyrin and chlorophyll metabolism	0	0	0	0	0	0	0	0	0	0	0	0	0	0	0	0	0	0
Ar0717	prepilin peptidase (cp5b)	amet[c] + cp5b[c] -> ahcys[c] + cp6a[c]	Porphyrin and chlorophyll metabolism	0	0	0	0	0	0	0	0	0	0	0	0	0	0	0	0	0	0
Ar0718	precorrin-6X reductase (cp6a)	h[c] + nadph[c] + cp6a[c] -> nadp[c] + cp6b[c]	Porphyrin and chlorophyll metabolism	0	0	0	0	0	0	0	0	0	0	0	0	0	0	0	0	0	0
Ar0719	precorrin-6y C5, 15-methyltransferase (cp6b)	amet[c] + cp6b[c] -> h[c] + co2[c] + ahcys[c] + cp7[c]	Porphyrin and chlorophyll metabolism	0	0	0	0	0	0	0	0	0	0	0	0	0	0	0	0	0	0
Ar0720	precorrin-6y C5, 15-methyltransferase (cp7)	amet[c] + cp7[c] -> h[c] + ahcys[c] + cp8x[c]	Porphyrin and chlorophyll metabolism	0	0	0	0	0	0	0	0	0	0	0	0	0	0	0	0	0	0
Ar0721	cobalt-dependent transcriptional regulator CoaR (cp8x)	cp8x[c] -> cbrn[c]	Porphyrin and chlorophyll metabolism	0	0	0	0	0	0	0	0	0	0	0	0	0	0	0	0	0	0
Ar0722	hydrogenobyrinic acid a,c-diamide synthase (glutamine -hydrolysing) (cbrn)	2 atp[c] + 2 h2o[c] + 2 glnL[c] + cbrn[c] -> 2 adp[c] + 5 h[c] + 2 pi[c] + 2 gluL[c] + cobIIacd[c]	Porphyrin and chlorophyll metabolism	0	0	0	0	0	0	0	0	0	0	0	0	0	0	0	0	0	0
Ar0723	heme oxygenase	2 h[c] + 3 nadph[c] + 3 o2[c] + pheme[c] -> 3 h2o[c] + 3 nadp[c] + co[c] + fe2[c] + biIXa[c]	Phycocyanobilin biosynthesis	5.86394e-05	0.024985	0.0249666	0.0249114	0.0248562	0.024801	0.0242487	0.0236964	0.0231442	1.46959e-05	2.57178e-05	3.67397e-05	0.0010526	0.0010526	5.85998e-05	5.55662e-05	5.25327e-05	4.94991e-05
Ar0724	3Z-phycocyanobilin ferredoxin oxidoreductase	4 h[c] + 4 redfer[c] + biIXa[c] -> 4 oxifer[c] + 3zpcy[c]	Phycocyanobilin biosynthesis	5.86394e-05	0.024985	0.0249666	0.0249114	0.0248562	0.024801	0.0242487	0.0236964	0.0231442	1.46959e-05	2.57178e-05	3.67397e-05	0.0010526	0.0010526	5.85998e-05	5.55662e-05	5.25327e-05	4.94991e-05
Ar0725	biliverdin reductase	h[c] + nadph[c] + biIXa[c] -> nadp[c] + bilirub[c]	Phycocyanobilin biosynthesis	0	0	0	0	0	0	0	0	0	0	0	0	0	0	0	0	0	0
Ar0726	Magnesium protoporphyrin IX chelatase subunit I	atp[c] + h2o[c] + ppp9[c] + mg2[c] -> adp[c] + h[c] + pi[c] + Mgpp[c]	Chlorophyllide a biosynthesis	7.31751e-05	0	4.58536e-08	1.83387e-07	3.20927e-07	4.58468e-07	1.83387e-06	3.20927e-06	4.58468e-06	1.83387e-05	3.20927e-05	4.58468e-05	5.96008e-05	5.96008e-05	7.31256e-05	6.93401e-05	6.55545e-05	6.1769e-05
Ar0727	S-adenosylmethionine-Mg-protoporphyrin IX methyltransferase	amet[c] + Mgpp[c] -> h[c] + ahcys[c] + Mgppme[c]	Chlorophyllide a biosynthesis	7.31751e-05	0	4.58536e-08	1.83387e-07	3.20927e-07	4.58468e-07	1.83387e-06	3.20927e-06	4.58468e-06	1.83387e-05	3.20927e-05	4.58468e-05	5.96008e-05	5.96008e-05	7.31256e-05	6.93401e-05	6.55545e-05	6.1769e-05
Ar0728	Mg-protoporphyrin IX monomethyl ester oxidative cyclase (Mg-ppme)	nadph[c] + o2[c] + Mgppme[c] -> h2o[c] + nadp[c] + 131hmpIX13me[c]	Chlorophyllide a biosynthesis	7.31751e-05	0	4.58536e-08	1.83387e-07	3.20927e-07	4.58468e-07	1.83387e-06	3.20927e-06	4.58468e-06	1.83387e-05	3.20927e-05	4.58468e-05	5.96008e-05	5.96008e-05	7.31256e-05	6.93401e-05	6.55545e-05	6.1769e-05
Ar0729	Mg-protoporphyrin IX monomethyl ester oxidative cyclase 131-hmp-IX-13-me)	h[c] + nadph[c] + o2[c] + 131hmpIX13me[c] -> 2 h2o[c] + nadp[c] + 131ompIX13me[c]	Chlorophyllide a biosynthesis	7.31751e-05	0	4.58536e-08	1.83387e-07	3.20927e-07	4.58468e-07	1.83387e-06	3.20927e-06	4.58468e-06	1.83387e-05	3.20927e-05	4.58468e-05	5.96008e-05	5.96008e-05	7.31256e-05	6.93401e-05	6.55545e-05	6.1769e-05
Ar0730	Mg-protoporphyrin IX monomethyl ester oxidative cyclase (131-omp-IX-13-me)	2 h[c] + nadph[c] + o2[c] + 131ompIX13me[c] -> 2 h2o[c] + nadp[c] + dpllidea[c]	Chlorophyllide a biosynthesis	7.31751e-05	0	4.58536e-08	1.83387e-07	3.20927e-07	4.58468e-07	1.83387e-06	3.20927e-06	4.58468e-06	1.83387e-05	3.20927e-05	4.58468e-05	5.96008e-05	5.96008e-05	7.31256e-05	6.93401e-05	6.55545e-05	6.1769e-05
Ar0731	coenzyme F420 hydrogenase	h[c] + nadph[c] + dpllidea[c] -> nadp[c] + mpllidea[c]	Chlorophyllide a biosynthesis	7.31751e-05	0	4.58536e-08	1.83387e-07	3.20927e-07	4.58468e-07	1.83387e-06	3.20927e-06	4.58468e-06	1.83387e-05	3.20927e-05	4.58468e-05	5.96008e-05	5.96008e-05	7.31256e-05	6.93401e-05	6.55545e-05	6.1769e-05
Ar0732	light-dependent NADPH-protochlorophyllide oxidoreductase	h[c] + nadph[c] + mpllidea[c] -> nadp[c] + chllidea[c]	Chlorophyllide a biosynthesis	7.31751e-05	0	0	0	0	0	0	0	0	1.83387e-05	3.20927e-05	4.58468e-05	5.96008e-05	5.96008e-05	7.31256e-05	6.93401e-05	6.55545e-05	6.1769e-05
Ar0733	light-independent protochlorophyllide reductase	2 adp[c] + 2 pi[c] + oxifer[c] + mpllidea[c] -> 2 atp[c] + redfer[c] + chllidea[c]	Chlorophyllide a biosynthesis	0	0	4.58536e-08	1.83387e-07	3.20927e-07	4.58468e-07	1.83387e-06	3.20927e-06	4.58468e-06	0	0	0	0	0	0	0	0	0
Ar0734	chlorophyll a synthase	pPP[c] + chllidea[c] -> h[c] + ppi[c] + chlolla[c]	Chlorophyllide a biosynthesis	7.31751e-05	0	4.58536e-08	1.83387e-07	3.20927e-07	4.58468e-07	1.83387e-06	3.20927e-06	4.58468e-06	1.83387e-05	3.20927e-05	4.58468e-05	5.96008e-05	5.96008e-05	7.31256e-05	6.93401e-05	6.55545e-05	6.1769e-05
Ar0735	bifunctional uroporphyrinogen-III C-methyltransferase (uppg3)	2 amet[c] + uppg3[c] -> h[c] + 2 ahcys[c] + dscl[c]	Vitamin B12 biosynthesis	8.82805e-10	0	5.53191e-13	2.21243e-12	3.87176e-12	5.53109e-12	2.21243e-11	3.87176e-11	5.53109e-11	2.21243e-10	3.87176e-10	5.53109e-10	7.19041e-10	7.19041e-10	8.82208e-10	8.36539e-10	7.90869e-10	7.45199e-10
Ar0736	precorrin-2 C20-methyltransferase (dscl)	6 h[c] + amet[c] + dscl[c] -> ahcys[c] + pcr3a[c]	Vitamin B12 biosynthesis	8.82805e-10	0	5.53191e-13	2.21243e-12	3.87176e-12	5.53109e-12	2.21243e-11	3.87176e-11	5.53109e-11	2.21243e-10	3.87176e-10	5.53109e-10	7.19041e-10	7.19041e-10	8.82208e-10	8.36539e-10	7.90869e-10	7.45199e-10
Ar0737	precorrin-3B synthase	h[c] + nadh[c] + o2[c] + pcr3a[c] -> h2o[c] + nad[c] + pcr3b[c]	Vitamin B12 biosynthesis	8.82805e-10	0	5.53191e-13	2.21243e-12	3.87176e-12	5.53109e-12	2.21243e-11	3.87176e-11	5.53109e-11	2.21243e-10	3.87176e-10	5.53109e-10	7.19041e-10	7.19041e-10	8.82208e-10	8.36539e-10	7.90869e-10	7.45199e-10
Ar0738	Precorrin-3B C17-methyltransferase (pcr3b)	amet[c] + pcr3b[c] -> h[c] + ahcys[c] + pcr4[c]	Vitamin B12 biosynthesis	8.82805e-10	0	5.53191e-13	2.21243e-12	3.87176e-12	5.53109e-12	2.21243e-11	3.87176e-11	5.53109e-11	2.21243e-10	3.87176e-10	5.53109e-10	7.19041e-10	7.19041e-10	8.82208e-10	8.36539e-10	7.90869e-10	7.45199e-10
Ar0739	precorrin-4 C11-methyltransferase (pcp4)	amet[c] + pcr4[c] -> h[c] + ahcys[c] + pcr5[c]	Vitamin B12 biosynthesis	8.82805e-10	0	5.53191e-13	2.21243e-12	3.87176e-12	5.53109e-12	2.21243e-11	3.87176e-11	5.53109e-11	2.21243e-10	3.87176e-10	5.53109e-10	7.19041e-10	7.19041e-10	8.82208e-10	8.36539e-10	7.90869e-10	7.45199e-10
Ar0740	precorrin-2 C20-methyltransferase (pcr5)	h2o[c] + amet[c] + pcr5[c] -> ac[c] + ahcys[c] + pcr6a[c]	Vitamin B12 biosynthesis	8.82805e-10	0	5.53191e-13	2.21243e-12	3.87176e-12	5.53109e-12	2.21243e-11	3.87176e-11	5.53109e-11	2.21243e-10	3.87176e-10	5.53109e-10	7.19041e-10	7.19041e-10	8.82208e-10	8.36539e-10	7.90869e-10	7.45199e-10
Ar0741	precorrin-6X reductase (pcr6a)	h[c] + nadph[c] + pcr6a[c] -> nadp[c] + pcr6b[c]	Vitamin B12 biosynthesis	8.82805e-10	0	5.53191e-13	2.21243e-12	3.87176e-12	5.53109e-12	2.21243e-11	3.87176e-11	5.53109e-11	2.21243e-10	3.87176e-10	5.53109e-10	7.19041e-10	7.19041e-10	8.82208e-10	8.36539e-10	7.90869e-10	7.45199e-10
Ar0742	precorrin-6y C5, 15-methyltransferase (pcr6b)	2 amet[c] + pcr6b[c] -> h[c] + co2[c] + 2 ahcys[c] + pcr8x[c]	Vitamin B12 biosynthesis	8.82805e-10	0	5.53191e-13	2.21243e-12	3.87176e-12	5.53109e-12	2.21243e-11	3.87176e-11	5.53109e-11	2.21243e-10	3.87176e-10	5.53109e-10	7.19041e-10	7.19041e-10	8.82208e-10	8.36539e-10	7.90869e-10	7.45199e-10
Ar0743	cobalt-dependent transcriptional regulator CoaR (pcr8x)	pcr8x[c] <=> hdgbr[c]	Vitamin B12 biosynthesis	8.82778e-10	0	5.68434e-13	2.16005e-12	3.86535e-12	5.57066e-12	2.21689e-11	3.87672e-11	5.53655e-11	2.21235e-10	3.87217e-10	5.53086e-10	7.19069e-10	7.19069e-10	8.8221e-10	8.36508e-10	7.90919e-10	7.45217e-10
Ar0744	hydrogenobyrinic acid a,c-diamide synthase (glutamine -hydrolysing) (hdgbr)	2 atp[c] + 2 h2o[c] + 2 glnL[c] + hdgbr[c] -> 2 adp[c] + 4 h[c] + 2 pi[c] + 2 gluL[c] + hdgbrac[c]	Vitamin B12 biosynthesis	8.82805e-10	0	5.53191e-13	2.21243e-12	3.87176e-12	5.53109e-12	2.21243e-11	3.87176e-11	5.53109e-11	2.21243e-10	3.87176e-10	5.53109e-10	7.19041e-10	7.19041e-10	8.82208e-10	8.36539e-10	7.90869e-10	7.45199e-10
Ar0745	cobaltochelatase CobN	atp[c] + h2o[c] + cobalt2[c] + hdgbrac[c] -> adp[c] + h[c] + pi[c] + cobIIacd[c]	Vitamin B12 biosynthesis	8.82805e-10	0	5.53191e-13	2.21243e-12	3.87176e-12	5.53109e-12	2.21243e-11	3.87176e-11	5.53109e-11	2.21243e-10	3.87176e-10	5.53109e-10	7.19041e-10	7.19041e-10	8.82208e-10	8.36539e-10	7.90869e-10	7.45199e-10
Ar0746	cob(II)yrinic acid a,c-diamide reductase	fmnh2[c] + 2 cobIIacd[c] -> 4 h[c] + fmn[c] + 2 clacd[c]	Vitamin B12 biosynthesis	4.41402e-10	0	2.76595e-13	1.10622e-12	1.93588e-12	2.76554e-12	1.10622e-11	1.93588e-11	2.76554e-11	1.10622e-10	1.93588e-10	2.76554e-10	3.59521e-10	3.59521e-10	4.41104e-10	4.18269e-10	3.95434e-10	3.726e-10
Ar0747	bifunctional uroporphyrinogen-III C-methyltransferase (clacd)	atp[c] + 6 h[c] + clacd[c] -> pppi[c] + acacd[c]	Vitamin B12 biosynthesis	8.82805e-10	0	5.53191e-13	2.21243e-12	3.87176e-12	5.53109e-12	2.21243e-11	3.87176e-11	5.53109e-11	2.21243e-10	3.87176e-10	5.53109e-10	7.19041e-10	7.19041e-10	8.82208e-10	8.36539e-10	7.90869e-10	7.45199e-10
Ar0748	cobyric acid synthase	4 atp[c] + 4 h2o[c] + 4 glnL[c] + acacd[c] -> 4 adp[c] + 4 pi[c] + 4 gluL[c] + adcob[c]	Vitamin B12 biosynthesis	8.82805e-10	0	5.53191e-13	2.21243e-12	3.87176e-12	5.53109e-12	2.21243e-11	3.87176e-11	5.53109e-11	2.21243e-10	3.87176e-10	5.53109e-10	7.19041e-10	7.19041e-10	8.82208e-10	8.36539e-10	7.90869e-10	7.45199e-10
Ar0749	cobalamin biosynthesis protein	atp[c] + adcob[c] + 2r1a2p[c] -> adp[c] + pi[c] + adocbip1[c]	Vitamin B12 biosynthesis	8.82805e-10	0	5.53191e-13	2.21243e-12	3.87176e-12	5.53109e-12	2.21243e-11	3.87176e-11	5.53109e-11	2.21243e-10	3.87176e-10	5.53109e-10	7.19041e-10	7.19041e-10	8.82208e-10	8.36539e-10	7.90869e-10	7.45199e-10
Ar0750	cob(I)alamin adenosyltransferase	atp[c] + 7 h[c] + cbl1[c] -> pppi[c] + adocbip1[c]	Vitamin B12 biosynthesis	0	0	0	0	0	0	0	0	0	0	0	0	0	0	0	0	0	0
Ar0751	cobalamin (5'-phosphate) synthase	atp[c] + adocbip1[c] -> adp[c] + h[c] + adocbip2[c]	Vitamin B12 biosynthesis	8.82805e-10	0	5.53191e-13	2.21243e-12	3.87176e-12	5.53109e-12	2.21243e-11	3.87176e-11	5.53109e-11	2.21243e-10	3.87176e-10	5.53109e-10	7.19041e-10	7.19041e-10	8.82208e-10	8.36539e-10	7.90869e-10	7.45199e-10
Ar0752	Bifunctional cobalamin biosynthesis	h[c] + gtp[c] + adocbip2[c] -> ppi[c] + agdpcbi[c]	Vitamin B12 biosynthesis	8.82805e-10	0	5.53191e-13	2.21243e-12	3.87176e-12	5.53109e-12	2.21243e-11	3.87176e-11	5.53109e-11	2.21243e-10	3.87176e-10	5.53109e-10	7.19041e-10	7.19041e-10	8.82208e-10	8.36539e-10	7.90869e-10	7.45199e-10
Ar0753	coenzymeB12 synthesis	rdmbzi[c] + agdpcbi[c] -> h[c] + gmp[c] + adocbl[c]	Vitamin B12 biosynthesis	8.82805e-10	0	5.53191e-13	2.21243e-12	3.87176e-12	5.53109e-12	2.21243e-11	3.87176e-11	5.53109e-11	2.21243e-10	3.87176e-10	5.53109e-10	7.19041e-10	7.19041e-10	8.82208e-10	8.36539e-10	7.90869e-10	7.45199e-10
Ar0754	L-threonine 3-O-phosphate decarboxylase	Lto3p[c] -> co2[c] + 2r1a2p[c]	Vitamin B12 biosynthesis	8.82805e-10	0	5.53191e-13	2.21243e-12	3.87176e-12	5.53109e-12	2.21243e-11	3.87176e-11	5.53109e-11	2.21243e-10	3.87176e-10	5.53109e-10	7.19041e-10	7.19041e-10	8.82208e-10	8.36539e-10	7.90869e-10	7.45199e-10
Ar0755	L-threonine 3-O-phosphate decarboxylase	atp[c] + thrL[c] -> adp[c] + Lto3p[c]	Vitamin B12 biosynthesis	8.82805e-10	0	5.53191e-13	2.21243e-12	3.87176e-12	5.53109e-12	2.21243e-11	3.87176e-11	5.53109e-11	2.21243e-10	3.87176e-10	5.53109e-10	7.19041e-10	7.19041e-10	8.82208e-10	8.36539e-10	7.90869e-10	7.45199e-10
Ar0756	phytoene synthase (gg-dip)	2 ggdip[c] -> 3 h[c] + ppi[c] + pdp[c]	Carotenoid biosynthesis	3.66751e-05	0	2.29817e-08	9.19131e-08	1.60848e-07	2.29783e-07	9.19131e-07	1.60848e-06	2.29783e-06	9.19131e-06	1.60848e-05	2.29783e-05	2.98718e-05	2.98718e-05	3.66503e-05	3.47531e-05	3.28558e-05	3.09585e-05
Ar0757	phytoene synthase (pdp)	pdp[c] -> 3 h[c] + ppi[c] + pte[c]	Carotenoid biosynthesis	3.66751e-05	0	2.29817e-08	9.19131e-08	1.60848e-07	2.29783e-07	9.19131e-07	1.60848e-06	2.29783e-06	9.19131e-06	1.60848e-05	2.29783e-05	2.98718e-05	2.98718e-05	3.66503e-05	3.47531e-05	3.28558e-05	3.09585e-05
Ar0758	acyl-lipid desaturase (delta 12 pte)	nadp[c] + pte[c] -> h[c] + nadph[c] + ptf[c]	Carotenoid biosynthesis	3.66751e-05	0	2.29817e-08	9.19131e-08	1.60848e-07	2.29783e-07	9.19131e-07	1.60848e-06	2.29783e-06	9.19131e-06	1.60848e-05	2.29783e-05	2.98718e-05	2.98718e-05	3.66503e-05	3.47531e-05	3.28558e-05	3.09585e-05
Ar0759	acyl-lipid desaturase (delta 12 ptf)	nadp[c] + ptf[c] -> h[c] + nadph[c] + zcarot[c]	Carotenoid biosynthesis	3.66751e-05	0	2.29817e-08	9.19131e-08	1.60848e-07	2.29783e-07	9.19131e-07	1.60848e-06	2.29783e-06	9.19131e-06	1.60848e-05	2.29783e-05	2.98718e-05	2.98718e-05	3.66503e-05	3.47531e-05	3.28558e-05	3.09585e-05
Ar0760	zeta-carotene desaturase (z-carot)	h[c] + nadph[c] + o2[c] + zcarot[c] -> 2 h2o[c] + nadp[c] + nesp[c]	Carotenoid biosynthesis	3.66751e-05	0	2.29817e-08	9.19131e-08	1.60848e-07	2.29783e-07	9.19131e-07	1.60848e-06	2.29783e-06	9.19131e-06	1.60848e-05	2.29783e-05	2.98718e-05	2.98718e-05	3.66503e-05	3.47531e-05	3.28558e-05	3.09585e-05
Ar0761	zeta-carotene desaturase (z-carot)	h[c] + nadph[c] + o2[c] + nesp[c] -> 2 h2o[c] + nadp[c] + tlycop[c]	Carotenoid biosynthesis	3.66751e-05	0	2.29817e-08	9.19131e-08	1.60848e-07	2.29783e-07	9.19131e-07	1.60848e-06	2.29783e-06	9.19131e-06	1.60848e-05	2.29783e-05	2.98718e-05	2.98718e-05	3.66503e-05	3.47531e-05	3.28558e-05	3.09585e-05
Ar0762	cytochrome P450, CYP120A1 (g-carot)	tlycop[c] <=> gcarot[c]	Carotenoid biosynthesis	3.66751e-05	0	2.29817e-08	9.19131e-08	1.60848e-07	2.29783e-07	9.19131e-07	1.60848e-06	2.29783e-06	9.19131e-06	1.60848e-05	2.29783e-05	2.98718e-05	2.98718e-05	3.66503e-05	3.47531e-05	3.28558e-05	3.09585e-05
Ar0763	cytochrome P450, CYP120A1 (b-carot)	gcarot[c] <=> bcarot[c]	Carotenoid biosynthesis	3.66751e-05	0	2.29817e-08	9.19131e-08	1.60848e-07	2.29783e-07	9.19131e-07	1.60848e-06	2.29783e-06	9.19131e-06	1.60848e-05	2.29783e-05	2.98718e-05	2.98718e-05	3.66503e-05	3.47531e-05	3.28558e-05	3.09585e-05
Ar0764	bifunctional lycopene cyclasedioxygenase (biso)	bcarot[c] <=> 4 h[c] + biso[c]	Carotenoid biosynthesis	0	0	0	0	0	0	0	0	0	0	0	0	0	0	0	0	0	0
Ar0765	bifunctional lycopene cyclasedioxygenase (iso)	biso[c] <=> 4 h[c] + iso[c]	Carotenoid biosynthesis	0	0	0	0	0	0	0	0	0	0	0	0	0	0	0	0	0	0
Ar0766	beta-carotene hydroxylase (b-carot)	h[c] + nadh[c] + o2[c] + bcarot[c] -> h2o[c] + nad[c] + bcrypx[c]	Carotenoid biosynthesis	7.71009e-06	0	4.83136e-09	1.93226e-08	3.38145e-08	4.83064e-08	1.93226e-07	3.38145e-07	4.83064e-07	1.93226e-06	3.38145e-06	4.83064e-06	6.27983e-06	6.27983e-06	7.70487e-06	7.30601e-06	6.90715e-06	6.50829e-06
Ar0767	beta-carotene hydroxylase (b-crypx)	h[c] + nadh[c] + o2[c] + bcrypx[c] -> h2o[c] + nad[c] + zxt[c]	Carotenoid biosynthesis	3.79944e-06	0	2.38084e-09	9.52194e-09	1.66634e-08	2.38048e-08	9.52194e-08	1.66634e-07	2.38048e-07	9.52194e-07	1.66634e-06	2.38048e-06	3.09463e-06	3.09463e-06	3.79687e-06	3.60032e-06	3.40376e-06	3.20721e-06
Ar0768	beta-carotene ketolase	nadph[c] + o2[c] + bcarot[c] -> h2o[c] + nadp[c] + echi[c]	Carotenoid biosynthesis	7.75221e-06	0	4.85775e-09	1.94281e-08	3.39992e-08	4.85703e-08	1.94281e-07	3.39992e-07	4.85703e-07	1.94281e-06	3.39992e-06	4.85703e-06	6.31414e-06	6.31414e-06	7.74697e-06	7.34593e-06	6.94489e-06	6.54385e-06
Ar0769	beta-carotene ketolase (canth)	nadph[c] + o2[c] + echi[c] -> h2o[c] + nadp[c] + canth[c]	Carotenoid biosynthesis	3.82808e-06	0	2.39879e-09	9.59372e-09	1.6789e-08	2.39843e-08	9.59372e-08	1.6789e-07	2.39843e-07	9.59372e-07	1.6789e-06	2.39843e-06	3.11796e-06	3.11796e-06	3.8255e-06	3.62746e-06	3.42942e-06	3.23139e-06
Ar0770	glucose-1-phosphate thymidylyltransferase	h[c] + ag1p[c] + dttp[c] -> ppi[c] + dtdpglu[c]	Cell Envelope Biosynthesis	4.30456e-07	0	2.69736e-10	1.07878e-09	1.88787e-09	2.69696e-09	1.07878e-08	1.88787e-08	2.69696e-08	1.07878e-07	1.88787e-07	2.69696e-07	3.50604e-07	3.50604e-07	5.43003e-06	0.000387977	0.000770523	0.00115307
Ar0771	dTDP-glucose 4,6-dehydratase	dtdpglu[c] -> h2o[c] + dtdp4d6dg[c]	Cell Envelope Biosynthesis	4.30456e-07	0	2.69736e-10	1.07878e-09	1.88787e-09	2.69696e-09	1.07878e-08	1.88787e-08	2.69696e-08	1.07878e-07	1.88787e-07	2.69696e-07	3.50604e-07	3.50604e-07	5.43003e-06	0.000387977	0.000770523	0.00115307
Ar0772	dTDP-4-dehydrorhamnose 3,5-epimerase	dtdp4d6dg[c] -> dtdp4d6dm[c]	Cell Envelope Biosynthesis	4.30456e-07	0	2.69736e-10	1.07878e-09	1.88787e-09	2.69696e-09	1.07878e-08	1.88787e-08	2.69696e-08	1.07878e-07	1.88787e-07	2.69696e-07	3.50604e-07	3.50604e-07	5.43003e-06	0.000387977	0.000770523	0.00115307
Ar0773	dTDP-6-deoxy-L-mannose-dehydrogenase	h[c] + nadph[c] + dtdp4d6dm[c] -> nadp[c] + dtdprmn[c]	Cell Envelope Biosynthesis	4.30456e-07	0	2.69736e-10	1.07878e-09	1.88787e-09	2.69696e-09	1.07878e-08	1.88787e-08	2.69696e-08	1.07878e-07	1.88787e-07	2.69696e-07	3.50604e-07	3.50604e-07	5.43003e-06	0.000387977	0.000770523	0.00115307
Ar0774	N-acetylneuraminate synthase	h2o[c] + pep[c] + ManNAc6p[c] -> pi[c] + ace9p[c]	Cell Envelope Biosynthesis	8.60911e-09	0	5.39472e-12	2.15757e-11	3.77574e-11	5.39391e-11	2.15757e-10	3.77574e-10	5.39391e-10	2.15757e-09	3.77574e-09	5.39391e-09	7.01209e-09	7.01209e-09	8.60329e-09	8.15792e-09	7.71255e-09	7.26718e-09
Ar0775	N-acylneuraminate-9-phosphatase	h2o[c] + ace9p[c] -> 2 h[c] + pi[c] + acene[c]	Cell Envelope Biosynthesis	8.60911e-09	0	5.39472e-12	2.15757e-11	3.77574e-11	5.39391e-11	2.15757e-10	3.77574e-10	5.39391e-10	2.15757e-09	3.77574e-09	5.39391e-09	7.01209e-09	7.01209e-09	8.60329e-09	8.15792e-09	7.71255e-09	7.26718e-09
Ar0776	CMP-N-acetylneuraminic acid synthetase	ctp[c] + acene[c] -> h[c] + ppi[c] + cmpnan[c]	Cell Envelope Biosynthesis	8.60911e-09	0	5.39472e-12	2.15757e-11	3.77574e-11	5.39391e-11	2.15757e-10	3.77574e-10	5.39391e-10	2.15757e-09	3.77574e-09	5.39391e-09	7.01209e-09	7.01209e-09	8.60329e-09	8.15792e-09	7.71255e-09	7.26718e-09
Ar0777	alanyl-tRNA synthetase	atp[c] + alaL[c] + trnaala[c] -> amp[c] + ppi[c] + alatrna[c]	tRNA Charging	0	0	0	0	0	0	0	0	0	0	0	0	0	0	0	0	0	0
Ar0778	phenylalanyl-tRNA synthetase	atp[c] + pheL[c] + trnaphe[c] -> amp[c] + ppi[c] + phetrna[c]	tRNA Charging	0	0	0	0	0	0	0	0	0	0	0	0	0	0	0	0	0	0
Ar0779	lysyl-tRNA synthetase	atp[c] + lysL[c] + trnalys[c] -> amp[c] + ppi[c] + lystrna[c]	tRNA Charging	0	0	0	0	0	0	0	0	0	0	0	0	0	0	0	0	0	0
Ar0780	glycyl-tRNA synthetase	atp[c] + gly[c] + trnagly[c] -> amp[c] + ppi[c] + glytrna[c]	tRNA Charging	0	0	0	0	0	0	0	0	0	0	0	0	0	0	0	0	0	0
Ar0781	isoleucyl-tRNA synthetase	atp[c] + ileL[c] + trnaile[c] -> amp[c] + ppi[c] + iletrna[c]	tRNA Charging	0	0	0	0	0	0	0	0	0	0	0	0	0	0	0	0	0	0
Ar0782	prolyl-tRNA synthetase	atp[c] + proL[c] + trnapro[c] -> amp[c] + ppi[c] + protrna[c]	tRNA Charging	0	0	0	0	0	0	0	0	0	0	0	0	0	0	0	0	0	0
Ar0783	cysteinyl-tRNA synthetase	atp[c] + cysL[c] + trnacys[c] -> amp[c] + ppi[c] + cystrna[c]	tRNA Charging	0	0	0	0	0	0	0	0	0	0	0	0	0	0	0	0	0	0
Ar0784	leucyl-tRNA synthetase	atp[c] + leuL[c] + trnaleu[c] -> amp[c] + ppi[c] + leutrna[c]	tRNA Charging	0	0	0	0	0	0	0	0	0	0	0	0	0	0	0	0	0	0
Ar0785	Glutamyl-tRNA(Gln) amidotransferase	atp[c] + glnL[c] + trnagln[c] -> amp[c] + ppi[c] + glntrna[c]	tRNA Charging	0	0	0	0	0	0	0	0	0	0	0	0	0	0	0	0	0	0
Ar0786	seryl-tRNA synthetase	atp[c] + serL[c] + trnaser[c] -> amp[c] + ppi[c] + sertrna[c]	tRNA Charging	0	0	0	0	0	0	0	0	0	0	0	0	0	0	0	0	0	0
Ar0787	asparaginyl-tRNA synthetase	atp[c] + asnL[c] + trnaasn[c] -> amp[c] + ppi[c] + asntrna[c]	tRNA Charging	0	0	0	0	0	0	0	0	0	0	0	0	0	0	0	0	0	0
Ar0788	tyrosyl tRNA synthetase	atp[c] + tyrL[c] + trnatyr[c] -> amp[c] + ppi[c] + tyrtrna[c]	tRNA Charging	0	0	0	0	0	0	0	0	0	0	0	0	0	0	0	0	0	0
Ar0789	threonyl-tRNA synthetase	atp[c] + thrL[c] + trnathr[c] -> amp[c] + ppi[c] + thrtrna[c]	tRNA Charging	0	0	0	0	0	0	0	0	0	0	0	0	0	0	0	0	0	0
Ar0790	aspartyl-tRNA synthetase	atp[c] + aspL[c] + trnaasp[c] -> amp[c] + ppi[c] + asptrna[c]	tRNA Charging	0	0	0	0	0	0	0	0	0	0	0	0	0	0	0	0	0	0
Ar0791	arginyl-tRNA synthetase	atp[c] + argL[c] + trnaarg[c] -> amp[c] + ppi[c] + argtrna[c]	tRNA Charging	0	0	0	0	0	0	0	0	0	0	0	0	0	0	0	0	0	0
Ar0792	methionyl-tRNA synthetase	atp[c] + metL[c] + trnamet[c] -> amp[c] + ppi[c] + mettrna[c]	tRNA Charging	0	0	0	0	0	0	0	0	0	0	0	0	0	0	0	0	0	0
Ar0793	histidyl-tRNA synthetase	atp[c] + hisL[c] + trnahis[c] -> amp[c] + ppi[c] + histrna[c]	tRNA Charging	0	0	0	0	0	0	0	0	0	0	0	0	0	0	0	0	0	0
Ar0794	methionyl-tRNA formyltransferase	h2o[c] + 10fthf[c] + lmettrna[c] <=> thf[c] + fmettrna[c]	tRNA Charging	0	0	0	0	0	0	0	0	0	0	0	0	0	0	0	0	0	0
Ar0795	tryptophanyl-tRNA synthetase	atp[c] + trpL[c] + trnatrp[c] -> amp[c] + ppi[c] + trptrna[c]	tRNA Charging	0	0	0	0	0	0	0	0	0	0	0	0	0	0	0	0	0	0
Ar0796	valyl-tRNA synthetase	atp[c] + valL[c] + trnaval[c] -> amp[c] + ppi[c] + valtrna[c]	tRNA Charging	0	0	0	0	0	0	0	0	0	0	0	0	0	0	0	0	0	0
Ar0797	superoxide dismutase	2 h[c] + 2 o2s[c] -> o2[c] + h2o2[c]	Unassigned	0.372038	0.474024	0.473936	0.473675	0.473413	0.473152	0.470536	0.467921	0.465305	0.292436	0.312402	0.332368	0.360707	0.360707	0.372103	0.377086	0.382069	0.387052
Ar0798	2,4-dihydroxyhept-2-ene-1,7-dioic acid aldolase	4h2k[c] <=> 2 h[c] + pyr[c] + sucsal[c]	Unassigned	0	0	0	0	0	0	0	0	0	0	0	0	0	0	0	0	0	0
Ar0799	Bidirectional [NiFe] Hydrogenase	h[c] + nadph[c] <=> nadp[c] + h2[c]	Unassigned	0	0	0	0	0	0	0	0	0	0	0	0	0	0	0	0	0	0
Ar0800	2-phosphosulfolactate phosphatase	h2o[c] + 2rop3s[c] -> 4 h[c] + pi[c] + 2r3sfl[c]	Unassigned	0	0	0	0	0	0	0	0	0	0	0	0	0	0	0	0	0	0
Ar0801	4-hydroxy-2-oxoglutaratealdolase	d4h2o[c] -> pyr[c] + glx[c]	Unassigned	0	0	0	0	0	0	0	0	0	0	0	0	0	0	0	0	0	0
Ar0802	pterin-4alpha-carbinolamine dehydratase	4ahtp[c] <=> h2o[c] + dhdbt[c]	Unassigned	0	0	0	0	0	0	0	0	0	0	0	0	0	0	0	0	0	0
Ar0803	HemK methyltransferase	amet[c] <=> ahcys[c]	Unassigned	0	0	0	0	0	0	0	0	0	0	0	0	0	0	0	0	0	0
Ar0804	N-acetylmannosaminyltransferase	uacmam[c] <=> udp[c]	Unassigned	0	0	0	0	0	0	0	0	0	0	0	0	0	0	0	0	0	0
Ar0805	Fumarylacetoacetate hydrolase	h2o[c] + 4flt[c] <=> 2 h[c] + fum[c] + acetat[c]	Unassigned	0	0	0	0	0	0	0	0	0	0	0	0	0	0	0	0	0	0
Ar0806	Ribonucleotide reductase	h[c] + amet[c] + dhiy[c] <=> metL[c] + dad5[c] + flasq[c]	Unassigned	0	0	0	0	0	0	0	0	0	0	0	0	0	0	0	0	0	0
Ar0807	selenide water dikinase	atp[c] + h2o[c] + seln[c] -> pi[c] + amp[c] + selnp[c]	Unassigned	0	0	0	0	0	0	0	0	0	0	0	0	0	0	0	0	0	0
Ar0808	sulfolipid sulfoquinovosyldiacylglycerol biosynthesis protein	udpsfq[c] + 12dgr181[c] -> udp[c] + sfqdg[c]	Glycerolipid metabolism	0	0	0	0	0	0	0	0	0	0	0	0	0	0	0	0	0	0
Ar0809	monoglucosyldiacylglycerol (MGlcDG) synthase	udpg[c] + 12dgr181[c] -> udp[c] + 3DGlug[c]	Glycerolipid metabolism	0	0	0	0	0	0	0	0	0	0	0	0	0	0	0	0	0	0
Ar0810	monogalactosyldiacylglycerol (UDP-Glc epimerase)	3DGlug[c] -> 12betaDgalg[c]	Glycerolipid metabolism	0	0	0	0	0	0	0	0	0	0	0	0	0	0	0	0	0	0
Ar0811	MGDG galactosyltransferase	udpgal[c] + 12betaDgalg[c] -> udp[c] + digaldig[c]	Glycerolipid metabolism	0	0	0	0	0	0	0	0	0	0	0	0	0	0	0	0	0	0
Ar0812	ATP maintenance	atp[c] + h2o[c] -> adp[c] + h[c] + pi[c]	Modeling	34.7762	35.5138	35.5137	35.5133	35.5129	35.5124	35.5084	35.5043	35.5003	34.9452	35.0663	35.1874	35.3378	35.3378	34.7787	34.9699	35.1611	35.2397
Ar0813	test nadh	nadph[c] -> h[c] + nadp[c]	Modeling	0	0	0	0	0	0	0	0	0	0	0	0	0	0	0	0	0	0
Ar0814	cyclitol synthesis	ag6p[c] + h2o[c] -> pi[c] + clito[c]	Macromolecules	0.0157228	0	9.85237e-06	3.94036e-05	6.89563e-05	9.85091e-05	0.000394036	0.000689563	0.000985091	0.00394036	0.00689563	0.00985091	0.0128062	0.0128062	0.0157122	0.0148988	0.0140854	0.0132721
Ar0815	exopolysaccharide synthesis	3 atp[c] + 0.7 gdpfuc[c] + 2 udpg[c] + 2 udpglcur[c] + 2 udpgalc[c] + 1.3 udpxyl[c] + 2.7 udpgal[c] + so4[c] + 0.3 dtdprmn[c] -> 3 adp[c] + h2o[c] + 10 udp[c] + 0.7 gdp[c] + 0.3 dtdp[c] + exosca[c]	Macromolecules	0	0	0	0	0	0	0	0	0	0	0	0	0	0	1.66662e-05	0.0012919	0.00256713	0.00384236
Ar0816	Protein	0.06269 glnL[c] + 0.05303 gluL[c] + 0.01092 cysL[c] + 0.06503 serL[c] + 0.07488 alaL[c] + 0.04386 aspL[c] + 0.0554 argL[c] + 0.05221 asnL[c] + 0.01537 trpL[c] + 0.06758 gly[c] + 0.05541 thrL[c] + 0.02064 metL[c] + 0.06901 ileL[c] + 0.06249 valL[c] + 0.10684 leuL[c] + 0.04426 lysL[c] + 0.05128 proL[c] + 0.01984 hisL[c] + 0.03072 tyrL[c] + 0.03853 pheL[c] -> protein[c]	Macromolecules	0.116586	0	7.3056e-05	0.00029218	0.000511316	0.000730451	0.0029218	0.00511316	0.00730451	0.029218	0.0511316	0.0730451	0.0949586	0.0949586	0.116507	0.110476	0.104444	0.0984132
Ar0817	Carbohydrate	9e-07 udpg[c] + 0.41987 glycogen[c] + 0.21486 murein4px4p[p] + 1e-05 dtdprmn[c] + 2e-07 cmpnan[c] + 0.36526 clito[c] -> carbs[c]	Macromolecules	0.0430456	0	2.69736e-05	0.000107878	0.000188787	0.000269696	0.00107878	0.00188787	0.00269696	0.0107878	0.0188787	0.0269696	0.0350604	0.0350604	0.0430165	0.0407896	0.0385628	0.0363359
Ar0818	lipids	0.47 MGDG[c] + 0.16 DGDG[c] + 0.17 SQDG[c] + 0.2 PG[c] -> lipids[c]	Macromolecules	0.00155702	0	9.7567e-07	3.9021e-06	6.82868e-06	9.75525e-06	3.9021e-05	6.82868e-05	9.75525e-05	0.00039021	0.000682868	0.000975525	0.00126818	0.00126818	0.00155596	0.00147542	0.00139487	0.00131432
Ar0819	MGDG	0.427 mgdg160[c] + 0.036 mgdg161[c] + 0.011 mgdg180[c] + 0.071 mgdg181[c] + 0.105 mgdg182912[c] + 0.35 mgdg1836912[c] -> MGDG[c]	Macromolecules	0.000731797	0	4.58565e-07	1.83399e-06	3.20948e-06	4.58497e-06	1.83399e-05	3.20948e-05	4.58497e-05	0.000183399	0.000320948	0.000458497	0.000596046	0.000596046	0.000731303	0.000693445	0.000655587	0.00061773
Ar0820	DGDG	0.45 dgdg160[c] + 0.03 dgdg161[c] + 0.028 dgdg180[c] + 0.047 dgdg181[c] + 0.096 dgdg182912[c] + 0.349 dgdg1836912[c] -> DGDG[c]	Macromolecules	0.000249123	0	1.56107e-07	6.24336e-07	1.09259e-06	1.56084e-06	6.24336e-06	1.09259e-05	1.56084e-05	6.24336e-05	0.000109259	0.000156084	0.000202909	0.000202909	0.000248954	0.000236066	0.000223179	0.000210291
Ar0821	SQDG	0.56 sqdg160[c] + 0.006 sqdg161[c] + 0.048 sqdg180[c] + 0.163 sqdg181[c] + 0.212 sqdg182[c] + 0.011 sqdg183[c] -> SQDG[c]	Macromolecules	0.000264693	0	1.65864e-07	6.63357e-07	1.16088e-06	1.65839e-06	6.63357e-06	1.16088e-05	1.65839e-05	6.63357e-05	0.000116088	0.000165839	0.000215591	0.000215591	0.000264514	0.000250821	0.000237127	0.000223434
Ar0822	PG	0.50951 pgp160[c] + 0.02803 pgp161[c] + 0.17417 pgp180[c] + 0.0021481 pgp181[c] + 0.28028 pgp182912[c] -> PG[c]	Macromolecules	0.000311403	0	1.95134e-07	7.8042e-07	1.36574e-06	1.95105e-06	7.8042e-06	1.36574e-05	1.95105e-05	7.8042e-05	0.000136574	0.000195105	0.000253637	0.000253637	0.000311193	0.000295083	0.000278973	0.000262864
Ar0823	DNA	0.27582 datp[c] + 0.22418 dgtp[c] + 0.22418 dctp[c] + 0.27582 dttp[c] -> DNA[c]	Macromolecules	0.000718603	0	4.50297e-07	1.80092e-06	3.15161e-06	4.5023e-06	1.80092e-05	3.15161e-05	4.5023e-05	0.000180092	0.000315161	0.00045023	0.000585299	0.000585299	0.000718117	0.000680942	0.000643767	0.000606592
Ar0824	RNA	0.5 atp[c] + 0.40638 ctp[c] + 0.5 utp[c] + 0.40638 gtp[c] -> RNA[c]	Macromolecules	0.00242443	0	1.51922e-06	6.07598e-06	1.0633e-05	1.51899e-05	6.07598e-05	0.00010633	0.000151899	0.000607598	0.0010633	0.00151899	0.00197469	0.00197469	0.0024228	0.00229737	0.00217195	0.00204653
Ar0825	Colorants	0.34803 3zpcy[c] + 0.4343 chlolla[c] + 0.1259 bcarot[c] + 0.02321 bcrypx[c] + 0.02255 zxt[c] + 0.02329 echi[c] + 0.02272 canth[c] -> cols[c]	Macromolecules	0.00016849	0	1.0558e-07	4.22259e-07	7.38953e-07	1.05565e-06	4.22259e-06	7.38953e-06	1.05565e-05	4.22259e-05	7.38953e-05	0.000105565	0.000137234	0.000137234	0.000168376	0.000159659	0.000150943	0.000142227
Ar0826	Vitamins	0.72029 inost[c] + 0.0131 thmmp[c] + 0.01691 ribflv[c] + 0.18802 nac[c] + 0.00612 pdx5p[c] + 0.00704 pntoR[c] + 7e-05 btn[c] + 0.00017 dhf[c] + 0.0001 phqn[c] + 0.04804 atpr[c] + 0.00014 adocbl[c] -> vits[c]	Macromolecules	6.30575e-06	0	3.95136e-09	1.58031e-08	2.76554e-08	3.95078e-08	1.58031e-07	2.76554e-07	3.95078e-07	1.58031e-06	2.76554e-06	3.95078e-06	5.13601e-06	5.13601e-06	6.30149e-06	5.97528e-06	5.64906e-06	5.32285e-06
Ar0827	Minerals	0.4364 na1[c] + 0.00021 cu2[c] + 0.01146 fe2[c] + 0.11787 mg2[c] + 0.03338 ca2[c] + 0.39915 k[c] + 0.00051 zn2[c] + 0.00101 mn2[c] -> mins[c]	Macromolecules	0.00188996	0	1.1843e-06	4.73651e-06	8.28889e-06	1.18413e-05	4.73651e-05	8.28889e-05	0.000118413	0.000473651	0.000828889	0.00118413	0.00153936	0.00153936	0.00188868	0.00179091	0.00169314	0.00159537
Ar0828	Biomass Synthesis	4.6222 protein[c] + 1.7066 carbs[c] + 0.06173 lipids[c] + 0.02849 DNA[c] + 0.09612 RNA[c] + 0.00668 cols[c] + 0.00025 vits[c] + 0.07493 mins[c] + 20.06 atp[c] + 20.06 h2o[c] -> 20.06 adp[c] + 20.06 h[c] + 20.06 pi[c] + biomass[c]	Biomass	0.025223	0	1.58055e-05	6.32124e-05	0.000110622	0.000158031	0.000632124	0.00110622	0.00158031	0.00632124	0.0110622	0.0158031	0.020544	0.020544	0.0252059	0.0239011	0.0225963	0.0212914
Ar0829	Photon transport (e)	photon[e] -> P680_PSII[k]	Transport	10.163	9.37534	9.3756	9.37639	9.37718	9.37796	9.38584	9.39372	9.40159	10.0844	9.97336	9.86231	9.71678	9.71678	10.1611	10.0166	9.87209	9.81766
Ar0830	Photon transport (e)	photon[e] -> P700_PSI[k]	Transport	89.837	90.6247	90.6244	90.6236	90.6228	90.622	90.6142	90.6063	90.5984	89.9156	90.0266	90.1377	90.2832	90.2832	89.8389	89.9834	90.1279	90.1823
Ar0831	Transport glycogen	glycogen[c] <=> glycogen[e]	Modeling	0	0.124233	0.124171	0.123985	0.123799	0.123613	0.121752	0.119892	0.118031	0.199198	0.149235	0.0992725	0.0436157	0.0436157	0	0	0	0
Ar0832	Exopolysaccharide transport (p)	exosca[c] -> exosca[p]	Transport	0	0	0	0	0	0	0	0	0	0	0	0	0	0	1.66662e-05	0.0012919	0.00256713	0.00384236
Ar0833	H2OExchange c tl	h2o[c] <=> h2o[t]	Transport	5.08148	4.68767	4.6878	4.68819	4.68859	4.68898	4.69292	4.69686	4.7008	5.04221	4.98668	4.93115	4.85839	4.85839	5.08054	5.00829	4.93605	4.90883
Ar0834	O2transport tl	o2[t] <=> o2[c]	Transport	2.54074	2.34383	2.3439	2.3441	2.34429	2.34449	2.34646	2.34843	2.3504	2.5211	2.49334	2.46558	2.42919	2.42919	2.54027	2.50415	2.46802	2.45441
Ar0835	CO2 transport by diffusion (cytosol to periplasm)	co2[c] <=> co2[p]	Transport	0	0	0	0	0	0	0	0	0	0	0	0	0	0	0	0	0	0
Ar0836	CO2 transport by diffusion (extracellular to periplasm)	co2[p] <=> co2[e]	Transport	0	0	0	0	0	0	0	0	0	0	0	0	0	0	0	0	0	0
Ar0837	bicarbonate transport	hco3[p] <=> hco3[e]	Transport	-1.59489	-1.59489	-1.59489	-1.59489	-1.59489	-1.59489	-1.59489	-1.59489	-1.59489	-1.59489	-1.59489	-1.59489	-1.59489	-1.59489	-1.59489	-1.59489	-1.59489	-1.59489
Ar0838	O2 transport via diffusion (p)	o2[c] <=> o2[p]	Transport	2.06349	1.59524	1.59551	1.59635	1.59718	1.59802	1.60637	1.61473	1.62308	2.1276	2.07883	2.03006	1.95727	1.95727	2.06296	2.02214	1.98132	1.96301
Ar0839	Proton transport via diffusion (p)	h[c] <=> h[p]	Transport	0	0	0	0	0	0	0	0	0	0	0	0	0	0	0	0	0	0
Ar0840	H2O transport via diffusion (p)	h2o[c] <=> h2o[p]	Transport	0.00924877	0	5.79554e-06	2.31787e-05	4.05628e-05	5.79468e-05	0.000231787	0.000405628	0.000579468	0.00231787	0.00405628	0.00579468	0.00753309	0.00753309	0.00924252	0.00876406	0.0082856	0.00780714
Ar0841	alphaD-glucose transport via ABC system (periplasm)	atp[c] + h2o[c] + aglcD[p] -> aglcD[c] + adp[c] + h[c] + pi[c]	Transport	0	0	0	0	0	0	0	0	0	0	0	0	0	0	0	0	0	0
Ar0842	betaD-glucose transport via ABC system (periplasm)	atp[c] + h2o[c] + glcD[p] -> adp[c] + h[c] + bglcD[c] + pi[c]	Transport	0	0	0	0	0	0	0	0	0	0	0	0	0	0	0	0	0	0
Ar0843	D-Fructose transport via ABC system (periplasm)	atp[c] + h2o[c] + fru[p] -> adp[c] + h[c] + pi[c] + fru[c]	Transport	0	0	0	0	0	0	0	0	0	0	0	0	0	0	0	0	0	0
Ar0844	D-Lactose transport via ABC system (periplasm)	atp[c] + h2o[c] + lcts[p] -> adp[c] + h[c] + pi[c] + lcts[c]	Transport	0	0	0	0	0	0	0	0	0	0	0	0	0	0	0	0	0	0
Ar0845	D-Galactose transport via ABC system (periplasm)	atp[c] + h2o[c] + gal[p] -> adp[c] + h[c] + pi[c] + gal[c]	Transport	0	0	0	0	0	0	0	0	0	0	0	0	0	0	0	0	0	0
Ar0846	Maltose transport via ABC system (periplasm)	atp[c] + h2o[c] + malt[p] -> adp[c] + h[c] + pi[c] + malt[c]	Transport	0	0	0	0	0	0	0	0	0	0	0	0	0	0	0	0	0	0
Ar0847	Sucrose transport via ABC system (periplasm)	atp[c] + h2o[c] + sucr[p] -> adp[c] + h[c] + pi[c] + sucr[c]	Transport	0	0	0	0	0	0	0	0	0	0	0	0	0	0	0	0	0	0
Ar0848	Sulfate transport via ABC system (periplasm)	atp[c] + h2o[c] + so4[p] -> adp[c] + h[c] + pi[c] + so4[c]	Transport	0.00394422	0	2.47156e-06	9.88478e-06	1.72984e-05	2.47119e-05	9.88478e-05	0.000172984	0.000247119	0.258424	0.178251	0.098078	0.00321255	0.00321255	0.00395822	0.00502941	0.00610059	0.0184287
Ar0849	Nitrate transport via ABC system (periplasm)	atp[c] + h2o[c] + no3[p] -> adp[c] + h[c] + pi[c] + no3[c]	Transport	0.309993	0.0999401	0.100061	0.100422	0.100783	0.101145	0.104758	0.108371	0.111984	0.0776885	0.135955	0.194221	0.256507	0.256507	0.309783	0.293746	0.27771	0.261673
Ar0850	Nitrite transport via ABC system (periplasm)	atp[c] + h2o[c] + no2[p] -> adp[c] + h[c] + pi[c] + no2[c]	Transport	0	0	0	0	0	0	0	0	0	0	0	0	0	0	0	0	0	0
Ar0851	Citrate transport (p) via sodiumdicarboxylate symporter	na1[p] + cit[p] <=> cit[c] + na1[c]	Transport	0	0	0	0	0	0	0	0	0	0	0	0	0	0	0	0	0	0
Ar0852	Acetate transport transport via proton symport (p)	h[p] + ac[p] <=> h[c] + ac[c]	Transport	0	0	0	0	0	0	0	0	0	0	0	0	0	0	0	0	0	0
Ar0853	Phosphate via ABC system (periplasm)	atp[c] + h2o[c] + pi[p] -> adp[c] + h[c] + 2 pi[c]	Transport	0.0159608	0	1e-05	4e-05	7e-05	0.0001	0.0004	0.0007	0.001	0.004	0.007	0.01	0.013	0.013	0.016	0.019	0.022	0.025
Ar0854	magnesium (+2) transport in via diffusion by CorA transport system	mg2[p] -> mg2[c]	Transport	0.000295945	0	1.85447e-07	7.41679e-07	1.29794e-06	1.8542e-06	7.41679e-06	1.29794e-05	1.8542e-05	7.41679e-05	0.000129794	0.00018542	0.000241046	0.000241046	0.000295744	0.000280435	0.000265125	0.000249815
Ar0855	magnesium (+2) transport via ABC system	atp[c] + h2o[c] + mg2[p] -> adp[c] + h[c] + pi[c] + mg2[c]	Transport	0	0	0	0	0	0	0	0	0	0	0	0	0	0	0	0	0	0
Ar0856	Calcium transport out via proton antiport (periplasm)	h[p] + ca2[c] -> h[c] + ca2[p]	Transport	0	0	0	0	0	0	0	0	0	0	0	0	0	0	0	0	0	0
Ar0857	Calcium transport via Na+Ca+ antiporter CaCA family	na1[p] + ca2[p] -> na1[c] + ca2[c]	Transport	6.30868e-05	0	3.9532e-08	1.58105e-07	2.76683e-07	3.95261e-07	1.58105e-06	2.76683e-06	3.95261e-06	1.58105e-05	2.76683e-05	3.95261e-05	5.1384e-05	5.1384e-05	6.30442e-05	5.97806e-05	5.65169e-05	5.32533e-05
Ar0858	Calcium transport via ABC system	atp[c] + h2o[c] + ca2[p] -> adp[c] + h[c] + pi[c] + ca2[c]	Transport	0	0	0	0	0	0	0	0	0	0	0	0	0	0	0	0	0	0
Ar0859	sodium transport out via proton antiport	na1[c] + h[p] -> h[c] + na1[p]	Transport	1.59413	1.59489	1.59489	1.59489	1.59489	1.59488	1.59487	1.59486	1.59484	1.5947	1.59456	1.59441	1.59427	1.59427	1.59413	1.59417	1.59421	1.59425
Ar0860	K+ ireversible transport	h[p] + k[p] -> h[c] + k[c]	Transport	0.000754377	0	4.72714e-07	1.89058e-06	3.30851e-06	4.72644e-06	1.89058e-05	3.30851e-05	4.72644e-05	0.000189058	0.000330851	0.000472644	0.000614437	0.000614437	0.000753867	0.000714842	0.000675816	0.00063679
Ar0861	molybdate transport via ABC transporter	atp[c] + h2o[c] + mobd[p] -> adp[c] + h[c] + pi[c] + mobd[c]	Transport	0	0	0	0	0	0	0	0	0	0	0	0	0	0	0	0	0	0
Ar0863	Ammonia ireversible transport	h[p] + nh4[p] -> h[c] + nh4[c]	Transport	0	0	0	0	0	0	0	0	0	0	0	0	0	0	0	0	0	0
Ar0864	Cu2+ transport via ABC transporter	atp[c] + h2o[c] + cu2[p] -> adp[c] + h[c] + pi[c] + cu2[c]	Transport	3.96891e-07	0	0	0	1.74067e-09	2.48667e-09	9.94666e-09	1.74067e-08	2.48667e-08	9.94666e-08	1.74067e-07	2.48667e-07	3.23267e-07	3.23267e-07	3.96623e-07	3.76091e-07	3.55559e-07	3.35027e-07
Ar0865	Cu2+ transport out via Copper-exporting ATPase	atp[c] + h2o[c] + cu2[c] -> adp[c] + h[c] + pi[c] + cu2[p]	Transport	0	0	0	0	0	0	0	0	0	0	0	0	0	0	0	0	0	0
Ar0866	iron (II) transport via ferroxidase	h[p] + fe2[p] -> h[c] + fe2[c]	Transport	2.16589e-05	0	1.35721e-08	5.42804e-08	9.49906e-08	1.35701e-07	5.42804e-07	9.49906e-07	1.35701e-06	5.42804e-06	9.49906e-06	1.35701e-05	1.76411e-05	1.76411e-05	2.16443e-05	2.05238e-05	1.94034e-05	1.82829e-05
Ar0867	Fe3+ transport (p)	atp[c] + h2o[c] + fe3[p] -> adp[c] + h[c] + pi[c] + fe3[c]	Transport	0	0	0	0	0	0	0	0	0	0	0	0	0	0	0	0	0	0
Ar0868	H2 transport (p)	h2[c] <=> h2[p]	Transport	0	0	0	0	0	0	0	0	0	0	0	0	0	0	0	0	0	0
Ar0869	Co2+ transport via ABC transporter	atp[c] + h2o[c] + cobalt2[p] -> adp[c] + h[c] + pi[c] + cobalt2[c]	Transport	0	0	0	0	0	0	0	0	0	0	0	0	0	0	0	0	0	0
Ar0870	Co2+ transport out via ABC transporter	atp[c] + h2o[c] + cobalt2[c] -> adp[c] + h[c] + pi[c] + cobalt2[p]	Transport	0	0	0	0	0	0	0	0	0	0	0	0	0	0	0	0	0	0
Ar0871	Ni2+ transport (p)	atp[c] + h2o[c] + ni2[p] -> adp[c] + h[c] + pi[c] + ni2[c]	Transport	0	0	0	0	0	0	0	0	0	0	0	0	0	0	0	0	0	0
Ar0872	Cadmium transport (p)	atp[c] + h2o[c] + cd2[c] <=> adp[c] + h[c] + pi[c] + cd2[p]	Transport	0	0	0	0	0	0	0	0	0	0	0	0	0	0	0	0	0	0
Ar0873	Zn2+ transport (p) via ABC transporter	atp[c] + h2o[c] + zn2[p] -> adp[c] + h[c] + pi[c] + zn2[c]	Transport	9.63879e-07	0	0	2.41562e-09	4.22733e-09	6.03904e-09	2.41562e-08	4.22733e-08	6.03904e-08	2.41562e-07	4.22733e-07	6.03904e-07	7.85076e-07	7.85076e-07	9.63228e-07	9.13364e-07	8.635e-07	8.13636e-07
Ar0874	Zn2+ transport (p) transport out via ABC transporter	atp[c] + h2o[c] + zn2[c] -> adp[c] + h[c] + pi[c] + zn2[p]	Transport	0	0	0	0	0	0	0	0	0	0	0	0	0	0	0	0	0	0
Ar0875	Uracil transport via proton symport, reversible	h[p] + ura[p] <=> h[c] + ura[c]	Transport	0	0	0	0	0	0	0	0	0	0	0	0	0	0	0	0	0	0
Ar0876	alpha-ketoglutarate transport (p)	h[p] + akg[p] <=> h[c] + akg[c]	Transport	0	0	0	0	0	0	0	0	0	0	0	0	0	0	0	0	0	0
Ar0877	Succinate transport (p)	h[p] + succ[p] <=> h[c] + succ[c]	Transport	0	0	0	0	0	0	0	0	0	0	0	0	0	0	0	0	0	0
Ar0878	Malate transport (p)	h[c] + malS[c] <=> h[p] + malS[p]	Transport	0	0	0	0	0	0	0	0	0	0	0	0	0	0	0	0	0	0
Ar0879	Fumarate transport (p)	h[c] + fum[c] <=> h[p] + fum[p]	Transport	0	0	0	0	0	0	0	0	0	0	0	0	0	0	0	0	0	0
Ar0880	Pyruvate transport (p)	h[c] + pyr[c] <=> h[p] + pyr[p]	Transport	0	0	0	0	0	0	0	0	0	0	0	0	0	0	0	0	0	0
Ar0881	Ethanol transport (p)	etoh[c] -> etoh[p]	Transport	0	0	0	0	0	0	0	0	0	0	0	0	0	0	0	0	0	0
Ar0882	L-Isoleucine transport via ABC-type branched-chain amino acid transport systems	atp[c] + h2o[c] + ileL[p] -> adp[c] + h[c] + pi[c] + ileL[c]	Transport	0	0	0	0	0	0	0	0	0	0	0	0	0	0	0	0	0	0
Ar0883	L-Leucine transport via ABC-type branched-chain amino acid transport systems	atp[c] + h2o[c] + leuL[p] -> adp[c] + h[c] + pi[c] + leuL[c]	Transport	0	0	0	0	0	0	0	0	0	0	0	0	0	0	0	0	0	0
Ar0884	L-Valine transport via ABC-type branched-chain amino acid transport systems	atp[c] + h2o[c] + valL[p] -> adp[c] + h[c] + pi[c] + valL[c]	Transport	0	0	0	0	0	0	0	0	0	0	0	0	0	0	0	0	0	0
Ar0885	L-Glutamine transport via polar amino acid ABC transporter	atp[c] + h2o[c] + glnL[p] -> adp[c] + h[c] + pi[c] + glnL[c]	Transport	0	0	0	0	0	0	0	0	0	0	0	0	0	0	0	0	0	0
Ar0886	L-Asparagine transport via polar amino acid ABC transporter	atp[c] + h2o[c] + asnL[p] -> adp[c] + h[c] + pi[c] + asnL[c]	Transport	0	0	0	0	0	0	0	0	0	0	0	0	0	0	0	0	0	0
Ar0887	L-Histidine transport via polar amino acid ABC transporter	atp[c] + h2o[c] + hisL[p] -> adp[c] + h[c] + pi[c] + hisL[c]	Transport	0	0	0	0	0	0	0	0	0	0	0	0	0	0	0	0	0	0
Ar0888	L-Serine transport via polar amino acid ABC transporter	atp[c] + h2o[c] + serL[p] -> adp[c] + h[c] + pi[c] + serL[c]	Transport	0	0	0	0	0	0	0	0	0	0	0	0	0	0	0	0	0	0
Ar0889	L-Threonine transport via polar amino acid ABC transporter	atp[c] + h2o[c] + thrL[p] -> adp[c] + h[c] + pi[c] + thrL[c]	Transport	0	0	0	0	0	0	0	0	0	0	0	0	0	0	0	0	0	0
Ar0890	L-Tyrosine transport via polar amino acid ABC transporter	atp[c] + h2o[c] + tyrL[p] -> adp[c] + h[c] + pi[c] + tyrL[c]	Transport	0	0	0	0	0	0	0	0	0	0	0	0	0	0	0	0	0	0
Ar0891	L-Cysteine transport via polar amino acid ABC transporter	atp[c] + h2o[c] + cysL[p] -> adp[c] + h[c] + pi[c] + cysL[c]	Transport	0	0	0	0	0	0	0	0	0	0	0	0	0	0	0	0	0	0
Ar0892	L-Methionine transport via polar amino acid ABC transporter	atp[c] + h2o[c] + metL[p] -> adp[c] + h[c] + pi[c] + metL[c]	Transport	0	0	0	0	0	0	0	0	0	0	0	0	0	0	0	0	0	0
Ar0893	Sink Methanol	meoh[c] -> meoh[e]	Transport	4.41402e-10	0	2.76595e-13	1.10622e-12	1.93588e-12	2.76554e-12	1.10622e-11	1.93588e-11	2.76554e-11	1.10622e-10	1.93588e-10	2.76554e-10	3.59521e-10	3.59521e-10	4.41104e-10	4.18269e-10	3.95434e-10	3.726e-10
Ar0894	meoh exchange	meoh[e] <=>	Transport	4.41402e-10	0	2.76595e-13	1.10622e-12	1.93588e-12	2.76554e-12	1.10622e-11	1.93588e-11	2.76554e-11	1.10622e-10	1.93588e-10	2.76554e-10	3.59521e-10	3.59521e-10	4.41104e-10	4.18269e-10	3.95434e-10	3.726e-10
Ar0895	L-Tryptophan transport via polar amino acid ABC transporter	atp[c] + h2o[c] + trpL[p] -> adp[c] + h[c] + pi[c] + trpL[c]	Transport	0	0	0	0	0	0	0	0	0	0	0	0	0	0	0	0	0	0
Ar0896	L-Aspartate transport via Amino-acid ABC transporter	atp[c] + h2o[c] + aspL[p] -> adp[c] + h[c] + pi[c] + aspL[c]	Transport	0	0	0	0	0	0	0	0	0	0	0	0	0	0	0	0	0	0
Ar0897	L-Glutamate transport via Amino-acid ABC transporter	atp[c] + h2o[c] + gluL[p] -> adp[c] + h[c] + pi[c] + gluL[c]	Transport	0	0	0	0	0	0	0	0	0	0	0	0	0	0	0	0	0	0
Ar0898	L-Arginine transport via High affinity arginine ABC transporter	atp[c] + h2o[c] + argL[p] -> adp[c] + h[c] + pi[c] + argL[c]	Transport	0	0	0	0	0	0	0	0	0	0	0	0	0	0	0	0	0	0
Ar0899	L-Lysine transport ABC-type amino acid transport	atp[c] + h2o[c] + lysL[p] -> adp[c] + h[c] + pi[c] + lysL[c]	Transport	0	0	0	0	0	0	0	0	0	0	0	0	0	0	0	0	0	0
Ar0900	L-Lysine transport out via lysine exporter protein	atp[c] + h2o[c] + lysL[c] -> adp[c] + h[c] + pi[c] + lysL[p]	Transport	0	0	0	0	0	0	0	0	0	0	0	0	0	0	0	0	0	0
Ar0901	L-Phenylalanine transport via ABC-type amino acid transporter	atp[c] + h2o[c] + pheL[p] -> adp[c] + h[c] + pi[c] + pheL[c]	Transport	0	0	0	0	0	0	0	0	0	0	0	0	0	0	0	0	0	0
Ar0902	L-Alanine transport via ABC-type amino acid transporter	atp[c] + h2o[c] + alaL[p] -> adp[c] + h[c] + pi[c] + alaL[c]	Transport	0	0	0	0	0	0	0	0	0	0	0	0	0	0	0	0	0	0
Ar0903	Alanine transport via sodium alanine symporter	na1[p] + alaL[p] -> na1[c] + alaL[c]	Transport	0	0	0	0	0	0	0	0	0	0	0	0	0	0	0	0	0	0
Ar0904	Glycine transport via ABC-type amino acid transporter	atp[c] + h2o[c] + gly[p] -> adp[c] + h[c] + pi[c] + gly[c]	Transport	0	0	0	0	0	0	0	0	0	0	0	0	0	0	0	0	0	0
Ar0905	L-Proline transport via ABC-type amino acid transporter	atp[c] + h2o[c] + proL[p] -> adp[c] + h[c] + pi[c] + proL[c]	Transport	0	0	0	0	0	0	0	0	0	0	0	0	0	0	0	0	0	0
Ar0906	L-Homoserine transport via ABC-type amino acid transporter	atp[c] + h2o[c] + homL[p] -> adp[c] + h[c] + pi[c] + homL[c]	Transport	0	0	0	0	0	0	0	0	0	0	0	0	0	0	0	0	0	0
Ar0907	D-alanine reversible transport via proton symport (periplasm)	h[p] + alaD[p] <=> h[c] + alaD[c]	Transport	0.0184975	0	1.15911e-05	4.63575e-05	8.11256e-05	0.000115894	0.000463575	0.000811256	0.00115894	0.00463575	0.00811256	0.0115894	0.0150662	0.0150662	0.018485	0.0175281	0.0165712	0.0156143
Ar0908	Ornithine transport via ABC-type amino acid transporter	atp[c] + h2o[c] + orn[p] -> adp[c] + h[c] + pi[c] + orn[c]	Transport	0	0	0	0	0	0	0	0	0	0	0	0	0	0	0	0	0	0
Ar0909	Urea transport via ABC system	atp[c] + h2o[c] + urea[p] -> adp[c] + h[c] + pi[c] + urea[c]	Transport	0	0	0	0	0	0	0	0	0	0	0	0	0	0	0	0	0	0
Ar0910	biotin transport via ABC biotin transport system	atp[c] + h2o[c] + btn[p] -> adp[c] + h[c] + pi[c] + btn[c]	Transport	0	0	0	0	0	0	0	0	0	0	0	0	0	0	0	0	0	0
Ar0911	biotin transport via diffusion	btn[p] <=> btn[e]	Transport	0	0	0	0	0	0	0	0	0	0	0	0	0	0	0	0	0	0
Ar0912	D-galactose transport in via galactoside symporter	h[p] + gal[p] -> h[c] + gal[c]	Transport	0	0	0	0	0	0	0	0	0	0	0	0	0	0	0	0	0	0
Ar0913	spermidine transport via spermidineputrescine ABC transporter ATPase subunit	atp[c] + h2o[c] + spmd[p] -> adp[c] + h[c] + pi[c] + spmd[c]	Transport	0	0	0	0	0	0	0	0	0	0	0	0	0	0	0	0	0	0
Ar0914	spermidine transport via diffusion	spmd[p] <=> spmd[e]	Transport	0	0	0	0	0	0	0	0	0	0	0	0	0	0	0	0	0	0
Ar0915	putrescine transport via spermidineputrescine ABC transporter ATPase subunit	atp[c] + h2o[c] + ptrc[p] -> adp[c] + h[c] + pi[c] + ptrc[c]	Transport	0	0	0	0	0	0	0	0	0	0	0	0	0	0	0	0	0	0
Ar0916	putrescine transport via diffusion	ptrc[p] <=> ptrc[c]	Transport	0	0	0	0	0	0	0	0	0	0	0	0	0	0	0	0	0	0
Ar0917	cobalt transport in via permease CorA	cobalt2[p] -> cobalt2[c]	Transport	8.82805e-10	0	5.53191e-13	2.21243e-12	3.87176e-12	5.53109e-12	2.21243e-11	3.87176e-11	5.53109e-11	2.21243e-10	3.87176e-10	5.53109e-10	7.19041e-10	7.19041e-10	8.82208e-10	8.36539e-10	7.90869e-10	7.45199e-10
Ar0918	nickel (+2) transport in via permease CorA	ni2[p] -> ni2[c]	Transport	0	0	0	0	0	0	0	0	0	0	0	0	0	0	0	0	0	0
Ar0919	cobalt transport in via diffusion	cobalt2[p] <=> cobalt2[e]	Transport	-8.82778e-10	0	-5.68434e-13	-2.16005e-12	-3.86535e-12	-5.57066e-12	-2.21689e-11	-3.87672e-11	-5.53655e-11	-2.21235e-10	-3.87217e-10	-5.53086e-10	-7.19069e-10	-7.19069e-10	-8.8221e-10	-8.36508e-10	-7.90919e-10	-7.45217e-10
Ar0920	nickel (+2) transport via diffusion	ni2[p] <=> ni2[e]	Transport	0	0	0	0	0	0	0	0	0	0	0	0	0	0	0	0	0	0
Ar0921	Copper (Cu +1) transport out via ABC transporter by copper-translocating P-type ATPase	atp[c] + h2o[c] + cu[c] -> adp[c] + h[c] + pi[c] + cu[p]	Transport	0	0	0	0	0	0	0	0	0	0	0	0	0	0	0	0	0	0
Ar0922	Copper (Cu+2) out via ABC transporter	atp[c] + h2o[c] + cu2[c] -> adp[c] + h[c] + pi[c] + cu2[p]	Transport	0	0	0	0	0	0	0	0	0	0	0	0	0	0	0	0	0	0
Ar0923	Cyanate transport by ABC transporter	atp[c] + h2o[c] + cynt[p] -> h[c] + pi[c] + cynt[c]	Transport	0	0	0	0	0	0	0	0	0	0	0	0	0	0	0	0	0	0
Ar0924	Cyanate transport via diffusion	cynt[p] <=> cynt[e]	Transport	0	0	0	0	0	0	0	0	0	0	0	0	0	0	0	0	0	0
Ar0925	Cyanate transport	cynt[e] ->	Exchange	0	0	0	0	0	0	0	0	0	0	0	0	0	0	0	0	0	0
Ar0926	manganese (Mn+2) transport in via proton symport	h[p] + mn2[p] -> h[c] + mn2[c]	Transport	1.90886e-06	0	1.19615e-09	4.78387e-09	8.37177e-09	1.19597e-08	4.78387e-08	8.37177e-08	1.19597e-07	4.78387e-07	8.37177e-07	1.19597e-06	1.55476e-06	1.55476e-06	1.90757e-06	1.80882e-06	1.71007e-06	1.61132e-06
Ar0927	manganese (Mn+2) transport in via via diffusion	mn2[p] <=> mn2[e]	Transport	-1.90886e-06	0	-1.1961e-09	-4.78383e-09	-8.37179e-09	-1.19596e-08	-4.78387e-08	-8.37177e-08	-1.19597e-07	-4.78387e-07	-8.37177e-07	-1.19597e-06	-1.55476e-06	-1.55476e-06	-1.90757e-06	-1.80882e-06	-1.71007e-06	-1.61132e-06
Ar0928	chloride transport via channel core	cl[p] -> cl[c]	Transport	0	0	0	0	0	0	0	0	0	0	0	0	0	0	0	0	0	0
Ar0929	chloride transport via channel core	cl[p] <=> cl[e]	Transport	0	0	0	0	0	0	0	0	0	0	0	0	0	0	0	0	0	0
Ar0930	hydrogen peroxide transport	h2o2[c] <=> h2o2[p]	Transport	0.372435	0.548979	0.548836	0.54841	0.547983	0.547556	0.543288	0.53902	0.534752	0.292535	0.312576	0.332616	0.364044	0.364044	0.3725	0.377462	0.382425	0.387387
Ar0931	Hydrogen peroxide transport (e)	h2o2[p] <=> h2o2[e]	Transport	0.372435	0.548979	0.548836	0.54841	0.547983	0.547556	0.543288	0.53902	0.534752	0.292535	0.312576	0.332616	0.364044	0.364044	0.3725	0.377462	0.382425	0.387387
Ar0932	H2S transport	h2s[c] <=> h2s[p]	Transport	0	0	0	0	0	0	0	0	0	0.257436	0.176521	0.0956068	0	0	0	0	0	0.0112569
Ar0933	Sulfite transport	so3[c] <=> so3[p]	Transport	0	0	0	0	0	0	0	0	0	0	0	0	0	0	0	0	0	0
Ar0934	O2 transport (e)	o2[p] <=> o2[e]	Transport	2.06349	1.59524	1.59551	1.59635	1.59718	1.59802	1.60637	1.61473	1.62308	2.1276	2.07883	2.03006	1.95727	1.95727	2.06296	2.02214	1.98132	1.96301
Ar0935	Proton transport (e)	h[p] <=> h[e]	Transport	0	0	0	0	0	0	0	0	0	0	0	0	0	0	0	0	0	0
Ar0936	H2O transport (e)	h2o[p] <=> h2o[e]	Transport	0	0	0	0	0	0	0	0	0	0	0	0	0	0	0	0	0	0
Ar0937	D-glucose transport transport via diffusion by carbohydrate-selective porin OprB	aglcD[p] <=> aglcD[e]	Transport	0	0	0	0	0	0	0	0	0	0	0	0	0	0	0	0	0	0
Ar0938	D-glucose transport transport via diffusion by carbohydrate-selective porin OprB	bglcD[p] <=> bglcD[e]	Transport	0	0	0	0	0	0	0	0	0	0	0	0	0	0	0	0	0	0
Ar0939	D-Fructose transport via diffusion by carbohydrate-selective porin OprB	fru[p] <=> fru[e]	Transport	0	0	0	0	0	0	0	0	0	0	0	0	0	0	0	0	0	0
Ar0940	D-Lactose transport via diffusion by carbohydrate-selective porin OprB	lcts[p] <=> lcts[e]	Transport	0	0	0	0	0	0	0	0	0	0	0	0	0	0	0	0	0	0
Ar0941	D-Galactose transport via diffusion by carbohydrate-selective porin OprB	gal[p] <=> gal[e]	Transport	0	0	0	0	0	0	0	0	0	0	0	0	0	0	0	0	0	0
Ar0942	Maltose transport via diffusion by carbohydrate-selective porin OprB	malt[p] <=> malt[e]	Transport	0	0	0	0	0	0	0	0	0	0	0	0	0	0	0	0	0	0
Ar0943	Sucrose transport via diffusion by carbohydrate-selective porin OprB	sucr[p] <=> sucr[e]	Transport	0	0	0	0	0	0	0	0	0	0	0	0	0	0	0	0	0	0
Ar0944	Citrate transport (e)	cit[p] <=> cit[e]	Transport	0	0	0	0	0	0	0	0	0	0	0	0	0	0	0	0	0	0
Ar0945	Acetate transport (e)	ac[p] <=> ac[e]	Transport	0	0	0	0	0	0	0	0	0	0	0	0	0	0	0	0	0	0
Ar0946	Phosphate transport (e)	pi[p] <=> pi[e]	Transport	-0.0159608	0	-1e-05	-4e-05	-7e-05	-0.0001	-0.0004	-0.0007	-0.001	-0.004	-0.007	-0.01	-0.013	-0.013	-0.016	-0.019	-0.022	-0.025
Ar0947	Sulfate transport (e)	so4[p] <=> so4[e]	Transport	-0.00394422	0	-2.47156e-06	-9.88478e-06	-1.72984e-05	-2.47119e-05	-9.88478e-05	-0.000172984	-0.000247119	-0.258424	-0.178251	-0.098078	-0.00321255	-0.00321255	-0.00395822	-0.00502941	-0.00610059	-0.0184287
Ar0948	nitrate transport via diffusion (extracellular to periplasm)	no3[p] <=> no3[e]	Transport	-0.309993	-0.0999401	-0.100061	-0.100422	-0.100783	-0.101145	-0.104758	-0.108371	-0.111984	-0.0776885	-0.135955	-0.194221	-0.256507	-0.256507	-0.309783	-0.293746	-0.27771	-0.261673
Ar0949	Mg transport via diffusion	mg2[p] <=> mg2[e]	Transport	-0.000295945	0	-1.85447e-07	-7.41679e-07	-1.29794e-06	-1.8542e-06	-7.41679e-06	-1.29794e-05	-1.8542e-05	-7.41679e-05	-0.000129794	-0.00018542	-0.000241046	-0.000241046	-0.000295744	-0.000280435	-0.000265125	-0.000249815
Ar0950	Calcium transport via diffusion	ca2[p] <=> ca2[e]	Transport	-6.30868e-05	0	-3.9532e-08	-1.58105e-07	-2.76683e-07	-3.95261e-07	-1.58105e-06	-2.76683e-06	-3.95261e-06	-1.58105e-05	-2.76683e-05	-3.95261e-05	-5.1384e-05	-5.1384e-05	-6.30442e-05	-5.97806e-05	-5.65169e-05	-5.32533e-05
Ar0951	Molybdenum transport via diffusion	mobd[p] <=> mobd[e]	Transport	0	0	0	0	0	0	0	0	0	0	0	0	0	0	0	0	0	0
Ar0952	Sodium transport (e) via diffusion	na1[p] <=> na1[e]	Transport	-0.000824778	0	-5.1683e-07	-2.06701e-06	-3.61727e-06	-5.16753e-06	-2.06701e-05	-3.61727e-05	-5.16753e-05	-0.000206701	-0.000361727	-0.000516753	-0.000671779	-0.000671779	-0.000824221	-0.000781553	-0.000738885	-0.000696218
Ar0953	K+ transport via potassium channel protein	k[p] <=> k[e]	Transport	-0.000754377	0	-4.72714e-07	-1.89058e-06	-3.30851e-06	-4.72644e-06	-1.89058e-05	-3.30851e-05	-4.72644e-05	-0.000189058	-0.000330851	-0.000472644	-0.000614437	-0.000614437	-0.000753867	-0.000714842	-0.000675816	-0.00063679
Ar0954	Ammonia transport via diffusion	nh4[p] <=> nh4[e]	Transport	0	0	0	0	0	0	0	0	0	0	0	0	0	0	0	0	0	0
Ar0955	Copper (Cu +1) transport via diffusion	cu[e] <=> cu[p]	Transport	0	0	0	0	0	0	0	0	0	0	0	0	0	0	0	0	0	0
Ar0956	Cu2+ transport via diffusion	cu2[p] <=> cu2[e]	Transport	-3.96891e-07	0	0	0	-1.74066e-09	-2.48667e-09	-9.94669e-09	-1.74067e-08	-2.48666e-08	-9.94667e-08	-1.74067e-07	-2.48667e-07	-3.23266e-07	-3.23266e-07	-3.96623e-07	-3.76091e-07	-3.55559e-07	-3.35027e-07
Ar0957	Fe2+ transport via diffusion	fe2[p] <=> fe2[e]	Transport	-2.16589e-05	0	-1.35722e-08	-5.42803e-08	-9.49906e-08	-1.35701e-07	-5.42804e-07	-9.49906e-07	-1.35701e-06	-5.42804e-06	-9.49906e-06	-1.35701e-05	-1.76411e-05	-1.76411e-05	-2.16443e-05	-2.05238e-05	-1.94034e-05	-1.82829e-05
Ar0958	H2 transport (e)	h2[p] <=> h2[e]	Transport	0	0	0	0	0	0	0	0	0	0	0	0	0	0	0	0	0	0
Ar0959	Cadmium transport via diffusion	cd2[p] <=> cd2[e]	Transport	0	0	0	0	0	0	0	0	0	0	0	0	0	0	0	0	0	0
Ar0960	Zinc transport via diffusion	zn2[e] <=> zn2[p]	Transport	9.63879e-07	0	0	2.41562e-09	4.22733e-09	6.03904e-09	2.41562e-08	4.22733e-08	6.03904e-08	2.41562e-07	4.22733e-07	6.03904e-07	7.85076e-07	7.85076e-07	9.63228e-07	9.13364e-07	8.635e-07	8.13636e-07
Ar0961	Fe3+ transport via diffusion	fe3[p] <=> fe3[e]	Transport	0	0	0	0	0	0	0	0	0	0	0	0	0	0	0	0	0	0
Ar0962	H2S transport (e)	h2s[p] <=> h2s[e]	Transport	0	0	0	0	0	0	0	0	0	0.257436	0.176521	0.0956068	0	0	0	0	0	0.0112569
Ar0963	Nitrite transport (e)	no2[p] <=> no2[e]	Transport	0	0	0	0	0	0	0	0	0	0	0	0	0	0	0	0	0	0
Ar0964	Superoxide anion transport (e)	o2s[p] <=> o2s[e]	Transport	0	0	0	0	0	0	0	0	0	0	0	0	0	0	0	0	0	0
Ar0965	Sulfite transport (e)	so3[p] <=> so3[e]	Transport	0	0	0	0	0	0	0	0	0	0	0	0	0	0	0	0	0	0
Ar0966	Uracil transport (e)	ura[p] <=> ura[e]	Transport	0	0	0	0	0	0	0	0	0	0	0	0	0	0	0	0	0	0
Ar0967	alpha-ketoglutarate transport (e)	akg[p] <=> akg[e]	Transport	0	0	0	0	0	0	0	0	0	0	0	0	0	0	0	0	0	0
Ar0968	Succinate transport (e)	succ[p] <=> succ[e]	Transport	0	0	0	0	0	0	0	0	0	0	0	0	0	0	0	0	0	0
Ar0969	Malate transport (e)	malS[p] <=> malS[e]	Transport	0	0	0	0	0	0	0	0	0	0	0	0	0	0	0	0	0	0
Ar0970	Fumarate transport (e)	fum[p] <=> fum[e]	Transport	0	0	0	0	0	0	0	0	0	0	0	0	0	0	0	0	0	0
Ar0971	Pyruvate transport (e)	pyr[p] <=> pyr[e]	Transport	0	0	0	0	0	0	0	0	0	0	0	0	0	0	0	0	0	0
Ar0972	Ethanol transport (e)	etoh[p] <=> etoh[e]	Transport	0	0	0	0	0	0	0	0	0	0	0	0	0	0	0	0	0	0
Ar0973	L-Isoleucine transport (e)	ileL[p] <=> ileL[e]	Transport	0	0	0	0	0	0	0	0	0	0	0	0	0	0	0	0	0	0
Ar0974	L-Leucine transport (e)	leuL[p] <=> leuL[e]	Transport	0	0	0	0	0	0	0	0	0	0	0	0	0	0	0	0	0	0
Ar0975	L-Lysine transport (e)	lysL[p] <=> lysL[e]	Transport	0	0	0	0	0	0	0	0	0	0	0	0	0	0	0	0	0	0
Ar0976	L-Methionine transport (e)	metL[p] <=> metL[e]	Transport	0	0	0	0	0	0	0	0	0	0	0	0	0	0	0	0	0	0
Ar0977	L-Phenylalanine transport (e)	pheL[p] <=> pheL[e]	Transport	0	0	0	0	0	0	0	0	0	0	0	0	0	0	0	0	0	0
Ar0978	L-Threonine transport (e)	thrL[p] <=> thrL[e]	Transport	0	0	0	0	0	0	0	0	0	0	0	0	0	0	0	0	0	0
Ar0979	L-Tryptophan transport (e)	trpL[p] <=> trpL[e]	Transport	0	0	0	0	0	0	0	0	0	0	0	0	0	0	0	0	0	0
Ar0980	L-Valine transport (e)	valL[p] <=> valL[e]	Transport	0	0	0	0	0	0	0	0	0	0	0	0	0	0	0	0	0	0
Ar0981	L-Arginine transport (e)	argL[p] <=> argL[e]	Transport	0	0	0	0	0	0	0	0	0	0	0	0	0	0	0	0	0	0
Ar0982	L-Histidine transport (e)	hisL[p] <=> hisL[e]	Transport	0	0	0	0	0	0	0	0	0	0	0	0	0	0	0	0	0	0
Ar0983	L-Alanine transport (e)	alaL[p] <=> alaL[e]	Transport	0	0	0	0	0	0	0	0	0	0	0	0	0	0	0	0	0	0
Ar0984	L-Aspartate transport (e)	aspL[p] <=> aspL[e]	Transport	0	0	0	0	0	0	0	0	0	0	0	0	0	0	0	0	0	0
Ar0985	L-Glutamate transport (e)	gluL[p] <=> gluL[e]	Transport	0	0	0	0	0	0	0	0	0	0	0	0	0	0	0	0	0	0
Ar0986	L-Cysteine transport (e)	cysL[p] <=> cysL[e]	Transport	0	0	0	0	0	0	0	0	0	0	0	0	0	0	0	0	0	0
Ar0987	Glycine transport (e)	gly[p] <=> gly[e]	Transport	0	0	0	0	0	0	0	0	0	0	0	0	0	0	0	0	0	0
Ar0988	L-Proline transport (e)	proL[p] <=> proL[e]	Transport	0	0	0	0	0	0	0	0	0	0	0	0	0	0	0	0	0	0
Ar0989	L-Serine transport (e)	serL[p] <=> serL[e]	Transport	0	0	0	0	0	0	0	0	0	0	0	0	0	0	0	0	0	0
Ar0990	L-Tyrosine transport (e)	tyrL[p] <=> tyrL[e]	Transport	0	0	0	0	0	0	0	0	0	0	0	0	0	0	0	0	0	0
Ar0991	L-Asparagine transport (e)	asnL[p] <=> asnL[e]	Transport	0	0	0	0	0	0	0	0	0	0	0	0	0	0	0	0	0	0
Ar0992	L-Glutamine transport (e)	glnL[p] <=> glnL[e]	Transport	0	0	0	0	0	0	0	0	0	0	0	0	0	0	0	0	0	0
Ar0993	L-Homoserine transport (e)	homL[p] <=> homL[e]	Transport	0	0	0	0	0	0	0	0	0	0	0	0	0	0	0	0	0	0
Ar0994	Ornithine transport (e)	orn[p] <=> orn[e]	Transport	0	0	0	0	0	0	0	0	0	0	0	0	0	0	0	0	0	0
Ar0995	Urea transport (e)	urea[p] <=> urea[e]	Transport	0	0	0	0	0	0	0	0	0	0	0	0	0	0	0	0	0	0
Ar0996	Transport ala-D	alaD[p] <=> alaD[e]	Transport	0	0	0	0	0	0	0	0	0	0	0	0	0	0	0	0	0	0
Ar0997	Hg2+ transport (p)	hg2[c] <=> hg2[p]	Transport	0	0	0	0	0	0	0	0	0	0	0	0	0	0	0	0	0	0
Ar0998	Ribose transport (e)	ribD[p] <=> ribD[e]	Transport	0	0	0	0	0	0	0	0	0	0	0	0	0	0	0	0	0	0
Ar0999	Ribose transport (p)	ribD[c] <=> ribD[p]	Transport	0	0	0	0	0	0	0	0	0	0	0	0	0	0	0	0	0	0
Ar1000	Hg2+ transport (e)	hg2[p] <=> hg2[e]	Transport	0	0	0	0	0	0	0	0	0	0	0	0	0	0	0	0	0	0
Ar1001	glycero-3-phosphocholine transport via diffusion (extracellular to periplasm)	g3pc[e] <=> g3pc[p]	Transport	0	0	0	0	0	0	0	0	0	0	0	0	0	0	0	0	0	0
Ar1002	glycero-3-phosphoethanolamine transport via diffusion (extracellular to periplasm)	g3pe[e] <=> g3pe[p]	Transport	0	0	0	0	0	0	0	0	0	0	0	0	0	0	0	0	0	0
Ar1003	Sink p-Cresol	4crsol[c] -> 4crsol[e]	Transport	8.26053e-08	0	5.17628e-11	2.07021e-10	3.62286e-10	5.17552e-10	2.07021e-09	3.62286e-09	5.17552e-09	2.07021e-08	3.62286e-08	5.17552e-08	6.72817e-08	6.72817e-08	8.25495e-08	7.82761e-08	7.40027e-08	6.97294e-08
Ar1004	Sink needed to allow carbon monoxide to leave system	co[c] -> co[e]	Transport	5.87221e-05	0.024985	0.0249666	0.0249114	0.0248562	0.024801	0.0242487	0.0236964	0.0231442	1.47166e-05	2.5754e-05	3.67914e-05	0.00105266	0.00105266	5.86824e-05	5.56445e-05	5.26067e-05	4.95689e-05
Ar1005	Lactate transport (p)	lacL[c] -> lacL[e]	Transport	0	0	0	0	0	0	0	0	0	0	0	0	0	0	0	0	0	0
Ar1006	biomass export	biomass[c] -> biomass[e]	Transport	0.025223	0	1.58055e-05	6.32124e-05	0.000110622	0.000158031	0.000632124	0.00110622	0.00158031	0.00632124	0.0110622	0.0158031	0.020544	0.020544	0.0252059	0.0239011	0.0225963	0.0212914
Ar1007	Phycocyanobilin export	3zpcy[c] -> 3zpcy[e]	Modeling	0	0.024985	0.0249666	0.0249113	0.0248559	0.0248006	0.0242472	0.0236939	0.0231405	0	0	0	0.00100483	0.00100483	0	0	0	0
Ar1008	scl_PHA export	scl_PHA[c] -> scl_PHA[e]	Modeling	0	0	0	0	0	0	0	0	0	0	0	0	0	0	0	0	0	0
Ar1009	Exopolysaccharide transport (e)	exosca[p] -> exosca[e]	Modeling	0	0	0	0	0	0	0	0	0	0	0	0	0	0	1.66662e-05	0.0012919	0.00256713	0.00384236
Ar1010	GLA export	glinoACP[c] -> glinoACP[e]	Modeling	0	0	0	0	0	0	0	0	0	0	0	0	0	0	0	0	0	0
Ar1011	Exchange CO	co[e] <=>	Exchange	5.87221e-05	0.024985	0.0249666	0.0249114	0.0248562	0.024801	0.0242487	0.0236964	0.0231442	1.47166e-05	2.5754e-05	3.67914e-05	0.00105266	0.00105266	5.86824e-05	5.56445e-05	5.26067e-05	4.95689e-05
Ar1012	p-Cresol Exchange	4crsol[e] <=>	Exchange	8.26053e-08	0	5.17275e-11	2.07024e-10	3.6232e-10	5.17502e-10	2.07024e-09	3.62286e-09	5.17548e-09	2.0702e-08	3.62286e-08	5.17551e-08	6.72817e-08	6.72817e-08	8.25495e-08	7.82761e-08	7.40027e-08	6.97294e-08
Ar1013	sn-Glycero-3-phosphocholine exchange	g3pc[e] <=>	Exchange	0	0	0	0	0	0	0	0	0	0	0	0	0	0	0	0	0	0
Ar1014	sn-Glycero-3-phosphoethanolamine exchange	g3pe[e] <=>	Exchange	0	0	0	0	0	0	0	0	0	0	0	0	0	0	0	0	0	0
Ar1015	D-glucose exchange	bglcD[e] <=>	Exchange	0	0	0	0	0	0	0	0	0	0	0	0	0	0	0	0	0	0
Ar1016	D-Fructose exchange	fru[e] <=>	Exchange	0	0	0	0	0	0	0	0	0	0	0	0	0	0	0	0	0	0
Ar1017	D-Lactose exchange	lcts[e] <=>	Exchange	0	0	0	0	0	0	0	0	0	0	0	0	0	0	0	0	0	0
Ar1018	D-Galactose exchange	gal[e] <=>	Exchange	0	0	0	0	0	0	0	0	0	0	0	0	0	0	0	0	0	0
Ar1019	Maltose exchange	malt[e] <=>	Exchange	0	0	0	0	0	0	0	0	0	0	0	0	0	0	0	0	0	0
Ar1020	Sucrose exchange	sucr[e] <=>	Exchange	0	0	0	0	0	0	0	0	0	0	0	0	0	0	0	0	0	0
Ar1021	Citrate exchange	cit[e] <=>	Exchange	0	0	0	0	0	0	0	0	0	0	0	0	0	0	0	0	0	0
Ar1022	Calcium exchange	ca2[e] <=>	Exchange	-6.30868e-05	0	-3.9532e-08	-1.58105e-07	-2.76683e-07	-3.95261e-07	-1.58105e-06	-2.76683e-06	-3.95261e-06	-1.58105e-05	-2.76683e-05	-3.95261e-05	-5.1384e-05	-5.1384e-05	-6.30442e-05	-5.97806e-05	-5.65169e-05	-5.32533e-05
Ar1023	Molybdenum exchange	mobd[e] <=>	Exchange	0	0	0	0	0	0	0	0	0	0	0	0	0	0	0	0	0	0
Ar1024	Sodium exchange	na1[e] <=>	Exchange	-0.000824778	0	-5.1683e-07	-2.06701e-06	-3.61727e-06	-5.16753e-06	-2.06701e-05	-3.61727e-05	-5.16753e-05	-0.000206701	-0.000361727	-0.000516753	-0.000671779	-0.000671779	-0.000824221	-0.000781553	-0.000738885	-0.000696218
Ar1025	K+ exchange	k[e] <=>	Exchange	-0.000754377	0	-4.72714e-07	-1.89058e-06	-3.30851e-06	-4.72644e-06	-1.89058e-05	-3.30851e-05	-4.72644e-05	-0.000189058	-0.000330851	-0.000472644	-0.000614437	-0.000614437	-0.000753867	-0.000714842	-0.000675816	-0.00063679
Ar1026	Mn2+ exchange	mn2[e] <=>	Exchange	-1.90886e-06	0	-1.1961e-09	-4.78383e-09	-8.37179e-09	-1.19596e-08	-4.78387e-08	-8.37177e-08	-1.19597e-07	-4.78387e-07	-8.37177e-07	-1.19597e-06	-1.55476e-06	-1.55476e-06	-1.90757e-06	-1.80882e-06	-1.71007e-06	-1.61132e-06
Ar1027	Ammonia exchange	nh4[e] <=>	Exchange	0	0	0	0	0	0	0	0	0	0	0	0	0	0	0	0	0	0
Ar1028	Cu2+ exchange	cu2[e] <=>	Exchange	-3.96891e-07	0	0	0	-1.74066e-09	-2.48667e-09	-9.94669e-09	-1.74067e-08	-2.48666e-08	-9.94667e-08	-1.74067e-07	-2.48667e-07	-3.23266e-07	-3.23266e-07	-3.96623e-07	-3.76091e-07	-3.55559e-07	-3.35027e-07
Ar1029	Zinc exchange	zn2[e] <=>	Exchange	-9.63879e-07	0	0	-2.41562e-09	-4.22733e-09	-6.03904e-09	-2.41562e-08	-4.22733e-08	-6.03904e-08	-2.41562e-07	-4.22733e-07	-6.03904e-07	-7.85076e-07	-7.85076e-07	-9.63228e-07	-9.13364e-07	-8.635e-07	-8.13636e-07
Ar1030	Fe2+ exchange	fe2[e] <=>	Exchange	-2.16589e-05	0	-1.35722e-08	-5.42803e-08	-9.49906e-08	-1.35701e-07	-5.42804e-07	-9.49906e-07	-1.35701e-06	-5.42804e-06	-9.49906e-06	-1.35701e-05	-1.76411e-05	-1.76411e-05	-2.16443e-05	-2.05238e-05	-1.94034e-05	-1.82829e-05
Ar1031	Cadmium exchange	cd2[e] <=>	Exchange	0	0	0	0	0	0	0	0	0	0	0	0	0	0	0	0	0	0
Ar1032	Fe3+ exchange	fe3[e] <=>	Exchange	0	0	0	0	0	0	0	0	0	0	0	0	0	0	0	0	0	0
Ar1033	H2S exchange	h2s[e] <=>	Exchange	0	0	0	0	0	0	0	0	0	0.257436	0.176521	0.0956068	0	0	0	0	0	0.0112569
Ar1034	Hg2+ exchange	hg2[e] <=>	Exchange	0	0	0	0	0	0	0	0	0	0	0	0	0	0	0	0	0	0
Ar1035	Ni2+ exchange	ni2[e] <=>	Exchange	0	0	0	0	0	0	0	0	0	0	0	0	0	0	0	0	0	0
Ar1036	Nitrite exchange	no2[e] <=>	Exchange	0	0	0	0	0	0	0	0	0	0	0	0	0	0	0	0	0	0
Ar1037	Superoxide anion exchange	o2s[e] <=>	Exchange	0	0	0	0	0	0	0	0	0	0	0	0	0	0	0	0	0	0
Ar1038	Sulfite exchange	so3[e] <=>	Exchange	0	0	0	0	0	0	0	0	0	0	0	0	0	0	0	0	0	0
Ar1039	Uracil exchange	ura[e] <=>	Exchange	0	0	0	0	0	0	0	0	0	0	0	0	0	0	0	0	0	0
Ar1040	L-Isoleucine exchange	ileL[e] <=>	Exchange	0	0	0	0	0	0	0	0	0	0	0	0	0	0	0	0	0	0
Ar1041	L-Leucine exchange	leuL[e] <=>	Exchange	0	0	0	0	0	0	0	0	0	0	0	0	0	0	0	0	0	0
Ar1042	L-Lysine exchange	lysL[e] <=>	Exchange	0	0	0	0	0	0	0	0	0	0	0	0	0	0	0	0	0	0
Ar1043	L-Methionine exchange	metL[e] <=>	Exchange	0	0	0	0	0	0	0	0	0	0	0	0	0	0	0	0	0	0
Ar1044	L-Phenylalanine exchange	pheL[e] <=>	Exchange	0	0	0	0	0	0	0	0	0	0	0	0	0	0	0	0	0	0
Ar1045	L-Threonine exchange	thrL[e] <=>	Exchange	0	0	0	0	0	0	0	0	0	0	0	0	0	0	0	0	0	0
Ar1046	L-Tryptophan exchange	trpL[e] <=>	Exchange	0	0	0	0	0	0	0	0	0	0	0	0	0	0	0	0	0	0
Ar1047	L-Valine exchange	valL[e] <=>	Exchange	0	0	0	0	0	0	0	0	0	0	0	0	0	0	0	0	0	0
Ar1048	L-Arginine exchange	argL[e] <=>	Exchange	0	0	0	0	0	0	0	0	0	0	0	0	0	0	0	0	0	0
Ar1049	L-Histidine exchange	hisL[e] <=>	Exchange	0	0	0	0	0	0	0	0	0	0	0	0	0	0	0	0	0	0
Ar1050	L-Alanine exchange	alaL[e] <=>	Exchange	0	0	0	0	0	0	0	0	0	0	0	0	0	0	0	0	0	0
Ar1051	L-Aspartate exchange	aspL[e] <=>	Exchange	0	0	0	0	0	0	0	0	0	0	0	0	0	0	0	0	0	0
Ar1052	L-Glutamate exchange	gluL[e] <=>	Exchange	0	0	0	0	0	0	0	0	0	0	0	0	0	0	0	0	0	0
Ar1053	L-Cysteine exchange	cysL[e] <=>	Exchange	0	0	0	0	0	0	0	0	0	0	0	0	0	0	0	0	0	0
Ar1054	Glycine exchange	gly[e] <=>	Exchange	0	0	0	0	0	0	0	0	0	0	0	0	0	0	0	0	0	0
Ar1055	L-Proline exchange	proL[e] <=>	Exchange	0	0	0	0	0	0	0	0	0	0	0	0	0	0	0	0	0	0
Ar1056	L-Serine exchange	serL[e] <=>	Exchange	0	0	0	0	0	0	0	0	0	0	0	0	0	0	0	0	0	0
Ar1057	L-Tyrosine exchange	tyrL[e] <=>	Exchange	0	0	0	0	0	0	0	0	0	0	0	0	0	0	0	0	0	0
Ar1058	L-Asparagine exchange	asnL[e] <=>	Exchange	0	0	0	0	0	0	0	0	0	0	0	0	0	0	0	0	0	0
Ar1059	L-Glutamine exchange	glnL[e] <=>	Exchange	0	0	0	0	0	0	0	0	0	0	0	0	0	0	0	0	0	0
Ar1060	L-Homoserine exchange	homL[e] <=>	Exchange	0	0	0	0	0	0	0	0	0	0	0	0	0	0	0	0	0	0
Ar1061	Ornithine exchange	orn[e] <=>	Exchange	0	0	0	0	0	0	0	0	0	0	0	0	0	0	0	0	0	0
Ar1062	Exchange ala-L	alaL[e] <=>	Exchange	0	0	0	0	0	0	0	0	0	0	0	0	0	0	0	0	0	0
Ar1063	Exchange spmd	spmd[e] <=>	Exchange	0	0	0	0	0	0	0	0	0	0	0	0	0	0	0	0	0	0
Ar1064	Exchange cl	cl[e] <=>	Exchange	0	0	0	0	0	0	0	0	0	0	0	0	0	0	0	0	0	0
Ar1065	Exchange ala-D	alaD[e] <=>	Exchange	0	0	0	0	0	0	0	0	0	0	0	0	0	0	0	0	0	0
Ar1066	Exchange Cu	cu[e] <=>	Exchange	0	0	0	0	0	0	0	0	0	0	0	0	0	0	0	0	0	0
Ar1067	Hg2+ exchange	hg2[e] <=>	Exchange	0	0	0	0	0	0	0	0	0	0	0	0	0	0	0	0	0	0
Ar1068	Ribose exchange	ribD[e] <=>	Exchange	0	0	0	0	0	0	0	0	0	0	0	0	0	0	0	0	0	0
Ar1069	Proton exchange	h[e] <=>	Exchange	0	0	0	0	0	0	0	0	0	0	0	0	0	0	0	0	0	0
Ar1070	Co2+ exchange	cobalt2[e] <=>	Exchange	-8.82778e-10	0	-5.68434e-13	-2.16005e-12	-3.86535e-12	-5.57066e-12	-2.21689e-11	-3.87672e-11	-5.53655e-11	-2.21235e-10	-3.87217e-10	-5.53086e-10	-7.19069e-10	-7.19069e-10	-8.8221e-10	-8.36508e-10	-7.90919e-10	-7.45217e-10
Ar1071	H2O exchange	h2o[e] <=>	Exchange	0	0	0	0	0	0	0	0	0	0	0	0	0	0	0	0	0	0
Ar1072	Urea exchange	urea[e] <=>	Exchange	0	0	0	0	0	0	0	0	0	0	0	0	0	0	0	0	0	0
Ar1073	Biotin exchange	btn[e] <=>	Exchange	0	0	0	0	0	0	0	0	0	0	0	0	0	0	0	0	0	0
Ar1074	Ethanol exchange	etoh[e] <=>	Exchange	0	0	0	0	0	0	0	0	0	0	0	0	0	0	0	0	0	0
Ar1075	alpha-ketoglutarate exchange	akg[e] <=>	Exchange	0	0	0	0	0	0	0	0	0	0	0	0	0	0	0	0	0	0
Ar1076	Succinate exchange	succ[e] <=>	Exchange	0	0	0	0	0	0	0	0	0	0	0	0	0	0	0	0	0	0
Ar1077	Malate exchange	malS[e] <=>	Exchange	0	0	0	0	0	0	0	0	0	0	0	0	0	0	0	0	0	0
Ar1078	Fumarate exchange	fum[e] <=>	Exchange	0	0	0	0	0	0	0	0	0	0	0	0	0	0	0	0	0	0
Ar1079	Acetate exchange	ac[e] <=>	Exchange	0	0	0	0	0	0	0	0	0	0	0	0	0	0	0	0	0	0
Ar1080	Pyruvate exchange	pyr[e] <=>	Exchange	0	0	0	0	0	0	0	0	0	0	0	0	0	0	0	0	0	0
Ar1081	Lactate transport (e)	lacL[e] ->	Exchange	0	0	0	0	0	0	0	0	0	0	0	0	0	0	0	0	0	0
Ar1082	Hydrogen peroxide exchange	h2o2[e] <=>	Exchange	0.372435	0.548979	0.548836	0.54841	0.547983	0.547556	0.543288	0.53902	0.534752	0.292535	0.312576	0.332616	0.364044	0.364044	0.3725	0.377462	0.382425	0.387387
Ar1083	GLA exchange	glinoACP[e] ->	Exchange	0	0	0	0	0	0	0	0	0	0	0	0	0	0	0	0	0	0
Ar1084	Exopolysaccharide exchange	exosca[e] ->	Exchange	0	0	0	0	0	0	0	0	0	0	0	0	0	0	1.66662e-05	0.0012919	0.00256713	0.00384236
Ar1085	H2 exchange	h2[e] <=>	Exchange	0	0	0	0	0	0	0	0	0	0	0	0	0	0	0	0	0	0
Ar1086	ExGlycogen	glycogen[e] <=>	Exchange	0	0.124233	0.124171	0.123985	0.123799	0.123613	0.121752	0.119892	0.118031	0.199198	0.149235	0.0992725	0.0436157	0.0436157	0	0	0	0
Ar1087	Phycocyanobilin export2	3zpcy[e] ->	Exchange	0	0.024985	0.0249666	0.0249113	0.0248559	0.0248006	0.0242472	0.0236939	0.0231405	0	0	0	0.00100483	0.00100483	0	0	0	0
Ar1088	PHA export2	scl_PHA[e] ->	Exchange	0	0	0	0	0	0	0	0	0	0	0	0	0	0	0	0	0	0
Ar1089	biomass export	biomass[e] ->	Exchange	0.025223	0	1.58055e-05	6.32124e-05	0.000110622	0.000158031	0.000632124	0.00110622	0.00158031	0.00632124	0.0110622	0.0158031	0.020544	0.020544	0.0252059	0.0239011	0.0225963	0.0212914
Ar1090	Phosphate exchange	pi[e] <=>	Exchange	-0.0159608	0	-1e-05	-4e-05	-7e-05	-0.0001	-0.0004	-0.0007	-0.001	-0.004	-0.007	-0.01	-0.013	-0.013	-0.016	-0.019	-0.022	-0.025
Ar1091	Sulfate exchange	so4[e] <=>	Exchange	-0.00394422	0	-2.47156e-06	-9.88478e-06	-1.72984e-05	-2.47119e-05	-9.88478e-05	-0.000172984	-0.000247119	-0.258424	-0.178251	-0.098078	-0.00321255	-0.00321255	-0.00395822	-0.00502941	-0.00610059	-0.0184287
Ar1092	Nitrate exchange	no3[e] <=>	Exchange	-0.309993	-0.0999401	-0.100061	-0.100422	-0.100783	-0.101145	-0.104758	-0.108371	-0.111984	-0.0776885	-0.135955	-0.194221	-0.256507	-0.256507	-0.309783	-0.293746	-0.27771	-0.261673
Ar1093	Mg exchange	mg2[e] <=>	Exchange	-0.000295945	0	-1.85447e-07	-7.41679e-07	-1.29794e-06	-1.8542e-06	-7.41679e-06	-1.29794e-05	-1.8542e-05	-7.41679e-05	-0.000129794	-0.00018542	-0.000241046	-0.000241046	-0.000295744	-0.000280435	-0.000265125	-0.000249815
Ar1094	Photon exchange	photon[e] <=>	Exchange	-100	-100	-100	-100	-100	-100	-100	-100	-100	-100	-100	-100	-100	-100	-100	-100	-100	-100
Ar1095	O2 up exchange	o2[e] <=>	Exchange	2.06349	1.59524	1.59551	1.59635	1.59718	1.59802	1.60637	1.61473	1.62308	2.1276	2.07883	2.03006	1.95727	1.95727	2.06296	2.02214	1.98132	1.96301
Ar1096	CO2 exchange	co2[e] <=>	Exchange	0	0	0	0	0	0	0	0	0	0	0	0	0	0	0	0	0	0
Ar1097	HCO3- exchange	hco3[e] <=>	Exchange	-1.59489	-1.59489	-1.59489	-1.59489	-1.59489	-1.59489	-1.59489	-1.59489	-1.59489	-1.59489	-1.59489	-1.59489	-1.59489	-1.59489	-1.59489	-1.59489	-1.59489	-1.59489
Ar1098	D-glucose exchange	aglcD[e] <=>	Exchange	0	0	0	0	0	0	0	0	0	0	0	0	0	0	0	0	0	0

## Sheet: FVA
Rxn name	Rxn description	Formula	Sub for cal reporter pathway	Min flux	Max flux	Min flux	Max flux	Min flux	Max flux	Min flux	Max flux	Min flux	Max flux	Min flux	Max flux	Min flux	Max flux	Min flux	Max flux	Min flux	Max flux	Min flux	Max flux	Min flux	Max flux	Min flux	Max flux	Min flux	Max flux	Min flux	Max flux	Min flux	Max flux	Min flux	Max flux	Min flux	Max flux
Ar0001	glucokinase1	aglcD[c] + atp[c] -> ag6p[c] + adp[c] + h[c]	Glycolysis/Gluconeogenesis	0	35.0205	0	37.8646	0	37.8633	0	37.859	0	37.8548	0	37.8505	0	37.808	0	37.7232	0	37.2989	0	36.8746	0	36.372	0	35.7816	0	35.7816	0	35.0228	0	35.2012	0	35.361	0	35.4708
Ar0002	glucokinase2	atp[c] + bglcD[c] -> adp[c] + h[c] + bg6p[c]	Glycolysis/Gluconeogenesis	0	35.0205	0	37.8646	0	37.8633	0	37.859	0	37.8548	0	37.8505	0	37.808	0	37.7232	0	37.2989	0	36.8746	0	36.372	0	35.7816	0	35.7816	0	35.0228	0	35.2012	0	35.361	0	35.4708
Ar0003	glucose-6-phosphate isomerase (ag6p)	ag6p[c] <=> f6p[c]	Glycolysis/Gluconeogenesis	-8.79043	-0.0352947	-9.88133	0	-9.88068	-2.21143e-05	-9.87862	-8.84571e-05	-9.8766	-0.0001548	-9.87453	-0.000221143	-9.85415	-0.000884571	-9.81338	-0.00221143	-9.6095	-0.00884571	-9.40561	-0.01548	-9.20173	-0.0221143	-8.99776	-0.0287485	-8.99776	-0.0287485	-8.79115	-0.0354439	-8.84706	-0.0467528	-8.90301	-0.0580617	-8.95896	-0.0693707
Ar0004	glucose-6-phosphate isomerase (f6p)	bg6p[c] <=> f6p[c]	Glycolysis/Gluconeogenesis	0	0	0	0	0	0	0	0	0	0	0	0	0	0	0	0	0	0	0	0	0	0	0	0	0	0	0	0	0	0	0	0	0	0
Ar0005	glucose-6-phosphate isomerase (g6p)	ag6p[c] <=> bg6p[c]	Glycolysis/Gluconeogenesis	0	0	0	0	0	0	0	0	0	0	0	0	0	0	0	0	0	0	0	0	0	0	0	0	0	0	0	0	0	0	0	0	0	0
Ar0006	phosphoglucomutase (g6p)	bg6p[c] <=> ag1p[c]	Glycolysis/Gluconeogenesis	-8.75513	35.0205	-9.69676	37.8646	-9.69626	37.8633	-9.69463	37.859	-9.69304	37.8548	-9.69141	37.8505	-9.67536	37.808	-9.64326	37.7232	-9.4827	37.2989	-9.32215	36.8746	-9.15498	36.372	-8.96901	35.7816	-8.96901	35.7816	-8.75571	35.0228	-8.80031	35.2012	-8.84495	35.361	-8.88959	35.4708
Ar0007	phosphoglucomutase (ag1p)	ag1p[c] <=> ag6p[c]	Glycolysis/Gluconeogenesis	-35.0401	-0.019568	-37.9971	0	-37.9956	-1.22605e-05	-37.9908	-4.9042e-05	-37.9862	-8.58236e-05	-37.9814	-0.000122605	-37.9344	-0.00049042	-37.8403	-0.00122605	-37.3697	-0.0049042	-36.8991	-0.00858236	-36.3843	-0.0122605	-35.7976	-0.0159387	-35.7976	-0.0159387	-35.0426	-0.0197272	-35.2331	-0.0318497	-35.405	-0.0439722	-35.5269	-0.0560948
Ar0008	fructose-1,6-bisphosphatase	fdp[c] + h2o[c] -> f6p[c] + pi[c]	Glycolysis/Gluconeogenesis	0	36.2422	0	39.127	0	39.1256	0	39.1211	0	39.1167	0	39.1122	0	39.0678	0	38.9789	0	38.5344	0	38.0899	0	37.5669	0	36.9739	0	36.9739	0	36.2446	0	36.4299	0	36.5967	0	36.7134
Ar0009	phosphofructokinase (atp)	atp[c] + f6p[c] -> adp[c] + h[c] + fdp[c]	Glycolysis/Gluconeogenesis	0	35.0205	0	37.8646	0	37.8633	0	37.859	0	37.8548	0	37.8505	0	37.808	0	37.7232	0	37.2989	0	36.8746	0	36.372	0	35.7816	0	35.7816	0	35.0228	0	35.2012	0	35.361	0	35.4708
Ar0010	phosphofructokinase (ctp)	f6p[c] + ctp[c] -> h[c] + fdp[c] + cdp[c]	Glycolysis/Gluconeogenesis	0	0	0	0	0	0	0	0	0	0	0	0	0	0	0	0	0	0	0	0	0	0	0	0	0	0	0	0	0	0	0	0	0	0
Ar0011	phosphofructokinase (utp)	f6p[c] + utp[c] -> h[c] + fdp[c] + udp[c]	Glycolysis/Gluconeogenesis	0	0	0	0	0	0	0	0	0	0	0	0	0	0	0	0	0	0	0	0	0	0	0	0	0	0	0	0	0	0	0	0	0	0
Ar0012	phosphofructokinase (itp)	f6p[c] + itp[c] -> h[c] + fdp[c] + idp[c]	Glycolysis/Gluconeogenesis	0	0	0	0	0	0	0	0	0	0	0	0	0	0	0	0	0	0	0	0	0	0	0	0	0	0	0	0	0	0	0	0	0	0
Ar0013	fructose-1,6-bisphosphate aldolase class II	fdp[c] <=> dhap[c] + g3p[c]	Glycolysis/Gluconeogenesis	-10.076	35.0205	-11.0592	37.8646	-11.0587	37.8633	-11.057	37.859	-11.0554	37.8548	-11.0538	37.8505	-11.0376	37.808	-11.0052	37.7232	-10.8431	37.2989	-10.681	36.8746	-10.5018	36.372	-10.2935	35.7816	-10.2935	35.7816	-10.0766	35.0228	-10.123	35.2012	-10.1695	35.361	-10.2159	35.4708
Ar0014	fructose-1,6-bisphosphate aldolase class II (s17bp)	dhap[c] + e4p[c] -> s17bp[c]	Glycolysis/Gluconeogenesis	0	36.2422	0	39.127	0	39.1256	0	39.1211	0	39.1167	0	39.1122	0	39.0678	0	38.9789	0	38.5344	0	38.0899	0	37.5669	0	36.9739	0	36.9739	0	36.2446	0	36.4299	0	36.5967	0	36.7134
Ar0015	triosephosphate isomerase	g3p[c] <=> dhap[c]	Glycolysis/Gluconeogenesis	1.22348	10.0779	1.07407	11.0592	1.0741	11.0587	1.07419	11.057	1.07428	11.0554	1.07438	11.0538	1.07528	11.0376	1.07709	11.0053	1.10316	10.8435	1.13308	10.6818	1.163	10.503	1.19292	10.295	1.19292	10.295	1.22358	10.0785	1.23045	10.1248	1.23729	10.1711	1.24412	10.2175
Ar0016	glyceraldehyde 3-phosphate dehydrogenase 1 (NAD+)	pi[c] + g3p[c] + nad[c] <=> h[c] + 13dpg[c] + nadh[c]	Glycolysis/Gluconeogenesis	-20.4202	-2.90184	-22.4333	-2.67978	-22.4321	-2.67979	-22.4283	-2.67983	-22.4246	-2.67986	-22.4209	-2.6799	-22.3835	-2.68026	-22.3088	-2.68098	-21.9351	-2.71865	-21.5613	-2.76402	-21.1876	-2.80939	-20.8054	-2.85477	-20.8054	-2.85477	-20.4216	-2.90209	-20.5286	-2.92033	-20.6357	-2.93854	-20.7427	-2.95674
Ar0017	phosphoglycerate mutase (rxn 1)	3pg[c] <=> 2pg[c]	Glycolysis/Gluconeogenesis	0.0382278	3.87553	0	4.40704	2.27348e-05	4.40675	9.54861e-05	4.40583	0.000166722	4.40492	0.000239473	4.404	0.000957892	4.39486	0.00239473	4.37659	0.00958044	4.28521	0.0167661	4.19382	0.0239519	4.09474	0.0311376	3.99044	0.0311376	3.99044	0.038202	3.8755	0.0362256	3.87402	0.0342477	3.87256	0.0322698	3.87109
Ar0019	enolase	2pg[c] <=> h2o[c] + pep[c]	Glycolysis/Gluconeogenesis	0.0382278	3.87553	0	4.40704	2.27348e-05	4.40675	9.54861e-05	4.40583	0.000166722	4.40492	0.000239473	4.404	0.000957892	4.39486	0.00239473	4.37659	0.00958044	4.28521	0.0167661	4.19382	0.0239519	4.09474	0.0311376	3.99044	0.0311376	3.99044	0.038202	3.8755	0.0362256	3.87402	0.0342477	3.87256	0.0322698	3.87109
Ar0020	pyruvate kinase 1	adp[c] + h[c] + pep[c] -> atp[c] + pyr[c]	Glycolysis/Gluconeogenesis	0	3.82813	0	4.40704	0	4.40672	0	4.40571	0	4.40471	0	4.4037	0	4.39367	0	4.37362	0	4.27333	0	4.17303	0	4.06504	0	3.95183	0	3.95183	0	3.82813	0	3.8291	0	3.83009	0	3.83108
Ar0021	aldose 1-epimerase	aglcD[c] <=> bglcD[c]	Glycolysis/Gluconeogenesis	-35.0205	0	-37.8646	0	-37.8633	0	-37.859	0	-37.8548	0	-37.8505	0	-37.808	0	-37.7232	0	-37.2989	0	-36.8746	0	-36.372	0	-35.7816	0	-35.7816	0	-35.0228	0	-35.2012	0	-35.361	0	-35.4708	0
Ar0022	pyruvate dehydrogenase complexes rxn1 (pdhA pdhB)	4 h[c] + pyr[c] + thmpp[c] -> co2[c] + 2hThPP[c]	Glycolysis/Gluconeogenesis	0.0197407	0.0197415	0	0	1.17402e-05	1.23706e-05	4.93087e-05	4.94749e-05	8.60945e-05	8.65811e-05	0.000123663	0.000123687	0.000494652	0.000494749	0.00123663	0.00123687	0.0049473	0.00494749	0.00865797	0.00865811	0.0123686	0.0123687	0.0160793	0.0160793	0.0160793	0.0160793	0.0197274	0.0197281	0.0187068	0.0187068	0.0176854	0.0176856	0.016664	0.0166643
Ar0023	pyruvate dehydrogenase complexes rxn2 (pdhA pdhB)	2hThPP[c] + lpam[c] <=> 3 h[c] + thmpp[c] + adhlam[c]	Glycolysis/Gluconeogenesis	0	0	0	0	0	0	0	0	0	0	0	0	0	0	0	0	0	0	0	0	0	0	0	0	0	0	0	0	0	0	0	0	0	0
Ar0024	pyruvate dehydrogenase complexes (pdhC)	accoa[c] + dhlam[c] <=> adhlam[c] + coa[c]	Glycolysis/Gluconeogenesis	0	0	0	0	0	0	0	0	0	0	0	0	0	0	0	0	0	0	0	0	0	0	0	0	0	0	0	0	0	0	0	0	0	0
Ar0025	pyruvate dehydrogenase complexes (pdhD)	nad[c] + dhlam[c] <=> h[c] + nadh[c] + lpam[c]	Glycolysis/Gluconeogenesis	0	0	0	0	0	0	0	0	0	0	0	0	0	0	0	0	0	0	0	0	0	0	0	0	0	0	0	0	0	0	0	0	0	0
Ar0026	citrate synthase	h2o[c] + accoa[c] + oaa[c] -> h[c] + coa[c] + cit[c]	Tricarboxylic Acid Cycle (TCA cycle) / Citric Acid Cycle	0.0454789	3.98915	0	4.35412	2.70472e-05	4.35395	0.000113598	4.35341	0.000198346	4.35289	0.000284897	4.35235	0.00113959	4.34706	0.00284897	4.33647	0.0113977	4.28353	0.0199464	4.23059	0.0284951	4.17439	0.0370438	4.08795	0.0370438	4.08795	0.0454483	3.98934	0.043097	4.0041	0.0407439	4.01887	0.0383908	4.03364
Ar0027	aconitate hydratase (cit)	cit[c] <=> h2o[c] + aconC[c]	Tricarboxylic Acid Cycle (TCA cycle) / Citric Acid Cycle	0.0454789	3.98915	0	4.35412	2.70472e-05	4.35395	0.000113598	4.35341	0.000198346	4.35289	0.000284897	4.35235	0.00113959	4.34706	0.00284897	4.33647	0.0113977	4.28353	0.0199464	4.23059	0.0284951	4.17439	0.0370438	4.08795	0.0370438	4.08795	0.0454483	3.98934	0.043097	4.0041	0.0407439	4.01887	0.0383908	4.03364
Ar0028	aconitate hydratase (icit)	h2o[c] + aconC[c] <=> icit[c]	Tricarboxylic Acid Cycle (TCA cycle) / Citric Acid Cycle	0.0454789	3.98915	0	4.35412	2.70472e-05	4.35395	0.000113598	4.35341	0.000198346	4.35289	0.000284897	4.35235	0.00113959	4.34706	0.00284897	4.33647	0.0113977	4.28353	0.0199464	4.23059	0.0284951	4.17439	0.0370438	4.08795	0.0370438	4.08795	0.0454483	3.98934	0.043097	4.0041	0.0407439	4.01887	0.0383908	4.03364
Ar0029	isocitrate dehydrogenase (NADP)	icit[c] + nadp[c] -> co2[c] + nadph[c] + akg[c]	Tricarboxylic Acid Cycle (TCA cycle) / Citric Acid Cycle	0.0454789	3.93665	0	4.30967	2.70472e-05	4.30947	0.000113598	4.30884	0.000198346	4.30822	0.000284897	4.30758	0.00113959	4.3013	0.00284897	4.28874	0.0113977	4.22593	0.0199464	4.16312	0.0284951	4.09738	0.0370438	4.02327	0.0370438	4.02327	0.0454483	3.93687	0.043097	3.95434	0.0407439	3.97183	0.0383908	3.98932
Ar0030	2-oxoglutarate decarboxylase (2-OGDC)	h[c] + akg[c] -> co2[c] + sucsal[c]	Tricarboxylic Acid Cycle (TCA cycle) / Citric Acid Cycle	0	3.89117	0	4.30967	0	4.30945	0	4.30872	0	4.30802	0	4.30729	0	4.30016	0	4.28589	0	4.21453	0	4.14318	0	4.06888	0	3.98623	0	3.98623	0	3.89143	0	3.91125	0	3.93109	0	3.95093
Ar0031	succinic semialdehyde dehydrogenase (SSADH)	h2o[c] + nadp[c] + sucsal[c] -> 2 h[c] + nadph[c] + succ[c]	Tricarboxylic Acid Cycle (TCA cycle) / Citric Acid Cycle	0	3.89117	0	4.30967	0	4.30945	0	4.30872	0	4.30802	0	4.30729	0	4.30016	0	4.28589	0	4.21453	0	4.14318	0	4.06888	0	3.98623	0	3.98623	0	3.89143	0	3.91125	0	3.93109	0	3.95093
Ar0032	fumarate hydratase	h2o[c] + fum[c] <=> malS[c]	Tricarboxylic Acid Cycle (TCA cycle) / Citric Acid Cycle	0.012739	3.95641	0	4.35412	7.57473e-06	4.35393	3.18198e-05	4.35333	5.55584e-05	4.35275	7.9802e-05	4.35215	0.000319208	4.34624	0.00079802	4.33442	0.00319259	4.27533	0.00558715	4.21624	0.00798172	4.15388	0.0103763	4.06128	0.0103763	4.06128	0.0127304	3.95663	0.0120718	3.97307	0.0114127	3.98954	0.0107536	4.006
Ar0033	malate dehydrogenase	nad[c] + malS[c] <=> h[c] + nadh[c] + oaa[c]	Tricarboxylic Acid Cycle (TCA cycle) / Citric Acid Cycle	-3.7328	4.05622	-4.40704	4.35412	-4.40667	4.35399	-4.40547	4.35358	-4.4043	4.35319	-4.4031	4.35278	-4.39129	4.34877	-4.36765	4.34075	-4.24944	4.30063	-4.13123	4.2605	-4.00531	4.21677	-3.87418	4.14285	-3.87418	4.14285	-3.73287	4.05637	-3.73877	4.06765	-3.74469	4.07895	-3.75061	4.09025
Ar0034	succinyl-CoA synthetase alpha chain	atp[c] + coa[c] + succ[c] <=> adp[c] + pi[c] + succoa[c]	Tricarboxylic Acid Cycle (TCA cycle) / Citric Acid Cycle	0	0	0	0	0	0	0	0	0	0	0	0	0	0	0	0	0	0	0	0	0	0	0	0	0	0	0	0	0	0	0	0	0	0
Ar0035	succinate dehydrogenase iron-sulfur protein (fum)	succ[c] + pqn9[k] -> fum[c] + phq9[k]	Tricarboxylic Acid Cycle (TCA cycle) / Citric Acid Cycle	0	3.94623	0	4.35412	0	4.35392	0	4.35331	0	4.3527	0	4.35208	0	4.34598	0	4.33379	0	4.27278	0	4.21177	0	4.1475	0	4.05299	0	4.05299	0	3.94645	0	3.96342	0	3.98042	0	3.99741
Ar0036	succinate dehydrogenase iron-sulfur protein (fum)	succ[c] + pqn9[i] -> fum[c] + phq9[i]	Tricarboxylic Acid Cycle (TCA cycle) / Citric Acid Cycle	0	3.59194	0	3.95358	0	3.9534	0	3.95285	0	3.95231	0	3.95175	0	3.94627	0	3.93531	0	3.88049	0	3.82567	0	3.77041	0	3.68548	0	3.68548	0	3.59214	0	3.60739	0	3.62266	0	3.63793
Ar0037	succinate dehydrogenase (irreversible)	succ[c] + q8[c] -> fum[c] + q8h2[c]	Tricarboxylic Acid Cycle (TCA cycle) / Citric Acid Cycle	0	0	0	0	0	0	0	0	0	0	0	0	0	0	0	0	0	0	0	0	0	0	0	0	0	0	0	0	0	0	0	0	0	0
Ar0038	isocitrate lyase	icit[c] -> succ[c] + glx[c]	Glyoxylate and dicarboxylate metabolism	0	3.94368	0	4.35412	0	4.35392	0	4.3533	0	4.35269	0	4.35207	0	4.34592	0	4.33363	0	4.27214	0	4.21065	0	4.1459	0	4.05091	0	4.05091	0	3.9439	0	3.961	0	3.97813	0	3.99525
Ar0039	malate synthase	h2o[c] + accoa[c] + glx[c] -> h[c] + coa[c] + malS[c]	Glyoxylate and dicarboxylate metabolism	0	3.94368	0	4.35412	0	4.35392	0	4.3533	0	4.35269	0	4.35207	0	4.34592	0	4.33363	0	4.27214	0	4.21065	0	4.1459	0	4.05091	0	4.05091	0	3.9439	0	3.961	0	3.97813	0	3.99525
Ar0040	phosphoglycolate phosphatase	h2o[c] + 2pglyc[c] -> pi[c] + glyclt[c]	Glyoxylate and dicarboxylate metabolism	0	0	0	0	0	0	0	0	0	0	0	0	0	0	0	0	0	0	0	0	0	0	0	0	0	0	0	0	0	0	0	0	0	0
Ar0041	glycolate oxidase	glyclt[c] + o2[c] -> glx[c] + h2o2[c]	Glyoxylate and dicarboxylate metabolism	0	0	0	0	0	0	0	0	0	0	0	0	0	0	0	0	0	0	0	0	0	0	0	0	0	0	0	0	0	0	0	0	0	0
Ar0042	glycolate dehydrogenase	nad[c] + glyclt[c] -> h[c] + nadh[c] + glx[c]	Glyoxylate and dicarboxylate metabolism	0	0	0	0	0	0	0	0	0	0	0	0	0	0	0	0	0	0	0	0	0	0	0	0	0	0	0	0	0	0	0	0	0	0
Ar0043	transaldolase (g3p)	g3p[c] + s7p[c] <=> f6p[c] + e4p[c]	Pentose phosphate pathway	-4.99693	35.6724	-5.52131	38.562	-5.52103	38.5606	-5.52017	38.556	-5.51932	38.5516	-5.51845	38.547	-5.50989	38.5018	-5.49276	38.4115	-5.40712	37.9599	-5.32147	37.5083	-5.22518	36.979	-5.11329	36.4112	-5.11329	36.4112	-4.99716	35.6749	-5.01547	35.8616	-5.03381	36.0298	-5.05215	36.1479
Ar0044	glucose-6-phosphate 1-dehydrogenase	bg6p[c] + nadp[c] -> h[c] + nadph[c] + 6pgl[c]	Pentose phosphate pathway	0	8.75513	0	9.69676	0	9.69626	0	9.69463	0	9.69304	0	9.69141	0	9.67536	0	9.64326	0	9.4827	0	9.32215	0	9.15498	0	8.96901	0	8.96901	0	8.75571	0	8.80031	0	8.84495	0	8.88959
Ar0045	6-phosphogluconolactonase (6pgl)	h2o[c] + 6pgl[c] -> h[c] + 6pgc[c]	Pentose phosphate pathway	0	8.75513	0	9.69676	0	9.69626	0	9.69463	0	9.69304	0	9.69141	0	9.67536	0	9.64326	0	9.4827	0	9.32215	0	9.15498	0	8.96901	0	8.96901	0	8.75571	0	8.80031	0	8.84495	0	8.88959
Ar0046	6-phosphogluconate dehydrogenase, decarboxylating	nadp[c] + 6pgc[c] -> co2[c] + nadph[c] + ru5pD[c]	Pentose phosphate pathway	0	8.75513	0	9.69676	0	9.69626	0	9.69463	0	9.69304	0	9.69141	0	9.67536	0	9.64326	0	9.4827	0	9.32215	0	9.15498	0	8.96901	0	8.96901	0	8.75571	0	8.80031	0	8.84495	0	8.88959
Ar0047	pentose-5-phosphate-3-epimerase	ru5pD[c] <=> xu5pD[c]	Pentose phosphate pathway	-8.10801	-1.02765	-8.82734	-0.797445	-8.82696	-0.797584	-8.82573	-0.79802	-8.82454	-0.79845	-8.82332	-0.798887	-8.81125	-0.803213	-8.78712	-0.811867	-8.66646	-0.855139	-8.54579	-0.898412	-8.41313	-0.941684	-8.27162	-0.984956	-8.27162	-0.984956	-8.10846	-1.0277	-8.14314	-1.03065	-8.17786	-1.03359	-8.21257	-1.03654
Ar0048	transketolase (r5p)	xu5pD[c] + r5p[c] <=> g3p[c] + s7p[c]	Pentose phosphate pathway	-4.99693	-0.569728	-5.52131	-0.53163	-5.52103	-0.531652	-5.52017	-0.531724	-5.51932	-0.531794	-5.51845	-0.531865	-5.50989	-0.532572	-5.49276	-0.533984	-5.40712	-0.541049	-5.32147	-0.548114	-5.22518	-0.555179	-5.11329	-0.562244	-5.11329	-0.562244	-4.99716	-0.569715	-5.01547	-0.568311	-5.03381	-0.566889	-5.05215	-0.565466
Ar0049	transketolase (f6p)	f6p[c] + g3p[c] <=> e4p[c] + xu5pD[c]	Pentose phosphate pathway	0.221635	5.00679	0	5.52131	0.000135537	5.52104	0.000554591	5.52019	0.000969497	5.51936	0.00138855	5.51851	0.0055542	5.51014	0.0138855	5.49338	0.0555462	5.40959	0.0972068	5.3258	0.138867	5.23136	0.180528	5.12132	0.180528	5.12132	0.221857	5.00702	0.238449	5.02482	0.255038	5.04265	0.271626	5.06047
Ar0050	ribose 5-phosphate isomerase A	r5p[c] <=> ru5pD[c]	Pentose phosphate pathway	0.560509	4.98771	0.53163	5.52131	0.531647	5.52103	0.5317	5.52014	0.531752	5.51928	0.531806	5.51839	0.532334	5.50966	0.53339	5.49218	0.538673	5.40481	0.543955	5.31743	0.549238	5.2194	0.55452	5.10578	0.55452	5.10578	0.560502	4.98795	0.559575	5.00674	0.55863	5.02555	0.557684	5.04436
Ar0051	ribokinase	atp[c] + ribD[c] -> adp[c] + h[c] + r5p[c]	Pentose phosphate pathway	7.37861e-05	17.5103	0	18.9323	4.3882e-08	18.9316	1.84304e-07	18.9295	3.21801e-07	18.9274	4.62224e-07	18.9252	1.84889e-06	18.904	4.62224e-06	18.8616	1.84919e-05	18.6495	3.23615e-05	18.4374	4.62311e-05	18.1861	6.01008e-05	17.8909	6.01008e-05	17.8909	7.37364e-05	17.5115	6.99216e-05	17.6007	6.61038e-05	17.6806	6.22861e-05	17.7355
Ar0052	phosphoglucomutase (r1p)	r1p[c] <=> 2 h[c] + r5p[c]	Pentose phosphate pathway	0	0	0	0	0	0	0	0	0	0	0	0	0	0	0	0	0	0	0	0	0	0	0	0	0	0	0	0	0	0	0	0	0	0
Ar0053	ribose-phosphate pyrophosphokinase	atp[c] + r5p[c] <=> h[c] + prpp[c] + amp[c]	Pentose phosphate pathway	0.00929276	17.5196	0	18.9323	5.52517e-06	18.9316	2.32116e-05	18.9295	4.05283e-05	18.9274	5.82133e-05	18.9253	0.000232853	18.9043	0.000582133	18.8622	0.0023289	18.6518	0.00407567	18.4414	0.00582244	18.1918	0.00756921	17.8984	0.00756921	17.8984	0.0092865	17.5207	0.00880606	17.6094	0.00832524	17.6888	0.00784443	17.7432
Ar0054	phosphoketolase	pi[c] + xu5pD[c] -> h2o[c] + g3p[c] + actp[c]	Pentose phosphate pathway	0	4.78516	0	5.52131	0	5.5209	0	5.51964	0	5.51839	0	5.51712	0	5.50458	0	5.47949	0	5.35404	0	5.22859	0	5.09249	0	4.9408	0	4.9408	0	4.78516	0	4.78637	0	4.78761	0	4.78885
Ar0055	deoxyribose-phosphate aldolase	g3p[c] + acald[c] <=> 2dr5p[c]	Pentose phosphate pathway	0	0	0	0	0	0	0	0	0	0	0	0	0	0	0	0	0	0	0	0	0	0	0	0	0	0	0	0	0	0	0	0	0	0
Ar0056	Deoxyribokinase	adp[c] + h[c] + 2dr5p[c] <=> atp[c] + Deoxrib[c]	Pentose phosphate pathway	0	0	0	0	0	0	0	0	0	0	0	0	0	0	0	0	0	0	0	0	0	0	0	0	0	0	0	0	0	0	0	0	0	0
Ar0057	fructose-6-phosphate phosphoketolase	f6p[c] + pi[c] -> h2o[c] + e4p[c] + actp[c]	Carbon fixation in photosynthetic organisms	0	4.78516	0	5.52131	0	5.5209	0	5.51964	0	5.51839	0	5.51712	0	5.50458	0	5.47949	0	5.35404	0	5.22859	0	5.09249	0	4.9408	0	4.9408	0	4.78516	0	4.78637	0	4.78761	0	4.78885
Ar0058	phosphoenolpyruvate carboxylase	pep[c] + hco3[c] -> pi[c] + oaa[c]	Carbon fixation in photosynthetic organisms	0	0	0	0	0	0	0	0	0	0	0	0	0	0	0	0	0	0	0	0	0	0	0	0	0	0	0	0	0	0	0	0	0	0
Ar0059	phosphoribulokinase	atp[c] + ru5pD[c] -> adp[c] + h[c] + 15pdribu[c]	Carbon fixation in photosynthetic organisms	1.58818	12.1479	1.59489	13.241	1.59488	13.2404	1.59487	13.2386	1.59485	13.2367	1.59484	13.2349	1.59468	13.2165	1.59437	13.1798	1.59283	12.9961	1.59128	12.8125	1.58973	12.6108	1.58818	12.3959	1.58818	12.3959	1.58821	12.1485	1.59022	12.2013	1.59223	12.2541	1.59423	12.3069
Ar0060	fructose-1,6-sedoheptulose-1,7-bisphosphatase	h2o[c] + s17bp[c] -> pi[c] + s7p[c]	Carbon fixation in photosynthetic organisms	0	36.2422	0	39.127	0	39.1256	0	39.1211	0	39.1167	0	39.1122	0	39.0678	0	38.9789	0	38.5344	0	38.0899	0	37.5669	0	36.9739	0	36.9739	0	36.2446	0	36.4299	0	36.5967	0	36.7134
Ar0061	phosphoglycerate-kinase	atp[c] + 3pg[c] <=> adp[c] + 13dpg[c]	Carbon fixation in photosynthetic organisms	2.90184	20.4202	2.67978	22.4333	2.67979	22.4321	2.67983	22.4283	2.67986	22.4246	2.6799	22.4209	2.68026	22.3835	2.68098	22.3088	2.71865	21.9351	2.76402	21.5613	2.80939	21.1876	2.85477	20.8054	2.85477	20.8054	2.90209	20.4216	2.92033	20.5286	2.93854	20.6357	2.95674	20.7427
Ar0062	ribulose 1,5-bisphosphate transport	15pdribu[c] -> 15pdribu[a]	Carbon fixation in photosynthetic organisms	1.58818	12.1479	1.59489	13.241	1.59488	13.2404	1.59487	13.2386	1.59485	13.2367	1.59484	13.2349	1.59468	13.2165	1.59437	13.1798	1.59283	12.9961	1.59128	12.8125	1.58973	12.6108	1.58818	12.3959	1.58818	12.3959	1.58821	12.1485	1.59022	12.2013	1.59223	12.2541	1.59423	12.3069
Ar0063	3-Phospho-D-glycerate transport (b)	3pg[a] -> 3pg[c]	Carbon fixation in photosynthetic organisms	3.17636	24.2957	3.18978	26.482	3.18977	26.4808	3.18974	26.4771	3.18971	26.4735	3.18968	26.4698	3.18937	26.433	3.18875	26.3596	3.18565	25.9923	3.18256	25.625	3.17946	25.2217	3.17637	24.7918	3.17637	24.7918	3.17642	24.2971	3.18045	24.4026	3.18445	24.5082	3.18846	24.6138
Ar0064	RuBisCO including a forced photorespiration rate of 3 %	15pdribu[a] + 0.97 co2[a] + 0.97 h2o[a] + 0.03 o2[a] -> 1.97 3pg[a]	Carbon fixation in photosynthetic organisms	0	0	0	0	0	0	0	0	0	0	0	0	0	0	0	0	0	0	0	0	0	0	0	0	0	0	0	0	0	0	0	0	0	0
Ar0065	ribulose 1,5-bisphosphate carboxylaseoxygenase large and small subunit ( RuBisCo)	15pdribu[a] + co2[a] + h2o[a] -> 2 3pg[a] + 2 h[a]	Carbon fixation in photosynthetic organisms	1.58818	12.1479	1.59489	13.241	1.59488	13.2404	1.59487	13.2386	1.59485	13.2367	1.59484	13.2349	1.59468	13.2165	1.59437	13.1798	1.59283	12.9961	1.59128	12.8125	1.58973	12.6108	1.58818	12.3959	1.58818	12.3959	1.58821	12.1485	1.59022	12.2013	1.59223	12.2541	1.59423	12.3069
Ar0066	ribulose 1,5-bisphosphate carboxylaseoxygenase large and small subunit (RuBisCo O2)	15pdribu[a] + o2[a] -> 2 h[c] + 3pg[a] + 2pglyc[a]	Carbon fixation in photosynthetic organisms	0	0	0	0	0	0	0	0	0	0	0	0	0	0	0	0	0	0	0	0	0	0	0	0	0	0	0	0	0	0	0	0	0	0
Ar0067	2pglycExCarboxysome	2pglyc[a] -> 2pglyc[c]	Carbon fixation in photosynthetic organisms	0	0	0	0	0	0	0	0	0	0	0	0	0	0	0	0	0	0	0	0	0	0	0	0	0	0	0	0	0	0	0	0	0	0
Ar0068	carbon dioxide concentrating mechanism protein	hco3[a] <=> co2[a] + h2o[a]	Carbon fixation in photosynthetic organisms	1.58818	12.1479	1.59489	13.241	1.59488	13.2404	1.59487	13.2386	1.59485	13.2367	1.59484	13.2349	1.59468	13.2165	1.59437	13.1798	1.59283	12.9961	1.59128	12.8125	1.58973	12.6108	1.58818	12.3959	1.58818	12.3959	1.58821	12.1485	1.59022	12.2013	1.59223	12.2541	1.59423	12.3069
Ar0069	spontaneous hco3	h[a] + hco3[a] <=> h2co3[a]	Carbon fixation in photosynthetic organisms	0	0	0	0	0	0	0	0	0	0	0	0	0	0	0	0	0	0	0	0	0	0	0	0	0	0	0	0	0	0	0	0	0	0
Ar0070	Proton transport (b)	h[a] <=> h[c]	Carbon fixation in photosynthetic organisms	3.17636	24.2957	3.18978	26.482	3.18977	26.4808	3.18974	26.4771	3.18971	26.4735	3.18968	26.4698	3.18937	26.433	3.18875	26.3596	3.18565	25.9923	3.18256	25.625	3.17946	25.2217	3.17637	24.7918	3.17637	24.7918	3.17642	24.2971	3.18045	24.4026	3.18445	24.5082	3.18846	24.6138
Ar0071	O2ExCarboxysome	o2[c] -> o2[a]	Carbon fixation in photosynthetic organisms	0	0	0	0	0	0	0	0	0	0	0	0	0	0	0	0	0	0	0	0	0	0	0	0	0	0	0	0	0	0	0	0	0	0
Ar0072	bicarbonate transport to carboxysome	hco3[c] -> hco3[a]	Carbon fixation in photosynthetic organisms	1.58818	12.1479	1.59489	13.241	1.59488	13.2404	1.59487	13.2386	1.59485	13.2367	1.59484	13.2349	1.59468	13.2165	1.59437	13.1798	1.59283	12.9961	1.59128	12.8125	1.58973	12.6108	1.58818	12.3959	1.58818	12.3959	1.58821	12.1485	1.59022	12.2013	1.59223	12.2541	1.59423	12.3069
Ar0073	bicarbonate transport via Sodium-dependent bicarbonate transporter with inducible high affinity hco3	na1[p] + hco3[p] -> hco3[c] + na1[c]	Carbon fixation in photosynthetic organisms	1.59489	1.59489	1.59489	1.59489	1.59489	1.59489	1.59489	1.59489	1.59489	1.59489	1.59489	1.59489	1.59489	1.59489	1.59489	1.59489	1.59489	1.59489	1.59489	1.59489	1.59489	1.59489	1.59489	1.59489	1.59489	1.59489	1.59489	1.59489	1.59489	1.59489	1.59489	1.59489	1.59489	1.59489
Ar0074	CO2 transport (p)	h2o[c] + co2[c] -> h[c] + hco3[c]	Carbon fixation in photosynthetic organisms	0	10.5901	0	11.6461	0	11.6456	0	11.6438	0	11.642	0	11.6402	0	11.6226	0	11.5872	0	11.4105	0	11.2339	0	11.0392	0	10.8312	0	10.8312	0	10.5907	0	10.6415	0	10.6924	0	10.7433
Ar0075	malic enzyme	nadp[c] + malS[c] -> pyr[c] + co2[c] + nadph[c]	Pyruvate Metabolism	0	6.58568	0	7.44217	0	7.44176	0	7.44044	0	7.43915	0	7.43783	0	7.42483	0	7.39881	0	7.26869	0	7.13858	0	6.99348	0	6.79934	0	6.79934	0	6.58594	0	6.60708	0	6.62825	0	6.64943
Ar0076	formate C-acetyltransferase	pyr[c] + coa[c] <=> accoa[c] + for[c]	Pyruvate Metabolism	-8.8237	-0.000267129	-9.79676	0	-9.7963	-2.40902e-10	-9.7948	-1.01193e-09	-9.79334	-1.76692e-09	-9.79184	-2.53783e-09	-9.77708	-1.01516e-08	-9.74755	-2.53788e-08	-9.59988	-1.01531e-07	-9.45222	-1.77683e-07	-9.29721	-2.53836e-07	-9.07417	-3.29988e-07	-9.07417	-3.29988e-07	-8.82423	-0.000283194	-8.86528	-0.000308005	-8.90637	-0.000283218	-8.94747	-0.000258431
Ar0077	acetate kinase	atp[c] + ac[c] <=> adp[c] + actp[c]	Pyruvate Metabolism	-4.78516	34.8988	-5.52131	37.7886	-5.5209	37.7872	-5.51964	37.7827	-5.51839	37.7783	-5.51712	37.7737	-5.50458	37.729	-5.47949	37.6396	-5.35404	37.1925	-5.22859	36.7453	-5.09249	36.2958	-4.9408	35.6825	-4.9408	35.6825	-4.78516	34.9012	-4.78637	35.0859	-4.78761	35.252	-4.78885	35.3681
Ar0078	acetaldehyde dehydrogenase	h[c] + nadh[c] + accoa[c] <=> nad[c] + coa[c] + acald[c]	Pyruvate Metabolism	0	35.0205	0	37.8646	0	37.8633	0	37.859	0	37.8548	0	37.8505	0	37.808	0	37.7232	0	37.2989	0	36.8746	0	36.372	0	35.7816	0	35.7816	0	35.0228	0	35.2012	0	35.361	0	35.4708
Ar0079	NAD oxidoreductase (Ethanol)	h[c] + nadh[c] + acald[c] <=> nad[c] + etoh[c]	Pyruvate Metabolism	0	0	0	0	0	0	0	0	0	0	0	0	0	0	0	0	0	0	0	0	0	0	0	0	0	0	0	0	0	0	0	0	0	0
Ar0080	phosphotransacetylase	pi[c] + accoa[c] <=> coa[c] + actp[c]	Pyruvate Metabolism	0	0	0	0	0	0	0	0	0	0	0	0	0	0	0	0	0	0	0	0	0	0	0	0	0	0	0	0	0	0	0	0	0	0
Ar0081	acylphosphatase	h2o[c] + actp[c] -> h[c] + pi[c] + ac[c]	Pyruvate Metabolism	0	35.0205	0	37.8646	0	37.8633	0	37.859	0	37.8548	0	37.8505	0	37.808	0	37.7232	0	37.2989	0	36.8746	0	36.372	0	35.7816	0	35.7816	0	35.0228	0	35.2012	0	35.361	0	35.4708
Ar0082	pyruvate synthase	pyr[c] + coa[c] + 2 oxifer[c] -> h[c] + co2[c] + accoa[c] + 2 redfer[c]	Pyruvate Metabolism	0	7.07714	0	7.94164	0	7.94114	0	7.93952	0	7.93794	0	7.93633	0	7.92038	0	7.88847	0	7.72893	0	7.56938	0	7.40983	0	7.25029	0	7.25029	0	7.07755	0	7.10944	0	7.14138	0	7.17332
Ar0083	phosphoenolpyruvate synthase	atp[c] + h2o[c] + pyr[c] -> 2 h[c] + pi[c] + pep[c] + amp[c]	Pyruvate Metabolism	0	0	0	0	0	0	0	0	0	0	0	0	0	0	0	0	0	0	0	0	0	0	0	0	0	0	0	0	0	0	0	0	0	0
Ar0084	Phosphoenolpyruvate carboxykinase (ATP)	adp[c] + pep[c] + co2[c] -> atp[c] + oaa[c]	Pyruvate Metabolism	0	3.8373	0	4.40704	0	4.40673	0	4.40573	0	4.40475	0	4.40376	0	4.3939	0	4.37419	0	4.27563	0	4.17706	0	4.07079	0	3.9593	0	3.9593	0	3.8373	0	3.83779	0	3.83831	0	3.83882
Ar0085	acetyl-coenzyme A synthetase CoA ligase (AMP-forming)	atp[c] + coa[c] + ac[c] -> accoa[c] + amp[c] + ppi[c]	Pyruvate Metabolism	0.00364776	35.1459	0	37.9257	0	37.9244	0	37.9201	0	37.9159	0	37.9116	0	37.8693	0	37.7845	0	37.3607	0	36.937	0	36.4506	0	35.8838	0	35.8838	0.00365342	35.1481	0.00348414	35.32	0.00328992	35.4734	0.0030957	35.5766
Ar0086	aldehyde dehydrogenase	h2o[c] + nad[c] + acald[c] -> 2 h[c] + nadh[c] + ac[c]	Pyruvate Metabolism	0	35.0205	0	37.8646	0	37.8633	0	37.859	0	37.8548	0	37.8505	0	37.808	0	37.7232	0	37.2989	0	36.8746	0	36.372	0	35.7816	0	35.7816	0	35.0228	0	35.2012	0	35.361	0	35.4708
Ar0087	2-hydroxyaciddehydrogenase	nad[c] + lacL[c] <=> h[c] + nadh[c] + pyr[c]	Pyruvate Metabolism	-2.10772e-05	0	-0.1	0	-0.1	0	-0.1	0	-0.1	0	-0.1	0	-0.1	0	-0.1	0	-0.1	0	-0.1	0	-0.1	0	-0.09862	0	-0.09862	0	-1.56481e-05	0	-1.68447e-06	0	-4.249e-06	0	-6.81354e-06	0
Ar0088	Metallo-beta-lactamase superfamily proteinMonooxygenase, flavin-binding family	h2o[c] + lgtS[c] -> h[c] + redgthrd[c] + lacD[c]	Pyruvate Metabolism	0	0	0	0	0	0	0	0	0	0	0	0	0	0	0	0	0	0	0	0	0	0	0	0	0	0	0	0	0	0	0	0	0	0
Ar0089	lactoylglutathione lyase	redgthrd[c] + mthgxl[c] <=> lgtS[c]	Pyruvate Metabolism	0	0	0	0	0	0	0	0	0	0	0	0	0	0	0	0	0	0	0	0	0	0	0	0	0	0	0	0	0	0	0	0	0	0
Ar0090	NAD oxidoreductase (Glycerol)	nad[c] + glyc[c] <=> h[c] + nadh[c] + glycdh[c]	Pyruvate Metabolism	0	0	0	0	0	0	0	0	0	0	0	0	0	0	0	0	0	0	0	0	0	0	0	0	0	0	0	0	0	0	0	0	0	0
Ar0091	aldehyde dehydrogenase	h2o[c] + nad[c] + glycdh[c] <=> 2 h[c] + nadh[c] + glycR[c]	Pyruvate Metabolism	0	0	0	0	0	0	0	0	0	0	0	0	0	0	0	0	0	0	0	0	0	0	0	0	0	0	0	0	0	0	0	0	0	0
Ar0092	acetyl coenzyme A acetyltransferase	2 accoa[c] <=> coa[c] + aacoa[c]	Pyruvate Metabolism	0	1.58079e-05	0	0.398722	0	0.398482	0	0.397726	0	0.396981	0	0.396225	0	0.388731	0	0.373745	0	0.2988	0	0.223855	0	0.14891	0	0.073965	0	0.073965	0	1.17361e-05	0	1.26335e-06	0	3.18675e-06	0	5.11015e-06
Ar0093	acetoacetyl-CoA reductase	aacoa[c] + nadph[c] + h[c] <=> 3hyCoa[c] + nadp[c]	Polyhydroxyalkanoates (PHAs) synthesis	0	1.58079e-05	0	0.398722	0	0.398482	0	0.397726	0	0.396981	0	0.396225	0	0.388731	0	0.373745	0	0.2988	0	0.223855	0	0.14891	0	0.073965	0	0.073965	0	1.17361e-05	0	1.26335e-06	0	3.18675e-06	0	5.11015e-06
Ar0094	type III PHA synthase	3hyCoa[c] <=> scl_PHA[c] + coa[c]	Polyhydroxyalkanoates (PHAs) synthesis	0	1.58079e-05	0	0.398722	0	0.398482	0	0.397726	0	0.396981	0	0.396225	0	0.388731	0	0.373745	0	0.2988	0	0.223855	0	0.14891	0	0.073965	0	0.073965	0	1.17361e-05	0	1.26335e-06	0	3.18675e-06	0	5.11015e-06
Ar0095	mannose-6-phosphate isomerase	man6p[c] <=> f6p[c]	Fructose and mannose metabolism	-6.84113e-07	0	0	0	-1.18907e-07	0	-3.13622e-08	0	-9.17964e-08	0	-4.58033e-09	0	-1.83213e-08	0	-4.58034e-08	0	-3.55632e-08	0	-2.53231e-08	0	-1.50828e-08	0	-4.8426e-09	0	-4.8426e-09	0	-1.18066e-05	-1.16663e-05	-0.000904343	-0.000904327	-0.00179703	-0.00179699	-0.00268971	-0.00268965
Ar0096	fructokinase	atp[c] + fru[c] -> adp[c] + h[c] + f6p[c]	Fructose and mannose metabolism	0	0	0	0	0	0	0	0	0	0	0	0	0	0	0	0	0	0	0	0	0	0	0	0	0	0	0	0	0	0	0	0	0	0
Ar0097	phosphomannomutase	man1p[c] <=> man6p[c]	Fructose and mannose metabolism	-6.84113e-07	0	0	0	-1.18907e-07	0	-3.13622e-08	0	-9.17964e-08	0	-4.58033e-09	0	-1.83213e-08	0	-4.58034e-08	0	-3.55632e-08	0	-2.53231e-08	0	-1.50828e-08	0	-4.8426e-09	0	-4.8426e-09	0	-1.18066e-05	-1.16663e-05	-0.000904343	-0.000904327	-0.00179703	-0.00179699	-0.00268971	-0.00268965
Ar0098	mannose-1-phosphate guanyltransferase	h[c] + man1p[c] + gtp[c] -> ppi[c] + gdpmann[c]	Fructose and mannose metabolism	0	6.84113e-07	0	0	0	1.18907e-07	0	3.13622e-08	0	9.17964e-08	0	4.58034e-09	0	1.83214e-08	0	4.58034e-08	0	3.55632e-08	0	2.5323e-08	0	1.50828e-08	0	4.84263e-09	0	4.84263e-09	1.16663e-05	1.18066e-05	0.000904327	0.000904343	0.00179699	0.00179703	0.00268965	0.00268971
Ar0099	GDP-D-mannose dehydratase	gdpmann[c] -> h2o[c] + gdpddman[c]	Fructose and mannose metabolism	0	6.84113e-07	0	0	0	1.18907e-07	0	3.13622e-08	0	9.17964e-08	0	4.58034e-09	0	1.83214e-08	0	4.58034e-08	0	3.55632e-08	0	2.5323e-08	0	1.50828e-08	0	4.84263e-09	0	4.84263e-09	1.16663e-05	1.18066e-05	0.000904327	0.000904343	0.00179699	0.00179703	0.00268965	0.00268971
Ar0100	3-beta hydroxysteroid dehydrogenaseisomerase	h[c] + nadph[c] + gdpddman[c] -> nadp[c] + gdpfuc[c]	Fructose and mannose metabolism	0	6.84113e-07	0	0	0	1.18907e-07	0	3.13622e-08	0	9.17964e-08	0	4.58034e-09	0	1.83214e-08	0	4.58034e-08	0	3.55632e-08	0	2.5323e-08	0	1.50828e-08	0	4.84263e-09	0	4.84263e-09	1.16663e-05	1.18066e-05	0.000904327	0.000904343	0.00179699	0.00179703	0.00268965	0.00268971
Ar0101	UTP-glucose-1-phosphate uridylyltransferase	h[c] + ag1p[c] + utp[c] <=> ppi[c] + udpg[c]	Starch and sucrose metabolism	0.00149471	35.022	0	37.8646	9.36529e-07	37.8633	3.74611e-06	37.859	6.5557e-06	37.8548	9.36529e-06	37.8505	3.74611e-05	37.8081	9.36529e-05	37.7233	0.000374611	37.2993	0.00065557	36.8753	0.000936529	36.3729	0.00121749	35.7829	0.00121749	35.7829	0.00166043	35.0245	0.0143354	35.2156	0.0270104	35.388	0.0396853	35.5105
Ar0102	UDP-glucose dehydrogenase	h2o[c] + 2 nad[c] + udpg[c] -> 3 h[c] + 2 nadh[c] + udpglcur[c]	Starch and sucrose metabolism	0	5.17971e-06	0	0	0	9.00298e-07	0	2.37457e-07	0	6.9503e-07	0	3.46797e-08	0	1.38719e-07	0	3.46797e-07	0	2.69264e-07	0	1.91731e-07	0	1.14198e-07	0	3.66656e-08	0	3.66656e-08	8.83309e-05	8.93931e-05	0.00684705	0.00684717	0.0136058	0.0136061	0.0203645	0.0203649
Ar0103	UDP-glucuronic acid epimerase	3 h[c] + udpglcur[c] <=> udpgalc[c]	Starch and sucrose metabolism	0	1.95461e-06	0	0	0	3.39735e-07	0	8.96063e-08	0	2.62276e-07	0	1.30867e-08	0	5.23468e-08	0	1.30867e-07	0	1.01609e-07	0	7.23514e-08	0	4.30938e-08	0	1.38361e-08	0	1.38361e-08	3.33324e-05	3.37332e-05	0.00258379	0.00258384	0.00513425	0.00513436	0.00768471	0.00768489
Ar0104	UDP-glucuronate decarboxylase	3 h[c] + udpglcur[c] -> co2[c] + udpxyl[c]	Starch and sucrose metabolism	0	1.27049e-06	0	0	0	2.20828e-07	0	5.82441e-08	0	1.70479e-07	0	8.50634e-09	0	3.40254e-08	0	8.50634e-08	0	6.60459e-08	0	4.70284e-08	0	2.80109e-08	0	8.99346e-09	0	8.99346e-09	2.16661e-05	2.19266e-05	0.00167946	0.00167949	0.00333726	0.00333733	0.00499506	0.00499518
Ar0105	sucrose synthase	fru[c] + udpg[c] -> h[c] + udp[c] + sucr[c]	Starch and sucrose metabolism	0	0	0	0	0	0	0	0	0	0	0	0	0	0	0	0	0	0	0	0	0	0	0	0	0	0	0	0	0	0	0	0	0	0
Ar0106	Sucrose phosphorylase	pi[c] + sucr[c] <=> ag1p[c] + fru[c]	Starch and sucrose metabolism	0	0	0	0	0	0	0	0	0	0	0	0	0	0	0	0	0	0	0	0	0	0	0	0	0	0	0	0	0	0	0	0	0	0
Ar0107	glucose-1-phosphate adenylyltransferase	atp[c] + h[c] + ag1p[c] -> ppi[c] + adpglc[c]	Starch and sucrose metabolism	0.0180728	0.0180834	0	0.265815	1.07483e-05	0.265666	4.51427e-05	0.265196	7.88205e-05	0.264733	0.000113215	0.264263	0.00045286	0.259607	0.00113215	0.250295	0.00452931	0.203729	0.00792648	0.157163	0.0113236	0.110597	0.0147208	0.0640308	0.0147208	0.0640308	0.0180606	0.0180685	0.0171263	0.0171271	0.0161912	0.0161933	0.0152561	0.0152595
Ar0108	glycogen synthase	adpglc[c] -> adp[c] + 14glucanAmylose[c]	Starch and sucrose metabolism	0.0180728	0.0180834	0	0.265815	1.07483e-05	0.265666	4.51427e-05	0.265196	7.88205e-05	0.264733	0.000113215	0.264263	0.00045286	0.259607	0.00113215	0.250295	0.00452931	0.203729	0.00792648	0.157163	0.0113236	0.110597	0.0147208	0.0640308	0.0147208	0.0640308	0.0180606	0.0180685	0.0171263	0.0171271	0.0161912	0.0161933	0.0152561	0.0152595
Ar0109	1,4-alpha-glucan branching enzyme	14glucanAmylose[c] -> glycogen[c]	Starch and sucrose metabolism	0.0180728	0.0180834	0	0.265815	1.07483e-05	0.265666	4.51427e-05	0.265196	7.88205e-05	0.264733	0.000113215	0.264263	0.00045286	0.259607	0.00113215	0.250295	0.00452931	0.203729	0.00792648	0.157163	0.0113236	0.110597	0.0147208	0.0640308	0.0147208	0.0640308	0.0180606	0.0180685	0.0171263	0.0171271	0.0161912	0.0161933	0.0152561	0.0152595
Ar0110	gly-branchgly	glycogen[c] -> brangly[c]	Starch and sucrose metabolism	0	0	0	0	0	0	0	0	0	0	0	0	0	0	0	0	0	0	0	0	0	0	0	0	0	0	0	0	0	0	0	0	0	0
Ar0111	glycogen phosphorylase (glycogen)	pi[c] + glycogen[c] -> ag1p[c]	Starch and sucrose metabolism	0	0	0	0	0	0	0	0	0	0	0	0	0	0	0	0	0	0	0	0	0	0	0	0	0	0	0	0	0	0	0	0	0	0
Ar0112	glycogen phosphorylase (bran-gly)	pi[c] + brangly[c] -> ag1p[c]	Starch and sucrose metabolism	0	0	0	0	0	0	0	0	0	0	0	0	0	0	0	0	0	0	0	0	0	0	0	0	0	0	0	0	0	0	0	0	0	0
Ar0113	glycogen operon protein (treX)	h2o[c] + glycogen[c] -> tre[c]	Starch and sucrose metabolism	0	0	0	0	0	0	0	0	0	0	0	0	0	0	0	0	0	0	0	0	0	0	0	0	0	0	0	0	0	0	0	0	0	0
Ar0114	trehalose synthase	tre[c] <=> malt[c]	Starch and sucrose metabolism	0	0	0	0	0	0	0	0	0	0	0	0	0	0	0	0	0	0	0	0	0	0	0	0	0	0	0	0	0	0	0	0	0	0
Ar0115	4-alpha-glucanotransferase	h2o[c] + malt[c] -> 2 aglcD[c]	Starch and sucrose metabolism	0	0	0	0	0	0	0	0	0	0	0	0	0	0	0	0	0	0	0	0	0	0	0	0	0	0	0	0	0	0	0	0	0	0
Ar0116	alpha-D-glucose-1-phosphate cytidylyltransferase	3 h[c] + ag1p[c] + ctp[c] -> ppi[c] + dcpglu[c]	Starch and sucrose metabolism	0	0	0	0	0	0	0	0	0	0	0	0	0	0	0	0	0	0	0	0	0	0	0	0	0	0	0	0	0	0	0	0	0	0
Ar0117	CDP-glucose 4,6-dehydratase	dcpglu[c] -> h2o[c] + dcp4d6d[c]	Starch and sucrose metabolism	0	0	0	0	0	0	0	0	0	0	0	0	0	0	0	0	0	0	0	0	0	0	0	0	0	0	0	0	0	0	0	0	0	0
Ar0118	UDP-glucose-1,4-beta-glucan glucosyltransferase	udpg[c] -> h[c] + udp[c] + bglycan[c]	Starch and sucrose metabolism	0	35.0205	0	37.8646	0	37.8633	0	37.859	0	37.8548	0	37.8505	0	37.808	0	37.7232	0	37.2989	0	36.8746	0	36.372	0	35.7816	0	35.7816	0	35.0228	0	35.2012	0	35.361	0	35.4708
Ar0119	glycoside hydrolase	h2o[c] + bglycan[c] -> bglcD[c]	Starch and sucrose metabolism	0	35.0205	0	37.8646	0	37.8633	0	37.859	0	37.8548	0	37.8505	0	37.808	0	37.7232	0	37.2989	0	36.8746	0	36.372	0	35.7816	0	35.7816	0	35.0228	0	35.2012	0	35.361	0	35.4708
Ar0120	phosphofructokinase (atp)	atp[c] + s7p[c] -> adp[c] + h[c] + s17bp[c]	Starch and sucrose metabolism	0	35.0205	0	37.8646	0	37.8633	0	37.859	0	37.8548	0	37.8505	0	37.808	0	37.7232	0	37.2989	0	36.8746	0	36.372	0	35.7816	0	35.7816	0	35.0228	0	35.2012	0	35.361	0	35.4708
Ar0121	alpha-alpha-trehalose-phosphate synthase (UDP-forming)	ag6p[c] + udpg[c] -> h[c] + udp[c] + tre6p[c]	Starch and sucrose metabolism	0	0	0	0	0	0	0	0	0	0	0	0	0	0	0	0	0	0	0	0	0	0	0	0	0	0	0	0	0	0	0	0	0	0
Ar0122	N-Acetyl-D-glucosamine 6-phosphate 2-epimerase	2 h[c] + acgam6p[c] <=> ManNAc6p[c]	Amino sugar and nucleotide sugar metabolism	8.60877e-09	8.60911e-09	0	0	5.1198e-12	5.39472e-12	2.15032e-11	2.15757e-11	3.75452e-11	3.77574e-11	5.39286e-11	5.39391e-11	2.15714e-10	2.15757e-10	5.39286e-10	5.39391e-10	2.15748e-09	2.15757e-09	3.77568e-09	3.77574e-09	5.39388e-09	5.39391e-09	7.01208e-09	7.01209e-09	7.01208e-09	7.01209e-09	8.60297e-09	8.60329e-09	8.15789e-09	8.15792e-09	7.71247e-09	7.71255e-09	7.26704e-09	7.26718e-09
Ar0123	glucosamine-fructose-6-phosphate aminotransferase	f6p[c] + glnL[c] -> gluL[c] + gam6p[c]	Amino sugar and nucleotide sugar metabolism	0.0369936	0.0369951	0	0	2.20008e-05	2.31822e-05	9.24034e-05	9.27149e-05	0.000161339	0.000162251	0.000231742	0.000231787	0.000926967	0.000927149	0.00231742	0.00231787	0.00927114	0.00927149	0.0162249	0.0162251	0.0231786	0.0231787	0.0301323	0.0301324	0.0301323	0.0301324	0.0369687	0.0369701	0.0350561	0.0350562	0.033142	0.0331424	0.0312279	0.0312286
Ar0124	Phosphoglucomutase (gam6p)	gam6p[c] -> gam1p[c]	Amino sugar and nucleotide sugar metabolism	0.0369936	0.0369951	0	0	2.20008e-05	2.31822e-05	9.24034e-05	9.27149e-05	0.000161339	0.000162251	0.000231742	0.000231787	0.000926967	0.000927149	0.00231742	0.00231787	0.00927114	0.00927149	0.0162249	0.0162251	0.0231786	0.0231787	0.0301323	0.0301324	0.0301323	0.0301324	0.0369687	0.0369701	0.0350561	0.0350562	0.033142	0.0331424	0.0312279	0.0312285
Ar0125	UDP-N-acetylglucosamine pyrophosphorylase (gam1p)	accoa[c] + gam1p[c] -> h[c] + coa[c] + acgam1p[c]	Amino sugar and nucleotide sugar metabolism	0.0369936	0.0369951	0	0	2.20008e-05	2.31822e-05	9.24034e-05	9.27149e-05	0.000161339	0.000162251	0.000231742	0.000231787	0.000926967	0.000927149	0.00231742	0.00231787	0.00927114	0.00927149	0.0162249	0.0162251	0.0231786	0.0231787	0.0301323	0.0301324	0.0301323	0.0301324	0.0369687	0.0369701	0.0350561	0.0350562	0.033142	0.0331424	0.0312279	0.0312285
Ar0126	UDP-N-acetylglucosamine pyrophosphorylase (acgam1p)	h[c] + utp[c] + acgam1p[c] -> ppi[c] + uacgam[c]	Amino sugar and nucleotide sugar metabolism	0.0369936	0.0369951	0	0	2.20008e-05	2.31822e-05	9.24034e-05	9.27149e-05	0.000161339	0.000162251	0.000231742	0.000231787	0.000926967	0.000927149	0.00231742	0.00231787	0.00927114	0.00927149	0.0162249	0.0162251	0.0231786	0.0231787	0.0301323	0.0301324	0.0301323	0.0301324	0.0369687	0.0369701	0.0350561	0.0350562	0.033142	0.0331424	0.0312279	0.0312285
Ar0127	N-acetyl-glucosamine-6-phosphate	h2o[c] + acgam6p[c] <=> ac[c] + gam6p[c]	Amino sugar and nucleotide sugar metabolism	-8.60916e-09	-8.60882e-09	0	0	-5.34328e-12	-5.11591e-12	-2.16005e-11	-2.14868e-11	-3.7744e-11	-3.75167e-11	-5.38876e-11	-5.38876e-11	-2.15778e-10	-2.15664e-10	-5.39444e-10	-5.3933e-10	-2.15755e-09	-2.15744e-09	-3.77577e-09	-3.77565e-09	-5.39387e-09	-5.39387e-09	-7.01209e-09	-7.01209e-09	-7.01209e-09	-7.01209e-09	-8.60325e-09	-8.60302e-09	-8.15794e-09	-8.15794e-09	-7.71252e-09	-7.71252e-09	-7.2672e-09	-7.26709e-09
Ar0128	N-acetylmuramic acid 6-phosphate etherase	h2o[c] + MurNAc6p[c] <=> 3 h[c] + lacD[c] + acgam6p[c]	Amino sugar and nucleotide sugar metabolism	0	0	0	0	0	0	0	0	0	0	0	0	0	0	0	0	0	0	0	0	0	0	0	0	0	0	0	0	0	0	0	0	0	0
Ar0129	UDP-N-acetylglucosamine 2-epimerase	uacgam[c] <=> uacmam[c]	Amino sugar and nucleotide sugar metabolism	0	0	0	0	0	0	0	0	0	0	0	0	0	0	0	0	0	0	0	0	0	0	0	0	0	0	0	0	0	0	0	0	0	0
Ar0130	UDP-N-acetylglucosamine 1-carboxyvinyltransferase	pep[c] + uacgam[c] -> pi[c] + uaccg[c]	Amino sugar and nucleotide sugar metabolism	0.0184968	0.0184975	0	0	1.10004e-05	1.15911e-05	4.62017e-05	4.63575e-05	8.06696e-05	8.11256e-05	0.000115871	0.000115894	0.000463484	0.000463575	0.00115871	0.00115894	0.00463557	0.00463575	0.00811243	0.00811256	0.0115893	0.0115894	0.0150662	0.0150662	0.0150662	0.0150662	0.0184843	0.018485	0.017528	0.0175281	0.016571	0.0165712	0.015614	0.0156143
Ar0131	UDP-N-acetylmuramate dehydrogenase (nadph)	h[c] + nadph[c] + uaccg[c] -> nadp[c] + uamr[c]	Amino sugar and nucleotide sugar metabolism	0.0184968	0.0184975	0	0	1.10004e-05	1.15911e-05	4.62017e-05	4.63575e-05	8.06696e-05	8.11256e-05	0.000115871	0.000115894	0.000463484	0.000463575	0.00115871	0.00115894	0.00463557	0.00463575	0.00811243	0.00811256	0.0115893	0.0115894	0.0150662	0.0150662	0.0150662	0.0150662	0.0184843	0.018485	0.017528	0.0175281	0.016571	0.0165712	0.015614	0.0156143
Ar0132	UDP-glucose-hexose-1-phosphate uridylyltransferase	udpg[c] + gal1p[c] <=> ag1p[c] + udpgal[c]	Amino sugar and nucleotide sugar metabolism	0	0	0	0	0	0	0	0	0	0	0	0	0	0	0	0	0	0	0	0	0	0	0	0	0	0	0	0	0	0	0	0	0	0
Ar0133	UDP-glucose 4-epimerase	udpg[c] <=> udpgal[c]	Amino sugar and nucleotide sugar metabolism	0.00122999	0.00123263	0	0	7.70665e-07	1.19014e-06	3.08266e-06	3.19327e-06	5.39466e-06	5.71841e-06	7.70665e-06	7.72281e-06	3.08266e-05	3.08912e-05	7.70665e-05	7.72281e-05	0.000308266	0.000308391	0.000539466	0.000539555	0.000770665	0.000770718	0.00100186	0.00100188	0.00100186	0.00100188	0.00127421	0.0012747	0.0046537	0.00465375	0.00803318	0.00803332	0.0114127	0.0114129
Ar0134	acetyl-coenzyme A synthetase Propanoate CoA ligase	coa[c] + propade[c] <=> amp[c] + ppcoa[c]	Propanoate metabolism	0	0	0	0	0	0	0	0	0	0	0	0	0	0	0	0	0	0	0	0	0	0	0	0	0	0	0	0	0	0	0	0	0	0
Ar0135	acetyl-coenzyme A synthetase Propanoate from pyruvate rxn1	ppi[c] + propade[c] -> atp[c] + h[c] + ppa[c]	Propanoate metabolism	0	0	0	0	0	0	0	0	0	0	0	0	0	0	0	0	0	0	0	0	0	0	0	0	0	0	0	0	0	0	0	0	0	0
Ar0136	phosphotransacetylase	coa[c] + ppap[c] <=> pi[c] + ppcoa[c]	Propanoate metabolism	0	0	0	0	0	0	0	0	0	0	0	0	0	0	0	0	0	0	0	0	0	0	0	0	0	0	0	0	0	0	0	0	0	0
Ar0137	acetate kinase	atp[c] + h[c] + ppa[c] -> adp[c] + ppap[c]	Propanoate metabolism	0	0	0	0	0	0	0	0	0	0	0	0	0	0	0	0	0	0	0	0	0	0	0	0	0	0	0	0	0	0	0	0	0	0
Ar0138	formate C-acetyltransferase	for[c] + ppcoa[c] <=> h[c] + coa[c] + 2obut[c]	Propanoate metabolism	0	0	0	0	0	0	0	0	0	0	0	0	0	0	0	0	0	0	0	0	0	0	0	0	0	0	0	0	0	0	0	0	0	0
Ar0139	glycerol dehydrogenase	h[c] + nadh[c] + mthgxl[c] <=> nad[c] + lactal[c]	Propanoate metabolism	0	0	0	0	0	0	0	0	0	0	0	0	0	0	0	0	0	0	0	0	0	0	0	0	0	0	0	0	0	0	0	0	0	0
Ar0140	inositol-3-phosphate synthase	ag6p[c] -> 1dmi3p[c]	Inositol phosphate metabolism	4.54179e-06	4.54197e-06	0	0	2.70109e-09	2.84613e-09	1.13446e-08	1.13828e-08	1.9808e-08	1.99199e-08	2.84515e-08	2.8457e-08	1.13806e-07	1.13828e-07	2.84515e-07	2.8457e-07	1.13824e-06	1.13828e-06	1.99196e-06	1.99199e-06	2.84569e-06	2.8457e-06	3.69941e-06	3.69942e-06	3.69941e-06	3.69942e-06	4.53873e-06	4.5389e-06	4.30391e-06	4.30393e-06	4.06892e-06	4.06896e-06	3.83392e-06	3.834e-06
Ar0141	myo-inositol-1(or 4)-monophosphatase	h2o[c] + 1dmi3p[c] -> pi[c] + inost[c]	Inositol phosphate metabolism	4.54179e-06	4.54197e-06	0	0	2.70109e-09	2.84613e-09	1.13446e-08	1.13828e-08	1.9808e-08	1.99199e-08	2.84515e-08	2.8457e-08	1.13806e-07	1.13828e-07	2.84515e-07	2.8457e-07	1.13824e-06	1.13828e-06	1.99196e-06	1.99199e-06	2.84569e-06	2.8457e-06	3.69941e-06	3.69942e-06	3.69941e-06	3.69942e-06	4.53873e-06	4.5389e-06	4.30391e-06	4.30393e-06	4.06892e-06	4.06896e-06	3.83392e-06	3.834e-06
Ar0142	PSII R1	P680_PSII[k] + P680[k] + QA_P680[k] -> P680p[k] + QAn_P680[k]	photosynthesis	10.1622	80.6066	6.99324	84.9827	6.99494	84.9804	7.00037	84.9728	7.00568	84.9654	7.01111	84.9578	7.06471	84.8831	7.17192	84.7337	7.70807	83.9864	8.24421	83.2392	8.84848	82.49	9.50156	81.6399	9.50156	81.6399	10.1603	80.6093	10.0159	80.8215	9.87147	81.0339	9.72699	81.2464
Ar0143	PSII R2	h[c] + pqn9[k] + QAn_P680[k] -> QA_P680[k] + PQn_P680[k]	photosynthesis	0	39.9313	0	42.2256	0	42.2243	0	42.2203	0	42.2164	0	42.2124	0	42.1731	0	42.0944	0	41.701	0	41.3076	0	40.9119	0	40.4183	0	40.4183	0	39.9326	0	40.0337	0	40.1349	0	40.2362
Ar0144	PSII R3	h[c] + QAn_P680[k] + PQn_P680[k] -> phq9[k] + QA_P680[k]	photosynthesis	0	39.9313	0	42.2256	0	42.2243	0	42.2203	0	42.2164	0	42.2124	0	42.1731	0	42.0944	0	41.701	0	41.3076	0	40.9119	0	40.4183	0	40.4183	0	39.9326	0	40.0337	0	40.1349	0	40.2362
Ar0145	PSII R4	P680p[k] + S0_P680[k] -> P680[k] + S1_P680[k]	photosynthesis	2.54054	20.1516	1.74831	21.2457	1.74873	21.2451	1.75009	21.2432	1.75142	21.2413	1.75278	21.2395	1.76618	21.2208	1.79298	21.1834	1.92702	20.9966	2.06105	20.8098	2.21212	20.6225	2.37539	20.41	2.37539	20.41	2.54007	20.1523	2.50399	20.2054	2.46787	20.2585	2.43175	20.3116
Ar0146	PSII R5	P680p[k] + S1_P680[k] -> P680[k] + S2_P680[k]	photosynthesis	2.54054	20.1516	1.74831	21.2457	1.74873	21.2451	1.75009	21.2432	1.75142	21.2413	1.75278	21.2395	1.76618	21.2208	1.79298	21.1834	1.92702	20.9966	2.06105	20.8098	2.21212	20.6225	2.37539	20.41	2.37539	20.41	2.54007	20.1523	2.50399	20.2054	2.46787	20.2585	2.43175	20.3116
Ar0147	PSII R6	P680p[k] + S2_P680[k] -> P680[k] + S3_P680[k]	photosynthesis	2.54054	20.1516	1.74831	21.2457	1.74873	21.2451	1.75009	21.2432	1.75142	21.2413	1.75278	21.2395	1.76618	21.2208	1.79298	21.1834	1.92702	20.9966	2.06105	20.8098	2.21212	20.6225	2.37539	20.41	2.37539	20.41	2.54007	20.1523	2.50399	20.2054	2.46787	20.2585	2.43175	20.3116
Ar0148	PSII R7	P680p[k] + S3_P680[k] -> P680[k] + S4_P680[k]	photosynthesis	2.54054	20.1516	1.74831	21.2457	1.74873	21.2451	1.75009	21.2432	1.75142	21.2413	1.75278	21.2395	1.76618	21.2208	1.79298	21.1834	1.92702	20.9966	2.06105	20.8098	2.21212	20.6225	2.37539	20.41	2.37539	20.41	2.54007	20.1523	2.50399	20.2054	2.46787	20.2585	2.43175	20.3116
Ar0149	PSII R8	S4_P680[k] + 2 h2o[t] -> S0_P680[k] + o2[t] + 4 h[t]	photosynthesis	2.54054	20.1516	1.74831	21.2457	1.74873	21.2451	1.75009	21.2432	1.75142	21.2413	1.75278	21.2395	1.76618	21.2208	1.79298	21.1834	1.92702	20.9966	2.06105	20.8098	2.21212	20.6225	2.37539	20.41	2.37539	20.41	2.54007	20.1523	2.50399	20.2054	2.46787	20.2585	2.43175	20.3116
Ar0150	PSII ROS evolution	o2[c] + QAn_P680[k] -> QA_P680[k] + o2s[c]	photosynthesis	0	26.6513	0	27.247	0	27.2467	0	27.2457	0	27.2446	0	27.2436	0	27.2332	0	27.2126	0	27.1042	0	26.9948	0	26.8828	0	26.7674	0	26.7674	0	26.6512	0	26.6465	0	26.6419	0	26.6373
Ar0151	PSII 9	h[c] + pqn9[k] + QAn_P680[k] -> QA_P680[k] + PQn_P680[k]	photosynthesis	0	39.9313	0	42.2256	0	42.2243	0	42.2203	0	42.2164	0	42.2124	0	42.1731	0	42.0944	0	41.701	0	41.3076	0	40.9119	0	40.4183	0	40.4183	0	39.9326	0	40.0337	0	40.1349	0	40.2362
Ar0152	PSII 10	h[c] + QAn_P680[k] + PQn_P680[k] -> phq9[k] + QA_P680[k]	photosynthesis	0	39.9313	0	42.2256	0	42.2243	0	42.2203	0	42.2164	0	42.2124	0	42.1731	0	42.0944	0	41.701	0	41.3076	0	40.9119	0	40.4183	0	40.4183	0	39.9326	0	40.0337	0	40.1349	0	40.2362
Ar0153	PSI R1	oxifer[c] + P700_PSI[k] + P700[k] -> redfer[c] + P700p[k]	photosynthesis	19.3934	89.8378	15.0173	93.0068	15.0196	93.0051	15.0272	92.9996	15.0346	92.9943	15.0422	92.9889	15.1169	92.9353	15.2663	92.8281	16.0136	92.2919	16.7608	91.7558	17.51	91.1515	18.3601	90.4984	18.3601	90.4984	19.3907	89.8397	19.1785	89.9841	18.9661	90.1285	18.7536	90.273
Ar0154	PSI R2	P700p[k] + redptcy[t] -> P700[k] + oxiptcy[t]	photosynthesis	19.3934	89.8378	15.0173	93.0068	15.0196	93.0051	15.0272	92.9996	15.0346	92.9943	15.0422	92.9889	15.1169	92.9353	15.2663	92.8281	16.0136	92.2919	16.7608	91.7558	17.51	91.1515	18.3601	90.4984	18.3601	90.4984	19.3907	89.8397	19.1785	89.9841	18.9661	90.1285	18.7536	90.273
Ar0155	PSI R3	o2[c] + P700_PSI[k] + P700[k] -> o2s[c] + P700p[k]	photosynthesis	0	20.7288	0	21.1921	0	21.1919	0	21.1911	0	21.1903	0	21.1895	0	21.1814	0	21.1653	0	21.0811	0	20.9959	0	20.9089	0	20.8191	0	20.8191	0	20.7287	0	20.7251	0	20.7215	0	20.7179
Ar0156	PSI R4	oxiptcy[t] + RRieske_B6[k] -> redptcy[t] + ORieske_B6[k]	photosynthesis	0	89.8378	0	93.0068	0	93.0051	0	92.9996	0	92.9943	0	92.9889	0	92.9353	0	92.8281	0	92.2919	0	91.7558	0	91.1515	0	90.4984	0	90.4984	0	89.8397	0	89.9841	0	90.1285	0	90.273
Ar0157	PSI R5	8 h[c] + o2[c] + 4 redptcy[t] -> 2 h2o[c] + 4 h[t] + 4 oxiptcy[t]	photosynthesis	0	17.5103	0	19.3935	0	19.3925	0	19.3893	0	19.3861	0	19.3828	0	19.3507	0	19.2865	0	18.9654	0	18.6443	0	18.31	0	17.938	0	17.938	0	17.5114	0	17.6006	0	17.6899	0	17.7792
Ar0158	PSI R7	phq9[k] + 2 oxiptcy[t] -> pqn9[k] + 2 h[t] + 2 redptcy[t]	photosynthesis	0	44.9189	0	46.5034	0	46.5025	0	46.4998	0	46.4972	0	46.4944	0	46.4676	0	46.414	0	46.146	0	45.8779	0	45.5758	0	45.2492	0	45.2492	0	44.9199	0	44.992	0	45.0643	0	45.1365
Ar0159	PSI R8	phq9[k] + ORieske_B6[k] -> h[t] + RRieske_B6[k] + PQH_B6_L[k]	photosynthesis	0	89.8378	0	93.0068	0	93.0051	0	92.9996	0	92.9943	0	92.9889	0	92.9353	0	92.8281	0	92.2919	0	91.7558	0	91.1515	0	90.4984	0	90.4984	0	89.8397	0	89.9841	0	90.1285	0	90.273
Ar0160	NADPH dehydrogenase cyclic electron flow at PSII	5 h[c] + nadph[c] + pqn9[k] -> nadp[c] + phq9[k] + 4 h[t]	photosynthesis	0	35.0205	0	38.7871	0	38.785	0	38.7785	0	38.7722	0	38.7656	0	38.7014	0	38.573	0	37.9308	0	37.2886	0	36.6199	0	35.8761	0	35.8761	0	35.0228	0	35.2012	0	35.3798	0	35.5584
Ar0161	NADPH dehydrogenase cyclic electron flow at PSII	4 h[c] + h2o[c] + nadph[c] + pqn9[k] + co2[t] -> nadp[c] + phq9[k] + hco3[c] + 4 h[t]	photosynthesis	0	0	0	0	0	0	0	0	0	0	0	0	0	0	0	0	0	0	0	0	0	0	0	0	0	0	0	0	0	0	0	0	0	0
Ar0162	cytochrome oxidase bd (plastocianine-8 2 protons) (lumen)	4 h[c] + 2 phq9[k] + o2[c] -> 2 h2o[c] + 2 pqn9[k] + 4 h[t]	photosynthesis	0	17.5103	0	19.3935	0	19.3925	0	19.3893	0	19.3861	0	19.3828	0	19.3507	0	19.2865	0	18.9654	0	18.6443	0	18.31	0	17.938	0	17.938	0	17.5114	0	17.6006	0	17.6899	0	17.7792
Ar0163	flavin reductase domain protein	2 h[c] + 2 nadph[c] + o2[c] -> 2 h2o[c] + 2 nadp[c]	photosynthesis	0	8.75513	0	9.69676	0	9.69626	0	9.69463	0	9.69304	0	9.69141	0	9.67536	0	9.64326	0	9.4827	0	9.32215	0	9.15498	0	8.96901	0	8.96901	0	8.75571	0	8.80031	0	8.84495	0	8.88959
Ar0164	NADH dehydrogenase	h[c] + nadh[c] + pqn9[k] -> nad[c] + phq9[k]	photosynthesis	0	35.0205	0	38.7871	0	38.785	0	38.7785	0	38.7722	0	38.7656	0	38.7014	0	38.573	0	37.9308	0	37.2886	0	36.6199	0	35.8761	0	35.8761	0	35.0228	0	35.2012	0	35.3798	0	35.5584
Ar0165	oxidoreductase FADNAD(P)-binding domain protein	h[c] + nadp[c] + 2 redfer[c] <=> nadph[c] + 2 oxifer[c]	photosynthesis	8.44097	1000	7.35363	1000	7.35416	1000	7.35584	1000	7.35748	1000	7.35916	1000	7.37575	1000	7.40892	1000	7.59181	1000	7.77857	1000	7.96533	1000	8.15485	1000	8.15485	1000	8.44045	1000	8.3993	1000	8.35806	1000	8.31681	1000
Ar0166	ferredoxin -NADP+ reductase	2 h[c] + 2 redfer[c] + trdox[c] <=> 2 oxifer[c] + trdrd[c]	photosynthesis	-991.554	3.50672	-992.646	3.87871	-992.646	3.8785	-992.644	3.87786	-992.642	3.87724	-992.641	3.87659	-992.624	3.87026	-992.591	3.85759	-992.407	3.79425	-992.219	3.7309	-992.032	3.66491	-991.841	3.5914	-991.841	3.5914	-991.555	3.50694	-991.596	3.52454	-991.638	3.54216	-991.679	3.55977
Ar0167	Cytochrome c (ptcy) Thylakoid	8 h[c] + o2[c] + 4 redptcy[p] -> 2 h2o[c] + 4 oxiptcy[p] + 4 h[p]	photosynthesis	0	10.1533	0	10.897	0	10.8966	0	10.8953	0	10.894	0	10.8927	0	10.8798	0	10.8541	0	10.7252	0	10.5964	0	10.4591	0	10.3174	0	10.3174	0	10.1538	0	10.191	0	10.2284	0	10.2657
Ar0168	Photon transport 22	h[c] + PQH_B6_S[k] + HB2p_B6[k] -> phq9[k] + HB3p_B6[k]	photosynthesis	0	44.9189	0	46.5034	0	46.5025	0	46.4998	0	46.4972	0	46.4944	0	46.4676	0	46.414	0	46.146	0	45.8779	0	45.5758	0	45.2492	0	45.2492	0	44.9199	0	44.992	0	45.0643	0	45.1365
Ar0169	PSI R9	phq9[i] + ORieske_B6[i] -> h[p] + PQH_B6_L[i] + RRieske_B6[i]	photosynthesis	0	0	0	0	0	0	0	0	0	0	0	0	0	0	0	0	0	0	0	0	0	0	0	0	0	0	0	0	0	0	0	0	0	0
Ar0170	cytochrome b6f cpmplex (cyto-c) Thylakoid	phq9[i] + 2 oxiptcy[p] -> pqn9[i] + 2 redptcy[p] + 2 h[p]	photosynthesis	0	20.3066	0	21.794	0	21.7932	0	21.7906	0	21.788	0	21.7854	0	21.7596	0	21.7081	0	21.4505	0	21.1928	0	20.9181	0	20.6348	0	20.6348	0	20.3076	0	20.3821	0	20.4567	0	20.5313
Ar0171	Photon transport 24	h[c] + HB2p_B6[k] + PQ_B6_S[k] -> PQH_B6_S[k] + HB3p_B6[k]	photosynthesis	0	44.9189	0	46.5034	0	46.5025	0	46.4998	0	46.4972	0	46.4944	0	46.4676	0	46.414	0	46.146	0	45.8779	0	45.5758	0	45.2492	0	45.2492	0	44.9199	0	44.992	0	45.0643	0	45.1365
Ar0172	Photon transport 25	PQH_B6_L[k] + HB3p_B6[k] -> h[t] + HB2p_B6[k] + PQ_B6_S[k]	photosynthesis	0	89.8378	0	93.0068	0	93.0051	0	92.9996	0	92.9943	0	92.9889	0	92.9353	0	92.8281	0	92.2919	0	91.7558	0	91.1515	0	90.4984	0	90.4984	0	89.8397	0	89.9841	0	90.1285	0	90.273
Ar0173	Photon transport 26	PQ_B6_S[k] -> pqn9[k]	photosynthesis	0	44.9189	0	46.5034	0	46.5025	0	46.4998	0	46.4972	0	46.4944	0	46.4676	0	46.414	0	46.146	0	45.8779	0	45.5758	0	45.2492	0	45.2492	0	44.9199	0	44.992	0	45.0643	0	45.1365
Ar0174	cytochrome b6f cpmplex (oxi-ptcy) Thylakoid	oxiptcy[p] + RRieske_B6[c] -> redptcy[p] + ORieske_B6[c]	photosynthesis	0	0	0	0	0	0	0	0	0	0	0	0	0	0	0	0	0	0	0	0	0	0	0	0	0	0	0	0	0	0	0	0	0	0
Ar0175	ATP synthase (thylakoid) (four protons for one ATP)	3 adp[c] + 3 pi[c] + 14 h[t] -> 3 atp[c] + 14 h[c] + 3 h2o[c]	Photosynthesis	2.13993	23.5657	1.60185	24.8682	1.60214	24.8675	1.60307	24.8653	1.60398	24.8631	1.60491	24.8608	1.61408	24.8386	1.63243	24.7943	1.72417	24.5725	1.81592	24.3507	1.91144	24.1147	2.01771	23.8567	2.01771	23.8567	2.13959	23.5665	2.11411	23.6278	2.0886	23.6891	2.06309	23.7505
Ar0176	ATP synthase (periplasm) (four protons for one ATP)	3 adp[c] + 3 pi[c] + 14 h[p] -> 3 atp[c] + 14 h[c] + 3 h2o[c]	Oxidative Phosphorylation	0	10.0059	0	11.082	0	11.0814	0	11.0796	0	11.0778	0	11.0759	0	11.0576	0	11.0209	0	10.8374	0	10.6539	0	10.4628	0	10.2503	0	10.2503	0	10.0065	0	10.0575	0	10.1085	0	10.1595
Ar0177	cytochrome b6f cpmplex	PQH_B6_L[i] + HB3p_B6[i] -> h[p] + PQ_B6_S[i] + HB2p_B6[i]	Oxidative Phosphorylation	0	0	0	0	0	0	0	0	0	0	0	0	0	0	0	0	0	0	0	0	0	0	0	0	0	0	0	0	0	0	0	0	0	0
Ar0178	cytochrome b6f cpmplex	PQ_B6_S[i] -> pqn9[i]	Oxidative Phosphorylation	0	0	0	0	0	0	0	0	0	0	0	0	0	0	0	0	0	0	0	0	0	0	0	0	0	0	0	0	0	0	0	0	0	0
Ar0179	cytochrome b6f cpmplex	h[c] + PQ_B6_S[i] + HB2p_B6[i] -> HB3p_B6[i] + PQH_B6_S[i]	Oxidative Phosphorylation	0	0	0	0	0	0	0	0	0	0	0	0	0	0	0	0	0	0	0	0	0	0	0	0	0	0	0	0	0	0	0	0	0	0
Ar0180	cytochrome b6f cpmplex	h[c] + HB2p_B6[i] + PQH_B6_S[i] -> phq9[i] + HB3p_B6[i]	Oxidative Phosphorylation	0	0	0	0	0	0	0	0	0	0	0	0	0	0	0	0	0	0	0	0	0	0	0	0	0	0	0	0	0	0	0	0	0	0
Ar0181	NADPH dehydrogenase (nadph)	5 h[c] + nadph[c] + pqn9[i] -> nadp[c] + phq9[i] + 4 h[p]	Oxidative Phosphorylation	0	17.7119	0	19.5679	0	19.5669	0	19.5636	0	19.5604	0	19.5572	0	19.5251	0	19.461	0	19.1403	0	18.8197	0	18.4983	0	18.1269	0	18.1269	0	17.7131	0	17.8022	0	17.8913	0	17.9805
Ar0182	NADPH dehydrogenase (nadh)	4 h[c] + h2o[c] + nadph[c] + pqn9[i] + co2[p] -> nadp[c] + phq9[i] + hco3[c] + 4 h[p]	Oxidative Phosphorylation	0	6.69441	0	7.34421	0	7.34386	0	7.34274	0	7.34165	0	7.34053	0	7.32951	0	7.30746	0	7.19719	0	7.08693	0	6.96999	0	6.84031	0	6.84031	0	6.69482	0	6.72655	0	6.75831	0	6.79007
Ar0183	NADH dehydrogenase	h[c] + nadh[c] + pqn9[i] -> nad[c] + phq9[i]	Oxidative Phosphorylation	0	17.7119	0	19.5679	0	19.5669	0	19.5636	0	19.5604	0	19.5572	0	19.5251	0	19.461	0	19.1403	0	18.8197	0	18.4983	0	18.1269	0	18.1269	0	17.7131	0	17.8022	0	17.8913	0	17.9805
Ar0184	Cytochrome bd (plastocianine-8 2 protons) (periplasm)	4 h[c] + 2 phq9[i] + o2[c] -> 2 h2o[c] + 2 pqn9[i] + 4 h[p]	Oxidative Phosphorylation	0	10.1533	0	10.897	0	10.8966	0	10.8953	0	10.894	0	10.8927	0	10.8798	0	10.8541	0	10.7252	0	10.5964	0	10.4591	0	10.3174	0	10.3174	0	10.1538	0	10.191	0	10.2284	0	10.2657
Ar0185	polyphosphate kinase (pppi)	atp[c] + ppi[c] <=> adp[c] + pppi[c]	Oxidative Phosphorylation	-8.82778e-10	-8.82778e-10	0	0	-5.68434e-13	-5.68434e-13	-2.16005e-12	-2.16005e-12	-3.86535e-12	-3.86535e-12	-5.57066e-12	-5.57066e-12	-2.21689e-11	-2.21689e-11	-5.53655e-11	-5.52518e-11	-2.21235e-10	-2.21235e-10	-3.87217e-10	-3.87217e-10	-5.53086e-10	-5.53086e-10	-7.19069e-10	-7.19069e-10	-7.19069e-10	-7.19069e-10	-8.8221e-10	-8.8221e-10	-8.36508e-10	-8.36508e-10	-7.90919e-10	-7.90806e-10	-7.45217e-10	-7.45217e-10
Ar0186	polyphosphate kinase (ppi)	atp[c] + pi[c] <=> adp[c] + ppi[c]	Oxidative Phosphorylation	-35.2343	34.8067	-37.9971	37.7321	-37.9957	37.7308	-37.9913	37.7266	-37.987	37.7225	-37.9826	37.7183	-37.9392	37.6769	-37.8524	37.594	-37.4184	37.1795	-36.9843	36.7651	-36.506	36.2381	-35.9558	35.6075	-35.9558	35.6075	-35.2367	34.809	-35.418	34.9844	-35.5808	35.1413	-35.6935	35.2481
Ar0187	inorganic pyrophosphatase	h2o[c] + ppi[c] -> h[c] + 2 pi[c]	Oxidative Phosphorylation	0	35.0205	0	37.8646	0	37.8633	0	37.859	0	37.8548	0	37.8505	0	37.808	0	37.7232	0	37.2989	0	36.8746	0	36.372	0	35.7816	0	35.7816	0	35.0228	0	35.2012	0	35.361	0	35.4708
Ar0188	ferredoxin-nitrate reductase (no3)	2 h[c] + 2 redfer[c] + no3[c] -> h2o[c] + 2 oxifer[c] + no2[c]	Nitrogen Metabolism	0.30998	0.31	0	0.31	0.000184346	0.31	0.000774275	0.31	0.00135191	0.31	0.00194183	0.31	0.00776733	0.31	0.0194183	0.31	0.0776856	0.31	0.135953	0.31	0.19422	0.31	0.252487	0.31	0.252487	0.31	0.309771	0.309795	0.293745	0.293748	0.277707	0.277713	0.261668	0.261678
Ar0189	ferredoxin-nitrite reductase (no2)	8 h[c] + 6 redfer[c] + no2[c] -> 2 h2o[c] + 6 oxifer[c] + nh3[c]	Nitrogen Metabolism	0.30998	0.31	0	0.31	0.000184346	0.31	0.000774275	0.31	0.00135191	0.31	0.00194183	0.31	0.00776733	0.31	0.0194183	0.31	0.0776856	0.31	0.135953	0.31	0.19422	0.31	0.252487	0.31	0.252487	0.31	0.309771	0.309795	0.293745	0.293748	0.277707	0.277713	0.261668	0.261678
Ar0190	NH4+NH3 equilibrium	nh4[c] <=> h[c] + nh3[c]	Nitrogen Metabolism	-0.00179182	11.6798	0	12.929	-1.12272e-06	12.9283	-4.49054e-06	12.9262	-7.85845e-06	12.9241	-1.12264e-05	12.9219	-4.49054e-05	12.9006	-0.000112264	12.8581	-0.000449054	12.6452	-0.000785845	12.4323	-0.00112264	12.2106	-0.00145943	11.9638	-0.00145943	11.9638	-0.0017906	11.6805	-0.00169791	11.7397	-0.00160521	11.7989	-0.00151252	11.8581
Ar0191	formamidase	h2o[c] + formm[c] -> for[c] + nh3[c]	Nitrogen Metabolism	0	0	0	0	0	0	0	0	0	0	0	0	0	0	0	0	0	0	0	0	0	0	0	0	0	0	0	0	0	0	0	0	0	0
Ar0192	cyanate lyase (cynt)	h[c] + hco3[c] + cynt[c] -> co2[c] + cbm[c]	Nitrogen Metabolism	0	0	0	0	0	0	0	0	0	0	0	0	0	0	0	0	0	0	0	0	0	0	0	0	0	0	0	0	0	0	0	0	0	0
Ar0193	cyanate lyase (cbm)	h[c] + cbm[c] <=> co2[c] + nh3[c]	Nitrogen Metabolism	0	0	0	0	0	0	0	0	0	0	0	0	0	0	0	0	0	0	0	0	0	0	0	0	0	0	0	0	0	0	0	0	0	0
Ar0194	NADP-specific glutamate dehydrogenase (nadph)	h2o[c] + nadp[c] + gluL[c] <=> h[c] + nadph[c] + akg[c] + nh3[c]	Nitrogen Metabolism	-10.6919	34.8397	-11.1924	37.8646	-11.1921	37.8631	-11.1913	37.8585	-11.1906	37.854	-11.1897	37.8493	-11.1818	37.8036	-11.1659	37.7121	-11.0743	37.2546	-10.9798	36.7971	-10.8844	36.2612	-10.7876	35.6375	-10.7876	35.6375	-10.6917	34.8421	-10.6729	35.0299	-10.6542	35.2025	-10.6354	35.3215
Ar0195	glutamate-ammonia ligase	atp[c] + gluL[c] + nh3[c] -> adp[c] + h[c] + pi[c] + glnL[c]	Nitrogen Metabolism	0.0691242	35.0896	0	37.8646	4.11081e-05	37.8633	0.00017266	37.8591	0.00030147	37.8551	0.00043302	37.8509	0.00173208	37.8098	0.0043302	37.7275	0.0173235	37.3162	0.0303169	36.905	0.0433102	36.4153	0.0563036	35.8379	0.0563036	35.8379	0.0690777	35.0919	0.0655039	35.2667	0.0619273	35.423	0.0583508	35.5292
Ar0196	ferredoxin-dependent glutamate synthase	2 h[c] + akg[c] + 2 redfer[c] + glnL[c] -> 2 oxifer[c] + 2 gluL[c]	Nitrogen Metabolism	0	35.0205	0	37.8646	0	37.8633	0	37.859	0	37.8548	0	37.8505	0	37.808	0	37.7232	0	37.2989	0	36.8746	0	36.372	0	35.7816	0	35.7816	0	35.0228	0	35.2012	0	35.361	0	35.4708
Ar0197	urease	h2o[c] + urea[c] -> co2[c] + 2 nh3[c]	Nitrogen Metabolism	0	0	0	0	0	0	0	0	0	0	0	0	0	0	0	0	0	0	0	0	0	0	0	0	0	0	0	0	0	0	0	0	0	0
Ar0198	sulfate adenylyltransferase	atp[c] + so4[c] -> ppi[c] + aps[c]	Sulfur Metabolism	0.00394407	3.506	0	3.87871	2.34561e-06	3.8785	9.85156e-06	3.87786	1.72011e-05	3.87723	2.47071e-05	3.87659	9.88284e-05	3.87024	0.000247071	3.85755	0.00098844	3.79407	0.00172981	3.73059	0.00247118	3.66446	0.00321255	3.59082	0.00321255	3.59082	0.00394141	3.50623	0.0037375	3.52386	0.00353343	3.54151	0.00332936	3.55917
Ar0199	adenylylsulfate 3-phosphotransferase	atp[c] + aps[c] -> adp[c] + h[c] + paps[c]	Sulfur Metabolism	0.00394407	35.0245	0	37.8646	2.34561e-06	37.8633	9.85156e-06	37.859	1.72011e-05	37.8548	2.47071e-05	37.8505	9.88284e-05	37.8081	0.000247071	37.7234	0.00098844	37.2999	0.00172981	36.8764	0.00247118	36.3745	0.00321255	35.7848	0.00321255	35.7848	0.00394141	35.0268	0.0037375	35.205	0.00353343	35.3646	0.00332936	35.4741
Ar0200	3'(2')5'-bisphosphate nucleotidase	h2o[c] + paps[c] -> pi[c] + aps[c]	Sulfur Metabolism	0	35.0205	0	37.8646	0	37.8633	0	37.859	0	37.8548	0	37.8505	0	37.808	0	37.7232	0	37.2989	0	36.8746	0	36.372	0	35.7816	0	35.7816	0	35.0228	0	35.2012	0	35.361	0	35.4708
Ar0201	phosphoadenosine phosphosulfate reductase (trdrd)	trdrd[c] + paps[c] -> 2 h[c] + trdox[c] + pap[c] + so3[c]	Sulfur Metabolism	0.00394407	3.506	0	3.87871	2.34561e-06	3.8785	9.85156e-06	3.87786	1.72011e-05	3.87723	2.47071e-05	3.87659	9.88284e-05	3.87024	0.000247071	3.85755	0.00098844	3.79407	0.00172981	3.73059	0.00247118	3.66446	0.00321255	3.59082	0.00321255	3.59082	0.00394141	3.50623	0.0037375	3.52386	0.00353343	3.54151	0.00332936	3.55917
Ar0202	ferredoxin-sulfite reductase (so3)	8 h[c] + 6 redfer[c] + so3[c] -> 3 h2o[c] + 6 oxifer[c] + h2s[c]	Sulfur Metabolism	0.00367938	3.50573	0	3.87871	2.1882e-06	3.8785	9.19044e-06	3.87786	1.60468e-05	3.87723	2.3049e-05	3.87659	9.21961e-05	3.87024	0.00023049	3.85753	0.000922107	3.794	0.00161372	3.73047	0.00230534	3.6643	0.00299696	3.5906	0.00299696	3.5906	0.0036769	3.50596	0.00348668	3.52361	0.0032963	3.54128	0.00310593	3.55894
Ar0203	cysteine synthase	h2s[c] + acser[c] -> h[c] + ac[c] + cysL[c]	Sulfur Metabolism	0.00125734	0.0012732	0	0	0	7.97823e-07	0	3.19082e-06	0	5.58393e-06	0	7.97704e-06	0	3.19082e-05	0	7.97704e-05	0	0.000319082	0	0.000558393	0	0.000797704	0	0.00103702	0	0.00103702	0.00126055	0.00127234	0.0012052	0.00120647	0.00113741	0.00114061	0.00106961	0.00107474
Ar0204	serine acetyltransferase	accoa[c] + serL[c] -> coa[c] + acser[c]	Sulfur Metabolism	0.00125734	0.0012732	0	0	0	7.97823e-07	0	3.19082e-06	0	5.58393e-06	0	7.97704e-06	0	3.19082e-05	0	7.97704e-05	0	0.000319082	0	0.000558393	0	0.000797704	0	0.00103702	0	0.00103702	0.00126055	0.00127234	0.0012052	0.00120647	0.00113741	0.00114061	0.00106961	0.00107474
Ar0205	adenosine-3'(2'),5'-bisphosphate nucleotidase	h2o[c] + pap[c] <=> pi[c] + amp[c]	Sulfur metabolism	0.00394407	3.506	0	3.87871	2.34561e-06	3.8785	9.85156e-06	3.87786	1.72011e-05	3.87723	2.47071e-05	3.87659	9.88284e-05	3.87024	0.000247071	3.85755	0.00098844	3.79407	0.00172981	3.73059	0.00247118	3.66446	0.00321255	3.59082	0.00321255	3.59082	0.00394141	3.50623	0.0037375	3.52386	0.00353343	3.54151	0.00332936	3.55917
Ar0206	glutaminase	h2o[c] + glnL[c] -> gluL[c] + nh3[c]	Alanine, aspartate, and glutamate metabolism	0	35.0205	0	37.8646	0	37.8633	0	37.859	0	37.8548	0	37.8505	0	37.808	0	37.7232	0	37.2989	0	36.8746	0	36.372	0	35.7816	0	35.7816	0	35.0228	0	35.2012	0	35.361	0	35.4708
Ar0207	glutamate racemase	gluL[c] <=> gluD[c]	Alanine, aspartate, and glutamate metabolism	0.0184968	0.0184975	0	0	1.10004e-05	1.15911e-05	4.62017e-05	4.63575e-05	8.06696e-05	8.11256e-05	0.000115871	0.000115894	0.000463484	0.000463575	0.00115871	0.00115894	0.00463557	0.00463575	0.00811243	0.00811256	0.0115893	0.0115894	0.0150662	0.0150662	0.0150662	0.0150662	0.0184843	0.018485	0.017528	0.0175281	0.016571	0.0165712	0.015614	0.0156143
Ar0208	UDP-N-acetylmuramate-alanine ligase	atp[c] + uamr[c] + alaL[c] -> adp[c] + h[c] + pi[c] + uama[c]	Alanine, aspartate, and glutamate metabolism	0.0184968	0.0184975	0	0	1.10004e-05	1.15911e-05	4.62017e-05	4.63575e-05	8.06696e-05	8.11256e-05	0.000115871	0.000115894	0.000463484	0.000463575	0.00115871	0.00115894	0.00463557	0.00463575	0.00811243	0.00811256	0.0115893	0.0115894	0.0150662	0.0150662	0.0150662	0.0150662	0.0184843	0.018485	0.017528	0.0175281	0.016571	0.0165712	0.015614	0.0156143
Ar0209	UDP-N-acetylmuramoylalanine-D-glutamate ligase	atp[c] + gluD[c] + uama[c] -> adp[c] + h[c] + pi[c] + uamag[c]	Alanine, aspartate, and glutamate metabolism	0.0184968	0.0184975	0	0	1.10004e-05	1.15911e-05	4.62017e-05	4.63575e-05	8.06696e-05	8.11256e-05	0.000115871	0.000115894	0.000463484	0.000463575	0.00115871	0.00115894	0.00463557	0.00463575	0.00811243	0.00811256	0.0115893	0.0115894	0.0150662	0.0150662	0.0150662	0.0150662	0.0184843	0.018485	0.017528	0.0175281	0.016571	0.0165712	0.015614	0.0156143
Ar0210	delta-1-pyrroline-5-carboxylate dehydrogenase	h2o[c] + nadp[c] + glu5sa[c] -> 2 h[c] + nadph[c] + gluL[c]	Alanine, aspartate, and glutamate metabolism	0	35.0205	0	37.8646	0	37.8633	0	37.859	0	37.8548	0	37.8505	0	37.808	0	37.7232	0	37.2989	0	36.8746	0	36.372	0	35.7816	0	35.7816	0	35.0228	0	35.2012	0	35.361	0	35.4708
Ar0211	carbamoyl-phosphate synthase small chain	2 atp[c] + h2o[c] + hco3[c] + glnL[c] -> 2 adp[c] + h[c] + pi[c] + gluL[c] + cbp[c]	Alanine, aspartate, and glutamate metabolism	0.00901573	0.00901609	0	0	5.36183e-06	5.64974e-06	2.25197e-05	2.25956e-05	3.93201e-05	3.95423e-05	5.64779e-05	5.6489e-05	0.000225912	0.000225956	0.000564779	0.00056489	0.00225947	0.00225956	0.00395417	0.00395423	0.00564886	0.0056489	0.00734356	0.00734357	0.00734356	0.00734357	0.00900966	0.00900999	0.00854353	0.00854357	0.00807705	0.00807715	0.00761058	0.00761072
Ar0212	amidophosphoribosyltransferase	h2o[c] + prpp[c] + glnL[c] -> ppi[c] + gluL[c] + pram[c]	Alanine, aspartate, and glutamate metabolism	0.00255702	0.00256097	0	0.0442857	1.52e-06	0.0442609	6.38697e-06	0.0441817	1.11518e-05	0.0441041	1.60181e-05	0.0440248	6.40724e-05	0.0432421	0.000160181	0.0416766	0.000640826	0.0338475	0.00112147	0.0260184	0.00160211	0.0181893	0.00208276	0.0103602	0.00208276	0.0103602	0.00255529	0.00255999	0.00242309	0.0024236	0.00229079	0.00229207	0.00215849	0.00216054
Ar0213	aspartate aminotransferase	akg[c] + aspL[c] <=> oaa[c] + gluL[c]	Alanine, aspartate, and glutamate metabolism	-10.4315	-0.05902	-10.7511	0	-10.7509	-3.50982e-05	-10.7503	-0.000147421	-10.7498	-0.000257402	-10.7492	-0.000369723	-10.7435	-0.00147889	-10.7322	-0.00369723	-10.6737	-0.0147913	-10.6147	-0.0258853	-10.5547	-0.0369794	-10.4935	-0.0480734	-10.4935	-0.0480734	-10.4314	-0.0589803	-10.4261	-0.0559289	-10.4208	-0.0528751	-10.4156	-0.0498214
Ar0214	L-aspartate oxidase	h2o[c] + o2[c] + aspL[c] -> oaa[c] + h2o2[c] + nh3[c]	Alanine, aspartate, and glutamate metabolism	0	10.3644	0	10.5961	0	10.5959	0	10.5955	0	10.5951	0	10.5947	0	10.5907	0	10.5827	0	10.5405	0	10.498	0	10.4544	0	10.4096	0	10.4096	0	10.3644	0	10.3625	0	10.3607	0	10.3589
Ar0215	L-aspartate oxidase	o2[c] + aspL[c] -> h[c] + h2o2[c] + iasp[c]	Alanine, aspartate, and glutamate metabolism	1.18556e-06	1.18561e-06	0	0	0	7.42825e-10	2.96131e-09	2.9713e-09	5.17055e-09	5.19977e-09	7.42679e-09	7.42825e-09	2.97072e-08	2.9713e-08	7.42679e-08	7.42825e-08	2.97119e-07	2.9713e-07	5.19969e-07	5.19977e-07	7.4282e-07	7.42825e-07	9.65671e-07	9.65672e-07	9.65671e-07	9.65672e-07	1.18476e-06	1.18481e-06	1.12347e-06	1.12347e-06	1.06212e-06	1.06214e-06	1.00078e-06	1.0008e-06
Ar0216	aspartate racemase	h[c] + aspL[c] -> aspD[c]	Alanine, aspartate, and glutamate metabolism	0	0	0	0	0	0	0	0	0	0	0	0	0	0	0	0	0	0	0	0	0	0	0	0	0	0	0	0	0	0	0	0	0	0
Ar0217	argininosuccinate synthase	atp[c] + aspL[c] + citrL[c] -> h[c] + amp[c] + ppi[c] + argsuc[c]	Alanine, aspartate, and glutamate metabolism	0.00645859	0.00645885	0	0	3.84105e-06	4.0473e-06	1.61324e-05	1.61868e-05	2.81677e-05	2.83269e-05	4.0459e-05	4.0467e-05	0.000161836	0.000161868	0.00040459	0.00040467	0.00161862	0.00161868	0.00283265	0.00283269	0.00404667	0.0040467	0.0052607	0.00526071	0.0052607	0.00526071	0.00645424	0.00645448	0.00612033	0.00612035	0.00578616	0.00578622	0.00545198	0.00545209
Ar0218	L-argininosuccinate lyase	argsuc[c] -> fum[c] + argL[c]	Alanine, aspartate, and glutamate metabolism	0.00645859	0.00645885	0	0	3.84105e-06	4.0473e-06	1.61324e-05	1.61868e-05	2.81677e-05	2.83269e-05	4.0459e-05	4.0467e-05	0.000161836	0.000161868	0.00040459	0.00040467	0.00161862	0.00161868	0.00283265	0.00283269	0.00404667	0.0040467	0.0052607	0.00526071	0.0052607	0.00526071	0.00645424	0.00645448	0.00612033	0.00612035	0.00578616	0.00578622	0.00545198	0.00545209
Ar0219	adenylosuccinate synthetase	gtp[c] + aspL[c] + imp[c] -> 2 h[c] + pi[c] + gdp[c] + dcamp[c]	Alanine, aspartate, and glutamate metabolism	0.0037235	0.00372745	0	0.0442857	2.21373e-06	0.0442616	9.30064e-06	0.0441846	1.62392e-05	0.0441092	2.33254e-05	0.0440321	9.33017e-05	0.0432713	0.000233254	0.0417496	0.000933164	0.0341398	0.00163307	0.02653	0.00233298	0.0189202	0.00303289	0.0113103	0.00303289	0.0113103	0.00372099	0.00372569	0.00352849	0.00352899	0.00333583	0.0033371	0.00314317	0.00314522
Ar0220	adenylosuccinate lyase (dcamp)	dcamp[c] -> fum[c] + amp[c]	Alanine, aspartate, and glutamate metabolism	0.0037235	0.00372745	0	0.0442857	2.21373e-06	0.0442616	9.30064e-06	0.0441846	1.62392e-05	0.0441092	2.33254e-05	0.0440321	9.33017e-05	0.0432713	0.000233254	0.0417496	0.000933164	0.0341398	0.00163307	0.02653	0.00233298	0.0189202	0.00303289	0.0113103	0.00303289	0.0113103	0.00372099	0.00372569	0.00352849	0.00352899	0.00333583	0.0033371	0.00314317	0.00314522
Ar0221	asparaginase	h2o[c] + asnL[c] -> nh3[c] + aspL[c]	Alanine, aspartate, and glutamate metabolism	0	17.5103	0	18.9323	0	18.9316	0	18.9295	0	18.9274	0	18.9252	0	18.904	0	18.8616	0	18.6495	0	18.4373	0	18.186	0	17.8908	0	17.8908	0	17.5114	0	17.6006	0	17.6805	0	17.7354
Ar0222	asparagine synthetase	atp[c] + h2o[c] + glnL[c] + aspL[c] -> h[c] + amp[c] + ppi[c] + gluL[c] + asnL[c]	Alanine, aspartate, and glutamate metabolism	0.0060867	17.5163	0	18.9323	3.61988e-06	18.9316	1.52035e-05	18.9295	2.65458e-05	18.9274	3.81294e-05	18.9253	0.000152517	18.9042	0.000381294	18.862	0.00152542	18.651	0.00266954	18.44	0.00381366	18.1898	0.00495778	17.8958	0.00495778	17.8958	0.0060826	17.5175	0.00576791	17.6064	0.00545298	17.686	0.00513805	17.7405
Ar0223	Aspartoacylase	h2o[c] + aceaspL[c] -> ac[c] + asnL[c]	Alanine, aspartate, and glutamate metabolism	0	0	0	0	0	0	0	0	0	0	0	0	0	0	0	0	0	0	0	0	0	0	0	0	0	0	0	0	0	0	0	0	0	0
Ar0224	aspartate carbamoyltransferase catalytic chain	cbp[c] + aspL[c] -> h[c] + pi[c] + cbasp[c]	Alanine, aspartate, and glutamate metabolism	0.00255714	0.00255724	0	0	1.52078e-06	1.60244e-06	6.38727e-06	6.4088e-06	1.11524e-05	1.12154e-05	1.60189e-05	1.6022e-05	6.40754e-05	6.4088e-05	0.000160189	0.00016022	0.000640856	0.00064088	0.00112152	0.00112154	0.00160219	0.0016022	0.00208286	0.00208286	0.00208286	0.00208286	0.00255541	0.00255551	0.00242321	0.00242322	0.0022909	0.00229093	0.00215859	0.00215863
Ar0225	phosphoglycerate dehydrogenase	nad[c] + 3pg[c] -> h[c] + nadh[c] + 3php[c]	Alanine, aspartate, and glutamate metabolism	0	3.48011	0	4.0064	0	4.00611	0	4.00519	0	4.00429	0	4.00337	0	3.99425	0	3.97602	0	3.88484	0	3.79367	0	3.69549	0	3.59257	0	3.59257	0	3.48012	0	3.481	0	3.4819	0	3.4828
Ar0226	alanine racemase	alaL[c] <=> alaD[c]	Alanine, aspartate, and glutamate metabolism	0.0184968	0.0185165	0	0.31	1.10004e-05	0.309827	4.62017e-05	0.309272	8.06696e-05	0.308729	0.000115871	0.308174	0.000463484	0.302696	0.00115871	0.29174	0.00463557	0.23695	0.00811243	0.18216	0.0115893	0.127369	0.0150662	0.0725789	0.0150662	0.0725789	0.0184843	0.0185	0.017528	0.0175297	0.016571	0.0165753	0.015614	0.0156208
Ar0227	D-alanine-D-alanine ligase	atp[c] + 2 alaD[c] <=> adp[c] + h[c] + pi[c] + alaala[c]	Alanine, aspartate, and glutamate metabolism	0	35.0205	0	37.8646	0	37.8633	0	37.859	0	37.8548	0	37.8505	0	37.808	0	37.7232	0	37.2989	0	36.8746	0	36.372	0	35.7816	0	35.7816	0	35.0228	0	35.2012	0	35.361	0	35.4708
Ar0228	D-ala-D-ala dipeptidase	h2o[c] + alaala[c] <=> 2 alaD[c]	Alanine, aspartate, and glutamate metabolism	-0.0184975	35.002	0	37.8646	-1.15911e-05	37.8632	-4.63575e-05	37.8589	-8.11256e-05	37.8547	-0.000115894	37.8503	-0.000463575	37.8076	-0.00115894	37.722	-0.00463575	37.2943	-0.00811256	36.8665	-0.0115894	36.3604	-0.0150662	35.7666	-0.0150662	35.7666	-0.018485	35.0044	-0.0175281	35.1837	-0.0165712	35.3445	-0.0156143	35.4552
Ar0229	alanine dehydrogenase	h2o[c] + nad[c] + alaL[c] <=> nadh[c] + pyr[c] + nh3[c]	Alanine, aspartate, and glutamate metabolism	-0.053028	-0.0457231	-0.31	0	-0.309847	-2.71924e-05	-0.309358	-0.000114208	-0.308879	-0.000199411	-0.30839	-0.000286427	-0.303561	-0.00114571	-0.293902	-0.00286427	-0.245599	-0.0114589	-0.197296	-0.0200535	-0.148993	-0.0286481	-0.100689	-0.0372427	-0.100689	-0.0372427	-0.0529882	-0.0456923	-0.0502337	-0.0433284	-0.0474936	-0.0409626	-0.0447534	-0.0385969
Ar0230	aspartate 1-decarboxylase	h[c] + aspL[c] -> alaB[c]	Alanine, aspartate, and glutamate metabolism	4.43907e-08	4.43925e-08	0	0	2.64e-11	2.78176e-11	1.1088e-10	1.11254e-10	1.936e-10	1.94694e-10	2.7808e-10	2.78135e-10	1.11232e-09	1.11254e-09	2.7808e-09	2.78135e-09	1.1125e-08	1.11254e-08	1.94691e-08	1.94694e-08	2.78133e-08	2.78135e-08	3.61574e-08	3.61575e-08	3.61574e-08	3.61575e-08	4.43608e-08	4.43625e-08	4.20658e-08	4.20659e-08	3.9769e-08	3.97694e-08	3.74722e-08	3.74729e-08
Ar0231	cysteine desulfrase	cysL[c] -> alaL[c] + sulcysenz[c]	Alanine, aspartate, and glutamate metabolism	8.26021e-08	8.26053e-08	0	0	4.9125e-11	5.17628e-11	2.06325e-10	2.07021e-10	3.6025e-10	3.62286e-10	5.1745e-10	5.17552e-10	2.0698e-09	2.07021e-09	5.1745e-09	5.17552e-09	2.07013e-08	2.07021e-08	3.6228e-08	3.62286e-08	5.17548e-08	5.17552e-08	6.72816e-08	6.72817e-08	6.72816e-08	6.72817e-08	8.25464e-08	8.25495e-08	7.82758e-08	7.82761e-08	7.40019e-08	7.40027e-08	6.9728e-08	6.97294e-08
Ar0232	phosphoserine aminotransferase (3php)	gluL[c] + 3php[c] -> akg[c] + pserL[c]	Glycine, serine, and threonine metabolism	0	3.48011	0	4.0064	0	4.00611	0	4.00519	0	4.00429	0	4.00337	0	3.99425	0	3.97602	0	3.88484	0	3.79367	0	3.69549	0	3.59257	0	3.59257	0	3.48012	0	3.481	0	3.4819	0	3.4828
Ar0233	phosphoserine phosphatase	h2o[c] + pserL[c] -> pi[c] + serL[c]	Glycine, serine, and threonine metabolism	0	3.48011	0	4.0064	0	4.00611	0	4.00519	0	4.00429	0	4.00337	0	3.99425	0	3.97602	0	3.88484	0	3.79367	0	3.69549	0	3.59257	0	3.59257	0	3.48012	0	3.481	0	3.4819	0	3.4828
Ar0234	L-threonine deaminase (ser-L)	serL[c] <=> pyr[c] + nh3[c]	Glycine, serine, and threonine metabolism	-4.43277	3.20717	-4.89838	3.73066	-4.89816	3.73036	-4.89745	3.72942	-4.89676	3.7285	-4.89605	3.72756	-4.88906	3.71828	-4.87509	3.69971	-4.80518	3.60685	-4.73528	3.51399	-4.66171	3.41687	-4.55412	3.31539	-4.55412	3.31539	-4.43302	3.20717	-4.45246	3.20709	-4.47192	3.20703	-4.49139	3.20697
Ar0235	tryptophan synthase beta chain	serL[c] + 3ig3p[c] -> h2o[c] + g3p[c] + trpL[c]	Glycine, serine, and threonine metabolism	0.00179185	0.00179192	0	0	1.06565e-06	1.12287e-06	4.47572e-06	4.49081e-06	7.81475e-06	7.85892e-06	1.12248e-05	1.1227e-05	4.48993e-05	4.49081e-05	0.000112248	0.00011227	0.000449064	0.000449081	0.00078588	0.000785892	0.0011227	0.0011227	0.00145951	0.00145951	0.00145951	0.00145951	0.00179064	0.00179071	0.001698	0.00169801	0.00160529	0.00160531	0.00151258	0.00151261
Ar0236	serine hydroxymethyltransferase	h2o[c] + gly[c] + mlthf[c] <=> serL[c] + thf[c]	Glycine, serine, and threonine metabolism	-4.42212	-0.0104356	-4.89838	0	-4.89815	-6.20553e-06	-4.89743	-2.60662e-05	-4.89671	-4.55124e-05	-4.89599	-6.53723e-05	-4.8888	-0.000261489	-4.87442	-0.000653723	-4.80252	-0.00261531	-4.73061	-0.00457689	-4.65504	-0.00653847	-4.54545	-0.00850005	-4.54545	-0.00850005	-4.42238	-0.0104285	-4.44237	-0.00988901	-4.46239	-0.00934907	-4.4824	-0.00880912
Ar0237	glycine cleavage system protein H	nad[c] + gly[c] + thf[c] -> nadh[c] + co2[c] + nh3[c] + mlthf[c]	Glycine, serine, and threonine metabolism	0	4.41168	0	4.89838	0	4.89815	0	4.8974	0	4.89667	0	4.89592	0	4.88853	0	4.87377	0	4.7999	0	4.72604	0	4.6485	0	4.53695	0	4.53695	0	4.41195	0	4.43248	0	4.45304	0	4.47359
Ar0238	aspartate kinase	atp[c] + aspL[c] -> adp[c] + 4pasp[c]	Glycine, serine, and threonine metabolism	0.0325227	0.0405838	0	0.155	1.93419e-05	0.154932	8.12358e-05	0.154716	0.00014184	0.154504	0.000203734	0.154287	0.000814937	0.152149	0.00203734	0.147872	0.00815066	0.126484	0.014264	0.105095	0.0203773	0.0837069	0.0264906	0.0623186	0.0264906	0.0623186	0.0325008	0.0405523	0.0308193	0.0384445	0.0291366	0.0363474	0.0274538	0.0342503
Ar0239	aspartate beta-semialdehyde dehydrogenese	h[c] + nadph[c] + 4pasp[c] -> pi[c] + nadp[c] + aspsa[c]	Glycine, serine, and threonine metabolism	0.0325227	0.0405838	0	0.155	1.93419e-05	0.154932	8.12358e-05	0.154716	0.00014184	0.154504	0.000203734	0.154287	0.000814937	0.152149	0.00203734	0.147872	0.00815066	0.126484	0.014264	0.105095	0.0203773	0.0837069	0.0264906	0.0623186	0.0264906	0.0623186	0.0325008	0.0405523	0.0308193	0.0384445	0.0291366	0.0363474	0.0274538	0.0342503
Ar0240	homoserine dehydrogenase	h[c] + nadph[c] + aspsa[c] <=> nadp[c] + homL[c]	Glycine, serine, and threonine metabolism	0.008866	0.0169271	0	0	5.27278e-06	1.13953e-05	2.21457e-05	4.55745e-05	3.8667e-05	7.97554e-05	5.55399e-05	0.000113936	0.00022216	0.000455745	0.000555399	0.00113936	0.00222195	0.00455745	0.0038885	0.00797554	0.00555504	0.0113936	0.00722159	0.0148117	0.00722159	0.0148117	0.00886002	0.0169116	0.00840164	0.0160268	0.00794291	0.0151537	0.00748418	0.0142806
Ar0241	homoserine kinase	atp[c] + homL[c] -> adp[c] + h[c] + phom[c]	Glycine, serine, and threonine metabolism	0.00645976	0.0145056	0	0	3.84174e-06	9.08962e-06	1.61353e-05	3.63531e-05	2.81728e-05	6.36179e-05	4.04663e-05	9.08827e-05	0.000161865	0.000363531	0.000404663	0.000908827	0.00161891	0.00363531	0.00283316	0.00636179	0.0040474	0.00908827	0.00526165	0.0118148	0.00526165	0.0118148	0.00645541	0.0144958	0.00612143	0.0137454	0.0057872	0.012995	0.00545297	0.0122446
Ar0242	threonine synthase	h2o[c] + phom[c] -> pi[c] + thrL[c]	Glycine, serine, and threonine metabolism	0.00645976	0.0145056	0	0	3.84174e-06	9.08962e-06	1.61353e-05	3.63531e-05	2.81728e-05	6.36179e-05	4.04663e-05	9.08827e-05	0.000161865	0.000363531	0.000404663	0.000908827	0.00161891	0.00363531	0.00283316	0.00636179	0.0040474	0.00908827	0.00526165	0.0118148	0.00526165	0.0118148	0.00645541	0.0144958	0.00612143	0.0137454	0.0057872	0.012995	0.00545297	0.0122446
Ar0243	L-threonine deaminase (thr-L)	thrL[c] -> 2obut[c] + nh4[c]	Glycine, serine, and threonine metabolism	0	0.00804558	0	0	0	5.04159e-06	0	2.01634e-05	0	3.52859e-05	0	5.04084e-05	0	0.000201634	0	0.000504084	0	0.00201634	0	0.00352859	0	0.00504084	0	0.00655309	0	0.00655309	0	0.00804014	0	0.00762393	0	0.00720771	0	0.00679149
Ar0244	serine-glyoxylate transaminase	glx[c] + serL[c] <=> gly[c] + hpyr[c]	Glycine, serine, and threonine metabolism	0	0	0	0	0	0	0	0	0	0	0	0	0	0	0	0	0	0	0	0	0	0	0	0	0	0	0	0	0	0	0	0	0	0
Ar0245	aspartate aminotransferase	h[c] + cysL[e] + akg[e] <=> gluL[c] + mercaptpyr[c]	Cysteine and methionine metabolism	0	0	0	0	0	0	0	0	0	0	0	0	0	0	0	0	0	0	0	0	0	0	0	0	0	0	0	0	0	0	0	0	0	0
Ar0246	homoserine O-acetyltransferase	accoa[c] + homL[c] -> coa[c] + oalh[c]	Cysteine and methionine metabolism	0.00240623	0.00242204	0	0	1.43103e-06	2.3057e-06	6.01034e-06	9.22142e-06	1.04942e-05	1.61375e-05	1.50736e-05	2.30536e-05	6.02942e-05	9.22142e-05	0.000150736	0.000230536	0.000603037	0.000922142	0.00105534	0.00161375	0.00150764	0.00230536	0.00195994	0.00299696	0.00195994	0.00299696	0.00240461	0.00241635	0.00228021	0.00228147	0.00215571	0.0021589	0.00203121	0.00203632
Ar0247	O-acetylhomoserine	h2s[c] + oalh[c] -> h[c] + ac[c] + hcysL[c]	Cysteine and methionine metabolism	0.00240623	0.00242204	0	0	1.43103e-06	2.3057e-06	6.01034e-06	9.22142e-06	1.04942e-05	1.61375e-05	1.50736e-05	2.30536e-05	6.02942e-05	9.22142e-05	0.000150736	0.000230536	0.000603037	0.000922142	0.00105534	0.00161375	0.00150764	0.00230536	0.00195994	0.00299696	0.00195994	0.00299696	0.00240461	0.00241635	0.00228021	0.00228147	0.00215571	0.0021589	0.00203121	0.00203632
Ar0248	cyctathionine gamma-lyase	serL[c] + hcysL[c] -> cysL[c]	Cysteine and methionine metabolism	0	1.58079e-05	0	0	0	7.97823e-07	0	3.19082e-06	0	5.58393e-06	0	7.97704e-06	0	3.19082e-05	0	7.97704e-05	0	0.000319082	0	0.000558393	0	0.000797704	0	0.00103702	0	0.00103702	0	1.17361e-05	0	1.26335e-06	0	3.18675e-06	0	5.11015e-06
Ar0249	thiosulfate3-mercaptopyruvate sulfurtransferase	so3[c] + mercaptpyr[c] <=> h[c] + pyr[c] + thios[c]	Cysteine and methionine metabolism	0	0	0	0	0	0	0	0	0	0	0	0	0	0	0	0	0	0	0	0	0	0	0	0	0	0	0	0	0	0	0	0	0	0
Ar0250	S-adenosylmethionine synthetase	atp[c] + h2o[c] + metL[c] -> pi[c] + ppi[c] + amet[c]	Cysteine and methionine metabolism	7.39526e-05	0.000137184	0	1.59489	4.3981e-08	1.59393	1.8472e-07	1.5909	3.22528e-07	1.58793	4.63267e-07	1.5849	1.85307e-06	1.55493	4.63267e-06	1.49498	1.85336e-05	1.19522	3.24345e-05	0.895452	4.63355e-05	0.595686	6.02364e-05	0.29592	6.02364e-05	0.29592	7.39028e-05	0.000120847	7.00794e-05	7.51328e-05	6.6253e-05	7.9e-05	6.24267e-05	8.28673e-05
Ar0251	DNA-cytosine methyltransferase	amet[c] + DNAcytosine[c] -> ahcys[c] + dna5m[c]	Cysteine and methionine metabolism	0	0	0	0	0	0	0	0	0	0	0	0	0	0	0	0	0	0	0	0	0	0	0	0	0	0	0	0	0	0	0	0	0	0
Ar0252	S-adenosylhomocysteine hydrolase	h2o[c] + ahcys[c] -> hcysL[c] + adn[c]	Cysteine and methionine metabolism	7.37861e-05	0.000137018	0	1.59489	4.3882e-08	1.59393	1.84304e-07	1.5909	3.21801e-07	1.58793	4.62224e-07	1.5849	1.84889e-06	1.55493	4.62224e-06	1.49498	1.84919e-05	1.19522	3.23615e-05	0.895452	4.62311e-05	0.595686	6.01008e-05	0.29592	6.01008e-05	0.29592	7.37364e-05	0.000120681	6.99216e-05	7.4975e-05	6.61038e-05	7.88509e-05	6.22861e-05	8.27267e-05
Ar0253	5-methyltetrahydrofolate-homocysteine methyltransferase	hcysL[c] + 5mthf[c] -> h[c] + thf[c] + metL[c]	Cysteine and methionine metabolism	0.00248002	0.00254325	0	1.59489	1.47492e-06	1.59393	6.19464e-06	1.59091	1.0816e-05	1.58794	1.55358e-05	1.58491	6.21431e-05	1.55499	0.000155358	1.49513	0.000621529	1.19582	0.0010877	0.896507	0.00155387	0.597194	0.00202004	0.29788	0.00202004	0.29788	0.00247835	0.00252529	0.00235013	0.00235518	0.00222181	0.00223456	0.00209349	0.00211394
Ar0254	adenosylmethionine decarboxylase	h[c] + amet[c] -> co2[c] + ametam[c]	Cysteine and methionine metabolism	0	0	0	0	0	0	0	0	0	0	0	0	0	0	0	0	0	0	0	0	0	0	0	0	0	0	0	0	0	0	0	0	0	0
Ar0255	5'-methylthioadenosine phosphorylase	2 h[c] + pi[c] + 5mta[c] -> ade[c] + m5thior1p[c]	Cysteine and methionine metabolism	0	0	0	0	0	0	0	0	0	0	0	0	0	0	0	0	0	0	0	0	0	0	0	0	0	0	0	0	0	0	0	0	0	0
Ar0256	methylthioribose-1-phosphate isomerase	m5thior1p[c] -> m5ribu1p[c]	Cysteine and methionine metabolism	0	0	0	0	0	0	0	0	0	0	0	0	0	0	0	0	0	0	0	0	0	0	0	0	0	0	0	0	0	0	0	0	0	0
Ar0257	methylthioribulose 1-phosphate dehydratase	m5ribu1p[c] -> h2o[c] + 235mthio1p[c]	Cysteine and methionine metabolism	0	0	0	0	0	0	0	0	0	0	0	0	0	0	0	0	0	0	0	0	0	0	0	0	0	0	0	0	0	0	0	0	0	0
Ar0258	2,3-diketo-5-methylthiopentyl-1-phosphate enolase	235mthio1p[c] -> 2h53ox1enylp[c]	Cysteine and methionine metabolism	0	0	0	0	0	0	0	0	0	0	0	0	0	0	0	0	0	0	0	0	0	0	0	0	0	0	0	0	0	0	0	0	0	0
Ar0259	2-hydroxy-3-keto-5-methylthiopentenyl-1-phosphate phosphatase	h2o[c] + 2h53ox1enylp[c] -> 2 h[c] + pi[c] + 12di51en3one[c]	Cysteine and methionine metabolism	0	0	0	0	0	0	0	0	0	0	0	0	0	0	0	0	0	0	0	0	0	0	0	0	0	0	0	0	0	0	0	0	0	0
Ar0260	1,2-dihydroxy-3-keto-5-methylthiopentene dioxygenase	o2[c] + 12di51en3one[c] -> h[c] + for[c] + 4met2oxobu[c]	Cysteine and methionine metabolism	0	0	0	0	0	0	0	0	0	0	0	0	0	0	0	0	0	0	0	0	0	0	0	0	0	0	0	0	0	0	0	0	0	0
Ar0261	1,2-dihydroxy-3-keto-5-methylthiopentene dioxygenase	o2[c] + 12di51en3one[c] -> h[c] + for[c] + co[c] + 3metp[c]	Cysteine and methionine metabolism	0	0	0	0	0	0	0	0	0	0	0	0	0	0	0	0	0	0	0	0	0	0	0	0	0	0	0	0	0	0	0	0	0	0
Ar0262	alanyl aminopeptidase (cys-gly)	h2o[c] + cgly[c] -> cysL[c] + gly[c]	Cysteine and methionine metabolism	0	17.5103	0	18.9323	0	18.9316	0	18.9295	0	18.9274	0	18.9252	0	18.904	0	18.8616	0	18.6495	0	18.4373	0	18.186	0	17.8908	0	17.8908	0	17.5114	0	17.6006	0	17.6805	0	17.7354
Ar0263	3-hydroxyisobutyrate dehydrogenase	nadp[c] + glycR[c] <=> nadph[c] + mtnsh[c]	Valine, Leucine, and Isoleucine Metabolism	0	0	0	0	0	0	0	0	0	0	0	0	0	0	0	0	0	0	0	0	0	0	0	0	0	0	0	0	0	0	0	0	0	0
Ar0264	glycerate kinase	atp[c] + glycR[c] -> adp[c] + h[c] + 3pg[c]	Valine, Leucine, and Isoleucine Metabolism	0	0	0	0	0	0	0	0	0	0	0	0	0	0	0	0	0	0	0	0	0	0	0	0	0	0	0	0	0	0	0	0	0	0
Ar0265	acetolactate synthase small subunit	h[c] + pyr[c] + 2obut[c] -> co2[c] + 2ahbut[c]	Valine, Leucine, and Isoleucine Metabolism	0.00804526	0.00804558	0	0	4.78467e-06	5.04159e-06	2.00956e-05	2.01634e-05	3.50876e-05	3.52859e-05	5.03985e-05	5.04084e-05	0.000201594	0.000201634	0.000503985	0.000504084	0.00201626	0.00201634	0.00352853	0.00352859	0.00504081	0.00504084	0.00655308	0.00655309	0.00655308	0.00655309	0.00803984	0.00804014	0.00762389	0.00762393	0.00720763	0.00720771	0.00679136	0.00679149
Ar0266	ketol-acid reductoisomerase (2ahbut)	h[c] + nadph[c] + 2ahbut[c] <=> nadp[c] + 23dhmp[c]	Valine, Leucine, and Isoleucine Metabolism	0.00804526	0.00804558	0	0	4.78467e-06	5.04159e-06	2.00956e-05	2.01634e-05	3.50876e-05	3.52859e-05	5.03985e-05	5.04084e-05	0.000201594	0.000201634	0.000503985	0.000504084	0.00201626	0.00201634	0.00352853	0.00352859	0.00504081	0.00504084	0.00655308	0.00655309	0.00655308	0.00655309	0.00803984	0.00804014	0.00762389	0.00762393	0.00720763	0.00720771	0.00679136	0.00679149
Ar0267	dihydroxyacid dehydratase (23dhmp)	23dhmp[c] -> h2o[c] + 3mop[c]	Valine, Leucine, and Isoleucine Metabolism	0.00804526	0.00804558	0	0	4.78467e-06	5.04159e-06	2.00956e-05	2.01634e-05	3.50876e-05	3.52859e-05	5.03985e-05	5.04084e-05	0.000201594	0.000201634	0.000503985	0.000504084	0.00201626	0.00201634	0.00352853	0.00352859	0.00504081	0.00504084	0.00655308	0.00655309	0.00655308	0.00655309	0.00803984	0.00804014	0.00762389	0.00762393	0.00720763	0.00720771	0.00679136	0.00679149
Ar0268	branched-chain amino acid aminotransferase (3mop)	gluL[c] + 3mop[c] -> akg[c] + ileL[c]	Valine, Leucine, and Isoleucine Metabolism	0.00804526	0.00804558	0	0	4.78467e-06	5.04159e-06	2.00956e-05	2.01634e-05	3.50876e-05	3.52859e-05	5.03985e-05	5.04084e-05	0.000201594	0.000201634	0.000503985	0.000504084	0.00201626	0.00201634	0.00352853	0.00352859	0.00504081	0.00504084	0.00655308	0.00655309	0.00655308	0.00655309	0.00803984	0.00804014	0.00762389	0.00762393	0.00720763	0.00720771	0.00679136	0.00679149
Ar0269	acetolactate synthase	pyr[c] + 2hThPP[c] -> 3 h[c] + thmpp[c] + alacS[c]	Valine, Leucine, and Isoleucine Metabolism	0.0197407	0.0197415	0	0	1.17402e-05	1.23706e-05	4.93087e-05	4.94749e-05	8.60945e-05	8.65811e-05	0.000123663	0.000123687	0.000494652	0.000494749	0.00123663	0.00123687	0.0049473	0.00494749	0.00865797	0.00865811	0.0123686	0.0123687	0.0160793	0.0160793	0.0160793	0.0160793	0.0197274	0.0197281	0.0187068	0.0187068	0.0176854	0.0176856	0.016664	0.0166643
Ar0270	ketol-acid reductoisomerase (alac-S)	h[c] + nadph[c] + alacS[c] -> nadp[c] + 23dival[c]	Valine, Leucine, and Isoleucine Metabolism	0.0197407	0.0197415	0	0	1.17402e-05	1.23706e-05	4.93087e-05	4.94749e-05	8.60945e-05	8.65811e-05	0.000123663	0.000123687	0.000494652	0.000494749	0.00123663	0.00123687	0.0049473	0.00494749	0.00865797	0.00865811	0.0123686	0.0123687	0.0160793	0.0160793	0.0160793	0.0160793	0.0197274	0.0197281	0.0187068	0.0187068	0.0176854	0.0176856	0.016664	0.0166643
Ar0271	dihydroxyacid dehydratase (23dival)	23dival[c] -> h2o[c] + 3mob[c]	Valine, Leucine, and Isoleucine Metabolism	0.0197407	0.0197415	0	0	1.17402e-05	1.23706e-05	4.93087e-05	4.94749e-05	8.60945e-05	8.65811e-05	0.000123663	0.000123687	0.000494652	0.000494749	0.00123663	0.00123687	0.0049473	0.00494749	0.00865797	0.00865811	0.0123686	0.0123687	0.0160793	0.0160793	0.0160793	0.0160793	0.0197274	0.0197281	0.0187068	0.0187068	0.0176854	0.0176856	0.016664	0.0166643
Ar0272	branched-chain amino acid aminotransferase (3mob)	gluL[c] + 3mob[c] -> akg[c] + valL[c]	Valine, Leucine, and Isoleucine Metabolism	0	0.00728544	0	0	0	4.56527e-06	0	1.82584e-05	0	3.19521e-05	0	4.56459e-05	0	0.000182584	0	0.000456459	0	0.00182584	0	0.00319521	0	0.00456459	0	0.00593396	0	0.00593396	0	0.00728052	0	0.00690362	0	0.00652673	0	0.00614984
Ar0273	valine-pyruvate aminotransferase	alaL[c] + 3mob[c] <=> pyr[c] + valL[c]	Valine, Leucine, and Isoleucine Metabolism	0	0.00728544	0	0	0	4.56527e-06	0	1.82584e-05	0	3.19521e-05	0	4.56459e-05	0	0.000182584	0	0.000456459	0	0.00182584	0	0.00319521	0	0.00456459	0	0.00593396	0	0.00593396	0	0.00728052	0	0.00690362	0	0.00652673	0	0.00614984
Ar0274	2-isopropylmalate synthase	h2o[c] + accoa[c] + 3mob[c] -> h[c] + coa[c] + 3c3hmp[c]	Valine, Leucine, and Isoleucine Metabolism	0.0124555	0.012456	0	0	7.40754e-06	7.8053e-06	3.11117e-05	3.12166e-05	5.43219e-05	5.4629e-05	7.80261e-05	7.80414e-05	0.000312104	0.000312166	0.000780261	0.000780414	0.00312154	0.00312166	0.00546281	0.0054629	0.00780409	0.00780414	0.0101454	0.0101454	0.0101454	0.0101454	0.0124471	0.0124476	0.0118032	0.0118032	0.0111587	0.0111588	0.0105143	0.0105145
Ar0275	3-isopropylmalate dehydratase large subunit (3c3hmp)	3c3hmp[c] <=> h2o[c] + 2ippm[c]	Valine, Leucine, and Isoleucine Metabolism	0.0124555	0.012456	0	0	7.40754e-06	7.8053e-06	3.11117e-05	3.12166e-05	5.43219e-05	5.4629e-05	7.80261e-05	7.80414e-05	0.000312104	0.000312166	0.000780261	0.000780414	0.00312154	0.00312166	0.00546281	0.0054629	0.00780409	0.00780414	0.0101454	0.0101454	0.0101454	0.0101454	0.0124471	0.0124476	0.0118032	0.0118032	0.0111587	0.0111588	0.0105143	0.0105145
Ar0276	3-isopropylmalate dehydratase large subunit (2ippm)	h2o[c] + 2ippm[c] -> 3c2hmp[c]	Valine, Leucine, and Isoleucine Metabolism	0.0124555	0.012456	0	0	7.40754e-06	7.8053e-06	3.11117e-05	3.12166e-05	5.43219e-05	5.4629e-05	7.80261e-05	7.80414e-05	0.000312104	0.000312166	0.000780261	0.000780414	0.00312154	0.00312166	0.00546281	0.0054629	0.00780409	0.00780414	0.0101454	0.0101454	0.0101454	0.0101454	0.0124471	0.0124476	0.0118032	0.0118032	0.0111587	0.0111588	0.0105143	0.0105145
Ar0277	3-isopropylmalate dehydrogenase (3c2hmp)	nad[c] + 3c2hmp[c] -> h[c] + nadh[c] + 3c4mop[c]	Valine, Leucine, and Isoleucine Metabolism	0.0124555	0.012456	0	0	7.40754e-06	7.8053e-06	3.11117e-05	3.12166e-05	5.43219e-05	5.4629e-05	7.80261e-05	7.80414e-05	0.000312104	0.000312166	0.000780261	0.000780414	0.00312154	0.00312166	0.00546281	0.0054629	0.00780409	0.00780414	0.0101454	0.0101454	0.0101454	0.0101454	0.0124471	0.0124476	0.0118032	0.0118032	0.0111587	0.0111588	0.0105143	0.0105145
Ar0278	3-isopropylmalate dehydrogenase (3c4mop)	h[c] + 3c4mop[c] -> co2[c] + 4mop[c]	Valine, Leucine, and Isoleucine Metabolism	0.0124555	0.012456	0	0	7.40754e-06	7.8053e-06	3.11117e-05	3.12166e-05	5.43219e-05	5.4629e-05	7.80261e-05	7.80414e-05	0.000312104	0.000312166	0.000780261	0.000780414	0.00312154	0.00312166	0.00546281	0.0054629	0.00780409	0.00780414	0.0101454	0.0101454	0.0101454	0.0101454	0.0124471	0.0124476	0.0118032	0.0118032	0.0111587	0.0111588	0.0105143	0.0105145
Ar0279	branched-chain amino acid aminotransferase (4mop)	gluL[c] + 4mop[c] -> akg[c] + leuL[c]	Valine, Leucine, and Isoleucine Metabolism	0.0124555	0.012456	0	0	7.40754e-06	7.8053e-06	3.11117e-05	3.12166e-05	5.43219e-05	5.4629e-05	7.80261e-05	7.80414e-05	0.000312104	0.000312166	0.000780261	0.000780414	0.00312154	0.00312166	0.00546281	0.0054629	0.00780409	0.00780414	0.0101454	0.0101454	0.0101454	0.0101454	0.0124471	0.0124476	0.0118032	0.0118032	0.0111587	0.0111588	0.0105143	0.0105145
Ar0280	2-isopropylmalate synthase	h2o[c] + pyr[c] + accoa[c] -> coa[c] + 2mmal[c]	Valine, Leucine, and Isoleucine Metabolism	0	0.00804558	0	0	0	5.04159e-06	0	2.01634e-05	0	3.52859e-05	0	5.04084e-05	0	0.000201634	0	0.000504084	0	0.00201634	0	0.00352859	0	0.00504084	0	0.00655309	0	0.00655309	0	0.00804014	0	0.00762393	0	0.00720771	0	0.00679149
Ar0281	3-isopropylmalate dehydratase	2mmal[c] -> h2o[c] + 2mmalat[c]	Valine, Leucine, and Isoleucine Metabolism	0	0.00804558	0	0	0	5.04159e-06	0	2.01634e-05	0	3.52859e-05	0	5.04084e-05	0	0.000201634	0	0.000504084	0	0.00201634	0	0.00352859	0	0.00504084	0	0.00655309	0	0.00655309	0	0.00804014	0	0.00762393	0	0.00720771	0	0.00679149
Ar0282	3-isopropylmalate dehydratase	h2o[c] + 2mmalat[c] -> demalat[c]	Valine, Leucine, and Isoleucine Metabolism	0	0.00804558	0	0	0	5.04159e-06	0	2.01634e-05	0	3.52859e-05	0	5.04084e-05	0	0.000201634	0	0.000504084	0	0.00201634	0	0.00352859	0	0.00504084	0	0.00655309	0	0.00655309	0	0.00804014	0	0.00762393	0	0.00720771	0	0.00679149
Ar0283	3-isopropylmalate dehydrogenase	nad[c] + demalat[c] -> 2 h[c] + nadh[c] + co2[c] + 2obut[c]	Valine, Leucine, and Isoleucine Metabolism	0	0.00804558	0	0	0	5.04159e-06	0	2.01634e-05	0	3.52859e-05	0	5.04084e-05	0	0.000201634	0	0.000504084	0	0.00201634	0	0.00352859	0	0.00504084	0	0.00655309	0	0.00655309	0	0.00804014	0	0.00762393	0	0.00720771	0	0.00679149
Ar0284	dihydrodipicolinate synthase	pyr[c] + aspsa[c] -> h[c] + 2 h2o[c] + 23dhdp[c]	Lysine biosynthesis	0.0236567	0.0236666	0	0.155	1.40691e-05	0.154922	5.90901e-05	0.154672	0.000103173	0.154427	0.000148194	0.154177	0.000592777	0.151709	0.00148194	0.146773	0.00592871	0.122086	0.0103755	0.0973991	0.0148222	0.0727122	0.019269	0.0480254	0.019269	0.0480254	0.0236407	0.0236486	0.0224177	0.0224185	0.0211937	0.0211958	0.0199697	0.0199731
Ar0285	dihydrodipicolinate reductase	h[c] + nadph[c] + 23dhdp[c] -> nadp[c] + thdp[c]	Lysine biosynthesis	0.0236567	0.0236666	0	0.155	1.40691e-05	0.154922	5.90901e-05	0.154672	0.000103173	0.154427	0.000148194	0.154177	0.000592777	0.151709	0.00148194	0.146773	0.00592871	0.122086	0.0103755	0.0973991	0.0148222	0.0727122	0.019269	0.0480254	0.019269	0.0480254	0.0236407	0.0236486	0.0224177	0.0224185	0.0211937	0.0211958	0.0199697	0.0199731
Ar0286	N-succinyldiaminopimelate aminotransferase	h2o[c] + gluL[c] + thdp[c] <=> akg[c] + 26dapLL[c]	Lysine biosynthesis	0.0236567	0.0236666	0	0.155	1.40691e-05	0.154922	5.90901e-05	0.154672	0.000103173	0.154427	0.000148194	0.154177	0.000592777	0.151709	0.00148194	0.146773	0.00592871	0.122086	0.0103755	0.0973991	0.0148222	0.0727122	0.019269	0.0480254	0.019269	0.0480254	0.0236407	0.0236486	0.0224177	0.0224185	0.0211937	0.0211958	0.0199697	0.0199731
Ar0287	diaminopimelate epimerase	26dapLL[c] <=> 26dapM[c]	Lysine biosynthesis	0.0236567	0.0236666	0	0.155	1.40691e-05	0.154922	5.90901e-05	0.154672	0.000103173	0.154427	0.000148194	0.154177	0.000592777	0.151709	0.00148194	0.146773	0.00592871	0.122086	0.0103755	0.0973991	0.0148222	0.0727122	0.019269	0.0480254	0.019269	0.0480254	0.0236407	0.0236486	0.0224177	0.0224185	0.0211937	0.0211958	0.0199697	0.0199731
Ar0288	diaminopimelate decarboxylase	h[c] + 26dapM[c] -> co2[c] + lysL[c]	Lysine biosynthesis	0.00515988	0.00516975	0	0.155	3.06868e-06	0.154911	1.28885e-05	0.154626	2.25036e-05	0.154347	3.23234e-05	0.154061	0.000129294	0.151246	0.000323234	0.145614	0.00129314	0.11745	0.00226305	0.0892866	0.00323296	0.0611229	0.00420286	0.0329592	0.00420286	0.0329592	0.0051564	0.00516423	0.00488963	0.00489047	0.00462266	0.00462478	0.00435568	0.00435909
Ar0289	lysine decarboxylase	h[c] + lysL[c] -> co2[c] + 15dap[c]	Lysine biosynthesis	0	0	0	0	0	0	0	0	0	0	0	0	0	0	0	0	0	0	0	0	0	0	0	0	0	0	0	0	0	0	0	0	0	0
Ar0290	delta-1-pyrroline-5-carboxylate dehydrogenase (tm)	pqn9[k] + proL[c] -> phq9[k] + 1pyr5c[c]	Arginine and Proline Metabolism	0	40.2073	0	43.2392	0	43.2376	0	43.2324	0	43.2273	0	43.222	0	43.1704	0	43.0671	0	42.5504	0	42.0337	0	41.483	0	40.8896	0	40.8896	0	40.2092	0	40.3587	0	40.5083	0	40.6579
Ar0291	delta-1-pyrroline-5-carboxylate dehydrogenase (cm)	pqn9[i] + proL[c] -> phq9[i] + 1pyr5c[c]	Arginine and Proline Metabolism	0	20.3053	0	21.794	0	21.7932	0	21.7906	0	21.788	0	21.7854	0	21.7596	0	21.708	0	21.4501	0	21.1922	0	20.9173	0	20.6337	0	20.6337	0	20.3063	0	20.3809	0	20.4556	0	20.5302
Ar0292	glutamate 5-kinase	atp[c] + gluL[c] -> adp[c] + glu5p[c]	Arginine and Proline Metabolism	0.00597828	65.2663	0	70.32	3.5554e-06	70.3175	1.49327e-05	70.3095	2.60729e-05	70.3017	3.74502e-05	70.2937	0.000149801	70.2151	0.000374502	70.0577	0.00149824	69.2709	0.00262199	68.4841	0.00374573	67.5518	0.00486947	66.4565	0.00486947	66.4565	0.00597425	65.269	0.00566517	65.4723	0.00535585	65.6758	0.00504653	65.8794
Ar0293	glutamate-5-semialdehyde dehydrogenase	h[c] + nadph[c] + glu5p[c] -> pi[c] + nadp[c] + glu5sa[c]	Arginine and Proline Metabolism	0.00597828	65.2663	0	70.32	3.5554e-06	70.3175	1.49327e-05	70.3095	2.60729e-05	70.3017	3.74502e-05	70.2937	0.000149801	70.2151	0.000374502	70.0577	0.00149824	69.2709	0.00262199	68.4841	0.00374573	67.5518	0.00486947	66.4565	0.00486947	66.4565	0.00597425	65.269	0.00566517	65.4723	0.00535585	65.6758	0.00504653	65.8794
Ar0294	spontaneous	glu5sa[c] -> h2o[c] + 1pyr5c[c]	Arginine and Proline Metabolism	0.00597828	65.2663	0	70.32	3.5554e-06	70.3175	1.49327e-05	70.3095	2.60729e-05	70.3017	3.74502e-05	70.2937	0.000149801	70.2151	0.000374502	70.0577	0.00149824	69.2709	0.00262199	68.4841	0.00374573	67.5518	0.00486947	66.4565	0.00486947	66.4565	0.00597425	65.269	0.00566517	65.4723	0.00535585	65.6758	0.00504653	65.8794
Ar0295	delta-1-pyrroline-5-carboxylate dehydrogenase (1pyr5c)	2 h2o[c] + nadp[c] + 1pyr5c[c] -> h[c] + nadph[c] + gluL[c]	Arginine and Proline Metabolism	0	65.2604	0	70.32	0	70.3175	0	70.3095	0	70.3017	0	70.2937	0	70.2149	0	70.0574	0	69.2694	0	68.4815	0	67.548	0	66.4516	0	66.4516	0	65.263	0	65.4666	0	65.6705	0	65.8744
Ar0296	pyrroline-5-carboxylate reductase (nadph)	2 h[c] + nadph[c] + 1pyr5c[c] -> nadp[c] + proL[c]	Arginine and Proline Metabolism	5.19267	40.2133	4.26385	43.2392	4.26434	43.2376	4.26591	43.2324	4.26745	43.2273	4.26902	43.2221	4.2845	43.1705	4.31547	43.0674	4.48737	42.5519	4.66312	42.0363	4.83888	41.4867	5.01464	40.8945	5.01464	40.8945	5.1923	40.2152	5.1631	40.3643	5.13381	40.5136	5.10453	40.6629
Ar0297	glutamate N-acetyltransferase (accoa)	accoa[c] + gluL[c] -> h[c] + coa[c] + acglu[c]	Arginine and Proline Metabolism	0	0	0	0	0	0	0	0	0	0	0	0	0	0	0	0	0	0	0	0	0	0	0	0	0	0	0	0	0	0	0	0	0	0
Ar0298	N-acetylglutamate kinase	atp[c] + acglu[c] -> adp[c] + acg5p[c]	Arginine and Proline Metabolism	0.00645859	0.00645885	0	0	3.84105e-06	4.0473e-06	1.61324e-05	1.61868e-05	2.81677e-05	2.83269e-05	4.0459e-05	4.0467e-05	0.000161836	0.000161868	0.00040459	0.00040467	0.00161862	0.00161868	0.00283265	0.00283269	0.00404667	0.0040467	0.0052607	0.00526071	0.0052607	0.00526071	0.00645424	0.00645448	0.00612033	0.00612035	0.00578616	0.00578622	0.00545198	0.00545209
Ar0299	N-acetyl-gamma-glutamyl-phosphate reductase	h[c] + nadph[c] + acg5p[c] -> pi[c] + nadp[c] + acg5sa[c]	Arginine and Proline Metabolism	0.00645859	0.00645885	0	0	3.84105e-06	4.0473e-06	1.61324e-05	1.61868e-05	2.81677e-05	2.83269e-05	4.0459e-05	4.0467e-05	0.000161836	0.000161868	0.00040459	0.00040467	0.00161862	0.00161868	0.00283265	0.00283269	0.00404667	0.0040467	0.0052607	0.00526071	0.0052607	0.00526071	0.00645424	0.00645448	0.00612033	0.00612035	0.00578616	0.00578622	0.00545198	0.00545209
Ar0300	acetylornithine aminotransferase	gluL[c] + acg5sa[c] -> akg[c] + acorn[c]	Arginine and Proline Metabolism	0.00645859	0.00645885	0	0	3.84105e-06	4.0473e-06	1.61324e-05	1.61868e-05	2.81677e-05	2.83269e-05	4.0459e-05	4.0467e-05	0.000161836	0.000161868	0.00040459	0.00040467	0.00161862	0.00161868	0.00283265	0.00283269	0.00404667	0.0040467	0.0052607	0.00526071	0.0052607	0.00526071	0.00645424	0.00645448	0.00612033	0.00612035	0.00578616	0.00578622	0.00545198	0.00545209
Ar0301	glutamate N-acetyltransferase (acorn)	gluL[c] + acorn[c] -> acglu[c] + orn[c]	Arginine and Proline Metabolism	0.00645859	0.00645885	0	0	3.84105e-06	4.0473e-06	1.61324e-05	1.61868e-05	2.81677e-05	2.83269e-05	4.0459e-05	4.0467e-05	0.000161836	0.000161868	0.00040459	0.00040467	0.00161862	0.00161868	0.00283265	0.00283269	0.00404667	0.0040467	0.0052607	0.00526071	0.0052607	0.00526071	0.00645424	0.00645448	0.00612033	0.00612035	0.00578616	0.00578622	0.00545198	0.00545209
Ar0302	ornithine carbamoyltransferase chain f	cbp[c] + orn[c] -> h[c] + pi[c] + citrL[c]	Arginine and Proline Metabolism	0.00645859	0.00645885	0	0	3.84105e-06	4.0473e-06	1.61324e-05	1.61868e-05	2.81677e-05	2.83269e-05	4.0459e-05	4.0467e-05	0.000161836	0.000161868	0.00040459	0.00040467	0.00161862	0.00161868	0.00283265	0.00283269	0.00404667	0.0040467	0.0052607	0.00526071	0.0052607	0.00526071	0.00645424	0.00645448	0.00612033	0.00612035	0.00578616	0.00578622	0.00545198	0.00545209
Ar0303	arginine decarboxylase	h[c] + argL[c] -> co2[c] + agm[c]	Arginine and Proline Metabolism	0	0	0	0	0	0	0	0	0	0	0	0	0	0	0	0	0	0	0	0	0	0	0	0	0	0	0	0	0	0	0	0	0	0
Ar0304	agmatine ureohydrolase	h2o[c] + agm[c] -> urea[c] + ptrc[c]	Arginine and Proline Metabolism	0	0	0	0	0	0	0	0	0	0	0	0	0	0	0	0	0	0	0	0	0	0	0	0	0	0	0	0	0	0	0	0	0	0
Ar0305	creatininase	cat[c] <=> h2o[c] + catn[c]	Arginine and Proline Metabolism	0	0	0	0	0	0	0	0	0	0	0	0	0	0	0	0	0	0	0	0	0	0	0	0	0	0	0	0	0	0	0	0	0	0
Ar0306	cytosine deaminase	h2o[c] + catn[c] -> nh3[c] + methdat[c]	Arginine and Proline Metabolism	0	0	0	0	0	0	0	0	0	0	0	0	0	0	0	0	0	0	0	0	0	0	0	0	0	0	0	0	0	0	0	0	0	0
Ar0307	ATP phosphoribosyltransferase	atp[c] + prpp[c] -> ppi[c] + prbatp[c]	Histidine Metabolism	0.00231297	0.00231306	0	0	1.37557e-06	1.44943e-06	5.77738e-06	5.79686e-06	1.00875e-05	1.01445e-05	1.44893e-05	1.44921e-05	5.79572e-05	5.79686e-05	0.000144893	0.000144921	0.000579664	0.000579686	0.00101443	0.00101445	0.00144921	0.00144921	0.00188398	0.00188398	0.00188398	0.00188398	0.00231141	0.0023115	0.00219183	0.00219184	0.00207215	0.00207218	0.00195248	0.00195252
Ar0308	phosphoribosyl-AMP cyclohydrolase (prbatp)	h2o[c] + prbatp[c] -> h[c] + ppi[c] + prbamp[c]	Histidine Metabolism	0.00231297	0.00231306	0	0	1.37557e-06	1.44943e-06	5.77738e-06	5.79686e-06	1.00875e-05	1.01445e-05	1.44893e-05	1.44921e-05	5.79572e-05	5.79686e-05	0.000144893	0.000144921	0.000579664	0.000579686	0.00101443	0.00101445	0.00144921	0.00144921	0.00188398	0.00188398	0.00188398	0.00188398	0.00231141	0.0023115	0.00219183	0.00219184	0.00207215	0.00207218	0.00195248	0.00195252
Ar0309	phosphoribosyl-AMP cyclohydrolase (prbamp)	h2o[c] + prbamp[c] -> prfp[c]	Histidine Metabolism	0.00231297	0.00231306	0	0	1.37557e-06	1.44943e-06	5.77738e-06	5.79686e-06	1.00875e-05	1.01445e-05	1.44893e-05	1.44921e-05	5.79572e-05	5.79686e-05	0.000144893	0.000144921	0.000579664	0.000579686	0.00101443	0.00101445	0.00144921	0.00144921	0.00188398	0.00188398	0.00188398	0.00188398	0.00231141	0.0023115	0.00219183	0.00219184	0.00207215	0.00207218	0.00195248	0.00195252
Ar0310	phosphoribosylformimino-5-aminoimidazole carboxamide ribotide isomerase	prfp[c] <=> prlp[c]	Histidine Metabolism	0.00231297	0.00231306	0	0	1.37557e-06	1.44943e-06	5.77738e-06	5.79686e-06	1.00875e-05	1.01445e-05	1.44893e-05	1.44921e-05	5.79572e-05	5.79686e-05	0.000144893	0.000144921	0.000579664	0.000579686	0.00101443	0.00101445	0.00144921	0.00144921	0.00188398	0.00188398	0.00188398	0.00188398	0.00231141	0.0023115	0.00219183	0.00219184	0.00207215	0.00207218	0.00195248	0.00195252
Ar0311	amidotransferase (prlp)	glnL[c] + prlp[c] -> h[c] + gluL[c] + eig3p[c] + aicar[c]	Histidine Metabolism	0.00231297	0.00231306	0	0	1.37557e-06	1.44943e-06	5.77738e-06	5.79686e-06	1.00875e-05	1.01445e-05	1.44893e-05	1.44921e-05	5.79572e-05	5.79686e-05	0.000144893	0.000144921	0.000579664	0.000579686	0.00101443	0.00101445	0.00144921	0.00144921	0.00188398	0.00188398	0.00188398	0.00188398	0.00231141	0.0023115	0.00219183	0.00219184	0.00207215	0.00207218	0.00195248	0.00195252
Ar0312	imidazoleglycerol-phosphate dehydratase	eig3p[c] -> h2o[c] + 3l2oxp[c]	Histidine Metabolism	0.00231297	0.00231306	0	0	1.37557e-06	1.44943e-06	5.77738e-06	5.79686e-06	1.00875e-05	1.01445e-05	1.44893e-05	1.44921e-05	5.79572e-05	5.79686e-05	0.000144893	0.000144921	0.000579664	0.000579686	0.00101443	0.00101445	0.00144921	0.00144921	0.00188398	0.00188398	0.00188398	0.00188398	0.00231141	0.0023115	0.00219183	0.00219184	0.00207215	0.00207218	0.00195248	0.00195252
Ar0313	histidinol phosphate aminotransferase	gluL[c] + 3l2oxp[c] -> akg[c] + hisp[c]	Histidine Metabolism	0.00231297	0.00231306	0	0	1.37557e-06	1.44943e-06	5.77738e-06	5.79686e-06	1.00875e-05	1.01445e-05	1.44893e-05	1.44921e-05	5.79572e-05	5.79686e-05	0.000144893	0.000144921	0.000579664	0.000579686	0.00101443	0.00101445	0.00144921	0.00144921	0.00188398	0.00188398	0.00188398	0.00188398	0.00231141	0.0023115	0.00219183	0.00219184	0.00207215	0.00207218	0.00195248	0.00195252
Ar0314	histidinol-phosphatase	h2o[c] + hisp[c] -> pi[c] + histd[c]	Histidine Metabolism	0.00231297	0.00231306	0	0	1.37557e-06	1.44943e-06	5.77738e-06	5.79686e-06	1.00875e-05	1.01445e-05	1.44893e-05	1.44921e-05	5.79572e-05	5.79686e-05	0.000144893	0.000144921	0.000579664	0.000579686	0.00101443	0.00101445	0.00144921	0.00144921	0.00188398	0.00188398	0.00188398	0.00188398	0.00231141	0.0023115	0.00219183	0.00219184	0.00207215	0.00207218	0.00195248	0.00195252
Ar0315	histidinol dehydrogenase (histd)	nad[c] + histd[c] -> 2 h[c] + nadh[c] + lhid[c]	Histidine Metabolism	0.00231297	0.00231306	0	0	1.37557e-06	1.44943e-06	5.77738e-06	5.79686e-06	1.00875e-05	1.01445e-05	1.44893e-05	1.44921e-05	5.79572e-05	5.79686e-05	0.000144893	0.000144921	0.000579664	0.000579686	0.00101443	0.00101445	0.00144921	0.00144921	0.00188398	0.00188398	0.00188398	0.00188398	0.00231141	0.0023115	0.00219183	0.00219184	0.00207215	0.00207218	0.00195248	0.00195252
Ar0316	histidinol dehydrogenase (l-hid)	h2o[c] + nad[c] + lhid[c] -> h[c] + nadh[c] + hisL[c]	Histidine Metabolism	0.00231297	0.00231306	0	0	1.37557e-06	1.44943e-06	5.77738e-06	5.79686e-06	1.00875e-05	1.01445e-05	1.44893e-05	1.44921e-05	5.79572e-05	5.79686e-05	0.000144893	0.000144921	0.000579664	0.000579686	0.00101443	0.00101445	0.00144921	0.00144921	0.00188398	0.00188398	0.00188398	0.00188398	0.00231141	0.0023115	0.00219183	0.00219184	0.00207215	0.00207218	0.00195248	0.00195252
Ar0317	phospho-2-dehydro-3-deoxyheptonate aldolase chorismate mutase	h2o[c] + e4p[c] + pep[c] -> pi[c] + 2dda7p[c]	Tyrosine, Tryptophan, and Phenylalanine Metabolism	0.00986548	0.00986587	0	0	5.86719e-06	6.18224e-06	2.46422e-05	2.47253e-05	4.3026e-05	4.32692e-05	6.1801e-05	6.18132e-05	0.000247204	0.000247253	0.00061801	0.000618132	0.00247243	0.00247253	0.00432686	0.00432692	0.00618128	0.00618132	0.0080357	0.00803571	0.0080357	0.00803571	0.00985883	0.0098592	0.00934878	0.00934882	0.00883833	0.00883843	0.00832789	0.00832805
Ar0318	3-dehydroquinate synthase	2dda7p[c] -> pi[c] + 3dhq[c]	Tyrosine, Tryptophan, and Phenylalanine Metabolism	0.00986548	0.00986587	0	0	5.86719e-06	6.18224e-06	2.46422e-05	2.47253e-05	4.3026e-05	4.32692e-05	6.1801e-05	6.18132e-05	0.000247204	0.000247253	0.00061801	0.000618132	0.00247243	0.00247253	0.00432686	0.00432692	0.00618128	0.00618132	0.0080357	0.00803571	0.0080357	0.00803571	0.00985883	0.0098592	0.00934878	0.00934882	0.00883833	0.00883843	0.00832789	0.00832805
Ar0319	carbonic 3-dehydroquinase	3dhq[c] -> h2o[c] + 3dhsk[c]	Tyrosine, Tryptophan, and Phenylalanine Metabolism	0.00986548	0.00986587	0	0	5.86719e-06	6.18224e-06	2.46422e-05	2.47253e-05	4.3026e-05	4.32692e-05	6.1801e-05	6.18132e-05	0.000247204	0.000247253	0.00061801	0.000618132	0.00247243	0.00247253	0.00432686	0.00432692	0.00618128	0.00618132	0.0080357	0.00803571	0.0080357	0.00803571	0.00985883	0.0098592	0.00934878	0.00934882	0.00883833	0.00883843	0.00832789	0.00832805
Ar0320	shikimate 5-dehydrogenase	h[c] + nadph[c] + 3dhsk[c] <=> nadp[c] + skm[c]	Tyrosine, Tryptophan, and Phenylalanine Metabolism	0.00986548	0.00986587	0	0	5.86719e-06	6.18224e-06	2.46422e-05	2.47253e-05	4.3026e-05	4.32692e-05	6.1801e-05	6.18132e-05	0.000247204	0.000247253	0.00061801	0.000618132	0.00247243	0.00247253	0.00432686	0.00432692	0.00618128	0.00618132	0.0080357	0.00803571	0.0080357	0.00803571	0.00985883	0.0098592	0.00934878	0.00934882	0.00883833	0.00883843	0.00832789	0.00832805
Ar0321	shikimate kinase	atp[c] + skm[c] -> adp[c] + h[c] + skm5p[c]	Tyrosine, Tryptophan, and Phenylalanine Metabolism	0.00986548	0.00986587	0	0	5.86719e-06	6.18224e-06	2.46422e-05	2.47253e-05	4.3026e-05	4.32692e-05	6.1801e-05	6.18132e-05	0.000247204	0.000247253	0.00061801	0.000618132	0.00247243	0.00247253	0.00432686	0.00432692	0.00618128	0.00618132	0.0080357	0.00803571	0.0080357	0.00803571	0.00985883	0.0098592	0.00934878	0.00934882	0.00883833	0.00883843	0.00832789	0.00832805
Ar0322	3-phosphoshikimate 1-carboxyvinyltransferase	pep[c] + skm5p[c] <=> pi[c] + 3psme[c]	Tyrosine, Tryptophan, and Phenylalanine Metabolism	0.00986548	0.00986587	0	0	5.86719e-06	6.18224e-06	2.46422e-05	2.47253e-05	4.3026e-05	4.32692e-05	6.1801e-05	6.18132e-05	0.000247204	0.000247253	0.00061801	0.000618132	0.00247243	0.00247253	0.00432686	0.00432692	0.00618128	0.00618132	0.0080357	0.00803571	0.0080357	0.00803571	0.00985883	0.0098592	0.00934878	0.00934882	0.00883833	0.00883843	0.00832789	0.00832805
Ar0323	chorismate synthase	3psme[c] -> pi[c] + chor[c]	Tyrosine, Tryptophan, and Phenylalanine Metabolism	0.00986548	0.00986587	0	0	5.86719e-06	6.18224e-06	2.46422e-05	2.47253e-05	4.3026e-05	4.32692e-05	6.1801e-05	6.18132e-05	0.000247204	0.000247253	0.00061801	0.000618132	0.00247243	0.00247253	0.00432686	0.00432692	0.00618128	0.00618132	0.0080357	0.00803571	0.0080357	0.00803571	0.00985883	0.0098592	0.00934878	0.00934882	0.00883833	0.00883843	0.00832789	0.00832805
Ar0324	chorismate mutase	chor[c] -> pphn[c]	Tyrosine, Tryptophan, and Phenylalanine Metabolism	0.00807363	0.00807395	0	0	4.80154e-06	5.05937e-06	2.01665e-05	2.02345e-05	3.52113e-05	3.54103e-05	5.05762e-05	5.05861e-05	0.000202305	0.000202345	0.000505762	0.000505861	0.00202337	0.00202345	0.00354098	0.00354103	0.00505858	0.00505861	0.00657619	0.0065762	0.00657619	0.0065762	0.00806819	0.00806849	0.00765077	0.00765081	0.00723304	0.00723312	0.00681531	0.00681544
Ar0325	prephenate dehydrogenase	nad[c] + pphn[c] -> nadh[c] + co2[c] + 34hpp[c]	Tyrosine, Tryptophan, and Phenylalanine Metabolism	0.00358176	0.0035819	0	0	2.13014e-06	2.24452e-06	8.94658e-06	8.97675e-06	1.5621e-05	1.57093e-05	2.24375e-05	2.24419e-05	8.97499e-05	8.97675e-05	0.000224375	0.000224419	0.000897641	0.000897675	0.00157091	0.00157093	0.00224417	0.00224419	0.00291744	0.00291744	0.00291744	0.00291744	0.00357934	0.00357948	0.00339416	0.00339418	0.00320884	0.00320888	0.00302352	0.00302358
Ar0326	aromatic-amino-acid transaminase (34hpp)	gluL[c] + 34hpp[c] <=> akg[c] + tyrL[c]	Tyrosine, Tryptophan, and Phenylalanine Metabolism	0.00358145	0.0035816	0	0	2.12996e-06	2.24433e-06	8.94583e-06	8.97599e-06	1.56197e-05	1.5708e-05	2.24356e-05	2.244e-05	8.97423e-05	8.97599e-05	0.000224356	0.0002244	0.000897565	0.000897599	0.00157077	0.0015708	0.00224398	0.002244	0.00291719	0.0029172	0.00291719	0.0029172	0.00357904	0.00357918	0.00339388	0.00339389	0.00320857	0.00320861	0.00302326	0.00302332
Ar0327	4-hydroxyphenylpyruvate dioxygenase	h[c] + o2[c] + 34hpp[c] -> co2[c] + 25dhpl[c]	Tyrosine, Tryptophan, and Phenylalanine Metabolism	3.02916e-07	3.02928e-07	0	0	1.8015e-10	1.89823e-10	7.5663e-10	7.59181e-10	1.3211e-09	1.32857e-09	1.89758e-09	1.89795e-09	7.59032e-09	7.59181e-09	1.89758e-08	1.89795e-08	7.59152e-08	7.59181e-08	1.32855e-07	1.32857e-07	1.89794e-07	1.89795e-07	2.46733e-07	2.46734e-07	2.46733e-07	2.46734e-07	3.02712e-07	3.02723e-07	2.87051e-07	2.87052e-07	2.71378e-07	2.71381e-07	2.55705e-07	2.5571e-07
Ar0328	prephenate dehydratase	h[c] + pphn[c] -> h2o[c] + co2[c] + phpyr[c]	Tyrosine, Tryptophan, and Phenylalanine Metabolism	0.00449187	0.00449205	0	0	2.6714e-06	2.81485e-06	1.12199e-05	1.12577e-05	1.95903e-05	1.9701e-05	2.81388e-05	2.81443e-05	0.000112555	0.000112577	0.000281388	0.000281443	0.00112573	0.00112577	0.00197007	0.0019701	0.00281441	0.00281443	0.00365875	0.00365876	0.00365875	0.00365876	0.00448884	0.00448901	0.00425661	0.00425663	0.0040242	0.00402424	0.00379179	0.00379186
Ar0329	aromatic-amino-acid transaminase (phpyr)	gluL[c] + phpyr[c] <=> akg[c] + pheL[c]	Tyrosine, Tryptophan, and Phenylalanine Metabolism	0.00449187	0.00449205	0	0	2.6714e-06	2.81485e-06	1.12199e-05	1.12577e-05	1.95903e-05	1.9701e-05	2.81388e-05	2.81443e-05	0.000112555	0.000112577	0.000281388	0.000281443	0.00112573	0.00112577	0.00197007	0.0019701	0.00281441	0.00281443	0.00365875	0.00365876	0.00365875	0.00365876	0.00448884	0.00448901	0.00425661	0.00425663	0.0040242	0.00402424	0.00379179	0.00379186
Ar0330	anthranilate synthase component II (gln-L)	glnL[c] + chor[c] -> h[c] + pyr[c] + gluL[c] + anth[c]	Tyrosine, Tryptophan, and Phenylalanine Metabolism	0	0.00179192	0	0	0	1.12287e-06	0	4.49081e-06	0	7.85892e-06	0	1.1227e-05	0	4.49081e-05	0	0.00011227	0	0.000449081	0	0.000785892	0	0.0011227	0	0.00145951	0	0.00145951	0	0.00179071	0	0.00169801	0	0.00160531	0	0.00151261
Ar0331	anthranilate synthase component II (nh4)	nh4[c] + chor[c] -> h2o[c] + pyr[c] + anth[c]	Tyrosine, Tryptophan, and Phenylalanine Metabolism	0	0.00179192	0	0	0	1.12287e-06	0	4.49081e-06	0	7.85892e-06	0	1.1227e-05	0	4.49081e-05	0	0.00011227	0	0.000449081	0	0.000785892	0	0.0011227	0	0.00145951	0	0.00145951	0	0.00179071	0	0.00169801	0	0.00160531	0	0.00151261
Ar0332	anthranilate phosphoribosyltransferase	prpp[c] + anth[c] -> ppi[c] + pran[c]	Tyrosine, Tryptophan, and Phenylalanine Metabolism	0.00179185	0.00179192	0	0	1.06565e-06	1.12287e-06	4.47572e-06	4.49081e-06	7.81475e-06	7.85892e-06	1.12248e-05	1.1227e-05	4.48993e-05	4.49081e-05	0.000112248	0.00011227	0.000449064	0.000449081	0.00078588	0.000785892	0.0011227	0.0011227	0.00145951	0.00145951	0.00145951	0.00145951	0.00179064	0.00179071	0.001698	0.00169801	0.00160529	0.00160531	0.00151258	0.00151261
Ar0333	N-(5'-phosphoribosyl)anthranilate isomerase	pran[c] -> 2cpr5p[c]	Tyrosine, Tryptophan, and Phenylalanine Metabolism	0.00179185	0.00179192	0	0	1.06565e-06	1.12287e-06	4.47572e-06	4.49081e-06	7.81475e-06	7.85892e-06	1.12248e-05	1.1227e-05	4.48993e-05	4.49081e-05	0.000112248	0.00011227	0.000449064	0.000449081	0.00078588	0.000785892	0.0011227	0.0011227	0.00145951	0.00145951	0.00145951	0.00145951	0.00179064	0.00179071	0.001698	0.00169801	0.00160529	0.00160531	0.00151258	0.00151261
Ar0334	indole-3-glycerol phosphate synthase	h[c] + 2cpr5p[c] -> h2o[c] + co2[c] + 3ig3p[c]	Tyrosine, Tryptophan, and Phenylalanine Metabolism	0.00179185	0.00179192	0	0	1.06565e-06	1.12287e-06	4.47572e-06	4.49081e-06	7.81475e-06	7.85892e-06	1.12248e-05	1.1227e-05	4.48993e-05	4.49081e-05	0.000112248	0.00011227	0.000449064	0.000449081	0.00078588	0.000785892	0.0011227	0.0011227	0.00145951	0.00145951	0.00145951	0.00145951	0.00179064	0.00179071	0.001698	0.00169801	0.00160529	0.00160531	0.00151258	0.00151261
Ar0335	tryptophan synthase	3ig3p[c] -> g3p[c] + Indole[c]	Tyrosine, Tryptophan, and Phenylalanine Metabolism	0	0	0	0	0	0	0	0	0	0	0	0	0	0	0	0	0	0	0	0	0	0	0	0	0	0	0	0	0	0	0	0	0	0
Ar0336	tryptophan synthase	serL[c] + Indole[c] -> h2o[c] + trpL[c]	Tyrosine, Tryptophan, and Phenylalanine Metabolism	0	0	0	0	0	0	0	0	0	0	0	0	0	0	0	0	0	0	0	0	0	0	0	0	0	0	0	0	0	0	0	0	0	0
Ar0337	ADP-ribose diphosphatase	h2o[c] + adprib[c] -> 2 h[c] + r5p[c] + amp[c]	Purine metabolism	0	0	0	0	0	0	0	0	0	0	0	0	0	0	0	0	0	0	0	0	0	0	0	0	0	0	0	0	0	0	0	0	0	0
Ar0338	phosphoribosylamine-glycine ligase	atp[c] + pram[c] + gly[c] <=> adp[c] + h[c] + pi[c] + gar[c]	Purine metabolism	0.00255702	0.00256097	0	0.0442857	1.52e-06	0.0442609	6.38697e-06	0.0441817	1.11518e-05	0.0441041	1.60181e-05	0.0440248	6.40724e-05	0.0432421	0.000160181	0.0416766	0.000640826	0.0338475	0.00112147	0.0260184	0.00160211	0.0181893	0.00208276	0.0103602	0.00208276	0.0103602	0.00255529	0.00255999	0.00242309	0.0024236	0.00229079	0.00229207	0.00215849	0.00216054
Ar0339	phosphoribosylglycinamide formyltransferase (10fthf)	gar[c] + 10fthf[c] <=> h[c] + thf[c] + fgam[c]	Purine metabolism	0.00255702	0.00256097	0	0.0442857	1.52e-06	0.0442609	6.38697e-06	0.0441817	1.11518e-05	0.0441041	1.60181e-05	0.0440248	6.40724e-05	0.0432421	0.000160181	0.0416766	0.000640826	0.0338475	0.00112147	0.0260184	0.00160211	0.0181893	0.00208276	0.0103602	0.00208276	0.0103602	0.00255529	0.00255999	0.00242309	0.0024236	0.00229079	0.00229207	0.00215849	0.00216054
Ar0340	phosphoribosyl formylglycinamidine synthase	atp[c] + h2o[c] + glnL[c] + fgam[c] -> adp[c] + 3 h[c] + pi[c] + gluL[c] + fpram[c]	Purine metabolism	0.00255702	0.00256097	0	0.0442857	1.52e-06	0.0442609	6.38697e-06	0.0441817	1.11518e-05	0.0441041	1.60181e-05	0.0440248	6.40724e-05	0.0432421	0.000160181	0.0416766	0.000640826	0.0338475	0.00112147	0.0260184	0.00160211	0.0181893	0.00208276	0.0103602	0.00208276	0.0103602	0.00255529	0.00255999	0.00242309	0.0024236	0.00229079	0.00229207	0.00215849	0.00216054
Ar0341	phosphoribosyl formylglycinamidine cyclo-ligase	atp[c] + fpram[c] -> adp[c] + 2 h[c] + pi[c] + air[c]	Purine metabolism	0.00255702	0.00256097	0	0.0442857	1.52e-06	0.0442609	6.38697e-06	0.0441817	1.11518e-05	0.0441041	1.60181e-05	0.0440248	6.40724e-05	0.0432421	0.000160181	0.0416766	0.000640826	0.0338475	0.00112147	0.0260184	0.00160211	0.0181893	0.00208276	0.0103602	0.00208276	0.0103602	0.00255529	0.00255999	0.00242309	0.0024236	0.00229079	0.00229207	0.00215849	0.00216054
Ar0342	phosphoribosylaminoimidazole carboxylase ATPase subunit (air)	atp[c] + 2 h[c] + hco3[c] + air[c] -> adp[c] + pi[c] + n5cribo[c]	Purine metabolism	0.00255694	0.00256088	0	0.0442857	1.51995e-06	0.0442609	6.38676e-06	0.0441817	1.11515e-05	0.0441041	1.60176e-05	0.0440248	6.40704e-05	0.0432421	0.000160176	0.0416766	0.000640805	0.0338475	0.00112143	0.0260184	0.00160206	0.0181892	0.00208269	0.0103601	0.00208269	0.0103601	0.00255521	0.00255991	0.00242302	0.00242352	0.00229072	0.00229199	0.00215842	0.00216047
Ar0343	phosphoribosylaminoimidazole carboxylase ATPase subunit (n5cribo)	n5cribo[c] -> 3 h[c] + 5aizc[c]	Purine metabolism	0.00255694	0.00256088	0	0.0442857	1.51995e-06	0.0442609	6.38676e-06	0.0441817	1.11515e-05	0.0441041	1.60176e-05	0.0440248	6.40704e-05	0.0432421	0.000160176	0.0416766	0.000640805	0.0338475	0.00112143	0.0260184	0.00160206	0.0181892	0.00208269	0.0103601	0.00208269	0.0103601	0.00255521	0.00255991	0.00242302	0.00242352	0.00229072	0.00229199	0.00215842	0.00216047
Ar0344	phosphoribosyl aminoidazole succinocarboxamide synthetase	atp[c] + aspL[c] + 5aizc[c] <=> adp[c] + h[c] + pi[c] + 25aics[c]	Purine metabolism	0.00255694	0.00256088	0	0.0442857	1.51995e-06	0.0442609	6.38676e-06	0.0441817	1.11515e-05	0.0441041	1.60176e-05	0.0440248	6.40704e-05	0.0432421	0.000160176	0.0416766	0.000640805	0.0338475	0.00112143	0.0260184	0.00160206	0.0181892	0.00208269	0.0103601	0.00208269	0.0103601	0.00255521	0.00255991	0.00242302	0.00242352	0.00229072	0.00229199	0.00215842	0.00216047
Ar0345	adenylosuccinate lyase (25aics)	25aics[c] <=> fum[c] + aicar[c]	Purine metabolism	0.00255694	0.00256088	0	0.0442857	1.51995e-06	0.0442609	6.38676e-06	0.0441817	1.11515e-05	0.0441041	1.60176e-05	0.0440248	6.40704e-05	0.0432421	0.000160176	0.0416766	0.000640805	0.0338475	0.00112143	0.0260184	0.00160206	0.0181892	0.00208269	0.0103601	0.00208269	0.0103601	0.00255521	0.00255991	0.00242302	0.00242352	0.00229072	0.00229199	0.00215842	0.00216047
Ar0346	phosphoribosylaminoimidazolecarboxamide formyltransferase (10fthf)	aicar[c] + 10fthf[c] <=> thf[c] + fprica[c]	Purine metabolism	0.00486991	0.00487385	0	0.0442857	2.89552e-06	0.0442623	1.21641e-05	0.0441875	2.1239e-05	0.0441142	3.05069e-05	0.0440393	0.000122028	0.0433	0.000305069	0.0418215	0.00122047	0.0344271	0.00213587	0.0270328	0.00305127	0.0196385	0.00396667	0.0122441	0.00396667	0.0122441	0.00486662	0.00487132	0.00461484	0.00461535	0.00436287	0.00436415	0.0041109	0.00411295
Ar0347	phosphoribosylaminoimidazolecarboxamide formyltransferase (fprica)	fprica[c] <=> h2o[c] + imp[c]	Purine metabolism	0.00486991	0.00487385	0	0.0442857	2.89552e-06	0.0442623	1.21641e-05	0.0441875	2.1239e-05	0.0441142	3.05069e-05	0.0440393	0.000122028	0.0433	0.000305069	0.0418215	0.00122047	0.0344271	0.00213587	0.0270328	0.00305127	0.0196385	0.00396667	0.0122441	0.00396667	0.0122441	0.00486662	0.00487132	0.00461484	0.00461535	0.00436287	0.00436415	0.0041109	0.00411295
Ar0348	adenylate kinase	atp[c] + amp[c] <=> 2 adp[c]	Purine metabolism	0.0354281	35.1777	0	37.9257	1.88983e-05	37.9244	7.93815e-05	37.9202	0.000138603	37.916	0.000199084	37.9118	0.000796336	37.87	0.00199084	37.7865	0.00796462	37.3687	0.0139384	36.9509	0.0199122	36.4705	0.0258859	35.9096	0.0258859	35.9096	0.0354123	35.1799	0.0336	35.3502	0.0317614	35.5018	0.0299229	35.6035
Ar0349	ribonucleoside-diphosphate reductase beta chain (adp)	adp[c] + trdrd[c] -> h2o[c] + trdox[c] + dadp[c]	Purine metabolism	0.000198197	0.000198205	0	0	1.17872e-07	1.24201e-07	4.95061e-07	4.9673e-07	8.64392e-07	8.69278e-07	1.24158e-06	1.24183e-06	4.96633e-06	4.9673e-06	1.24158e-05	1.24183e-05	4.96711e-05	4.9673e-05	8.69264e-05	8.69278e-05	0.000124182	0.000124183	0.000161437	0.000161437	0.000161437	0.000161437	0.000198064	0.000198071	0.000187817	0.000187818	0.000177562	0.000177564	0.000167307	0.00016731
Ar0350	(deoxy)adenylate kinase	adp[c] + dadp[c] <=> atp[c] + damp[c]	Purine metabolism	0	0	0	0	0	0	0	0	0	0	0	0	0	0	0	0	0	0	0	0	0	0	0	0	0	0	0	0	0	0	0	0	0	0
Ar0351	5'-nucleotidase (damp)	h2o[c] + damp[c] -> pi[c] + deadn[c]	Purine metabolism	0	0	0	0	0	0	0	0	0	0	0	0	0	0	0	0	0	0	0	0	0	0	0	0	0	0	0	0	0	0	0	0	0	0
Ar0352	adenosine deaminase (deadn)	h[c] + h2o[c] + deadn[c] -> nh4[c] + din[c]	Purine metabolism	0	0	0	0	0	0	0	0	0	0	0	0	0	0	0	0	0	0	0	0	0	0	0	0	0	0	0	0	0	0	0	0	0	0
Ar0353	nucleoside diphosphate kinase (dadp)	atp[c] + dadp[c] <=> adp[c] + datp[c]	Purine metabolism	0.000198197	0.000198205	0	0	1.17872e-07	1.24201e-07	4.95061e-07	4.9673e-07	8.64392e-07	8.69278e-07	1.24158e-06	1.24183e-06	4.96633e-06	4.9673e-06	1.24158e-05	1.24183e-05	4.96711e-05	4.9673e-05	8.69264e-05	8.69278e-05	0.000124182	0.000124183	0.000161437	0.000161437	0.000161437	0.000161437	0.000198064	0.000198071	0.000187817	0.000187818	0.000177562	0.000177564	0.000167307	0.00016731
Ar0354	adenylateguanylate cyclase	atp[c] -> ppi[c] + camp[c]	Purine metabolism	0	0	0	0	0	0	0	0	0	0	0	0	0	0	0	0	0	0	0	0	0	0	0	0	0	0	0	0	0	0	0	0	0	0
Ar0355	ATP amine hydrolysis (spontaneous)	atp[c] + h[c] + h2o[c] -> itp[c] + nh4[c]	Purine metabolism	0	0	0	0	0	0	0	0	0	0	0	0	0	0	0	0	0	0	0	0	0	0	0	0	0	0	0	0	0	0	0	0	0	0
Ar0356	dATP amine hydrolysis (spontaneous)	h[c] + h2o[c] + datp[c] -> nh4[c] + ditp[c]	Purine metabolism	0	0	0	0	0	0	0	0	0	0	0	0	0	0	0	0	0	0	0	0	0	0	0	0	0	0	0	0	0	0	0	0	0	0
Ar0357	Ap4A phosphorylase II	atp[c] + adp[c] + h[c] -> pi[c] + ap4a[c]	Purine metabolism	0	0	0	0	0	0	0	0	0	0	0	0	0	0	0	0	0	0	0	0	0	0	0	0	0	0	0	0	0	0	0	0	0	0
Ar0358	Ap4A phosphorylase II	atp[c] + aps[c] -> so4[c] + ap4a[c]	Purine metabolism	0	0	0	0	0	0	0	0	0	0	0	0	0	0	0	0	0	0	0	0	0	0	0	0	0	0	0	0	0	0	0	0	0	0
Ar0359	adenine phosphoribosyltransferase (ade)	prpp[c] + ade[c] <=> amp[c] + ppi[c]	Purine metabolism	7.37861e-05	17.5103	0	18.9323	4.3882e-08	18.9316	1.84304e-07	18.9295	3.21801e-07	18.9274	4.62224e-07	18.9252	1.84889e-06	18.904	4.62224e-06	18.8616	1.84919e-05	18.6495	3.23615e-05	18.4374	4.62311e-05	18.1861	6.01008e-05	17.8909	6.01008e-05	17.8909	7.37364e-05	17.5115	6.99216e-05	17.6007	6.61038e-05	17.6806	6.22861e-05	17.7355
Ar0360	5'-nucleotidase (amp)	h2o[c] + amp[c] -> pi[c] + adn[c]	Purine metabolism	0	17.5103	0	18.9323	0	18.9316	0	18.9295	0	18.9274	0	18.9252	0	18.904	0	18.8616	0	18.6495	0	18.4373	0	18.186	0	17.8908	0	17.8908	0	17.5114	0	17.6006	0	17.6805	0	17.7354
Ar0361	inosine-uridine preferring nucleoside hydrolase (adn)	h2o[c] + adn[c] -> ribD[c] + ade[c]	Purine metabolism	7.37861e-05	17.5103	0	18.9323	4.3882e-08	18.9316	1.84304e-07	18.9295	3.21801e-07	18.9274	4.62224e-07	18.9252	1.84889e-06	18.904	4.62224e-06	18.8616	1.84919e-05	18.6495	3.23615e-05	18.4374	4.62311e-05	18.1861	6.01008e-05	17.8909	6.01008e-05	17.8909	7.37364e-05	17.5115	6.99216e-05	17.6007	6.61038e-05	17.6806	6.22861e-05	17.7355
Ar0362	adenosine deaminase (adn)	h[c] + h2o[c] + adn[c] -> nh4[c] + ins[c]	Purine metabolism	0	0	0	0	0	0	0	0	0	0	0	0	0	0	0	0	0	0	0	0	0	0	0	0	0	0	0	0	0	0	0	0	0	0
Ar0363	Inosine-uridine preferring nucleoside hydrolase	h2o[c] + ins[c] -> ribD[c] + hxan[c]	Purine metabolism	0	0	0	0	0	0	0	0	0	0	0	0	0	0	0	0	0	0	0	0	0	0	0	0	0	0	0	0	0	0	0	0	0	0
Ar0364	nucleoside-triphosphatase (ITP)	h2o[c] + itp[c] -> h[c] + pi[c] + idp[c]	Purine metabolism	0	0	0	0	0	0	0	0	0	0	0	0	0	0	0	0	0	0	0	0	0	0	0	0	0	0	0	0	0	0	0	0	0	0
Ar0365	nucleoside-triphosphatase (dITP)	h2o[c] + ditp[c] -> h[c] + pi[c] + didp[c]	Purine metabolism	0	0	0	0	0	0	0	0	0	0	0	0	0	0	0	0	0	0	0	0	0	0	0	0	0	0	0	0	0	0	0	0	0	0
Ar0366	5'-nucleotidase (IMP)	h2o[c] + imp[c] -> pi[c] + ins[c]	Purine metabolism	0	0	0	0	0	0	0	0	0	0	0	0	0	0	0	0	0	0	0	0	0	0	0	0	0	0	0	0	0	0	0	0	0	0
Ar0367	GMP synthase (glutamine-hydrolysing) (gln-L)	atp[c] + h2o[c] + glnL[c] + xmp[c] -> 2 h[c] + amp[c] + ppi[c] + gluL[c] + gmp[c]	Purine metabolism	0.0011464	0.00114645	0	0	6.81786e-07	7.18396e-07	2.8635e-06	2.87316e-06	4.99976e-06	5.02803e-06	7.18148e-06	7.1829e-06	2.87259e-05	2.87316e-05	7.18148e-05	7.1829e-05	0.000287305	0.000287316	0.000502794	0.000502803	0.000718284	0.00071829	0.000933774	0.000933776	0.000933774	0.000933776	0.00114563	0.00114567	0.00108636	0.00108636	0.00102704	0.00102705	0.000967727	0.000967747
Ar0368	IMP dehydrogenase subunit	h2o[c] + nad[c] + imp[c] -> h[c] + nadh[c] + xmp[c]	Purine metabolism	0.0011464	0.00114645	0	0	6.81786e-07	7.18396e-07	2.8635e-06	2.87316e-06	4.99976e-06	5.02803e-06	7.18148e-06	7.1829e-06	2.87259e-05	2.87316e-05	7.18148e-05	7.1829e-05	0.000287305	0.000287316	0.000502794	0.000502803	0.000718284	0.00071829	0.000933774	0.000933776	0.000933774	0.000933776	0.00114563	0.00114567	0.00108636	0.00108636	0.00102704	0.00102705	0.000967727	0.000967747
Ar0369	Inosine-uridine preferring nucleoside hydrolase	h2o[c] + gsn[c] -> ribD[c] + gua[c]	Purine metabolism	0	17.5103	0	18.9323	0	18.9316	0	18.9295	0	18.9274	0	18.9252	0	18.904	0	18.8616	0	18.6495	0	18.4373	0	18.186	0	17.8908	0	17.8908	0	17.5114	0	17.6006	0	17.6805	0	17.7354
Ar0370	5'-nucleotidase (XMP)	h2o[c] + xmp[c] -> pi[c] + xtsn[c]	Purine metabolism	0	0	0	0	0	0	0	0	0	0	0	0	0	0	0	0	0	0	0	0	0	0	0	0	0	0	0	0	0	0	0	0	0	0
Ar0371	Inosine-uridine preferring nucleoside hydrolase	h2o[c] + xtsn[c] -> ribD[c] + xan[c]	Purine metabolism	0	0	0	0	0	0	0	0	0	0	0	0	0	0	0	0	0	0	0	0	0	0	0	0	0	0	0	0	0	0	0	0	0	0
Ar0372	5'-nucleotidase (GMP)	h2o[c] + gmp[c] -> pi[c] + gsn[c]	Purine metabolism	0	17.5103	0	18.9323	0	18.9316	0	18.9295	0	18.9274	0	18.9252	0	18.904	0	18.8616	0	18.6495	0	18.4373	0	18.186	0	17.8908	0	17.8908	0	17.5114	0	17.6006	0	17.6805	0	17.7354
Ar0373	Xanthine-guanine phosphoribosyltransferase	ppi[c] + xmp[c] <=> prpp[c] + xan[c]	Purine metabolism	0	0	0	0	0	0	0	0	0	0	0	0	0	0	0	0	0	0	0	0	0	0	0	0	0	0	0	0	0	0	0	0	0	0
Ar0374	guanine deaminase	h[c] + h2o[c] + gua[c] -> nh4[c] + xan[c]	Pyrimidine metabolism	0	0	0	0	0	0	0	0	0	0	0	0	0	0	0	0	0	0	0	0	0	0	0	0	0	0	0	0	0	0	0	0	0	0
Ar0375	adenine phosphoribosyltransferase (gua)	prpp[c] + gua[c] -> ppi[c] + gmp[c]	Pyrimidine metabolism	0	17.5103	0	18.9323	0	18.9316	0	18.9295	0	18.9274	0	18.9252	0	18.904	0	18.8616	0	18.6495	0	18.4373	0	18.186	0	17.8908	0	17.8908	0	17.5114	0	17.6006	0	17.6805	0	17.7354
Ar0376	guanylate kinase (gmp)	atp[c] + gmp[c] <=> adp[c] + gdp[c]	Pyrimidine metabolism	0.0011464	0.00114645	0	0	6.81786e-07	7.18397e-07	2.8635e-06	2.87316e-06	4.99977e-06	5.02803e-06	7.18148e-06	7.1829e-06	2.87259e-05	2.87316e-05	7.18148e-05	7.1829e-05	0.000287305	0.000287316	0.000502795	0.000502803	0.000718285	0.00071829	0.000933775	0.000933777	0.000933775	0.000933777	0.00114563	0.00114567	0.00108636	0.00108636	0.00102704	0.00102706	0.000967728	0.000967747
Ar0377	ribonucleoside-diphosphate reductase beta chain (gdp)	trdrd[c] + gdp[c] -> h2o[c] + trdox[c] + dgdp[c]	Pyrimidine metabolism	0.00016109	0.000161096	0	0	9.58033e-08	1.00948e-07	4.02374e-07	4.03731e-07	7.02558e-07	7.06529e-07	1.00913e-06	1.00933e-06	4.03651e-06	4.03731e-06	1.00913e-05	1.00933e-05	4.03715e-05	4.03731e-05	7.06518e-05	7.06529e-05	0.000100932	0.000100933	0.000131212	0.000131212	0.000131212	0.000131212	0.000160982	0.000160988	0.000152653	0.000152654	0.000144318	0.00014432	0.000135983	0.000135986
Ar0378	guanylate kinase (dgmp)	atp[c] + dgmp[c] <=> adp[c] + dgdp[c]	Pyrimidine metabolism	0	0	0	0	0	0	0	0	0	0	0	0	0	0	0	0	0	0	0	0	0	0	0	0	0	0	0	0	0	0	0	0	0	0
Ar0379	5'-nucleotidase (dGMP)	h2o[c] + dgmp[c] -> pi[c] + dgsn[c]	Pyrimidine metabolism	0	0	0	0	0	0	0	0	0	0	0	0	0	0	0	0	0	0	0	0	0	0	0	0	0	0	0	0	0	0	0	0	0	0
Ar0380	nucleoside diphosphate kinase (dgdp)	atp[c] + dgdp[c] <=> adp[c] + dgtp[c]	Pyrimidine metabolism	0.00016109	0.000161096	0	0	9.58033e-08	1.00948e-07	4.02374e-07	4.03731e-07	7.02558e-07	7.06529e-07	1.00913e-06	1.00933e-06	4.03651e-06	4.03731e-06	1.00913e-05	1.00933e-05	4.03715e-05	4.03731e-05	7.06518e-05	7.06529e-05	0.000100932	0.000100933	0.000131212	0.000131212	0.000131212	0.000131212	0.000160982	0.000160988	0.000152653	0.000152654	0.000144318	0.00014432	0.000135983	0.000135986
Ar0381	nucleoside diphosphate kinase (gdp)	atp[c] + gdp[c] <=> adp[c] + gtp[c]	Pyrimidine metabolism	0.00470882	0.00471302	0	0.0442857	2.91879e-06	0.0442623	1.17931e-05	0.0441871	2.06282e-05	0.0441135	2.95023e-05	0.0440383	0.000118009	0.043296	0.000295023	0.0418114	0.00118013	0.0343868	0.00206524	0.0269622	0.00295035	0.0195375	0.00383546	0.0121129	0.00383546	0.0121129	0.00471745	0.00472214	0.00536653	0.00536704	0.00601558	0.00601686	0.00666463	0.00666667
Ar0382	GTP diphosphokinase (gtp)	atp[c] + gtp[c] -> h[c] + amp[c] + gdptp[c]	Pyrimidine metabolism	0	0	0	0	0	0	0	0	0	0	0	0	0	0	0	0	0	0	0	0	0	0	0	0	0	0	0	0	0	0	0	0	0	0
Ar0383	guanosine-5'-triphosphate,3'-diphosphate diphosphatase	h2o[c] + gdptp[c] -> h[c] + pi[c] + ppgpp[c]	Pyrimidine metabolism	0	0	0	0	0	0	0	0	0	0	0	0	0	0	0	0	0	0	0	0	0	0	0	0	0	0	0	0	0	0	0	0	0	0
Ar0384	adenylate cyclase (gtp)	gtp[c] -> ppi[c] + cgmp[c]	Pyrimidine metabolism	0	0	0	0	0	0	0	0	0	0	0	0	0	0	0	0	0	0	0	0	0	0	0	0	0	0	0	0	0	0	0	0	0	0
Ar0385	dihydroorotase	h2o[c] + dhorS[c] <=> h[c] + cbasp[c]	Pyrimidine metabolism	-0.00255724	-0.00255714	0	0	-1.60244e-06	-1.52078e-06	-6.4088e-06	-6.38727e-06	-1.12154e-05	-1.11524e-05	-1.6022e-05	-1.60189e-05	-6.4088e-05	-6.40754e-05	-0.00016022	-0.000160189	-0.00064088	-0.000640856	-0.00112154	-0.00112152	-0.0016022	-0.00160219	-0.00208286	-0.00208286	-0.00208286	-0.00208286	-0.00255551	-0.00255541	-0.00242322	-0.00242321	-0.00229093	-0.0022909	-0.00215863	-0.00215859
Ar0386	dihydroorotate dehydrogenase (fumarate)	fum[c] + dhorS[c] -> succ[c] + orot[c]	Pyrimidine metabolism	0.00255714	0.00255724	0	0	1.52078e-06	1.60244e-06	6.38727e-06	6.4088e-06	1.11524e-05	1.12154e-05	1.60189e-05	1.6022e-05	6.40754e-05	6.4088e-05	0.000160189	0.00016022	0.000640856	0.00064088	0.00112152	0.00112154	0.00160219	0.0016022	0.00208286	0.00208286	0.00208286	0.00208286	0.00255541	0.00255551	0.00242321	0.00242322	0.0022909	0.00229093	0.00215859	0.00215863
Ar0387	dihydroorotate oxidase (menaquinone-8)	dhorS[c] + mqn8[c] -> orot[c] + mql8[c]	Pyrimidine metabolism	0	0	0	0	0	0	0	0	0	0	0	0	0	0	0	0	0	0	0	0	0	0	0	0	0	0	0	0	0	0	0	0	0	0
Ar0388	orotate phosphoribosyltransferase	ppi[c] + orot5p[c] <=> prpp[c] + orot[c]	Pyrimidine metabolism	-0.00255724	-0.00255714	0	0	-1.60244e-06	-1.52078e-06	-6.4088e-06	-6.38727e-06	-1.12154e-05	-1.11524e-05	-1.6022e-05	-1.60189e-05	-6.4088e-05	-6.40754e-05	-0.00016022	-0.000160189	-0.00064088	-0.000640856	-0.00112154	-0.00112152	-0.0016022	-0.00160219	-0.00208286	-0.00208286	-0.00208286	-0.00208286	-0.00255551	-0.00255541	-0.00242322	-0.00242321	-0.00229093	-0.0022909	-0.00215863	-0.00215859
Ar0389	orotidine 5'-phosphate decarboxylase	h[c] + orot5p[c] -> co2[c] + ump[c]	Pyrimidine metabolism	0.00255714	0.00255724	0	0	1.52078e-06	1.60244e-06	6.38727e-06	6.4088e-06	1.11524e-05	1.12154e-05	1.60189e-05	1.6022e-05	6.40754e-05	6.4088e-05	0.000160189	0.00016022	0.000640856	0.00064088	0.00112152	0.00112154	0.00160219	0.0016022	0.00208286	0.00208286	0.00208286	0.00208286	0.00255541	0.00255551	0.00242321	0.00242322	0.0022909	0.00229093	0.00215859	0.00215863
Ar0390	Uridine kinase-like protein	atp[c] + uri[c] -> adp[c] + h[c] + ump[c]	Pyrimidine metabolism	0	35.0205	0	37.8646	0	37.8633	0	37.859	0	37.8548	0	37.8505	0	37.808	0	37.7232	0	37.2989	0	36.8746	0	36.372	0	35.7816	0	35.7816	0	35.0228	0	35.2012	0	35.361	0	35.4708
Ar0391	5'-nucleotidase (UMP)	h2o[c] + ump[c] -> pi[c] + uri[c]	Pyrimidine metabolism	0	35.0205	0	37.8646	0	37.8633	0	37.859	0	37.8548	0	37.8505	0	37.808	0	37.7232	0	37.2989	0	36.8746	0	36.372	0	35.7816	0	35.7816	0	35.0228	0	35.2012	0	35.361	0	35.4708
Ar0392	pyrimidine operon regulatory protein PyrR	prpp[c] + ura[c] -> ppi[c] + ump[c]	Pyrimidine metabolism	0	0	0	0	0	0	0	0	0	0	0	0	0	0	0	0	0	0	0	0	0	0	0	0	0	0	0	0	0	0	0	0	0	0
Ar0393	pantoate-beta-alanine ligase cytidylate kinase (cmp)	atp[c] + cmp[c] <=> adp[c] + cdp[c]	Pyrimidine metabolism	0.000896858	0.000896893	0	0	5.33378e-07	5.62019e-07	2.24019e-06	2.24774e-06	3.91144e-06	3.93355e-06	5.61825e-06	5.61935e-06	2.2473e-05	2.24774e-05	5.61825e-05	5.61935e-05	0.000224766	0.000224774	0.000393349	0.000393355	0.000561932	0.000561935	0.000730515	0.000730516	0.000730515	0.000730516	0.000896253	0.000896287	0.000849885	0.000849889	0.000803481	0.00080349	0.000757077	0.000757092
Ar0394	pantoate-beta-alanine ligase cytidylate kinase (dcmp)	atp[c] + dcmp[c] <=> adp[c] + dcdp[c]	Pyrimidine metabolism	0	0	0	0	0	0	0	0	0	0	0	0	0	0	0	0	0	0	0	0	0	0	0	0	0	0	0	0	0	0	0	0	0	0
Ar0395	pantoate-beta-alanine ligase cytidylate kinase (ump)	atp[c] + ump[c] <=> adp[c] + udp[c]	Pyrimidine metabolism	0.0210539	0.0210548	0	0	1.25212e-05	1.31935e-05	5.2589e-05	5.27663e-05	9.1822e-05	9.2341e-05	0.00013189	0.000131916	0.000527559	0.000527663	0.0013189	0.00131916	0.00527643	0.00527663	0.00923395	0.0092341	0.0131915	0.0131916	0.017149	0.017149	0.017149	0.017149	0.0210398	0.0210405	0.0199512	0.0199513	0.0188619	0.0188621	0.0177726	0.0177729
Ar0396	nucleoside diphosphate kinase (udp)	atp[c] + udp[c] <=> adp[c] + utp[c]	Pyrimidine metabolism	0.0408468	35.0614	0	37.8646	2.5593e-05	37.8633	0.000102372	37.8591	0.000179151	37.8549	0.00025593	37.8507	0.00102372	37.8091	0.0025593	37.7258	0.0102372	37.3092	0.0179151	36.8926	0.025593	36.3976	0.0332709	35.8149	0.0332709	35.8149	0.0409875	35.0638	0.0516266	35.2529	0.0622657	35.4233	0.0729048	35.5437
Ar0397	CTP synthase (gln-L)	atp[c] + h2o[c] + utp[c] + glnL[c] -> adp[c] + 2 h[c] + pi[c] + ctp[c] + gluL[c]	Pyrimidine metabolism	0.0011463	0.00114635	0	0	6.81727e-07	7.18334e-07	2.86325e-06	2.87291e-06	4.99933e-06	5.02759e-06	7.18086e-06	7.18227e-06	2.87234e-05	2.87291e-05	7.18086e-05	7.18227e-05	0.00028728	0.000287291	0.000502751	0.000502759	0.000718222	0.000718227	0.000933693	0.000933695	0.000933693	0.000933695	0.00114553	0.00114557	0.00108626	0.00108627	0.00102695	0.00102697	0.000967643	0.000967662
Ar0398	nucleoside diphosphate kinase (cdp)	atp[c] + cdp[c] <=> adp[c] + ctp[c]	Pyrimidine metabolism	0.000735768	0.000735797	0	0	4.37575e-07	4.61071e-07	1.83781e-06	1.84401e-06	3.20888e-06	3.22702e-06	4.60912e-06	4.61003e-06	1.84365e-05	1.84401e-05	4.60912e-05	4.61003e-05	0.000184394	0.000184401	0.000322697	0.000322702	0.000461	0.000461003	0.000599303	0.000599304	0.000599303	0.000599304	0.000735272	0.000735299	0.000697232	0.000697235	0.000659163	0.00065917	0.000621094	0.000621106
Ar0399	5'-nucleotidase (CMP)	h2o[c] + cmp[c] -> pi[c] + cytd[c]	Pyrimidine metabolism	0	35.0205	0	37.8646	0	37.8633	0	37.859	0	37.8548	0	37.8505	0	37.808	0	37.7232	0	37.2989	0	36.8746	0	36.372	0	35.7816	0	35.7816	0	35.0228	0	35.2012	0	35.361	0	35.4708
Ar0400	Uridine kinase-like protein (cmp)	atp[c] + cytd[c] -> adp[c] + h[c] + cmp[c]	Pyrimidine metabolism	0	35.0205	0	37.8646	0	37.8633	0	37.859	0	37.8548	0	37.8505	0	37.808	0	37.7232	0	37.2989	0	36.8746	0	36.372	0	35.7816	0	35.7816	0	35.0228	0	35.2012	0	35.361	0	35.4708
Ar0401	ribonucleoside-diphosphate reductase beta chain (cdp)	cdp[c] + trdrd[c] -> h2o[c] + trdox[c] + dcdp[c]	Pyrimidine metabolism	0.00016109	0.000161096	0	0	9.58033e-08	1.00948e-07	4.02374e-07	4.03731e-07	7.02558e-07	7.06529e-07	1.00913e-06	1.00933e-06	4.03651e-06	4.03731e-06	1.00913e-05	1.00933e-05	4.03715e-05	4.03731e-05	7.06518e-05	7.06529e-05	0.000100932	0.000100933	0.000131212	0.000131212	0.000131212	0.000131212	0.000160982	0.000160988	0.000152653	0.000152654	0.000144318	0.00014432	0.000135983	0.000135986
Ar0402	putative thioredoxin reductase	h[c] + nadph[c] + trdox[c] -> nadp[c] + trdrd[c]	Pyrimidine metabolism	0	991.559	0	992.646	0	992.646	0	992.644	0	992.643	0	992.641	0	992.624	0	992.591	0	992.408	0	992.221	0	992.035	0	991.845	0	991.845	0	991.56	0	991.601	0	991.642	0	991.683
Ar0403	nucleoside diphosphate kinase (dcdp)	atp[c] + dcdp[c] <=> adp[c] + dctp[c]	Pyrimidine metabolism	0.00016109	0.000161096	0	0	9.58033e-08	1.00948e-07	4.02374e-07	4.03731e-07	7.02558e-07	7.06529e-07	1.00913e-06	1.00933e-06	4.03651e-06	4.03731e-06	1.00913e-05	1.00933e-05	4.03715e-05	4.03731e-05	7.06518e-05	7.06529e-05	0.000100932	0.000100933	0.000131212	0.000131212	0.000131212	0.000131212	0.000160982	0.000160988	0.000152653	0.000152654	0.000144318	0.00014432	0.000135983	0.000135986
Ar0404	5'-nucleotidase (dCMP)	h2o[c] + dcmp[c] -> pi[c] + dcyt[c]	Pyrimidine metabolism	0	0	0	0	0	0	0	0	0	0	0	0	0	0	0	0	0	0	0	0	0	0	0	0	0	0	0	0	0	0	0	0	0	0
Ar0405	CMPdCMP deaminase zinc-binding protein	h[c] + h2o[c] + dcmp[c] <=> nh4[c] + dump[c]	Pyrimidine metabolism	0	0	0	0	0	0	0	0	0	0	0	0	0	0	0	0	0	0	0	0	0	0	0	0	0	0	0	0	0	0	0	0	0	0
Ar0406	5'-nucleotidase (dUMP)	h2o[c] + dump[c] -> pi[c] + duri[c]	Pyrimidine metabolism	0	0	0	0	0	0	0	0	0	0	0	0	0	0	0	0	0	0	0	0	0	0	0	0	0	0	0	0	0	0	0	0	0	0
Ar0407	thymidylate kinase (dump)	atp[c] + dump[c] <=> adp[c] + dudp[c]	Pyrimidine metabolism	-0.000198636	35.0203	0	37.8646	-1.24471e-07	37.8633	-4.97809e-07	37.859	-8.71166e-07	37.8548	-1.24452e-06	37.8505	-4.97809e-06	37.808	-1.24452e-05	37.7232	-4.97809e-05	37.2989	-8.71166e-05	36.8746	-0.000124452	36.3719	-0.000161788	35.7815	-0.000161788	35.7815	-0.000198501	35.0226	-0.000188225	35.201	-0.00017795	35.3609	-0.000167674	35.4706
Ar0408	nucleoside diphosphate kinase (dudp)	atp[c] + dudp[c] <=> adp[c] + dutp[c]	Pyrimidine metabolism	0	35.0205	0	37.8646	0	37.8633	0	37.859	0	37.8548	0	37.8505	0	37.808	0	37.7232	0	37.2989	0	36.8746	0	36.372	0	35.7816	0	35.7816	0	35.0228	0	35.2012	0	35.361	0	35.4708
Ar0409	dUTP diphosphatase	h2o[c] + dutp[c] -> h[c] + ppi[c] + dump[c]	Pyrimidine metabolism	0	35.0205	0	37.8646	0	37.8633	0	37.859	0	37.8548	0	37.8505	0	37.808	0	37.7232	0	37.2989	0	36.8746	0	36.372	0	35.7816	0	35.7816	0	35.0228	0	35.2012	0	35.361	0	35.4708
Ar0410	thymidylate synthase	h[c] + nadph[c] + mlthf[c] + dump[c] -> nadp[c] + thf[c] + dtmp[c]	Pyrimidine metabolism	0.000198628	0.000198636	0	0	1.18128e-07	1.24471e-07	4.96136e-07	4.97809e-07	8.6627e-07	8.71166e-07	1.24428e-06	1.24452e-06	4.97711e-06	4.97809e-06	1.24428e-05	1.24452e-05	4.9779e-05	4.97809e-05	8.71152e-05	8.71166e-05	0.000124451	0.000124452	0.000161788	0.000161788	0.000161788	0.000161788	0.000198494	0.000198501	0.000188225	0.000188225	0.000177948	0.00017795	0.00016767	0.000167674
Ar0411	5'-nucleotidase (dTMP)	h2o[c] + dtmp[c] -> pi[c] + thymd[c]	Pyrimidine metabolism	0	0	0	0	0	0	0	0	0	0	0	0	0	0	0	0	0	0	0	0	0	0	0	0	0	0	0	0	0	0	0	0	0	0
Ar0412	thymidylate kinase (dtmp)	atp[c] + dtmp[c] <=> adp[c] + dtdp[c]	Pyrimidine metabolism	0.000198628	0.000198636	0	0	1.18128e-07	1.24471e-07	4.96136e-07	4.97809e-07	8.6627e-07	8.71166e-07	1.24428e-06	1.24452e-06	4.97711e-06	4.97809e-06	1.24428e-05	1.24452e-05	4.9779e-05	4.97809e-05	8.71152e-05	8.71166e-05	0.000124451	0.000124452	0.000161788	0.000161788	0.000161788	0.000161788	0.000198494	0.000198501	0.000188225	0.000188225	0.000177948	0.00017795	0.00016767	0.000167674
Ar0413	ribonucleoside-diphosphate reductase beta chain (udp)	udp[c] + trdrd[c] -> h2o[c] + trdox[c] + dudp[c]	Pyrimidine metabolism	0.000198628	0.000198636	0	0	1.18128e-07	1.24471e-07	4.96136e-07	4.97809e-07	8.6627e-07	8.71166e-07	1.24428e-06	1.24452e-06	4.97711e-06	4.97809e-06	1.24428e-05	1.24452e-05	4.9779e-05	4.97809e-05	8.71152e-05	8.71166e-05	0.000124451	0.000124452	0.000161788	0.000161788	0.000161788	0.000161788	0.000198494	0.000198501	0.000188225	0.000188225	0.000177948	0.00017795	0.00016767	0.000167674
Ar0414	nucleoside diphosphate kinase (dtdp)	atp[c] + dtdp[c] <=> adp[c] + dttp[c]	Pyrimidine metabolism	0.000198628	0.000198921	0	0	1.24452e-07	1.69088e-07	4.97809e-07	5.09577e-07	8.71166e-07	9.05611e-07	1.24452e-06	1.24624e-06	4.97809e-06	4.98496e-06	1.24452e-05	1.24624e-05	4.97809e-05	4.97942e-05	8.71166e-05	8.71261e-05	0.000124452	0.000124458	0.000161788	0.00016179	0.000161788	0.00016179	0.000203501	0.000203554	0.000575794	0.0005758	0.000948087	0.000948102	0.00132038	0.0013204
Ar0415	acetyl-CoA carboxylase subunit	atp[c] + accoa[c] + hco3[c] -> adp[c] + h[c] + pi[c] + malcoa[c]	Pyrimidine metabolism	0.0233309	0.0264422	0	0	1.38753e-05	1.65694e-05	5.82764e-05	6.62679e-05	0.000101752	0.000115969	0.000146153	0.00016567	0.000584614	0.000662679	0.00146153	0.0016567	0.00584706	0.00662679	0.0102326	0.0115969	0.0146181	0.016567	0.0190037	0.0215371	0.0190037	0.0215371	0.0233152	0.0264243	0.022109	0.0250564	0.0209018	0.0236885	0.0196946	0.0223206
Ar0416	malonyl CoA-acyl carrier protein transacylase	malcoa[c] + ACP[c] <=> coa[c] + malACP[c]	Fatty acid biosynthesis	0.0233309	0.0264422	0	0	1.38753e-05	1.65694e-05	5.82764e-05	6.62679e-05	0.000101752	0.000115969	0.000146153	0.00016567	0.000584614	0.000662679	0.00146153	0.0016567	0.00584706	0.00662679	0.0102326	0.0115969	0.0146181	0.016567	0.0190037	0.0215371	0.0190037	0.0215371	0.0233152	0.0264243	0.022109	0.0250564	0.0209018	0.0236885	0.0196946	0.0223206
Ar0417	3-oxoacyl-(acyl carrier protein) synthase III	accoa[c] + ACP[c] <=> coa[c] + acACP[c]	Fatty acid biosynthesis	0	0.00311038	0	0	0	1.94905e-06	0	7.79505e-06	0	1.36413e-05	0	1.94876e-05	0	7.79505e-05	0	0.000194876	0	0.000779505	0	0.00136413	0	0.00194876	0	0.00253339	0	0.00253339	0	0.00310828	0	0.00294737	0	0.00278646	0	0.00262556
Ar0418	3-oxoacyl-(acyl-carrier-protein) synthase III and II	h[c] + accoa[c] + malACP[c] -> co2[c] + coa[c] + actACP[c]	Fatty acid biosynthesis	0	0.00311038	0	0	0	1.94905e-06	0	7.79505e-06	0	1.36413e-05	0	1.94876e-05	0	7.79505e-05	0	0.000194876	0	0.000779505	0	0.00136413	0	0.00194876	0	0.00253339	0	0.00253339	0	0.00310828	0	0.00294737	0	0.00278646	0	0.00262556
Ar0419	3-oxoacyl-(acyl-carrier protein) reductase 2 (actACP)	h[c] + nadph[c] + actACP[c] <=> nadp[c] + 3haACP[c]	Fatty acid biosynthesis	0.00311026	0.00311038	0	0	1.84973e-06	1.94905e-06	7.76886e-06	7.79505e-06	1.35647e-05	1.36413e-05	1.94838e-05	1.94876e-05	7.79352e-05	7.79505e-05	0.000194838	0.000194876	0.000779476	0.000779505	0.00136411	0.00136413	0.00194875	0.00194876	0.00253339	0.00253339	0.00253339	0.00253339	0.00310816	0.00310828	0.00294736	0.00294737	0.00278643	0.00278646	0.00262551	0.00262556
Ar0420	crotonoyl-(acyl-carrier-protein) hydratase (3haACP)	3haACP[c] -> h2o[c] + but2eACP[c]	Fatty acid biosynthesis	0.00311026	0.00311038	0	0	1.84973e-06	1.94905e-06	7.76886e-06	7.79505e-06	1.35647e-05	1.36413e-05	1.94838e-05	1.94876e-05	7.79352e-05	7.79505e-05	0.000194838	0.000194876	0.000779476	0.000779505	0.00136411	0.00136413	0.00194875	0.00194876	0.00253339	0.00253339	0.00253339	0.00253339	0.00310816	0.00310828	0.00294736	0.00294737	0.00278643	0.00278646	0.00262551	0.00262556
Ar0421	enoyl-(acyl-carrier-protein) reductase (NADPH)	h[c] + nadph[c] + but2eACP[c] -> nadp[c] + butACP[c]	Fatty acid biosynthesis	0.00311026	0.00311038	0	0	1.84973e-06	1.94905e-06	7.76886e-06	7.79505e-06	1.35647e-05	1.36413e-05	1.94838e-05	1.94876e-05	7.79352e-05	7.79505e-05	0.000194838	0.000194876	0.000779476	0.000779505	0.00136411	0.00136413	0.00194875	0.00194876	0.00253339	0.00253339	0.00253339	0.00253339	0.00310816	0.00310828	0.00294736	0.00294737	0.00278643	0.00278646	0.00262551	0.00262556
Ar0422	3-oxoacyl-(acyl-carrier-protein) synthase (butACP)	h[c] + malACP[c] + butACP[c] -> co2[c] + ACP[c] + 3ohexACP[c]	Fatty acid biosynthesis	0.00311026	0.00311038	0	0	1.84973e-06	1.94905e-06	7.76886e-06	7.79505e-06	1.35647e-05	1.36413e-05	1.94838e-05	1.94876e-05	7.79352e-05	7.79505e-05	0.000194838	0.000194876	0.000779476	0.000779505	0.00136411	0.00136413	0.00194875	0.00194876	0.00253339	0.00253339	0.00253339	0.00253339	0.00310816	0.00310828	0.00294736	0.00294737	0.00278643	0.00278646	0.00262551	0.00262556
Ar0423	3-oxoacyl-(acyl-carrier protein) reductase 2 (3ohexACP)	h[c] + nadph[c] + 3ohexACP[c] <=> nadp[c] + 3hhexACP[c]	Fatty acid biosynthesis	0.00311026	0.00311038	0	0	1.84973e-06	1.94905e-06	7.76886e-06	7.79505e-06	1.35647e-05	1.36413e-05	1.94838e-05	1.94876e-05	7.79352e-05	7.79505e-05	0.000194838	0.000194876	0.000779476	0.000779505	0.00136411	0.00136413	0.00194875	0.00194876	0.00253339	0.00253339	0.00253339	0.00253339	0.00310816	0.00310828	0.00294736	0.00294737	0.00278643	0.00278646	0.00262551	0.00262556
Ar0424	crotonoyl-(acyl-carrier-protein) hydratase (3hhexACP)	3hhexACP[c] -> h2o[c] + thex2eACP[c]	Fatty acid biosynthesis	0.00311026	0.00311038	0	0	1.84973e-06	1.94905e-06	7.76886e-06	7.79505e-06	1.35647e-05	1.36413e-05	1.94838e-05	1.94876e-05	7.79352e-05	7.79505e-05	0.000194838	0.000194876	0.000779476	0.000779505	0.00136411	0.00136413	0.00194875	0.00194876	0.00253339	0.00253339	0.00253339	0.00253339	0.00310816	0.00310828	0.00294736	0.00294737	0.00278643	0.00278646	0.00262551	0.00262556
Ar0425	enoyl-(acyl-carrier-protein) reductase (NADPH)	h[c] + nadph[c] + thex2eACP[c] -> nadp[c] + hexACP[c]	Fatty acid biosynthesis	0.00311026	0.00311038	0	0	1.84973e-06	1.94905e-06	7.76886e-06	7.79505e-06	1.35647e-05	1.36413e-05	1.94838e-05	1.94876e-05	7.79352e-05	7.79505e-05	0.000194838	0.000194876	0.000779476	0.000779505	0.00136411	0.00136413	0.00194875	0.00194876	0.00253339	0.00253339	0.00253339	0.00253339	0.00310816	0.00310828	0.00294736	0.00294737	0.00278643	0.00278646	0.00262551	0.00262556
Ar0426	3-oxoacyl-(acyl-carrier-protein) synthase (hexACP)	h[c] + malACP[c] + hexACP[c] -> co2[c] + ACP[c] + 3ooctACP[c]	Fatty acid biosynthesis	0.00311026	0.00311038	0	0	1.84973e-06	1.94905e-06	7.76886e-06	7.79505e-06	1.35647e-05	1.36413e-05	1.94838e-05	1.94876e-05	7.79352e-05	7.79505e-05	0.000194838	0.000194876	0.000779476	0.000779505	0.00136411	0.00136413	0.00194875	0.00194876	0.00253339	0.00253339	0.00253339	0.00253339	0.00310816	0.00310828	0.00294736	0.00294737	0.00278643	0.00278646	0.00262551	0.00262556
Ar0427	3-oxoacyl-(acyl-carrier protein) reductase 2 (3ooctACP)	h[c] + nadph[c] + 3ooctACP[c] <=> nadp[c] + 3hoctACP[c]	Fatty acid biosynthesis	0.00311026	0.00311038	0	0	1.84973e-06	1.94905e-06	7.76886e-06	7.79505e-06	1.35647e-05	1.36413e-05	1.94838e-05	1.94876e-05	7.79352e-05	7.79505e-05	0.000194838	0.000194876	0.000779476	0.000779505	0.00136411	0.00136413	0.00194875	0.00194876	0.00253339	0.00253339	0.00253339	0.00253339	0.00310816	0.00310828	0.00294736	0.00294737	0.00278643	0.00278646	0.00262551	0.00262556
Ar0428	crotonoyl-(acyl-carrier-protein) hydratase (3hoctACP)	3hoctACP[c] -> h2o[c] + toct2eACP[c]	Fatty acid biosynthesis	0.00311026	0.00311038	0	0	1.84973e-06	1.94905e-06	7.76886e-06	7.79505e-06	1.35647e-05	1.36413e-05	1.94838e-05	1.94876e-05	7.79352e-05	7.79505e-05	0.000194838	0.000194876	0.000779476	0.000779505	0.00136411	0.00136413	0.00194875	0.00194876	0.00253339	0.00253339	0.00253339	0.00253339	0.00310816	0.00310828	0.00294736	0.00294737	0.00278643	0.00278646	0.00262551	0.00262556
Ar0429	enoyl-(acyl-carrier-protein) reductase (NADPH)	h[c] + nadph[c] + toct2eACP[c] -> nadp[c] + ocACP[c]	Fatty acid biosynthesis	0.00311026	0.00311038	0	0	1.84973e-06	1.94905e-06	7.76886e-06	7.79505e-06	1.35647e-05	1.36413e-05	1.94838e-05	1.94876e-05	7.79352e-05	7.79505e-05	0.000194838	0.000194876	0.000779476	0.000779505	0.00136411	0.00136413	0.00194875	0.00194876	0.00253339	0.00253339	0.00253339	0.00253339	0.00310816	0.00310828	0.00294736	0.00294737	0.00278643	0.00278646	0.00262551	0.00262556
Ar0430	3-oxoacyl-(acyl-carrier-protein) synthase (ocACP)	h[c] + malACP[c] + ocACP[c] -> co2[c] + ACP[c] + 3odecACP[c]	Fatty acid biosynthesis	0.00311026	0.00311038	0	0	1.84973e-06	1.94905e-06	7.76886e-06	7.79505e-06	1.35647e-05	1.36413e-05	1.94838e-05	1.94876e-05	7.79352e-05	7.79505e-05	0.000194838	0.000194876	0.000779476	0.000779505	0.00136411	0.00136413	0.00194875	0.00194876	0.00253339	0.00253339	0.00253339	0.00253339	0.00310816	0.00310828	0.00294736	0.00294737	0.00278643	0.00278646	0.00262551	0.00262556
Ar0431	3-oxoacyl-(acyl-carrier protein) reductase 2 (3odecACP)	h[c] + nadph[c] + 3odecACP[c] <=> nadp[c] + 3hdecACP[c]	Fatty acid biosynthesis	0.00311026	0.00311038	0	0	1.84973e-06	1.94905e-06	7.76886e-06	7.79505e-06	1.35647e-05	1.36413e-05	1.94838e-05	1.94876e-05	7.79352e-05	7.79505e-05	0.000194838	0.000194876	0.000779476	0.000779505	0.00136411	0.00136413	0.00194875	0.00194876	0.00253339	0.00253339	0.00253339	0.00253339	0.00310816	0.00310828	0.00294736	0.00294737	0.00278643	0.00278646	0.00262551	0.00262556
Ar0432	3-hydroxydecanoyl-(acyl-carrier-protein) dehydratase	3hdecACP[c] -> h2o[c] + tdec2eACP[c]	Fatty acid biosynthesis	0.00311026	0.00311038	0	0	1.84973e-06	1.94905e-06	7.76886e-06	7.79505e-06	1.35647e-05	1.36413e-05	1.94838e-05	1.94876e-05	7.79352e-05	7.79505e-05	0.000194838	0.000194876	0.000779476	0.000779505	0.00136411	0.00136413	0.00194875	0.00194876	0.00253339	0.00253339	0.00253339	0.00253339	0.00310816	0.00310828	0.00294736	0.00294737	0.00278643	0.00278646	0.00262551	0.00262556
Ar0433	enoyl-(acyl-carrier-protein) reductase (NADPH)	h[c] + nadph[c] + tdec2eACP[c] -> nadp[c] + dcaACP[c]	Fatty acid biosynthesis	0.00302199	0.00311038	0	0	1.79723e-06	1.94905e-06	7.54839e-06	7.79505e-06	1.31797e-05	1.36413e-05	1.89309e-05	1.94876e-05	7.57235e-05	7.79505e-05	0.000189309	0.000194876	0.000757355	0.000779505	0.0013254	0.00136413	0.00189345	0.00194876	0.00246149	0.00253339	0.00246149	0.00253339	0.00301995	0.00310828	0.00286371	0.00294737	0.00270735	0.00278646	0.002551	0.00262556
Ar0434	3-oxoacyl-(acyl-carrier-protein) synthase (dcaACP)	h[c] + malACP[c] + dcaACP[c] -> co2[c] + ACP[c] + 3oddecACP[c]	Fatty acid biosynthesis	0.00302199	0.00311038	0	0	1.79723e-06	1.94905e-06	7.54839e-06	7.79505e-06	1.31797e-05	1.36413e-05	1.89309e-05	1.94876e-05	7.57235e-05	7.79505e-05	0.000189309	0.000194876	0.000757355	0.000779505	0.0013254	0.00136413	0.00189345	0.00194876	0.00246149	0.00253339	0.00246149	0.00253339	0.00301995	0.00310828	0.00286371	0.00294737	0.00270735	0.00278646	0.002551	0.00262556
Ar0435	3-oxoacyl-(acyl-carrier protein) reductase 2 (3oddecACP)	h[c] + nadph[c] + 3oddecACP[c] <=> nadp[c] + 3hddecACP[c]	Fatty acid biosynthesis	0.00302199	0.00311038	0	0	1.79723e-06	1.94905e-06	7.54839e-06	7.79505e-06	1.31797e-05	1.36413e-05	1.89309e-05	1.94876e-05	7.57235e-05	7.79505e-05	0.000189309	0.000194876	0.000757355	0.000779505	0.0013254	0.00136413	0.00189345	0.00194876	0.00246149	0.00253339	0.00246149	0.00253339	0.00301995	0.00310828	0.00286371	0.00294737	0.00270735	0.00278646	0.002551	0.00262556
Ar0436	3- hydroxypalmitoyl-(acyl-carrier-protein) dehydratase (3hddecACP)	3hddecACP[c] -> h2o[c] + tddec2eACP[c]	Fatty acid biosynthesis	0.00302199	0.00311038	0	0	1.79723e-06	1.94905e-06	7.54839e-06	7.79505e-06	1.31797e-05	1.36413e-05	1.89309e-05	1.94876e-05	7.57235e-05	7.79505e-05	0.000189309	0.000194876	0.000757355	0.000779505	0.0013254	0.00136413	0.00189345	0.00194876	0.00246149	0.00253339	0.00246149	0.00253339	0.00301995	0.00310828	0.00286371	0.00294737	0.00270735	0.00278646	0.002551	0.00262556
Ar0437	enoyl-(acyl-carrier-protein) reductase (NADPH)	h[c] + nadph[c] + tddec2eACP[c] -> nadp[c] + ddcaACP[c]	Fatty acid biosynthesis	0.00302199	0.00311038	0	0	1.79723e-06	1.94905e-06	7.54839e-06	7.79505e-06	1.31797e-05	1.36413e-05	1.89309e-05	1.94876e-05	7.57235e-05	7.79505e-05	0.000189309	0.000194876	0.000757355	0.000779505	0.0013254	0.00136413	0.00189345	0.00194876	0.00246149	0.00253339	0.00246149	0.00253339	0.00301995	0.00310828	0.00286371	0.00294737	0.00270735	0.00278646	0.002551	0.00262556
Ar0438	3-oxoacyl-(acyl-carrier-protein) synthase (ddcaACP)	h[c] + malACP[c] + ddcaACP[c] -> co2[c] + ACP[c] + 3omrsACP[c]	Fatty acid biosynthesis	0.00302199	0.00311038	0	0	1.79723e-06	1.94905e-06	7.54839e-06	7.79505e-06	1.31797e-05	1.36413e-05	1.89309e-05	1.94876e-05	7.57235e-05	7.79505e-05	0.000189309	0.000194876	0.000757355	0.000779505	0.0013254	0.00136413	0.00189345	0.00194876	0.00246149	0.00253339	0.00246149	0.00253339	0.00301995	0.00310828	0.00286371	0.00294737	0.00270735	0.00278646	0.002551	0.00262556
Ar0439	3-oxoacyl-(acyl-carrier protein) reductase 2 (3omrsACP)	h[c] + nadph[c] + 3omrsACP[c] <=> nadp[c] + 3hmrsACP[c]	Fatty acid biosynthesis	0.00302199	0.00311038	0	0	1.79723e-06	1.94905e-06	7.54839e-06	7.79505e-06	1.31797e-05	1.36413e-05	1.89309e-05	1.94876e-05	7.57235e-05	7.79505e-05	0.000189309	0.000194876	0.000757355	0.000779505	0.0013254	0.00136413	0.00189345	0.00194876	0.00246149	0.00253339	0.00246149	0.00253339	0.00301995	0.00310828	0.00286371	0.00294737	0.00270735	0.00278646	0.002551	0.00262556
Ar0440	3- hydroxypalmitoyl-(acyl-carrier-protein) dehydratase (3hmrsACP)	3hmrsACP[c] -> h2o[c] + tmrs2eACP[c]	Fatty acid biosynthesis	0.00302199	0.00311038	0	0	1.79723e-06	1.94905e-06	7.54839e-06	7.79505e-06	1.31797e-05	1.36413e-05	1.89309e-05	1.94876e-05	7.57235e-05	7.79505e-05	0.000189309	0.000194876	0.000757355	0.000779505	0.0013254	0.00136413	0.00189345	0.00194876	0.00246149	0.00253339	0.00246149	0.00253339	0.00301995	0.00310828	0.00286371	0.00294737	0.00270735	0.00278646	0.002551	0.00262556
Ar0441	enoyl-(acyl-carrier-protein) reductase (NADPH)	h[c] + nadph[c] + tmrs2eACP[c] -> nadp[c] + myrsACP[c]	Fatty acid biosynthesis	0.00302199	0.00311038	0	0	1.79723e-06	1.94905e-06	7.54839e-06	7.79505e-06	1.31797e-05	1.36413e-05	1.89309e-05	1.94876e-05	7.57235e-05	7.79505e-05	0.000189309	0.000194876	0.000757355	0.000779505	0.0013254	0.00136413	0.00189345	0.00194876	0.00246149	0.00253339	0.00246149	0.00253339	0.00301995	0.00310828	0.00286371	0.00294737	0.00270735	0.00278646	0.002551	0.00262556
Ar0442	3-oxoacyl-(acyl-carrier-protein) synthase (myrsACP)	h[c] + malACP[c] + myrsACP[c] -> co2[c] + ACP[c] + 3opalmACP[c]	Fatty acid biosynthesis	0.00302199	0.00311038	0	0	1.79723e-06	1.94905e-06	7.54839e-06	7.79505e-06	1.31797e-05	1.36413e-05	1.89309e-05	1.94876e-05	7.57235e-05	7.79505e-05	0.000189309	0.000194876	0.000757355	0.000779505	0.0013254	0.00136413	0.00189345	0.00194876	0.00246149	0.00253339	0.00246149	0.00253339	0.00301995	0.00310828	0.00286371	0.00294737	0.00270735	0.00278646	0.002551	0.00262556
Ar0443	3-oxoacyl-(acyl-carrier protein) reductase 2 (3opalmACP)	h[c] + nadph[c] + 3opalmACP[c] <=> nadp[c] + 3hpalmACP[c]	Fatty acid biosynthesis	0.00302199	0.00311038	0	0	1.79723e-06	1.94905e-06	7.54839e-06	7.79505e-06	1.31797e-05	1.36413e-05	1.89309e-05	1.94876e-05	7.57235e-05	7.79505e-05	0.000189309	0.000194876	0.000757355	0.000779505	0.0013254	0.00136413	0.00189345	0.00194876	0.00246149	0.00253339	0.00246149	0.00253339	0.00301995	0.00310828	0.00286371	0.00294737	0.00270735	0.00278646	0.002551	0.00262556
Ar0444	3- hydroxypalmitoyl-(acyl-carrier-protein) dehydratase (3hpalmACP)	3hpalmACP[c] -> h2o[c] + tpalm2eACP[c]	Fatty acid biosynthesis	0.00302199	0.00311038	0	0	1.79723e-06	1.94905e-06	7.54839e-06	7.79505e-06	1.31797e-05	1.36413e-05	1.89309e-05	1.94876e-05	7.57235e-05	7.79505e-05	0.000189309	0.000194876	0.000757355	0.000779505	0.0013254	0.00136413	0.00189345	0.00194876	0.00246149	0.00253339	0.00246149	0.00253339	0.00301995	0.00310828	0.00286371	0.00294737	0.00270735	0.00278646	0.002551	0.00262556
Ar0445	enoyl-(acyl-carrier-protein) reductase (NADPH)	h[c] + nadph[c] + tpalm2eACP[c] -> nadp[c] + palmACP[c]	Fatty acid biosynthesis	0.00302199	0.00311038	0	0	1.79723e-06	1.94905e-06	7.54839e-06	7.79505e-06	1.31797e-05	1.36413e-05	1.89309e-05	1.94876e-05	7.57235e-05	7.79505e-05	0.000189309	0.000194876	0.000757355	0.000779505	0.0013254	0.00136413	0.00189345	0.00194876	0.00246149	0.00253339	0.00246149	0.00253339	0.00301995	0.00310828	0.00286371	0.00294737	0.00270735	0.00278646	0.002551	0.00262556
Ar0446	3-oxoacyl-(acyl-carrier-protein) synthase (palmACP)	h[c] + malACP[c] + palmACP[c] -> co2[c] + ACP[c] + 3ooctdACP[c]	Fatty acid biosynthesis	0.0015591	0.00155916	0	0	9.27227e-07	9.77016e-07	3.89435e-06	3.90748e-06	6.79967e-06	6.8381e-06	9.76679e-06	9.76871e-06	3.90672e-05	3.90748e-05	9.76679e-05	9.76871e-05	0.000390734	0.000390748	0.000683799	0.00068381	0.000976865	0.000976871	0.00126993	0.00126993	0.00126993	0.00126993	0.00155805	0.00155811	0.00147744	0.00147745	0.00139677	0.00139679	0.00131611	0.00131613
Ar0447	3-oxoacyl-(acyl-carrier protein) reductase 2 (3ooctdACP)	h[c] + nadph[c] + 3ooctdACP[c] <=> nadp[c] + 3hoctaACP[c]	Fatty acid biosynthesis	0.0015591	0.00155916	0	0	9.27227e-07	9.77016e-07	3.89435e-06	3.90748e-06	6.79967e-06	6.8381e-06	9.76679e-06	9.76871e-06	3.90672e-05	3.90748e-05	9.76679e-05	9.76871e-05	0.000390734	0.000390748	0.000683799	0.00068381	0.000976865	0.000976871	0.00126993	0.00126993	0.00126993	0.00126993	0.00155805	0.00155811	0.00147744	0.00147745	0.00139677	0.00139679	0.00131611	0.00131613
Ar0448	3- hydroxypalmitoyl-(acyl-carrier-protein) dehydratase (3hoctaACP)	3hoctaACP[c] -> h2o[c] + toctd2eACP[c]	Fatty acid biosynthesis	0.0015591	0.00155916	0	0	9.27227e-07	9.77016e-07	3.89435e-06	3.90748e-06	6.79967e-06	6.8381e-06	9.76679e-06	9.76871e-06	3.90672e-05	3.90748e-05	9.76679e-05	9.76871e-05	0.000390734	0.000390748	0.000683799	0.00068381	0.000976865	0.000976871	0.00126993	0.00126993	0.00126993	0.00126993	0.00155805	0.00155811	0.00147744	0.00147745	0.00139677	0.00139679	0.00131611	0.00131613
[truncated: 649 more rows]
