# Supplementary material for: An Improved Genome-Scale Metabolic Model of Arthrospira platensis C1 (iAK888) and Its Application in Glycogen Overproduction
Source: Metabolites. 2018 Nov 26;8(4):84. doi: 10.3390/metabo8040084 (PMC6315860; doi:10.3390/metabo8040084)
Supplement: Supplementary file 1 [file metabolites-08-00084-s001.zip › metabolites-384075-revised-suppl/Supplements/Supplementary File 13.xlsx]

## Sheet: FBA
Rxn name	Rxn description	Formula	Gene-reaction association	Sub for cal reporter pathway	SO4 uptake rate = 0.00394422201998168	SO4 uptake rate = 0	SO4 uptake rate = 0.0001	SO4 uptake rate = 0.0005	SO4 uptake rate = 0.001	SO4 uptake rate = 0.0015	SO4 uptake rate = 0.002	SO4 uptake rate = 0.0025	SO4 uptake rate = 0.003	SO4 uptake rate = 0.0035	SO4 uptake rate = 0.004	SO4 uptake rate = 0.0045	SO4 uptake rate = 0.005	SO4 uptake rate = 0.0055
Ar0001	glucokinase1	aglcD[c] + atp[c] -> ag6p[c] + adp[c] + h[c]	SPLC1_S271400 or SPLC1_S031020 or SPLC1_S206600	Glycolysis/Gluconeogenesis	0	0.954653	0	0	0	0	0	0	0	0	0	0	0	0
Ar0002	glucokinase2	atp[c] + bglcD[c] -> adp[c] + h[c] + bg6p[c]	SPLC1_S271400 or SPLC1_S031020 or SPLC1_S206600	Glycolysis/Gluconeogenesis	0	0	0	0	0	0	0	0	0	0	0	0	0	0
Ar0003	glucose-6-phosphate isomerase (ag6p)	ag6p[c] <=> f6p[c]	SPLC1_S100740	Glycolysis/Gluconeogenesis	-0.0352961	-0.165815	-0.159949	-0.136485	-0.107155	-0.0778251	-0.0484951	-0.022372	-0.0268464	-0.0313209	-0.0352961	-0.0352961	-0.0352961	-0.0352961
Ar0004	glucose-6-phosphate isomerase (f6p)	bg6p[c] <=> f6p[c]	SPLC1_S100740	Glycolysis/Gluconeogenesis	0	0	0	0	0	0	0	0	0	0	0	0	0	0
Ar0005	glucose-6-phosphate isomerase (g6p)	ag6p[c] <=> bg6p[c]	SPLC1_S100740	Glycolysis/Gluconeogenesis	0	0	0	0	0	0	0	0	0	0	0	0	0	0
Ar0006	phosphoglucomutase (g6p)	bg6p[c] <=> ag1p[c]	SPLC1_S541610	Glycolysis/Gluconeogenesis	0	0	0	0	0	0	0	0	0	0	0	0	0	0
Ar0007	phosphoglucomutase (ag1p)	ag1p[c] <=> ag6p[c]	SPLC1_S541610	Glycolysis/Gluconeogenesis	-0.0195687	-1.12047	-0.15955	-0.134491	-0.103168	-0.0718439	-0.0405203	-0.0124034	-0.0148841	-0.0173648	-0.0195687	-0.0195687	-0.0195687	-0.0195687
Ar0008	fructose-1,6-bisphosphatase	fdp[c] + h2o[c] -> f6p[c] + pi[c]	SPLC1_S171210 or SPLC1_S081020	Glycolysis/Gluconeogenesis	0	0	1.22631	1.21524	1.20141	1.18758	1.17375	1.16312	1.18309	1.20382	1.22166	1.22166	1.22166	1.22166
Ar0009	phosphofructokinase (atp)	atp[c] + f6p[c] -> adp[c] + h[c] + fdp[c]	SPLC1_S541540 or SPLC1_S040060	Glycolysis/Gluconeogenesis	0	0	0	0	0	0	0	0	0	0	0	0	0	0
Ar0010	phosphofructokinase (ctp)	f6p[c] + ctp[c] -> h[c] + fdp[c] + cdp[c]	SPLC1_S541540 or SPLC1_S040060	Glycolysis/Gluconeogenesis	0	0	0	0	0	0	0	0	0	0	0	0	0	0
Ar0011	phosphofructokinase (utp)	f6p[c] + utp[c] -> h[c] + fdp[c] + udp[c]	SPLC1_S541540 or SPLC1_S040060	Glycolysis/Gluconeogenesis	0	0	0	0	0	0	0	0	0	0	0	0	0	0
Ar0012	phosphofructokinase (itp)	f6p[c] + itp[c] -> h[c] + fdp[c] + idp[c]	SPLC1_S541540 or SPLC1_S040060	Glycolysis/Gluconeogenesis	0	0	0	0	0	0	0	0	0	0	0	0	0	0
Ar0013	fructose-1,6-bisphosphate aldolase class II	fdp[c] <=> dhap[c] + g3p[c]	SPLC1_S300220	Glycolysis/Gluconeogenesis	0	0	-1.22631	-1.21524	-1.20141	-1.18758	-1.17375	-1.16312	-1.18309	-1.20382	-1.22166	-1.22166	-1.22166	-1.22166
Ar0014	fructose-1,6-bisphosphate aldolase class II (s17bp)	dhap[c] + e4p[c] -> s17bp[c]	SPLC1_S300220	Glycolysis/Gluconeogenesis	1.22166	1.22907	0	0	0	0	0	0	0	0	0	0	0	0
Ar0015	triosephosphate isomerase	g3p[c] <=> dhap[c]	SPLC1_S500480	Glycolysis/Gluconeogenesis	1.22352	1.22907	1.22636	1.21548	1.20188	1.18829	1.17469	1.1643	1.18451	1.20547	1.22352	1.22352	1.22352	1.22352
Ar0016	glyceraldehyde 3-phosphate dehydrogenase 1 (NAD+)	pi[c] + g3p[c] + nad[c] <=> h[c] + 13dpg[c] + nadh[c]	SPLC1_S532100 or SPLC1_S040050	Glycolysis/Gluconeogenesis	-3.0236	-2.98978	-2.98238	-2.9528	-2.91582	-2.87884	-2.84186	-2.8113	-2.84193	-2.87444	-2.90189	-2.90189	-2.90189	-2.90189
Ar0017	phosphoglycerate mutase (rxn 1)	3pg[c] <=> 2pg[c]	SPLC1_S531410	Glycolysis/Gluconeogenesis	0.396202	0.2	0.206992	0.234959	0.269918	0.304876	0.339835	0.36838	0.335731	0.303457	0.274497	0.274497	0.274497	0.274497
Ar0019	enolase	2pg[c] <=> h2o[c] + pep[c]	SPLC1_S051390	Glycolysis/Gluconeogenesis	0.396202	0.2	0.206992	0.234959	0.269918	0.304876	0.339835	0.36838	0.335731	0.303457	0.274497	0.274497	0.274497	0.274497
Ar0020	pyruvate kinase 1	adp[c] + h[c] + pep[c] -> atp[c] + pyr[c]	SPLC1_S540980 or SPLC1_S090300	Glycolysis/Gluconeogenesis	0.258163	0.2	0.20346	0.217299	0.234597	0.251896	0.269194	0.280079	0.229769	0.180966	0.136459	0.136459	0.136459	0.136459
Ar0021	aldose 1-epimerase	aglcD[c] <=> bglcD[c]	SPLC1_S300250	Glycolysis/Gluconeogenesis	0	-0.954653	0	0	0	0	0	0	0	0	0	0	0	0
Ar0022	pyruvate dehydrogenase complexes rxn1 (pdhA pdhB)	4 h[c] + pyr[c] + thmpp[c] -> co2[c] + 2hThPP[c]	SPLC1_S101190 and SPLC1_S271360	Glycolysis/Gluconeogenesis	0.0197415	0	0.000500516	0.00250258	0.00500516	0.00750774	0.0100103	0.0125129	0.0150155	0.0175181	0.0197415	0.0197415	0.0197415	0.0197415
Ar0023	pyruvate dehydrogenase complexes rxn2 (pdhA pdhB)	2hThPP[c] + lpam[c] <=> 3 h[c] + thmpp[c] + adhlam[c]	SPLC1_S101190 and SPLC1_S271360	Glycolysis/Gluconeogenesis	0	0	0	0	0	0	0	0	0	0	0	0	0	0
Ar0024	pyruvate dehydrogenase complexes (pdhC)	accoa[c] + dhlam[c] <=> adhlam[c] + coa[c]	SPLC1_S370780	Glycolysis/Gluconeogenesis	0	0	0	0	0	0	0	0	0	0	0	0	0	0
Ar0025	pyruvate dehydrogenase complexes (pdhD)	nad[c] + dhlam[c] <=> h[c] + nadh[c] + lpam[c]	SPLC1_S520390 or SPLC1_S011350	Glycolysis/Gluconeogenesis	0	0	0	0	0	0	0	0	0	0	0	0	0	0
Ar0026	citrate synthase	h2o[c] + accoa[c] + oaa[c] -> h[c] + coa[c] + cit[c]	SPLC1_S081920	Tricarboxylic Acid Cycle (TCA cycle) / Citric Acid Cycle	0.0454807	0	0.0011531	0.00576549	0.011531	0.0172965	0.023062	0.0288274	0.0345929	0.0403584	0.0454807	0.0454807	0.0454807	0.0454807
Ar0027	aconitate hydratase (cit)	cit[c] <=> h2o[c] + aconC[c]	SPLC1_S520200	Tricarboxylic Acid Cycle (TCA cycle) / Citric Acid Cycle	0.0454807	0	0.0011531	0.00576549	0.011531	0.0172965	0.023062	0.0288274	0.0345929	0.0403584	0.0454807	0.0454807	0.0454807	0.0454807
Ar0028	aconitate hydratase (icit)	h2o[c] + aconC[c] <=> icit[c]	SPLC1_S520200	Tricarboxylic Acid Cycle (TCA cycle) / Citric Acid Cycle	0.0454807	0	0.0011531	0.00576549	0.011531	0.0172965	0.023062	0.0288274	0.0345929	0.0403584	0.0454807	0.0454807	0.0454807	0.0454807
Ar0029	isocitrate dehydrogenase (NADP)	icit[c] + nadp[c] -> co2[c] + nadph[c] + akg[c]	SPLC1_S040940	Tricarboxylic Acid Cycle (TCA cycle) / Citric Acid Cycle	0.0454807	0	0.0011531	0.00576549	0.011531	0.0172965	0.023062	0.0288274	0.0345929	0.0403584	0.0454807	0.0454807	0.0454807	0.0454807
Ar0030	2-oxoglutarate decarboxylase (2-OGDC)	h[c] + akg[c] -> co2[c] + sucsal[c]	SPLC1_S530050	Tricarboxylic Acid Cycle (TCA cycle) / Citric Acid Cycle	0	0	0	0	0	0	0	0	0	0	0	0	0	0
Ar0031	succinic semialdehyde dehydrogenase (SSADH)	h2o[c] + nadp[c] + sucsal[c] -> 2 h[c] + nadph[c] + succ[c]	SPLC1_S360470	Tricarboxylic Acid Cycle (TCA cycle) / Citric Acid Cycle	0	0	0	0	0	0	0	0	0	0	0	0	0	0
Ar0032	fumarate hydratase	h2o[c] + fum[c] <=> malS[c]	SPLC1_S532400	Tricarboxylic Acid Cycle (TCA cycle) / Citric Acid Cycle	0.0127395	0	0.000322992	0.00161496	0.00322992	0.00484489	0.00645985	0.00807481	0.00968977	0.0113047	0.0127395	0.0127395	0.0127395	0.0127395
Ar0033	malate dehydrogenase	nad[c] + malS[c] <=> h[c] + nadh[c] + oaa[c]	SPLC1_S532590	Tricarboxylic Acid Cycle (TCA cycle) / Citric Acid Cycle	0.0127395	0	0.000322992	0.00161496	0.00322992	0.00484489	0.00645985	0.00807481	0.00968977	0.0113047	0.0127395	0.0127395	0.0127395	0.0127395
Ar0034	succinyl-CoA synthetase alpha chain	atp[c] + coa[c] + succ[c] <=> adp[c] + pi[c] + succoa[c]	SPLC1_S061030 and SPLC1_S061040	Tricarboxylic Acid Cycle (TCA cycle) / Citric Acid Cycle	0	0	0	0	0	0	0	0	0	0	0	0	0	0
Ar0035	succinate dehydrogenase iron-sulfur protein (fum)	succ[c] + pqn9[k] -> fum[c] + phq9[k]	SPLC1_S500900 or SPLC1_S010700 or SPLC1_S102780	Tricarboxylic Acid Cycle (TCA cycle) / Citric Acid Cycle	0.00255724	0	0	0	0	0	0	0	0	0	0	0	0	0
Ar0036	succinate dehydrogenase iron-sulfur protein (fum)	succ[c] + pqn9[i] -> fum[c] + phq9[i]	SPLC1_S500900 and SPLC1_S010700	Tricarboxylic Acid Cycle (TCA cycle) / Citric Acid Cycle	0	0	6.48351e-05	0.000324175	0.000648351	0.000972526	0.0012967	0.00162088	0.00194505	0.00226923	0.00255724	0.00255724	0.00255724	0.00255724
Ar0037	succinate dehydrogenase (irreversible)	succ[c] + q8[c] -> fum[c] + q8h2[c]	SPLC1_S500900 and SPLC1_S010700	Tricarboxylic Acid Cycle (TCA cycle) / Citric Acid Cycle	0	0	0	0	0	0	0	0	0	0	0	0	0	0
Ar0038	isocitrate lyase	icit[c] -> succ[c] + glx[c]		Glyoxylate and dicarboxylate metabolism	0	0	0	0	0	0	0	0	0	0	0	0	0	0
Ar0039	malate synthase	h2o[c] + accoa[c] + glx[c] -> h[c] + coa[c] + malS[c]		Glyoxylate and dicarboxylate metabolism	0	0	0	0	0	0	0	0	0	0	0	0	0	0
Ar0040	phosphoglycolate phosphatase	h2o[c] + 2pglyc[c] -> pi[c] + glyclt[c]	SPLC1_S011340 or SPLC1_S420400 or SPLC1_S131000 or SPLC1_S130020	Glyoxylate and dicarboxylate metabolism	0	0	0	0	0	0	0	0	0	0	0	0	0	0
Ar0041	glycolate oxidase	glyclt[c] + o2[c] -> glx[c] + h2o2[c]	SPLC1_S203790 or SPLC1_S102940 or SPLC1_S102930	Glyoxylate and dicarboxylate metabolism	0	0	0	0	0	0	0	0	0	0	0	0	0	0
Ar0042	glycolate dehydrogenase	nad[c] + glyclt[c] -> h[c] + nadh[c] + glx[c]	SPLC1_S033640	Glyoxylate and dicarboxylate metabolism	0	0	0	0	0	0	0	0	0	0	0	0	0	0
Ar0043	transaldolase (g3p)	g3p[c] + s7p[c] <=> f6p[c] + e4p[c]	SPLC1_S040080 or SPLC1_S060690	Pentose phosphate pathway	0.651908	0.697445	-0.532586	-0.536409	-0.541187	-0.545966	-0.550745	-0.555523	-0.560302	-0.565457	-0.569751	-0.569751	-0.569751	-0.569751
Ar0044	glucose-6-phosphate 1-dehydrogenase	bg6p[c] + nadp[c] -> h[c] + nadph[c] + 6pgl[c]	SPLC1_S171200 and SPLC1_S171190	Pentose phosphate pathway	0	0	0	0	0	0	0	0	0	0	0	0	0	0
Ar0045	6-phosphogluconolactonase (6pgl)	h2o[c] + 6pgl[c] -> h[c] + 6pgc[c]	SPLC1_S260440	Pentose phosphate pathway	0	0	0	0	0	0	0	0	0	0	0	0	0	0
Ar0046	6-phosphogluconate dehydrogenase, decarboxylating	nadp[c] + 6pgc[c] -> co2[c] + nadph[c] + ru5pD[c]	SPLC1_S590360	Pentose phosphate pathway	0	0	0	0	0	0	0	0	0	0	0	0	0	0
Ar0047	pentose-5-phosphate-3-epimerase	ru5pD[c] <=> xu5pD[c]	SPLC1_S511270	Pentose phosphate pathway	-1.14937	-1.06326	-1.06234	-1.05864	-1.05402	-1.0494	-1.04478	-1.04016	-1.03554	-1.03167	-1.02766	-1.02766	-1.02766	-1.02766
Ar0048	transketolase (r5p)	xu5pD[c] + r5p[c] <=> g3p[c] + s7p[c]	SPLC1_S060670 or SPLC1_S041400 or SPLC1_S430310	Pentose phosphate pathway	-0.569751	-0.53163	-0.532586	-0.536409	-0.541187	-0.545966	-0.550745	-0.555523	-0.560302	-0.565457	-0.569751	-0.569751	-0.569751	-0.569751
Ar0049	transketolase (f6p)	f6p[c] + g3p[c] <=> e4p[c] + xu5pD[c]	SPLC1_S060670 or SPLC1_S041400 or SPLC1_S430310	Pentose phosphate pathway	0.579617	0.53163	0.532836	0.537659	0.543689	0.549718	0.555747	0.561777	0.567806	0.574212	0.579617	0.579617	0.579617	0.579617
Ar0050	ribose 5-phosphate isomerase A	r5p[c] <=> ru5pD[c]	SPLC1_S081580	Pentose phosphate pathway	0.560531	0.53163	0.532352	0.53524	0.53885	0.54246	0.54607	0.54968	0.55329	0.557276	0.560531	0.560531	0.560531	0.560531
Ar0051	ribokinase	atp[c] + ribD[c] -> adp[c] + h[c] + r5p[c]	SPLC1_S500190	Pentose phosphate pathway	7.3789e-05	0	1.87081e-06	9.35407e-06	1.87081e-05	2.80622e-05	3.74163e-05	4.67703e-05	5.61244e-05	6.54785e-05	7.3789e-05	7.3789e-05	7.3789e-05	7.3789e-05
Ar0052	phosphoglucomutase (r1p)	r1p[c] <=> 2 h[c] + r5p[c]	SPLC1_S541270	Pentose phosphate pathway	0	0	0	0	0	0	0	0	0	0	0	0	0	0
Ar0053	ribose-phosphate pyrophosphokinase	atp[c] + r5p[c] <=> h[c] + prpp[c] + amp[c]	SPLC1_S208290	Pentose phosphate pathway	0.00929313	0	0.000235614	0.00117807	0.00235614	0.00353421	0.00471228	0.00589034	0.00706841	0.00824648	0.00929313	0.00929313	0.00929313	0.00929313
Ar0054	phosphoketolase	pi[c] + xu5pD[c] -> h2o[c] + g3p[c] + actp[c]	SPLC1_S271390	Pentose phosphate pathway	0	0	0.00308564	0.0154282	0.0308564	0.0462846	0.0617128	0.077141	0.0925692	0.107997	0.121704	0.121704	0.121704	0.121704
Ar0055	deoxyribose-phosphate aldolase	g3p[c] + acald[c] <=> 2dr5p[c]	SPLC1_S200570	Pentose phosphate pathway	0	0	0	0	0	0	0	0	0	0	0	0	0	0
Ar0056	Deoxyribokinase	adp[c] + h[c] + 2dr5p[c] <=> atp[c] + Deoxrib[c]	SPLC1_S500190	Pentose phosphate pathway	0	0	0	0	0	0	0	0	0	0	0	0	0	0
Ar0057	fructose-6-phosphate phosphoketolase	f6p[c] + pi[c] -> h2o[c] + e4p[c] + actp[c]	SPLC1_S271390	Carbon fixation in photosynthetic organisms	0	0	0	0	0	0	0	0	0	0	0	0	0	0
Ar0058	phosphoenolpyruvate carboxylase	pep[c] + hco3[c] -> pi[c] + oaa[c]	SPLC1_S102200	Carbon fixation in photosynthetic organisms	0	0	0	0	0	0	0	0	0	0	0	0	0	0
Ar0059	phosphoribulokinase	atp[c] + ru5pD[c] -> adp[c] + h[c] + 15pdribu[c]	SPLC1_S501440	Carbon fixation in photosynthetic organisms	1.7099	1.59489	1.59469	1.59388	1.59287	1.59186	1.59085	1.58984	1.58883	1.58895	1.58819	1.58819	1.58819	1.58819
Ar0060	fructose-1,6-sedoheptulose-1,7-bisphosphatase	h2o[c] + s17bp[c] -> pi[c] + s7p[c]	SPLC1_S081020	Carbon fixation in photosynthetic organisms	1.22166	1.22907	0	0	0	0	0	0	0	0	0	0	0	0
Ar0061	phosphoglycerate-kinase	atp[c] + 3pg[c] <=> adp[c] + 13dpg[c]	SPLC1_S600190	Carbon fixation in photosynthetic organisms	3.0236	2.98978	2.98238	2.9528	2.91582	2.87884	2.84186	2.8113	2.84193	2.87444	2.90189	2.90189	2.90189	2.90189
Ar0062	ribulose 1,5-bisphosphate transport	15pdribu[c] -> 15pdribu[a]		Carbon fixation in photosynthetic organisms	1.7099	1.59489	1.59469	1.59388	1.59287	1.59186	1.59085	1.58984	1.58883	1.58895	1.58819	1.58819	1.58819	1.58819
Ar0063	3-Phospho-D-glycerate transport (b)	3pg[a] -> 3pg[c]		Carbon fixation in photosynthetic organisms	3.4198	3.18978	3.18937	3.18776	3.18574	3.18372	3.1817	3.17968	3.17766	3.1779	3.17639	3.17639	3.17639	3.17639
Ar0064	RuBisCO including a forced photorespiration rate of 3 %	15pdribu[a] + 0.97 co2[a] + 0.97 h2o[a] + 0.03 o2[a] -> 1.97 3pg[a]	SPLC1_S240060 and SPLC1_S240080	Carbon fixation in photosynthetic organisms	0	0	0	0	0	0	0	0	0	0	0	0	0	0
Ar0065	ribulose 1,5-bisphosphate carboxylaseoxygenase large and small subunit ( RuBisCo)	15pdribu[a] + co2[a] + h2o[a] -> 2 3pg[a] + 2 h[a]	SPLC1_S240060 and SPLC1_S240080	Carbon fixation in photosynthetic organisms	1.7099	1.59489	1.59469	1.59388	1.59287	1.59186	1.59085	1.58984	1.58883	1.58895	1.58819	1.58819	1.58819	1.58819
Ar0066	ribulose 1,5-bisphosphate carboxylaseoxygenase large and small subunit (RuBisCo O2)	15pdribu[a] + o2[a] -> 2 h[c] + 3pg[a] + 2pglyc[a]	SPLC1_S240060 and SPLC1_S240080	Carbon fixation in photosynthetic organisms	0	0	0	0	0	0	0	0	0	0	0	0	0	0
Ar0067	2pglycExCarboxysome	2pglyc[a] -> 2pglyc[c]		Carbon fixation in photosynthetic organisms	0	0	0	0	0	0	0	0	0	0	0	0	0	0
Ar0068	carbon dioxide concentrating mechanism protein	hco3[a] <=> co2[a] + h2o[a]	SPLC1_S220070	Carbon fixation in photosynthetic organisms	1.7099	1.59489	1.59469	1.59388	1.59287	1.59186	1.59085	1.58984	1.58883	1.58895	1.58819	1.58819	1.58819	1.58819
Ar0069	spontaneous hco3	h[a] + hco3[a] <=> h2co3[a]		Carbon fixation in photosynthetic organisms	0	0	0	0	0	0	0	0	0	0	0	0	0	0
Ar0070	Proton transport (b)	h[a] <=> h[c]		Carbon fixation in photosynthetic organisms	3.4198	3.18978	3.18937	3.18776	3.18574	3.18372	3.1817	3.17968	3.17766	3.1779	3.17639	3.17639	3.17639	3.17639
Ar0071	O2ExCarboxysome	o2[c] -> o2[a]		Carbon fixation in photosynthetic organisms	0	0	0	0	0	0	0	0	0	0	0	0	0	0
Ar0072	bicarbonate transport to carboxysome	hco3[c] -> hco3[a]		Carbon fixation in photosynthetic organisms	1.7099	1.59489	1.59469	1.59388	1.59287	1.59186	1.59085	1.58984	1.58883	1.58895	1.58819	1.58819	1.58819	1.58819
Ar0073	bicarbonate transport via Sodium-dependent bicarbonate transporter with inducible high affinity hco3	na1[p] + hco3[p] -> hco3[c] + na1[c]	SPLC1_S370700 or SPLC1_S370690	Carbon fixation in photosynthetic organisms	1.59489	1.59489	1.59489	1.59489	1.59489	1.59489	1.59489	1.59489	1.59489	1.59489	1.59489	1.59489	1.59489	1.59489
Ar0074	CO2 transport (p)	h2o[c] + co2[c] -> h[c] + hco3[c]	(SPLC1_S220110 and SPLC1_S220120 and SPLC1_S220130) or (SPLC1_S203670 and SPLC1_S203680 and SPLC1_S203690)	Carbon fixation in photosynthetic organisms	0.149914	0	0.00068294	0.0034147	0.0068294	0.0102441	0.0136588	0.0170735	0.0204882	0.0250327	0.0282099	0.0282099	0.0282099	0.0282099
Ar0075	malic enzyme	nadp[c] + malS[c] -> pyr[c] + co2[c] + nadph[c]	SPLC1_S171090	Pyruvate Metabolism	0	0	0	0	0	0	0	0	0	0	0	0	0	0
Ar0076	formate C-acetyltransferase	pyr[c] + coa[c] <=> accoa[c] + for[c]	SPLC1_S201260	Pyruvate Metabolism	-0.000330374	0	-8.37615e-06	-4.18807e-05	-8.37615e-05	-0.000125642	-0.000167523	-0.000209404	-0.000251284	-0.000293165	-0.000330374	-0.000330374	-0.000330374	-0.000330374
Ar0077	acetate kinase	atp[c] + ac[c] <=> adp[c] + actp[c]	SPLC1_S271370	Pyruvate Metabolism	0	0	-0.00308564	-0.0154282	-0.0308564	-0.0462846	-0.0617128	-0.077141	-0.0925692	-0.107997	-0.121704	-0.121704	-0.121704	-0.121704
Ar0078	acetaldehyde dehydrogenase	h[c] + nadh[c] + accoa[c] <=> nad[c] + coa[c] + acald[c]	SPLC1_S230880 or SPLC1_S540570	Pyruvate Metabolism	0	0	0	0	0	0	0	0	0	0	0	0	0	0
Ar0079	NAD oxidoreductase (Ethanol)	h[c] + nadh[c] + acald[c] <=> nad[c] + etoh[c]	SPLC1_S230870 or SPLC1_S541200 or SPLC1_S230880 or SPLC1_S540570	Pyruvate Metabolism	0	0	0	0	0	0	0	0	0	0	0	0	0	0
Ar0080	phosphotransacetylase	pi[c] + accoa[c] <=> coa[c] + actp[c]	SPLC1_S100750	Pyruvate Metabolism	0	0	0	0	0	0	0	0	0	0	0	0	0	0
Ar0081	acylphosphatase	h2o[c] + actp[c] -> h[c] + pi[c] + ac[c]	SPLC1_S530140	Pyruvate Metabolism	0	0	0	0	0	0	0	0	0	0	0	0	0	0
Ar0082	pyruvate synthase	pyr[c] + coa[c] + 2 oxifer[c] -> h[c] + co2[c] + accoa[c] + 2 redfer[c]	SPLC1_S300830	Pyruvate Metabolism	0.121704	0	0	0	0	0	0	0	0	0	0	0	0	0
Ar0083	phosphoenolpyruvate synthase	atp[c] + h2o[c] + pyr[c] -> 2 h[c] + pi[c] + pep[c] + amp[c]	SPLC1_S100810 or SPLC1_S380230 or SPLC1_S520530 or SPLC1_S520540	Pyruvate Metabolism	0	0	0	0	0	0	0	0	0	0	0	0	0	0
Ar0084	Phosphoenolpyruvate carboxykinase (ATP)	adp[c] + pep[c] + co2[c] -> atp[c] + oaa[c]	SPLC1_S040950	Pyruvate Metabolism	0.0998092	0	0.0025628	0.012814	0.025628	0.0384419	0.0512559	0.0640699	0.0768839	0.0885681	0.0998092	0.0998092	0.0998092	0.0998092
Ar0085	acetyl-coenzyme A synthetase CoA ligase (AMP-forming)	atp[c] + coa[c] + ac[c] -> accoa[c] + amp[c] + ppi[c]	SPLC1_S270130	Pyruvate Metabolism	0.00367952	0	0.00317893	0.0158946	0.0317893	0.0476839	0.0635786	0.0794732	0.0953678	0.111262	0.125384	0.125384	0.125384	0.125384
Ar0086	aldehyde dehydrogenase	h2o[c] + nad[c] + acald[c] -> 2 h[c] + nadh[c] + ac[c]	SPLC1_S203470	Pyruvate Metabolism	0	0	0	0	0	0	0	0	0	0	0	0	0	0
Ar0087	2-hydroxyaciddehydrogenase	nad[c] + lacL[c] <=> h[c] + nadh[c] + pyr[c]	SPLC1_S051380	Pyruvate Metabolism	0	-0.1	-0.1	-0.1	-0.1	-0.1	-0.1	-0.0935863	-0.0259776	0	0	0	0	0
Ar0088	Metallo-beta-lactamase superfamily proteinMonooxygenase, flavin-binding family	h2o[c] + lgtS[c] -> h[c] + redgthrd[c] + lacD[c]	SPLC1_S030220	Pyruvate Metabolism	0	0	0	0	0	0	0	0	0	0	0	0	0	0
Ar0089	lactoylglutathione lyase	redgthrd[c] + mthgxl[c] <=> lgtS[c]	SPLC1_S560210	Pyruvate Metabolism	0	0	0	0	0	0	0	0	0	0	0	0	0	0
Ar0090	NAD oxidoreductase (Glycerol)	nad[c] + glyc[c] <=> h[c] + nadh[c] + glycdh[c]	SPLC1_S230870 or SPLC1_S541200 or SPLC1_S230880 or SPLC1_S540570	Pyruvate Metabolism	0	0	0	0	0	0	0	0	0	0	0	0	0	0
Ar0091	aldehyde dehydrogenase	h2o[c] + nad[c] + glycdh[c] <=> 2 h[c] + nadh[c] + glycR[c]	SPLC1_S203470	Pyruvate Metabolism	0	0	0	0	0	0	0	0	0	0	0	0	0	0
Ar0092	acetyl coenzyme A acetyltransferase	2 accoa[c] <=> coa[c] + aacoa[c]	SPLC1_S230640	Pyruvate Metabolism	0	0	0	0	0	0	0	0	0	0	0	0	0	0
Ar0093	acetoacetyl-CoA reductase	aacoa[c] + nadph[c] + h[c] <=> 3hyCoa[c] + nadp[c]	SPLC1_S230650	Polyhydroxyalkanoates (PHAs) synthesis	0	0	0	0	0	0	0	0	0	0	0	0	0	0
Ar0094	type III PHA synthase	3hyCoa[c] <=> scl_PHA[c] + coa[c]	SPLC1_S100130 and SPLC1_S100140	Polyhydroxyalkanoates (PHAs) synthesis	0	0	0	0	0	0	0	0	0	0	0	0	0	0
Ar0095	mannose-6-phosphate isomerase	man6p[c] <=> f6p[c]	SPLC1_S270410 or SPLC1_S203320	Fructose and mannose metabolism	0	0	0	0	0	0	0	0	0	0	0	0	0	0
Ar0096	fructokinase	atp[c] + fru[c] -> adp[c] + h[c] + f6p[c]	SPLC1_S542700 or SPLC1_S103240	Fructose and mannose metabolism	0	0	0	0	0	0	0	0	0	0	0	0	0	0
Ar0097	phosphomannomutase	man1p[c] <=> man6p[c]	SPLC1_S033300 or SPLC1_S590520	Fructose and mannose metabolism	0	0	0	0	0	0	0	0	0	0	0	0	0	0
Ar0098	mannose-1-phosphate guanyltransferase	h[c] + man1p[c] + gtp[c] -> ppi[c] + gdpmann[c]	SPLC1_S171370 or SPLC1_S033300 or SPLC1_S102160	Fructose and mannose metabolism	0	0	0	0	0	0	0	0	0	0	0	0	0	0
Ar0099	GDP-D-mannose dehydratase	gdpmann[c] -> h2o[c] + gdpddman[c]	SPLC1_S032070 or SPLC1_S040290	Fructose and mannose metabolism	0	0	0	0	0	0	0	0	0	0	0	0	0	0
Ar0100	3-beta hydroxysteroid dehydrogenaseisomerase	h[c] + nadph[c] + gdpddman[c] -> nadp[c] + gdpfuc[c]	SPLC1_S032080	Fructose and mannose metabolism	0	0	0	0	0	0	0	0	0	0	0	0	0	0
Ar0101	UTP-glucose-1-phosphate uridylyltransferase	h[c] + ag1p[c] + utp[c] <=> ppi[c] + udpg[c]	SPLC1_S208420	Starch and sucrose metabolism	0.00149477	0.954653	3.78978e-05	0.000189489	0.000378978	0.000568467	0.000757956	0.000947445	0.00113693	0.00132642	0.00149477	0.00149477	0.00149477	0.00149477
Ar0102	UDP-glucose dehydrogenase	h2o[c] + 2 nad[c] + udpg[c] -> 3 h[c] + 2 nadh[c] + udpglcur[c]	SPLC1_S430100	Starch and sucrose metabolism	0	0	0	0	0	0	0	0	0	0	0	0	0	0
Ar0103	UDP-glucuronic acid epimerase	3 h[c] + udpglcur[c] <=> udpgalc[c]	SPLC1_S500600	Starch and sucrose metabolism	0	0	0	0	0	0	0	0	0	0	0	0	0	0
Ar0104	UDP-glucuronate decarboxylase	3 h[c] + udpglcur[c] -> co2[c] + udpxyl[c]	SPLC1_S430110	Starch and sucrose metabolism	0	0	0	0	0	0	0	0	0	0	0	0	0	0
Ar0105	sucrose synthase	fru[c] + udpg[c] -> h[c] + udp[c] + sucr[c]	SPLC1_S430370	Starch and sucrose metabolism	0	0	0	0	0	0	0	0	0	0	0	0	0	0
Ar0106	Sucrose phosphorylase	pi[c] + sucr[c] <=> ag1p[c] + fru[c]	SPLC1_S061230 or SPLC1_S061240	Starch and sucrose metabolism	0	0	0	0	0	0	0	0	0	0	0	0	0	0
Ar0107	glucose-1-phosphate adenylyltransferase	atp[c] + h[c] + ag1p[c] -> ppi[c] + adpglc[c]	SPLC1_S052060	Starch and sucrose metabolism	0.0180735	0.165815	0.159512	0.134302	0.102788	0.0712753	0.0397621	0.0114557	0.0137469	0.016038	0.0180735	0.0180735	0.0180735	0.0180735
Ar0108	glycogen synthase	adpglc[c] -> adp[c] + 14glucanAmylose[c]	SPLC1_S310420 or SPLC1_S200440	Starch and sucrose metabolism	0.0180735	0.165815	0.159512	0.134302	0.102788	0.0712753	0.0397621	0.0114557	0.0137469	0.016038	0.0180735	0.0180735	0.0180735	0.0180735
Ar0109	1,4-alpha-glucan branching enzyme	14glucanAmylose[c] -> glycogen[c]	SPLC1_S202380 or SPLC1_S202690	Starch and sucrose metabolism	0.0180735	0.165815	0.159512	0.134302	0.102788	0.0712753	0.0397621	0.0114557	0.0137469	0.016038	0.0180735	0.0180735	0.0180735	0.0180735
Ar0110	gly-branchgly	glycogen[c] -> brangly[c]	SPLC1_S202380	Starch and sucrose metabolism	0	0	0	0	0	0	0	0	0	0	0	0	0	0
Ar0111	glycogen phosphorylase (glycogen)	pi[c] + glycogen[c] -> ag1p[c]	SPLC1_S590350 or SPLC1_S533470	Starch and sucrose metabolism	0	0	0	0	0	0	0	0	0	0	0	0	0	0
Ar0112	glycogen phosphorylase (bran-gly)	pi[c] + brangly[c] -> ag1p[c]	SPLC1_S590350 or SPLC1_S533470	Starch and sucrose metabolism	0	0	0	0	0	0	0	0	0	0	0	0	0	0
Ar0113	glycogen operon protein (treX)	h2o[c] + glycogen[c] -> tre[c]	SPLC1_S170310 or SPLC1_S171440 or SPLC1_S170710 or SPLC1_S170720	Starch and sucrose metabolism	0	0	0	0	0	0	0	0	0	0	0	0	0	0
Ar0114	trehalose synthase	tre[c] <=> malt[c]	SPLC1_S360630 or SPLC1_S100220	Starch and sucrose metabolism	0	0	0	0	0	0	0	0	0	0	0	0	0	0
Ar0115	4-alpha-glucanotransferase	h2o[c] + malt[c] -> 2 aglcD[c]	SPLC1_S208430 or SPLC1_S201370 or SPLC1_S208460	Starch and sucrose metabolism	0	0	0	0	0	0	0	0	0	0	0	0	0	0
Ar0116	alpha-D-glucose-1-phosphate cytidylyltransferase	3 h[c] + ag1p[c] + ctp[c] -> ppi[c] + dcpglu[c]	SPLC1_S510060 or SPLC1_S140020	Starch and sucrose metabolism	0	0	0	0	0	0	0	0	0	0	0	0	0	0
Ar0117	CDP-glucose 4,6-dehydratase	dcpglu[c] -> h2o[c] + dcp4d6d[c]	SPLC1_S140030	Starch and sucrose metabolism	0	0	0	0	0	0	0	0	0	0	0	0	0	0
Ar0118	UDP-glucose-1,4-beta-glucan glucosyltransferase	udpg[c] -> h[c] + udp[c] + bglycan[c]	SPLC1_S082190	Starch and sucrose metabolism	0	0.954653	0	0	0	0	0	0	0	0	0	0	0	0
Ar0119	glycoside hydrolase	h2o[c] + bglycan[c] -> bglcD[c]	SPLC1_S190160	Starch and sucrose metabolism	0	0.954653	0	0	0	0	0	0	0	0	0	0	0	0
Ar0120	phosphofructokinase (atp)	atp[c] + s7p[c] -> adp[c] + h[c] + s17bp[c]	SPLC1_S541540 or SPLC1_S040060	Starch and sucrose metabolism	0	0	0	0	0	0	0	0	0	0	0	0	0	0
Ar0121	alpha-alpha-trehalose-phosphate synthase (UDP-forming)	ag6p[c] + udpg[c] -> h[c] + udp[c] + tre6p[c]	SPLC1_S540710	Starch and sucrose metabolism	0	0	0	0	0	0	0	0	0	0	0	0	0	0
Ar0122	N-Acetyl-D-glucosamine 6-phosphate 2-epimerase	2 h[c] + acgam6p[c] <=> ManNAc6p[c]	SPLC1_S300520	Amino sugar and nucleotide sugar metabolism	8.60911e-09	0	2.18272e-10	1.09136e-09	2.18272e-09	3.27407e-09	4.36543e-09	5.45679e-09	6.54815e-09	7.6395e-09	8.60911e-09	8.60911e-09	8.60911e-09	8.60911e-09
Ar0123	glucosamine-fructose-6-phosphate aminotransferase	f6p[c] + glnL[c] -> gluL[c] + gam6p[c]	SPLC1_S102850	Amino sugar and nucleotide sugar metabolism	0.0369951	0	0.000937957	0.00468978	0.00937957	0.0140694	0.0187591	0.0234489	0.0281387	0.0328285	0.0369951	0.0369951	0.0369951	0.0369951
Ar0124	Phosphoglucomutase (gam6p)	gam6p[c] -> gam1p[c]	SPLC1_S241000	Amino sugar and nucleotide sugar metabolism	0.0369951	0	0.000937956	0.00468978	0.00937956	0.0140693	0.0187591	0.0234489	0.0281387	0.0328285	0.0369951	0.0369951	0.0369951	0.0369951
Ar0125	UDP-N-acetylglucosamine pyrophosphorylase (gam1p)	accoa[c] + gam1p[c] -> h[c] + coa[c] + acgam1p[c]	SPLC1_S260640	Amino sugar and nucleotide sugar metabolism	0.0369951	0	0.000937956	0.00468978	0.00937956	0.0140693	0.0187591	0.0234489	0.0281387	0.0328285	0.0369951	0.0369951	0.0369951	0.0369951
Ar0126	UDP-N-acetylglucosamine pyrophosphorylase (acgam1p)	h[c] + utp[c] + acgam1p[c] -> ppi[c] + uacgam[c]	SPLC1_S260640	Amino sugar and nucleotide sugar metabolism	0.0369951	0	0.000937956	0.00468978	0.00937956	0.0140693	0.0187591	0.0234489	0.0281387	0.0328285	0.0369951	0.0369951	0.0369951	0.0369951
Ar0127	N-acetyl-glucosamine-6-phosphate	h2o[c] + acgam6p[c] <=> ac[c] + gam6p[c]	SPLC1_S040850	Amino sugar and nucleotide sugar metabolism	-8.60916e-09	0	-2.18279e-10	-1.09139e-09	-2.18267e-09	-3.27407e-09	-4.36546e-09	-5.45674e-09	-6.54813e-09	-7.63953e-09	-8.60916e-09	-8.60916e-09	-8.60916e-09	-8.60916e-09
Ar0128	N-acetylmuramic acid 6-phosphate etherase	h2o[c] + MurNAc6p[c] <=> 3 h[c] + lacD[c] + acgam6p[c]	SPLC1_S550330	Amino sugar and nucleotide sugar metabolism	0	0	0	0	0	0	0	0	0	0	0	0	0	0
Ar0129	UDP-N-acetylglucosamine 2-epimerase	uacgam[c] <=> uacmam[c]	SPLC1_S209000	Amino sugar and nucleotide sugar metabolism	0	0	0	0	0	0	0	0	0	0	0	0	0	0
Ar0130	UDP-N-acetylglucosamine 1-carboxyvinyltransferase	pep[c] + uacgam[c] -> pi[c] + uaccg[c]	SPLC1_S530440	Amino sugar and nucleotide sugar metabolism	0.0184975	0	0.000468978	0.00234489	0.00468978	0.00703467	0.00937956	0.0117245	0.0140693	0.0164142	0.0184975	0.0184975	0.0184975	0.0184975
Ar0131	UDP-N-acetylmuramate dehydrogenase (nadph)	h[c] + nadph[c] + uaccg[c] -> nadp[c] + uamr[c]	SPLC1_S532130	Amino sugar and nucleotide sugar metabolism	0.0184975	0	0.000468978	0.00234489	0.00468978	0.00703467	0.00937956	0.0117245	0.0140693	0.0164142	0.0184975	0.0184975	0.0184975	0.0184975
Ar0132	UDP-glucose-hexose-1-phosphate uridylyltransferase	udpg[c] + gal1p[c] <=> ag1p[c] + udpgal[c]	SPLC1_S102320	Amino sugar and nucleotide sugar metabolism	0	0	0	0	0	0	0	0	0	0	0	0	0	0
Ar0133	UDP-glucose 4-epimerase	udpg[c] <=> udpgal[c]	SPLC1_S371170 or SPLC1_S041090 or SPLC1_S030530	Amino sugar and nucleotide sugar metabolism	0.00123004	0	3.11859e-05	0.00015593	0.000311859	0.000467789	0.000623719	0.000779648	0.000935578	0.00109151	0.00123004	0.00123004	0.00123004	0.00123004
Ar0134	acetyl-coenzyme A synthetase Propanoate CoA ligase	coa[c] + propade[c] <=> amp[c] + ppcoa[c]	SPLC1_S270130	Propanoate metabolism	0	0	0	0	0	0	0	0	0	0	0	0	0	0
Ar0135	acetyl-coenzyme A synthetase Propanoate from pyruvate rxn1	ppi[c] + propade[c] -> atp[c] + h[c] + ppa[c]	SPLC1_S270130	Propanoate metabolism	0	0	0	0	0	0	0	0	0	0	0	0	0	0
Ar0136	phosphotransacetylase	coa[c] + ppap[c] <=> pi[c] + ppcoa[c]	SPLC1_S100750	Propanoate metabolism	0	0	0	0	0	0	0	0	0	0	0	0	0	0
Ar0137	acetate kinase	atp[c] + h[c] + ppa[c] -> adp[c] + ppap[c]	SPLC1_S271370	Propanoate metabolism	0	0	0	0	0	0	0	0	0	0	0	0	0	0
Ar0138	formate C-acetyltransferase	for[c] + ppcoa[c] <=> h[c] + coa[c] + 2obut[c]	SPLC1_S201260 or SPLC1_S201250	Propanoate metabolism	0	0	0	0	0	0	0	0	0	0	0	0	0	0
Ar0139	glycerol dehydrogenase	h[c] + nadh[c] + mthgxl[c] <=> nad[c] + lactal[c]	SPLC1_S010350	Propanoate metabolism	0	0	0	0	0	0	0	0	0	0	0	0	0	0
Ar0140	inositol-3-phosphate synthase	ag6p[c] -> 1dmi3p[c]	SPLC1_S031840	Inositol phosphate metabolism	4.54197e-06	0	1.15155e-07	5.75775e-07	1.15155e-06	1.72732e-06	2.3031e-06	2.87887e-06	3.45465e-06	4.03042e-06	4.54197e-06	4.54197e-06	4.54197e-06	4.54197e-06
Ar0141	myo-inositol-1(or 4)-monophosphatase	h2o[c] + 1dmi3p[c] -> pi[c] + inost[c]	SPLC1_S080490	Inositol phosphate metabolism	4.54197e-06	0	1.15155e-07	5.75775e-07	1.15155e-06	1.72732e-06	2.3031e-06	2.87887e-06	3.45465e-06	4.03042e-06	4.54197e-06	4.54197e-06	4.54197e-06	4.54197e-06
Ar0142	PSII R1	P680_PSII[k] + P680[k] + QA_P680[k] -> P680p[k] + QAn_P680[k]	SPLC1_S205370 and SPLC1_S205360 and SPLC1_S590550 and SPLC1_S541690 and SPLC1_S510440 and SPLC1_S501040 and SPLC1_S410810 and SPLC1_S370350 and SPLC1_S270250 and SPLC1_S270240 and SPLC1_S207330 and SPLC1_S205350 and SPLC1_S205340 and SPLC1_S190140 and SPLC1_S170610 and SPLC1_S010320 and SPLC1_S010910 and SPLC1_S010920 and SPLC1_S040420 and SPLC1_S040600 and SPLC1_S040600 and SPLC1_S051460 and SPL…	photosynthesis	10.163	7.08491	7.53128	7.82189	8.18514	8.5484	8.91166	9.28133	9.71219	10.1541	10.5661	10.5701	10.5741	10.5781
Ar0143	PSII R2	h[c] + pqn9[k] + QAn_P680[k] -> QA_P680[k] + PQn_P680[k]	SPLC1_S205370 and SPLC1_S205360 and SPLC1_S590550 and SPLC1_S541690 and SPLC1_S510440 and SPLC1_S501040 and SPLC1_S410810 and SPLC1_S370350 and SPLC1_S270250 and SPLC1_S270240 and SPLC1_S207330 and SPLC1_S205350 and SPLC1_S205340 and SPLC1_S190140 and SPLC1_S170610 and SPLC1_S010320 and SPLC1_S010910 and SPLC1_S010920 and SPLC1_S040420 and SPLC1_S040600 and SPLC1_S040600 and SPLC1_S051460 and SPL…	photosynthesis	0	3.54245	0	0	0	0	0	0	0	0	0	0	0	0
Ar0144	PSII R3	h[c] + QAn_P680[k] + PQn_P680[k] -> phq9[k] + QA_P680[k]	SPLC1_S205370 and SPLC1_S205360 and SPLC1_S590550 and SPLC1_S541690 and SPLC1_S510440 and SPLC1_S501040 and SPLC1_S410810 and SPLC1_S370350 and SPLC1_S270250 and SPLC1_S270240 and SPLC1_S207330 and SPLC1_S205350 and SPLC1_S205340 and SPLC1_S190140 and SPLC1_S170610 and SPLC1_S010320 and SPLC1_S010910 and SPLC1_S010920 and SPLC1_S040420 and SPLC1_S040600 and SPLC1_S040600 and SPLC1_S051460 and SPL…	photosynthesis	0	0	3.49716	3.63178	3.80005	3.96833	4.1366	4.30488	4.47315	4.68706	4.91106	4.91306	4.91506	4.91706
Ar0145	PSII R4	P680p[k] + S0_P680[k] -> P680[k] + S1_P680[k]	SPLC1_S205370 and SPLC1_S205360 and SPLC1_S590550 and SPLC1_S541690 and SPLC1_S510440 and SPLC1_S501040 and SPLC1_S410810 and SPLC1_S370350 and SPLC1_S270250 and SPLC1_S270240 and SPLC1_S207330 and SPLC1_S205350 and SPLC1_S205340 and SPLC1_S190140 and SPLC1_S170610 and SPLC1_S010320 and SPLC1_S010910 and SPLC1_S010920 and SPLC1_S040420 and SPLC1_S040600 and SPLC1_S040600 and SPLC1_S051460 and SPL…	photosynthesis	2.54074	1.77123	1.88282	1.95547	2.04629	2.1371	2.22791	2.32033	2.42805	2.53852	2.64153	2.64253	2.64353	2.64453
Ar0146	PSII R5	P680p[k] + S1_P680[k] -> P680[k] + S2_P680[k]	SPLC1_S205370 and SPLC1_S205360 and SPLC1_S590550 and SPLC1_S541690 and SPLC1_S510440 and SPLC1_S501040 and SPLC1_S410810 and SPLC1_S370350 and SPLC1_S270250 and SPLC1_S270240 and SPLC1_S207330 and SPLC1_S205350 and SPLC1_S205340 and SPLC1_S190140 and SPLC1_S170610 and SPLC1_S010320 and SPLC1_S010910 and SPLC1_S010920 and SPLC1_S040420 and SPLC1_S040600 and SPLC1_S040600 and SPLC1_S051460 and SPL…	photosynthesis	2.54074	1.77123	1.88282	1.95547	2.04629	2.1371	2.22791	2.32033	2.42805	2.53852	2.64153	2.64253	2.64353	2.64453
Ar0147	PSII R6	P680p[k] + S2_P680[k] -> P680[k] + S3_P680[k]	SPLC1_S205370 and SPLC1_S205360 and SPLC1_S590550 and SPLC1_S541690 and SPLC1_S510440 and SPLC1_S501040 and SPLC1_S410810 and SPLC1_S370350 and SPLC1_S270250 and SPLC1_S270240 and SPLC1_S207330 and SPLC1_S205350 and SPLC1_S205340 and SPLC1_S190140 and SPLC1_S170610 and SPLC1_S010320 and SPLC1_S010910 and SPLC1_S010920 and SPLC1_S040420 and SPLC1_S040600 and SPLC1_S040600 and SPLC1_S051460 and SPL…	photosynthesis	2.54074	1.77123	1.88282	1.95547	2.04629	2.1371	2.22791	2.32033	2.42805	2.53852	2.64153	2.64253	2.64353	2.64453
Ar0148	PSII R7	P680p[k] + S3_P680[k] -> P680[k] + S4_P680[k]	SPLC1_S205370 and SPLC1_S205360 and SPLC1_S590550 and SPLC1_S541690 and SPLC1_S510440 and SPLC1_S501040 and SPLC1_S410810 and SPLC1_S370350 and SPLC1_S270250 and SPLC1_S270240 and SPLC1_S207330 and SPLC1_S205350 and SPLC1_S205340 and SPLC1_S190140 and SPLC1_S170610 and SPLC1_S010320 and SPLC1_S010910 and SPLC1_S010920 and SPLC1_S040420 and SPLC1_S040600 and SPLC1_S040600 and SPLC1_S051460 and SPL…	photosynthesis	2.54074	1.77123	1.88282	1.95547	2.04629	2.1371	2.22791	2.32033	2.42805	2.53852	2.64153	2.64253	2.64353	2.64453
Ar0149	PSII R8	S4_P680[k] + 2 h2o[t] -> S0_P680[k] + o2[t] + 4 h[t]	SPLC1_S205370 and SPLC1_S205360 and SPLC1_S590550 and SPLC1_S541690 and SPLC1_S510440 and SPLC1_S501040 and SPLC1_S410810 and SPLC1_S370350 and SPLC1_S270250 and SPLC1_S270240 and SPLC1_S207330 and SPLC1_S205350 and SPLC1_S205340 and SPLC1_S190140 and SPLC1_S170610 and SPLC1_S010320 and SPLC1_S010910 and SPLC1_S010920 and SPLC1_S040420 and SPLC1_S040600 and SPLC1_S040600 and SPLC1_S051460 and SPL…	photosynthesis	2.54074	1.77123	1.88282	1.95547	2.04629	2.1371	2.22791	2.32033	2.42805	2.53852	2.64153	2.64253	2.64353	2.64453
Ar0150	PSII ROS evolution	o2[c] + QAn_P680[k] -> QA_P680[k] + o2s[c]	SPLC1_S205370 and SPLC1_S205360 and SPLC1_S590550 and SPLC1_S541690 and SPLC1_S510440 and SPLC1_S501040 and SPLC1_S410810 and SPLC1_S370350 and SPLC1_S270250 and SPLC1_S270240 and SPLC1_S207330 and SPLC1_S205350 and SPLC1_S205340 and SPLC1_S190140 and SPLC1_S170610 and SPLC1_S010320 and SPLC1_S010910 and SPLC1_S010920 and SPLC1_S040420 and SPLC1_S040600 and SPLC1_S040600 and SPLC1_S051460 and SPL…	photosynthesis	0.744076	0	0.536971	0.558337	0.585044	0.61175	0.638457	0.671578	0.765893	0.77996	0.744003	0.744003	0.744003	0.744003
Ar0151	PSII 9	h[c] + pqn9[k] + QAn_P680[k] -> QA_P680[k] + PQn_P680[k]	SPLC1_S205370 and SPLC1_S205360 and SPLC1_S590550 and SPLC1_S541690 and SPLC1_S510440 and SPLC1_S501040 and SPLC1_S410810 and SPLC1_S370350 and SPLC1_S270250 and SPLC1_S270240 and SPLC1_S207330 and SPLC1_S205350 and SPLC1_S205340 and SPLC1_S190140 and SPLC1_S170610 and SPLC1_S010320 and SPLC1_S010910 and SPLC1_S010920 and SPLC1_S040420 and SPLC1_S040600 and SPLC1_S040600 and SPLC1_S051460 and SPL…	photosynthesis	4.70945	0	3.49716	3.63178	3.80005	3.96833	4.1366	4.30488	4.47315	4.68706	4.91106	4.91306	4.91506	4.91706
Ar0152	PSII 10	h[c] + QAn_P680[k] + PQn_P680[k] -> phq9[k] + QA_P680[k]	SPLC1_S205370 and SPLC1_S205360 and SPLC1_S590550 and SPLC1_S541690 and SPLC1_S510440 and SPLC1_S501040 and SPLC1_S410810 and SPLC1_S370350 and SPLC1_S270250 and SPLC1_S270240 and SPLC1_S207330 and SPLC1_S205350 and SPLC1_S205340 and SPLC1_S190140 and SPLC1_S170610 and SPLC1_S010320 and SPLC1_S010910 and SPLC1_S010920 and SPLC1_S040420 and SPLC1_S040600 and SPLC1_S040600 and SPLC1_S051460 and SPL…	photosynthesis	4.70945	3.54245	0	0	0	0	0	0	0	0	0	0	0	0
Ar0153	PSI R1	oxifer[c] + P700_PSI[k] + P700[k] -> redfer[c] + P700p[k]	SPLC1_S060840 and SPLC1_S060830 and SPLC1_S102790 and SPLC1_S550230 and SPLC1_S532560 and SPLC1_S531530 and SPLC1_S260600 and SPLC1_S531540 and SPLC1_S260530 and SPLC1_S630030 and SPLC1_S260590 and SPLC1_S200280 and SPLC1_S510260	photosynthesis	89.837	17.8319	15.1181	15.5212	16.0252	16.5292	17.0331	17.5435	18.1151	18.7662	19.3943	19.4003	19.4063	19.4123
Ar0154	PSI R2	P700p[k] + redptcy[t] -> P700[k] + oxiptcy[t]	SPLC1_S060840 and SPLC1_S060830 and SPLC1_S102790 and SPLC1_S550230 and SPLC1_S532560 and SPLC1_S531530 and SPLC1_S260600 and SPLC1_S531540 and SPLC1_S260530 and SPLC1_S630030 and SPLC1_S260590 and SPLC1_S200280 and SPLC1_S510260	photosynthesis	89.837	17.8319	15.1181	15.5212	16.0252	16.5292	17.0331	17.5435	18.1151	18.7662	19.3943	19.4003	19.4063	19.4123
Ar0155	PSI R3	o2[c] + P700_PSI[k] + P700[k] -> o2s[c] + P700p[k]	SPLC1_S060840 and SPLC1_S060830 and SPLC1_S102790 and SPLC1_S550230 and SPLC1_S532560 and SPLC1_S531530 and SPLC1_S260600 and SPLC1_S531540 and SPLC1_S260530 and SPLC1_S630030 and SPLC1_S260590 and SPLC1_S200280 and SPLC1_S510260	photosynthesis	0	0	0	0	0	0	0	0	0	0	0	0	0	0
Ar0156	PSI R4	oxiptcy[t] + RRieske_B6[k] -> redptcy[t] + ORieske_B6[k]	SPLC1_S060840 and SPLC1_S060830 and SPLC1_S102790 and SPLC1_S550230 and SPLC1_S532560 and SPLC1_S531530 and SPLC1_S260600 and SPLC1_S531540 and SPLC1_S260530 and SPLC1_S630030 and SPLC1_S260590 and SPLC1_S200280 and SPLC1_S510260	photosynthesis	88.2296	0	0	0	0	0	0	0	0	0	0	0	0	0
Ar0157	PSI R5	8 h[c] + o2[c] + 4 redptcy[t] -> 2 h2o[c] + 4 h[t] + 4 oxiptcy[t]	SPLC1_S060840 and SPLC1_S060830 and SPLC1_S102790 and SPLC1_S550230 and SPLC1_S532560 and SPLC1_S531530 and SPLC1_S260600 and SPLC1_S531540 and SPLC1_S260530 and SPLC1_S630030 and SPLC1_S260590 and SPLC1_S200280 and SPLC1_S510260	photosynthesis	0	0	0	0	0	0	0	0	0	0	0	0	0	0
Ar0158	PSI R7	phq9[k] + 2 oxiptcy[t] -> pqn9[k] + 2 h[t] + 2 redptcy[t]	SPLC1_S060840 and SPLC1_S060830 and SPLC1_S102790 and SPLC1_S550230 and SPLC1_S532560 and SPLC1_S531530 and SPLC1_S260600 and SPLC1_S531540 and SPLC1_S260530 and SPLC1_S630030 and SPLC1_S260590 and SPLC1_S200280 and SPLC1_S510260	photosynthesis	0.803697	8.91596	7.55903	7.76062	8.0126	8.26459	8.51657	8.77176	9.05755	9.38309	9.69716	9.70016	9.70316	9.70616
Ar0159	PSI R8	phq9[k] + ORieske_B6[k] -> h[t] + RRieske_B6[k] + PQH_B6_L[k]	SPLC1_S060840 and SPLC1_S060830 and SPLC1_S102790 and SPLC1_S550230 and SPLC1_S532560 and SPLC1_S531530 and SPLC1_S260600 and SPLC1_S531540 and SPLC1_S260530 and SPLC1_S630030 and SPLC1_S260590 and SPLC1_S200280 and SPLC1_S510260	photosynthesis	88.2296	0	0	0	0	0	0	0	0	0	0	0	0	0
Ar0160	NADPH dehydrogenase cyclic electron flow at PSII	5 h[c] + nadph[c] + pqn9[k] -> nadp[c] + phq9[k] + 4 h[t]	SPLC1_S300800 and SPLC1_S300790 and SPLC1_S300770 and SPLC1_S240400 and SPLC1_S520570 and SPLC1_S081900 and SPLC1_S170820 and SPLC1_S205400 and SPLC1_S205400 and SPLC1_S203680 and SPLC1_S220120 and SPLC1_S430070 and SPLC1_S430090 and SPLC1_S540580 and SPLC1_S540600 and SPLC1_S081870 and SPLC1_S203670 and SPLC1_S220110 and SPLC1_S081880 and SPLC1_S511380 and SPLC1_S081890 and SPLC1_S205420 and SPL…	photosynthesis	0	0	0	0	0	0	0	0	0	0	0	0	0	0
Ar0161	NADPH dehydrogenase cyclic electron flow at PSII	4 h[c] + h2o[c] + nadph[c] + pqn9[k] + co2[t] -> nadp[c] + phq9[k] + hco3[c] + 4 h[t]	SPLC1_S300800 and SPLC1_S300790 and SPLC1_S300770 and SPLC1_S240400 and SPLC1_S520570 and SPLC1_S081900 and SPLC1_S170820 and SPLC1_S205400 and SPLC1_S205400 and SPLC1_S203680 and SPLC1_S220120 and SPLC1_S430070 and SPLC1_S430090 and SPLC1_S540580 and SPLC1_S540600 and SPLC1_S081870 and SPLC1_S203670 and SPLC1_S220110 and SPLC1_S081880 and SPLC1_S511380 and SPLC1_S081890 and SPLC1_S205420 and SPL…	photosynthesis	0	0	0	0	0	0	0	0	0	0	0	0	0	0
Ar0162	cytochrome oxidase bd (plastocianine-8 2 protons) (lumen)	4 h[c] + 2 phq9[k] + o2[c] -> 2 h2o[c] + 2 pqn9[k] + 4 h[t]	SPLC1_S171250 and SPLC1_S171260 and SPLC1_S171270	photosynthesis	0	0	0	0	0	0	0	0	0	0	0	0	0	0
Ar0163	flavin reductase domain protein	2 h[c] + 2 nadph[c] + o2[c] -> 2 h2o[c] + 2 nadp[c]	SPLC1_S420210 or SPLC1_S420220	photosynthesis	0	0	0	0	0	0	0	0	0	0	0	0	0	0
Ar0164	NADH dehydrogenase	h[c] + nadh[c] + pqn9[k] -> nad[c] + phq9[k]	SPLC1_S520570 or SPLC1_S240400	photosynthesis	0	0	0	0	0	0	0	0	0	0	0	0	0	0
Ar0165	oxidoreductase FADNAD(P)-binding domain protein	h[c] + nadp[c] + 2 redfer[c] <=> nadph[c] + 2 oxifer[c]	SPLC1_S300010	photosynthesis	43.7844	1000	7.52706	7.60078	7.69293	7.78508	7.87723	7.97259	8.09854	8.26877	8.44118	8.44218	8.44318	8.44418
Ar0166	ferredoxin -NADP+ reductase	2 h[c] + 2 redfer[c] + trdox[c] <=> 2 oxifer[c] + trdrd[c]	SPLC1_S202830 or SPLC1_S100860	photosynthesis	0.00466326	-991.084	0.00011823	0.00059115	0.0011823	0.00177345	0.0023646	0.00295575	0.0035469	0.00413805	0.00471903	0.00521903	0.00571903	0.00621903
Ar0167	Cytochrome c (ptcy) Thylakoid	8 h[c] + o2[c] + 4 redptcy[p] -> 2 h2o[c] + 4 oxiptcy[p] + 4 h[p]	SPLC1_S490240 and SPLC1_S490230 and SPLC1_S490220	photosynthesis	0.100838	0.0934306	0.18692	0.187155	0.187448	0.187741	0.188035	0.188328	0.188621	0.19393	0.201675	0.201675	0.201675	0.201675
Ar0168	Photon transport 22	h[c] + PQH_B6_S[k] + HB2p_B6[k] -> phq9[k] + HB3p_B6[k]	SPLC1_S380320 and SPLC1_S541110 and SPLC1_S380310 and SPLC1_S541100 and SPLC1_S510100 and SPLC1_S500650 and SPLC1_S520290 and SPLC1_S206470 and SPLC1_S100890	photosynthesis	44.1148	0	0	0	0	0	0	0	0	0	0	0	0	0
Ar0169	PSI R9	phq9[i] + ORieske_B6[i] -> h[p] + PQH_B6_L[i] + RRieske_B6[i]	SPLC1_S380320 and SPLC1_S541110 and SPLC1_S380310 and SPLC1_S541100 and SPLC1_S510100 and SPLC1_S500650 and SPLC1_S520290 and SPLC1_S206470 and SPLC1_S100890	photosynthesis	0	0	0	0	0	0	0	0	0	0	0	0	0	0
Ar0170	cytochrome b6f cpmplex (cyto-c) Thylakoid	phq9[i] + 2 oxiptcy[p] -> pqn9[i] + 2 redptcy[p] + 2 h[p]	SPLC1_S380320 and SPLC1_S541110 and SPLC1_S380310 and SPLC1_S541100 and SPLC1_S510100 and SPLC1_S500650 and SPLC1_S520290 and SPLC1_S206470 and SPLC1_S100890	photosynthesis	0.201675	0.186861	0.37384	0.374309	0.374896	0.375483	0.376069	0.376656	0.377243	0.387861	0.403351	0.403351	0.403351	0.403351
Ar0171	Photon transport 24	h[c] + HB2p_B6[k] + PQ_B6_S[k] -> PQH_B6_S[k] + HB3p_B6[k]	SPLC1_S380320 and SPLC1_S541110 and SPLC1_S380310 and SPLC1_S541100 and SPLC1_S510100 and SPLC1_S500650 and SPLC1_S520290 and SPLC1_S206470 and SPLC1_S100890	photosynthesis	44.1148	0	0	0	0	0	0	0	0	0	0	0	0	0
Ar0172	Photon transport 25	PQH_B6_L[k] + HB3p_B6[k] -> h[t] + HB2p_B6[k] + PQ_B6_S[k]	SPLC1_S380320 and SPLC1_S541110 and SPLC1_S380310 and SPLC1_S541100 and SPLC1_S510100 and SPLC1_S500650 and SPLC1_S520290 and SPLC1_S206470 and SPLC1_S100890	photosynthesis	88.2296	0	0	0	0	0	0	0	0	0	0	0	0	0
Ar0173	Photon transport 26	PQ_B6_S[k] -> pqn9[k]	SPLC1_S380320 and SPLC1_S541110 and SPLC1_S380310 and SPLC1_S541100 and SPLC1_S510100 and SPLC1_S500650 and SPLC1_S520290 and SPLC1_S206470 and SPLC1_S100890	photosynthesis	44.1148	0	0	0	0	0	0	0	0	0	0	0	0	0
Ar0174	cytochrome b6f cpmplex (oxi-ptcy) Thylakoid	oxiptcy[p] + RRieske_B6[c] -> redptcy[p] + ORieske_B6[c]	SPLC1_S380320 and SPLC1_S541110 and SPLC1_S380310 and SPLC1_S541100 and SPLC1_S510100 and SPLC1_S500650 and SPLC1_S520290 and SPLC1_S206470 and SPLC1_S100890	photosynthesis	0	0	0	0	0	0	0	0	0	0	0	0	0	0
Ar0175	ATP synthase (thylakoid) (four protons for one ATP)	3 adp[c] + 3 pi[c] + 14 h[t] -> 3 atp[c] + 14 h[c] + 3 h2o[c]	(SPLC1_S205600 and SPLC1_S205570 and SPLC1_S205580 and SPLC1_S205590 and SPLC1_S205550 and SPLC1_S010840 and SPLC1_S205560 and SPLC1_S010850 and SPLC1_S205540)	Photosynthesis	13.445	1.77977	1.61781	1.66737	1.72931	1.79126	1.8532	1.91606	1.98766	2.06573	2.14003	2.14075	2.14146	2.14217
Ar0176	ATP synthase (periplasm) (four protons for one ATP)	3 adp[c] + 3 pi[c] + 14 h[p] -> 3 atp[c] + 14 h[c] + 3 h2o[c]	(SPLC1_S205600 and SPLC1_S205570 and SPLC1_S205580 and SPLC1_S205590 and SPLC1_S205550 and SPLC1_S010840 and SPLC1_S205560 and SPLC1_S010850 and SPLC1_S205540)	Oxidative Phosphorylation	0	0	0	0	0	0	0	0	0	0	0	0	0	0
Ar0177	cytochrome b6f cpmplex	PQH_B6_L[i] + HB3p_B6[i] -> h[p] + PQ_B6_S[i] + HB2p_B6[i]	SPLC1_S380320 and SPLC1_S541110 and SPLC1_S380310 and SPLC1_S541100 and SPLC1_S510100 and SPLC1_S500650 and SPLC1_S520290	Oxidative Phosphorylation	0	0	0	0	0	0	0	0	0	0	0	0	0	0
Ar0178	cytochrome b6f cpmplex	PQ_B6_S[i] -> pqn9[i]	SPLC1_S380320 and SPLC1_S541110 and SPLC1_S380310 and SPLC1_S541100 and SPLC1_S510100 and SPLC1_S500650 and SPLC1_S520290	Oxidative Phosphorylation	0	0	0	0	0	0	0	0	0	0	0	0	0	0
Ar0179	cytochrome b6f cpmplex	h[c] + PQ_B6_S[i] + HB2p_B6[i] -> HB3p_B6[i] + PQH_B6_S[i]	SPLC1_S380320 and SPLC1_S541110 and SPLC1_S380310 and SPLC1_S541100 and SPLC1_S510100 and SPLC1_S500650 and SPLC1_S520290	Oxidative Phosphorylation	0	0	0	0	0	0	0	0	0	0	0	0	0	0
Ar0180	cytochrome b6f cpmplex	h[c] + HB2p_B6[i] + PQH_B6_S[i] -> phq9[i] + HB3p_B6[i]	SPLC1_S380320 and SPLC1_S541110 and SPLC1_S380310 and SPLC1_S541100 and SPLC1_S510100 and SPLC1_S500650 and SPLC1_S520290	Oxidative Phosphorylation	0	0	0	0	0	0	0	0	0	0	0	0	0	0
Ar0181	NADPH dehydrogenase (nadph)	5 h[c] + nadph[c] + pqn9[i] -> nadp[c] + phq9[i] + 4 h[p]	SPLC1_S300800 and SPLC1_S300790 and SPLC1_S300770 and SPLC1_S240400 and SPLC1_S520570 and SPLC1_S081900 and SPLC1_S170820 and SPLC1_S205400 and SPLC1_S205400 and SPLC1_S203680 and SPLC1_S220120 and SPLC1_S430070 and SPLC1_S430090 and SPLC1_S540580 and SPLC1_S540600 and SPLC1_S081870 and SPLC1_S203670 and SPLC1_S220110 and SPLC1_S081880 and SPLC1_S511380 and SPLC1_S081890 and SPLC1_S205420 and SPL…	Oxidative Phosphorylation	0.201675	0.186861	0	0	0	0	0	0	0	0	0	0	0	0
Ar0182	NADPH dehydrogenase (nadh)	4 h[c] + h2o[c] + nadph[c] + pqn9[i] + co2[p] -> nadp[c] + phq9[i] + hco3[c] + 4 h[p]	SPLC1_S300800 and SPLC1_S300790 and SPLC1_S300770 and SPLC1_S240400 and SPLC1_S520570 and SPLC1_S081900 and SPLC1_S170820 and SPLC1_S205400 and SPLC1_S205400 and SPLC1_S203680 and SPLC1_S220120 and SPLC1_S430070 and SPLC1_S430090 and SPLC1_S540580 and SPLC1_S540600 and SPLC1_S081870 and SPLC1_S203670 and SPLC1_S220110 and SPLC1_S081880 and SPLC1_S511380 and SPLC1_S081890 and SPLC1_S205420 and SPL…	Oxidative Phosphorylation	0	0	0	0	0	0	0	0	0	0	0	0	0	0
Ar0183	NADH dehydrogenase	h[c] + nadh[c] + pqn9[i] -> nad[c] + phq9[i]	SPLC1_S520570 or SPLC1_S240400	Oxidative Phosphorylation	0	0	0	0	0	0	0	0	0	0	0	0	0	0
Ar0184	Cytochrome bd (plastocianine-8 2 protons) (periplasm)	4 h[c] + 2 phq9[i] + o2[c] -> 2 h2o[c] + 2 pqn9[i] + 4 h[p]	SPLC1_S171250 and SPLC1_S171260 and SPLC1_S171270	Oxidative Phosphorylation	0	0	0	0	0	0	0	0	0	0	0	0	0	0
Ar0185	polyphosphate kinase (pppi)	atp[c] + ppi[c] <=> adp[c] + pppi[c]	SPLC1_S010900	Oxidative Phosphorylation	-8.82778e-10	0	-2.23963e-11	-1.11868e-10	-2.23849e-10	-3.35717e-10	-4.47699e-10	-5.59567e-10	-6.71434e-10	-7.83416e-10	-8.82778e-10	-8.82778e-10	-8.82778e-10	-8.82778e-10
Ar0186	polyphosphate kinase (ppi)	atp[c] + pi[c] <=> adp[c] + ppi[c]	SPLC1_S010900	Oxidative Phosphorylation	-0.0920989	-1.12047	-0.164475	-0.159114	-0.152413	-0.145712	-0.139011	-0.135517	-0.16262	-0.189724	-0.213859	-0.214359	-0.214859	-0.215359
Ar0187	inorganic pyrophosphatase	h2o[c] + ppi[c] -> h[c] + 2 pi[c]	SPLC1_S543300	Oxidative Phosphorylation	0	0	0	0	0	0	0	0	0	0	0	0	0	0
Ar0188	ferredoxin-nitrate reductase (no3)	2 h[c] + 2 redfer[c] + no3[c] -> h2o[c] + 2 oxifer[c] + no2[c]	SPLC1_S030420	Nitrogen Metabolism	0.309993	0	0.00789169	0.0394584	0.0789169	0.118375	0.157834	0.197292	0.236751	0.275079	0.309993	0.309993	0.309993	0.309993
Ar0189	ferredoxin-nitrite reductase (no2)	8 h[c] + 6 redfer[c] + no2[c] -> 2 h2o[c] + 6 oxifer[c] + nh3[c]	SPLC1_S550740 or SPLC1_S011370	Nitrogen Metabolism	0.309993	0	0.00789169	0.0394584	0.0789169	0.118375	0.157834	0.197292	0.236751	0.275079	0.309993	0.309993	0.309993	0.309993
Ar0190	NH4+NH3 equilibrium	nh4[c] <=> h[c] + nh3[c]		Nitrogen Metabolism	0.00625377	0	0.000158555	0.000792776	0.00158555	0.00237833	0.0031711	0.00396388	0.00475665	0.00554943	0.00625377	0.00625377	0.00625377	0.00625377
Ar0191	formamidase	h2o[c] + formm[c] -> for[c] + nh3[c]	SPLC1_S570050	Nitrogen Metabolism	0	0	0	0	0	0	0	0	0	0	0	0	0	0
Ar0192	cyanate lyase (cynt)	h[c] + hco3[c] + cynt[c] -> co2[c] + cbm[c]	SPLC1_S012010	Nitrogen Metabolism	0	0	0	0	0	0	0	0	0	0	0	0	0	0
Ar0193	cyanate lyase (cbm)	h[c] + cbm[c] <=> co2[c] + nh3[c]		Nitrogen Metabolism	0	0	0	0	0	0	0	0	0	0	0	0	0	0
Ar0194	NADP-specific glutamate dehydrogenase (nadph)	h2o[c] + nadp[c] + gluL[c] <=> h[c] + nadph[c] + akg[c] + nh3[c]	SPLC1_S080460	Nitrogen Metabolism	-0.180839	-0.265815	-0.00461719	-0.0230859	-0.0461719	-0.0692578	-0.0923438	-0.11543	-0.138516	-0.160472	-0.180839	-0.180839	-0.180839	-0.180839
Ar0195	glutamate-ammonia ligase	atp[c] + gluL[c] + nh3[c] -> adp[c] + h[c] + pi[c] + glnL[c]	SPLC1_S630120	Nitrogen Metabolism	0.069127	0	0.00175261	0.00876307	0.0175261	0.0262892	0.0350523	0.0438153	0.0525784	0.0613415	0.069127	0.069127	0.069127	0.069127
Ar0196	ferredoxin-dependent glutamate synthase	2 h[c] + akg[c] + 2 redfer[c] + glnL[c] -> 2 oxifer[c] + 2 gluL[c]	SPLC1_S270380	Nitrogen Metabolism	0	0	0	0	0	0	0	0	0	0	0	0	0	0
Ar0197	urease	h2o[c] + urea[c] -> co2[c] + 2 nh3[c]	SPLC1_S550370 and SPLC1_S550360 and SPLC1_S550350	Nitrogen Metabolism	0	0	0	0	0	0	0	0	0	0	0	0	0	0
Ar0198	sulfate adenylyltransferase	atp[c] + so4[c] -> ppi[c] + aps[c]	SPLC1_S203940	Sulfur Metabolism	0.00394422	0	0.0001	0.0005	0.001	0.0015	0.002	0.0025	0.003	0.0035	0.004	0.0045	0.005	0.0055
Ar0199	adenylylsulfate 3-phosphotransferase	atp[c] + aps[c] -> adp[c] + h[c] + paps[c]	SPLC1_S171100	Sulfur Metabolism	0.00394422	0	0.0001	0.0005	0.001	0.0015	0.002	0.0025	0.003	0.0035	0.004	0.0045	0.005	0.0055
Ar0200	3'(2')5'-bisphosphate nucleotidase	h2o[c] + paps[c] -> pi[c] + aps[c]	SPLC1_S380120	Sulfur Metabolism	0	0	0	0	0	0	0	0	0	0	0	0	0	0
Ar0201	phosphoadenosine phosphosulfate reductase (trdrd)	trdrd[c] + paps[c] -> 2 h[c] + trdox[c] + pap[c] + so3[c]	SPLC1_S590650	Sulfur Metabolism	0.00394422	0	0.0001	0.0005	0.001	0.0015	0.002	0.0025	0.003	0.0035	0.004	0.0045	0.005	0.0055
Ar0202	ferredoxin-sulfite reductase (so3)	8 h[c] + 6 redfer[c] + so3[c] -> 3 h2o[c] + 6 oxifer[c] + h2s[c]	SPLC1_S204370	Sulfur Metabolism	0.00367953	0	9.32891e-05	0.000466446	0.000932891	0.00139934	0.00186578	0.00233223	0.00279867	0.00326512	0.00373531	0.00423531	0.00473531	0.00523531
Ar0203	cysteine synthase	h2s[c] + acser[c] -> h[c] + ac[c] + cysL[c]	SPLC1_S560160 or SPLC1_S533280 or SPLC1_S102050	Sulfur Metabolism	0.0012732	0	0	0	0	0	0	0	0	0.0011298	0.0012732	0.0012732	0.0012732	0.0012732
Ar0204	serine acetyltransferase	accoa[c] + serL[c] -> coa[c] + acser[c]	SPLC1_S533290 or SPLC1_S041260	Sulfur Metabolism	0.0012732	0	0	0	0	0	0	0	0	0.0011298	0.0012732	0.0012732	0.0012732	0.0012732
Ar0205	adenosine-3'(2'),5'-bisphosphate nucleotidase	h2o[c] + pap[c] <=> pi[c] + amp[c]	SPLC1_S380120	Sulfur metabolism	0.00394422	0	0.0001	0.0005	0.001	0.0015	0.002	0.0025	0.003	0.0035	0.004	0.0045	0.005	0.0055
Ar0206	glutaminase	h2o[c] + glnL[c] -> gluL[c] + nh3[c]	SPLC1_S051190 or SPLC1_S041510	Alanine, aspartate, and glutamate metabolism	0	0	0	0	0	0	0	0	0	0	0	0	0	0
Ar0207	glutamate racemase	gluL[c] <=> gluD[c]	SPLC1_S102740	Alanine, aspartate, and glutamate metabolism	0.0184975	0	0.000468978	0.00234489	0.00468978	0.00703467	0.00937956	0.0117245	0.0140693	0.0164142	0.0184975	0.0184975	0.0184975	0.0184975
Ar0208	UDP-N-acetylmuramate-alanine ligase	atp[c] + uamr[c] + alaL[c] -> adp[c] + h[c] + pi[c] + uama[c]	SPLC1_S532120	Alanine, aspartate, and glutamate metabolism	0.0184975	0	0.000468978	0.00234489	0.00468978	0.00703467	0.00937956	0.0117245	0.0140693	0.0164142	0.0184975	0.0184975	0.0184975	0.0184975
Ar0209	UDP-N-acetylmuramoylalanine-D-glutamate ligase	atp[c] + gluD[c] + uama[c] -> adp[c] + h[c] + pi[c] + uamag[c]	SPLC1_S220030	Alanine, aspartate, and glutamate metabolism	0.0184975	0	0.000468978	0.00234489	0.00468978	0.00703467	0.00937956	0.0117245	0.0140693	0.0164142	0.0184975	0.0184975	0.0184975	0.0184975
Ar0210	delta-1-pyrroline-5-carboxylate dehydrogenase	h2o[c] + nadp[c] + glu5sa[c] -> 2 h[c] + nadph[c] + gluL[c]	SPLC1_S530100	Alanine, aspartate, and glutamate metabolism	0	0	0	0	0	0	0	0	0	0	0	0	0	0
Ar0211	carbamoyl-phosphate synthase small chain	2 atp[c] + h2o[c] + hco3[c] + glnL[c] -> 2 adp[c] + h[c] + pi[c] + gluL[c] + cbp[c]	SPLC1_S206640 and SPLC1_S500230	Alanine, aspartate, and glutamate metabolism	0.00901609	0	0.00022859	0.00114295	0.0022859	0.00342885	0.0045718	0.00571474	0.00685769	0.00800064	0.00901609	0.00901609	0.00901609	0.00901609
Ar0212	amidophosphoribosyltransferase	h2o[c] + prpp[c] + glnL[c] -> ppi[c] + gluL[c] + pram[c]	SPLC1_S205470	Alanine, aspartate, and glutamate metabolism	0.00255712	0	6.4832e-05	0.00032416	0.00064832	0.00097248	0.00129664	0.0016208	0.00194496	0.00226912	0.00255712	0.00255712	0.00255712	0.00255712
Ar0213	aspartate aminotransferase	akg[c] + aspL[c] <=> oaa[c] + gluL[c]	SPLC1_S530150	Alanine, aspartate, and glutamate metabolism	-0.067068	-0.265815	-0.00173269	-0.00866345	-0.0173269	-0.0259904	-0.0346538	-0.0433173	-0.0519807	-0.0595144	-0.067068	-0.067068	-0.067068	-0.067068
Ar0214	L-aspartate oxidase	h2o[c] + o2[c] + aspL[c] -> oaa[c] + h2o2[c] + nh3[c]	SPLC1_S202450	Alanine, aspartate, and glutamate metabolism	0	0.265815	0	0	0	0	0	0	0	0	0	0	0	0
Ar0215	L-aspartate oxidase	o2[c] + aspL[c] -> h[c] + h2o2[c] + iasp[c]	SPLC1_S202450	Alanine, aspartate, and glutamate metabolism	1.18561e-06	0	3.00593e-08	1.50297e-07	3.00593e-07	4.5089e-07	6.01187e-07	7.51484e-07	9.0178e-07	1.05208e-06	1.18561e-06	1.18561e-06	1.18561e-06	1.18561e-06
Ar0216	aspartate racemase	h[c] + aspL[c] -> aspD[c]	SPLC1_S550480	Alanine, aspartate, and glutamate metabolism	0	0	0	0	0	0	0	0	0	0	0	0	0	0
Ar0217	argininosuccinate synthase	atp[c] + aspL[c] + citrL[c] -> h[c] + amp[c] + ppi[c] + argsuc[c]	SPLC1_S540390	Alanine, aspartate, and glutamate metabolism	0.00645885	0	0.000163755	0.000818774	0.00163755	0.00245632	0.00327509	0.00409387	0.00491264	0.00573142	0.00645885	0.00645885	0.00645885	0.00645885
Ar0218	L-argininosuccinate lyase	argsuc[c] -> fum[c] + argL[c]	SPLC1_S531320	Alanine, aspartate, and glutamate metabolism	0.00645885	0	0.000163755	0.000818774	0.00163755	0.00245632	0.00327509	0.00409387	0.00491264	0.00573142	0.00645885	0.00645885	0.00645885	0.00645885
Ar0219	adenylosuccinate synthetase	gtp[c] + aspL[c] + imp[c] -> 2 h[c] + pi[c] + gdp[c] + dcamp[c]	SPLC1_S103260	Alanine, aspartate, and glutamate metabolism	0.00372365	0	9.44077e-05	0.000472039	0.000944077	0.00141612	0.00188815	0.00236019	0.00283223	0.00330427	0.00372365	0.00372365	0.00372365	0.00372365
Ar0220	adenylosuccinate lyase (dcamp)	dcamp[c] -> fum[c] + amp[c]	SPLC1_S034030	Alanine, aspartate, and glutamate metabolism	0.00372365	0	9.44077e-05	0.000472039	0.000944077	0.00141612	0.00188815	0.00236019	0.00283223	0.00330427	0.00372365	0.00372365	0.00372365	0.00372365
Ar0221	asparaginase	h2o[c] + asnL[c] -> nh3[c] + aspL[c]	SPLC1_S205080 or SPLC1_S011950	Alanine, aspartate, and glutamate metabolism	0	0	0	0	0	0	0	0	0	0	0	0	0	0
Ar0222	asparagine synthetase	atp[c] + h2o[c] + glnL[c] + aspL[c] -> h[c] + amp[c] + ppi[c] + gluL[c] + asnL[c]	SPLC1_S130940 or SPLC1_S090270 or SPLC1_S130940	Alanine, aspartate, and glutamate metabolism	0.00608694	0	0.000154326	0.000771628	0.00154326	0.00231488	0.00308651	0.00385814	0.00462977	0.00540139	0.00608694	0.00608694	0.00608694	0.00608694
Ar0223	Aspartoacylase	h2o[c] + aceaspL[c] -> ac[c] + asnL[c]	SPLC1_S500840	Alanine, aspartate, and glutamate metabolism	0	0	0	0	0	0	0	0	0	0	0	0	0	0
Ar0224	aspartate carbamoyltransferase catalytic chain	cbp[c] + aspL[c] -> h[c] + pi[c] + cbasp[c]	SPLC1_S550850	Alanine, aspartate, and glutamate metabolism	0.00255724	0	6.48351e-05	0.000324175	0.000648351	0.000972526	0.0012967	0.00162088	0.00194505	0.00226923	0.00255724	0.00255724	0.00255724	0.00255724
Ar0225	phosphoglycerate dehydrogenase	nad[c] + 3pg[c] -> h[c] + nadh[c] + 3php[c]	SPLC1_S240360	Alanine, aspartate, and glutamate metabolism	0	0	0	0	0	0	0	0	0	0	0	0	0	0
Ar0226	alanine racemase	alaL[c] <=> alaD[c]	SPLC1_S081950	Alanine, aspartate, and glutamate metabolism	0.0184975	0	0.000468978	0.00234489	0.00468978	0.00703467	0.00937956	0.0117245	0.0140693	0.0164142	0.0184975	0.0184975	0.0184975	0.0184975
Ar0227	D-alanine-D-alanine ligase	atp[c] + 2 alaD[c] <=> adp[c] + h[c] + pi[c] + alaala[c]	SPLC1_S202810	Alanine, aspartate, and glutamate metabolism	0	0	0	0	0	0	0	0	0	0	0	0	0	0
Ar0228	D-ala-D-ala dipeptidase	h2o[c] + alaala[c] <=> 2 alaD[c]	SPLC1_S034040	Alanine, aspartate, and glutamate metabolism	-0.0184975	0	-0.000468978	-0.00234489	-0.00468978	-0.00703467	-0.00937956	-0.0117245	-0.0140693	-0.0164142	-0.0184975	-0.0184975	-0.0184975	-0.0184975
Ar0229	alanine dehydrogenase	h2o[c] + nad[c] + alaL[c] <=> nadh[c] + pyr[c] + nh3[c]	SPLC1_S530420	Alanine, aspartate, and glutamate metabolism	-0.0457249	0	-0.00115929	-0.00579645	-0.0115929	-0.0173893	-0.0231858	-0.0289822	-0.0347787	-0.0405751	-0.0457249	-0.0457249	-0.0457249	-0.0457249
Ar0230	aspartate 1-decarboxylase	h[c] + aspL[c] -> alaB[c]	SPLC1_S543360	Alanine, aspartate, and glutamate metabolism	4.43925e-08	0	1.12551e-09	5.62753e-09	1.12551e-08	1.68826e-08	2.25101e-08	2.81377e-08	3.37652e-08	3.93927e-08	4.43925e-08	4.43925e-08	4.43925e-08	4.43925e-08
Ar0231	cysteine desulfrase	cysL[c] -> alaL[c] + sulcysenz[c]	SPLC1_S030940 or SPLC1_S101340 or SPLC1_S204600 or SPLC1_S205650 or SPLC1_S208850 or SPLC1_S208880 or SPLC1_S533310	Alanine, aspartate, and glutamate metabolism	8.26053e-08	0	2.09434e-09	1.04717e-08	2.09434e-08	3.14151e-08	4.18868e-08	5.23584e-08	6.28301e-08	7.33018e-08	8.26053e-08	8.26053e-08	8.26053e-08	8.26053e-08
Ar0232	phosphoserine aminotransferase (3php)	gluL[c] + 3php[c] -> akg[c] + pserL[c]	SPLC1_S051440	Glycine, serine, and threonine metabolism	0	0	0	0	0	0	0	0	0	0	0	0	0	0
Ar0233	phosphoserine phosphatase	h2o[c] + pserL[c] -> pi[c] + serL[c]	SPLC1_S531410	Glycine, serine, and threonine metabolism	0	0	0	0	0	0	0	0	0	0	0	0	0	0
Ar0234	L-threonine deaminase (ser-L)	serL[c] <=> pyr[c] + nh3[c]	SPLC1_S340090 or SPLC1_S081830	Glycine, serine, and threonine metabolism	-0.0210827	0	-0.000534521	-0.0026726	-0.00534521	-0.00801781	-0.0106904	-0.013363	-0.0160356	-0.0187082	-0.0210827	-0.0210827	-0.0210827	-0.0210827
Ar0235	tryptophan synthase beta chain	serL[c] + 3ig3p[c] -> h2o[c] + g3p[c] + trpL[c]	(SPLC1_S560040 and SPLC1_S081830) or (SPLC1_S560040 and SPLC1_S510460)	Glycine, serine, and threonine metabolism	0.00179192	0	4.54316e-05	0.000227158	0.000454316	0.000681474	0.000908632	0.00113579	0.00136295	0.00159011	0.00179192	0.00179192	0.00179192	0.00179192
Ar0236	serine hydroxymethyltransferase	h2o[c] + gly[c] + mlthf[c] <=> serL[c] + thf[c]	SPLC1_S360760	Glycine, serine, and threonine metabolism	-0.010436	0	-0.000264589	-0.00132295	-0.00264589	-0.00396884	-0.00529178	-0.00661473	-0.00793767	-0.00926062	-0.010436	-0.010436	-0.010436	-0.010436
Ar0237	glycine cleavage system protein H	nad[c] + gly[c] + thf[c] -> nadh[c] + co2[c] + nh3[c] + mlthf[c]	SPLC1_S101860 and SPLC1_S200660 and SPLC1_S060930	Glycine, serine, and threonine metabolism	0	0	0	0	0	0	0	0	0	0	0	0	0	0
Ar0238	aspartate kinase	atp[c] + aspL[c] -> adp[c] + 4pasp[c]	SPLC1_S011430	Glycine, serine, and threonine metabolism	0.0405696	0	0.00106086	0.00530431	0.0106086	0.0159129	0.0212172	0.0265216	0.0318259	0.0360004	0.0405696	0.0405696	0.0405696	0.0405696
Ar0239	aspartate beta-semialdehyde dehydrogenese	h[c] + nadph[c] + 4pasp[c] -> pi[c] + nadp[c] + aspsa[c]	SPLC1_S230230	Glycine, serine, and threonine metabolism	0.0405696	0	0.00106086	0.00530431	0.0106086	0.0159129	0.0212172	0.0265216	0.0318259	0.0360004	0.0405696	0.0405696	0.0405696	0.0405696
Ar0240	homoserine dehydrogenase	h[c] + nadph[c] + aspsa[c] <=> nadp[c] + homL[c]	SPLC1_S031170	Glycine, serine, and threonine metabolism	0.0169119	0	0.000461057	0.00230529	0.00461057	0.00691586	0.00922115	0.0115264	0.0138317	0.0150072	0.0169119	0.0169119	0.0169119	0.0169119
Ar0241	homoserine kinase	atp[c] + homL[c] -> adp[c] + h[c] + phom[c]	SPLC1_S100630	Glycine, serine, and threonine metabolism	0.0145056	0	0.000367768	0.00183884	0.00367768	0.00551653	0.00735537	0.00919421	0.0110331	0.0128719	0.0145056	0.0145056	0.0145056	0.0145056
Ar0242	threonine synthase	h2o[c] + phom[c] -> pi[c] + thrL[c]	SPLC1_S031460 or SPLC1_S203740	Glycine, serine, and threonine metabolism	0.0145056	0	0.000367768	0.00183884	0.00367768	0.00551653	0.00735537	0.00919421	0.0110331	0.0128719	0.0145056	0.0145056	0.0145056	0.0145056
Ar0243	L-threonine deaminase (thr-L)	thrL[c] -> 2obut[c] + nh4[c]	SPLC1_S340090 or SPLC1_S081830	Glycine, serine, and threonine metabolism	0.00804558	0	0.000203984	0.00101992	0.00203984	0.00305976	0.00407968	0.0050996	0.00611952	0.00713944	0.00804558	0.00804558	0.00804558	0.00804558
Ar0244	serine-glyoxylate transaminase	glx[c] + serL[c] <=> gly[c] + hpyr[c]	SPLC1_S051440	Glycine, serine, and threonine metabolism	0	0	0	0	0	0	0	0	0	0	0	0	0	0
Ar0245	aspartate aminotransferase	h[c] + cysL[e] + akg[e] <=> gluL[c] + mercaptpyr[c]	SPLC1_S530150	Cysteine and methionine metabolism	0	0	0	0	0	0	0	0	0	0	0	0	0	0
Ar0246	homoserine O-acetyltransferase	accoa[c] + homL[c] -> coa[c] + oalh[c]		Cysteine and methionine metabolism	0.00240633	0	9.32891e-05	0.000466446	0.000932891	0.00139934	0.00186578	0.00233223	0.00279867	0.00213531	0.00240633	0.00240633	0.00240633	0.00240633
Ar0247	O-acetylhomoserine	h2s[c] + oalh[c] -> h[c] + ac[c] + hcysL[c]		Cysteine and methionine metabolism	0.00240633	0	9.32891e-05	0.000466446	0.000932891	0.00139934	0.00186578	0.00233223	0.00279867	0.00213531	0.00240633	0.00240633	0.00240633	0.00240633
Ar0248	cyctathionine gamma-lyase	serL[c] + hcysL[c] -> cysL[c]	SPLC1_S410060	Cysteine and methionine metabolism	0	0	3.22801e-05	0.000161401	0.000322801	0.000484202	0.000645602	0.000807003	0.000968403	0	0	0	0	0
Ar0249	thiosulfate3-mercaptopyruvate sulfurtransferase	so3[c] + mercaptpyr[c] <=> h[c] + pyr[c] + thios[c]	SPLC1_S230980 or SPLC1_S032740	Cysteine and methionine metabolism	0	0	0	0	0	0	0	0	0	0	0	0	0	0
Ar0250	S-adenosylmethionine synthetase	atp[c] + h2o[c] + metL[c] -> pi[c] + ppi[c] + amet[c]	SPLC1_S130030	Cysteine and methionine metabolism	7.39556e-05	0	1.87504e-06	9.37518e-06	1.87504e-05	2.81255e-05	3.75007e-05	4.68759e-05	5.62511e-05	6.56263e-05	7.39556e-05	7.39556e-05	7.39556e-05	7.39556e-05
Ar0251	DNA-cytosine methyltransferase	amet[c] + DNAcytosine[c] -> ahcys[c] + dna5m[c]	SPLC1_S010970 or SPLC1_S200600 or SPLC1_S208990 or SPLC1_S411890 or SPLC1_S500400 or SPLC1_S630140 or SPLC1_S541210 or SPLC1_S206650	Cysteine and methionine metabolism	0	0	0	0	0	0	0	0	0	0	0	0	0	0
Ar0252	S-adenosylhomocysteine hydrolase	h2o[c] + ahcys[c] -> hcysL[c] + adn[c]	SPLC1_S201180	Cysteine and methionine metabolism	7.3789e-05	0	1.87081e-06	9.35407e-06	1.87081e-05	2.80622e-05	3.74163e-05	4.67703e-05	5.61244e-05	6.54785e-05	7.3789e-05	7.3789e-05	7.3789e-05	7.3789e-05
Ar0253	5-methyltetrahydrofolate-homocysteine methyltransferase	hcysL[c] + 5mthf[c] -> h[c] + thf[c] + metL[c]	SPLC1_S231030 or SPLC1_S204840	Cysteine and methionine metabolism	0.00248012	0	6.28798e-05	0.000314399	0.000628798	0.000943197	0.0012576	0.001572	0.00188639	0.00220079	0.00248012	0.00248012	0.00248012	0.00248012
Ar0254	adenosylmethionine decarboxylase	h[c] + amet[c] -> co2[c] + ametam[c]	SPLC1_S501150 or SPLC1_S220190	Cysteine and methionine metabolism	0	0	0	0	0	0	0	0	0	0	0	0	0	0
Ar0255	5'-methylthioadenosine phosphorylase	2 h[c] + pi[c] + 5mta[c] -> ade[c] + m5thior1p[c]	SPLC1_S570370	Cysteine and methionine metabolism	0	0	0	0	0	0	0	0	0	0	0	0	0	0
Ar0256	methylthioribose-1-phosphate isomerase	m5thior1p[c] -> m5ribu1p[c]	SPLC1_S200650	Cysteine and methionine metabolism	0	0	0	0	0	0	0	0	0	0	0	0	0	0
Ar0257	methylthioribulose 1-phosphate dehydratase	m5ribu1p[c] -> h2o[c] + 235mthio1p[c]	SPLC1_S081160	Cysteine and methionine metabolism	0	0	0	0	0	0	0	0	0	0	0	0	0	0
Ar0258	2,3-diketo-5-methylthiopentyl-1-phosphate enolase	235mthio1p[c] -> 2h53ox1enylp[c]	SPLC1_S081150	Cysteine and methionine metabolism	0	0	0	0	0	0	0	0	0	0	0	0	0	0
Ar0259	2-hydroxy-3-keto-5-methylthiopentenyl-1-phosphate phosphatase	h2o[c] + 2h53ox1enylp[c] -> 2 h[c] + pi[c] + 12di51en3one[c]	SPLC1_S533530	Cysteine and methionine metabolism	0	0	0	0	0	0	0	0	0	0	0	0	0	0
Ar0260	1,2-dihydroxy-3-keto-5-methylthiopentene dioxygenase	o2[c] + 12di51en3one[c] -> h[c] + for[c] + 4met2oxobu[c]	SPLC1_S208560	Cysteine and methionine metabolism	0	0	0	0	0	0	0	0	0	0	0	0	0	0
Ar0261	1,2-dihydroxy-3-keto-5-methylthiopentene dioxygenase	o2[c] + 12di51en3one[c] -> h[c] + for[c] + co[c] + 3metp[c]	SPLC1_S208560	Cysteine and methionine metabolism	0	0	0	0	0	0	0	0	0	0	0	0	0	0
Ar0262	alanyl aminopeptidase (cys-gly)	h2o[c] + cgly[c] -> cysL[c] + gly[c]	SPLC1_S031470 or SPLC1_S530160	Cysteine and methionine metabolism	0	0	0	0	0	0	0	0	0	0	0	0	0	0
Ar0263	3-hydroxyisobutyrate dehydrogenase	nadp[c] + glycR[c] <=> nadph[c] + mtnsh[c]	SPLC1_S130890 or SPLC1_S204390	Valine, Leucine, and Isoleucine Metabolism	0	0	0	0	0	0	0	0	0	0	0	0	0	0
Ar0264	glycerate kinase	atp[c] + glycR[c] -> adp[c] + h[c] + 3pg[c]	SPLC1_S530030	Valine, Leucine, and Isoleucine Metabolism	0	0	0	0	0	0	0	0	0	0	0	0	0	0
Ar0265	acetolactate synthase small subunit	h[c] + pyr[c] + 2obut[c] -> co2[c] + 2ahbut[c]	SPLC1_S531590 and SPLC1_S060570 and SPLC1_S240980 and SPLC1_S360490	Valine, Leucine, and Isoleucine Metabolism	0.00804558	0	0.000203984	0.00101992	0.00203984	0.00305976	0.00407968	0.0050996	0.00611952	0.00713944	0.00804558	0.00804558	0.00804558	0.00804558
Ar0266	ketol-acid reductoisomerase (2ahbut)	h[c] + nadph[c] + 2ahbut[c] <=> nadp[c] + 23dhmp[c]	SPLC1_S207170	Valine, Leucine, and Isoleucine Metabolism	0.00804558	0	0.000203984	0.00101992	0.00203984	0.00305976	0.00407968	0.0050996	0.00611952	0.00713944	0.00804558	0.00804558	0.00804558	0.00804558
Ar0267	dihydroxyacid dehydratase (23dhmp)	23dhmp[c] -> h2o[c] + 3mop[c]	SPLC1_S082840	Valine, Leucine, and Isoleucine Metabolism	0.00804558	0	0.000203984	0.00101992	0.00203984	0.00305976	0.00407968	0.0050996	0.00611952	0.00713944	0.00804558	0.00804558	0.00804558	0.00804558
Ar0268	branched-chain amino acid aminotransferase (3mop)	gluL[c] + 3mop[c] -> akg[c] + ileL[c]	SPLC1_S041590	Valine, Leucine, and Isoleucine Metabolism	0.00804558	0	0.000203984	0.00101992	0.00203984	0.00305976	0.00407968	0.0050996	0.00611952	0.00713944	0.00804558	0.00804558	0.00804558	0.00804558
Ar0269	acetolactate synthase	pyr[c] + 2hThPP[c] -> 3 h[c] + thmpp[c] + alacS[c]	SPLC1_S531590 and SPLC1_S060570 and SPLC1_S240980 and SPLC1_S360490	Valine, Leucine, and Isoleucine Metabolism	0.0197415	0	0.000500516	0.00250258	0.00500516	0.00750774	0.0100103	0.0125129	0.0150155	0.0175181	0.0197415	0.0197415	0.0197415	0.0197415
Ar0270	ketol-acid reductoisomerase (alac-S)	h[c] + nadph[c] + alacS[c] -> nadp[c] + 23dival[c]	SPLC1_S207170	Valine, Leucine, and Isoleucine Metabolism	0.0197415	0	0.000500516	0.00250258	0.00500516	0.00750774	0.0100103	0.0125129	0.0150155	0.0175181	0.0197415	0.0197415	0.0197415	0.0197415
Ar0271	dihydroxyacid dehydratase (23dival)	23dival[c] -> h2o[c] + 3mob[c]	SPLC1_S082840	Valine, Leucine, and Isoleucine Metabolism	0.0197415	0	0.000500516	0.00250258	0.00500516	0.00750774	0.0100103	0.0125129	0.0150155	0.0175181	0.0197415	0.0197415	0.0197415	0.0197415
Ar0272	branched-chain amino acid aminotransferase (3mob)	gluL[c] + 3mob[c] -> akg[c] + valL[c]	SPLC1_S041590	Valine, Leucine, and Isoleucine Metabolism	0.00728544	0	0.000184712	0.000923559	0.00184712	0.00277068	0.00369424	0.0046178	0.00554135	0.00646491	0.00728544	0.00728544	0.00728544	0.00728544
Ar0273	valine-pyruvate aminotransferase	alaL[c] + 3mob[c] <=> pyr[c] + valL[c]	SPLC1_S208050	Valine, Leucine, and Isoleucine Metabolism	0	0	0	0	0	0	0	0	0	0	0	0	0	0
Ar0274	2-isopropylmalate synthase	h2o[c] + accoa[c] + 3mob[c] -> h[c] + coa[c] + 3c3hmp[c]	SPLC1_S170370 or SPLC1_S060560	Valine, Leucine, and Isoleucine Metabolism	0.012456	0	0.000315804	0.00157902	0.00315804	0.00473706	0.00631609	0.00789511	0.00947413	0.0110531	0.012456	0.012456	0.012456	0.012456
Ar0275	3-isopropylmalate dehydratase large subunit (3c3hmp)	3c3hmp[c] <=> h2o[c] + 2ippm[c]	SPLC1_S130910 and SPLC1_S130920	Valine, Leucine, and Isoleucine Metabolism	0.012456	0	0.000315804	0.00157902	0.00315804	0.00473706	0.00631609	0.00789511	0.00947413	0.0110531	0.012456	0.012456	0.012456	0.012456
Ar0276	3-isopropylmalate dehydratase large subunit (2ippm)	h2o[c] + 2ippm[c] -> 3c2hmp[c]	SPLC1_S130910 and SPLC1_S130920	Valine, Leucine, and Isoleucine Metabolism	0.012456	0	0.000315804	0.00157902	0.00315804	0.00473706	0.00631609	0.00789511	0.00947413	0.0110531	0.012456	0.012456	0.012456	0.012456
Ar0277	3-isopropylmalate dehydrogenase (3c2hmp)	nad[c] + 3c2hmp[c] -> h[c] + nadh[c] + 3c4mop[c]	SPLC1_S370450	Valine, Leucine, and Isoleucine Metabolism	0.012456	0	0.000315804	0.00157902	0.00315804	0.00473706	0.00631609	0.00789511	0.00947413	0.0110531	0.012456	0.012456	0.012456	0.012456
Ar0278	3-isopropylmalate dehydrogenase (3c4mop)	h[c] + 3c4mop[c] -> co2[c] + 4mop[c]		Valine, Leucine, and Isoleucine Metabolism	0.012456	0	0.000315804	0.00157902	0.00315804	0.00473706	0.00631609	0.00789511	0.00947413	0.0110531	0.012456	0.012456	0.012456	0.012456
Ar0279	branched-chain amino acid aminotransferase (4mop)	gluL[c] + 4mop[c] -> akg[c] + leuL[c]	SPLC1_S041590	Valine, Leucine, and Isoleucine Metabolism	0.012456	0	0.000315804	0.00157902	0.00315804	0.00473706	0.00631609	0.00789511	0.00947413	0.0110531	0.012456	0.012456	0.012456	0.012456
Ar0280	2-isopropylmalate synthase	h2o[c] + pyr[c] + accoa[c] -> coa[c] + 2mmal[c]	SPLC1_S170370 or SPLC1_S060560	Valine, Leucine, and Isoleucine Metabolism	0	0	0	0	0	0	0	0	0	0	0	0	0	0
Ar0281	3-isopropylmalate dehydratase	2mmal[c] -> h2o[c] + 2mmalat[c]	SPLC1_S130910 and SPLC1_S130920	Valine, Leucine, and Isoleucine Metabolism	0	0	0	0	0	0	0	0	0	0	0	0	0	0
Ar0282	3-isopropylmalate dehydratase	h2o[c] + 2mmalat[c] -> demalat[c]	SPLC1_S130910 and SPLC1_S130920	Valine, Leucine, and Isoleucine Metabolism	0	0	0	0	0	0	0	0	0	0	0	0	0	0
Ar0283	3-isopropylmalate dehydrogenase	nad[c] + demalat[c] -> 2 h[c] + nadh[c] + co2[c] + 2obut[c]	SPLC1_S370450	Valine, Leucine, and Isoleucine Metabolism	0	0	0	0	0	0	0	0	0	0	0	0	0	0
Ar0284	dihydrodipicolinate synthase	pyr[c] + aspsa[c] -> h[c] + 2 h2o[c] + 23dhdp[c]	SPLC1_S230240	Lysine biosynthesis	0.0236576	0	0.000599805	0.00299902	0.00599805	0.00899707	0.0119961	0.0149951	0.0179941	0.0209932	0.0236576	0.0236576	0.0236576	0.0236576
Ar0285	dihydrodipicolinate reductase	h[c] + nadph[c] + 23dhdp[c] -> nadp[c] + thdp[c]	SPLC1_S081200	Lysine biosynthesis	0.0236576	0	0.000599805	0.00299902	0.00599805	0.00899707	0.0119961	0.0149951	0.0179941	0.0209932	0.0236576	0.0236576	0.0236576	0.0236576
Ar0286	N-succinyldiaminopimelate aminotransferase	h2o[c] + gluL[c] + thdp[c] <=> akg[c] + 26dapLL[c]	SPLC1_S080550 or SPLC1_S270610	Lysine biosynthesis	0.0236576	0	0.000599805	0.00299902	0.00599805	0.00899707	0.0119961	0.0149951	0.0179941	0.0209932	0.0236576	0.0236576	0.0236576	0.0236576
Ar0287	diaminopimelate epimerase	26dapLL[c] <=> 26dapM[c]	SPLC1_S041570	Lysine biosynthesis	0.0236576	0	0.000599805	0.00299902	0.00599805	0.00899707	0.0119961	0.0149951	0.0179941	0.0209932	0.0236576	0.0236576	0.0236576	0.0236576
Ar0288	diaminopimelate decarboxylase	h[c] + 26dapM[c] -> co2[c] + lysL[c]	SPLC1_S031410 or SPLC1_S130840	Lysine biosynthesis	0.00516009	0	0.000130826	0.000654132	0.00130826	0.0019624	0.00261653	0.00327066	0.00392479	0.00457893	0.00516009	0.00516009	0.00516009	0.00516009
Ar0289	lysine decarboxylase	h[c] + lysL[c] -> co2[c] + 15dap[c]	SPLC1_S201430	Lysine biosynthesis	0	0	0	0	0	0	0	0	0	0	0	0	0	0
Ar0290	delta-1-pyrroline-5-carboxylate dehydrogenase (tm)	pqn9[k] + proL[c] -> phq9[k] + 1pyr5c[c]	SPLC1_S530100	Arginine and Proline Metabolism	40.2065	5.37351	4.06187	4.12884	4.21255	4.29626	4.37997	4.46689	4.5844	4.69603	4.7861	4.7871	4.7881	4.7891
Ar0291	delta-1-pyrroline-5-carboxylate dehydrogenase (cm)	pqn9[i] + proL[c] -> phq9[i] + 1pyr5c[c]	SPLC1_S530100	Arginine and Proline Metabolism	0	0	0.373775	0.373985	0.374247	0.37451	0.374773	0.375035	0.375298	0.385591	0.400794	0.400794	0.400794	0.400794
Ar0292	glutamate 5-kinase	atp[c] + gluL[c] -> adp[c] + glu5p[c]	SPLC1_S231060	Arginine and Proline Metabolism	0.00597852	0	0.452476	0.535999	0.640403	0.744808	0.849212	0.943537	0.941699	0.958881	0.989082	0.989725	0.990368	0.991011
Ar0293	glutamate-5-semialdehyde dehydrogenase	h[c] + nadph[c] + glu5p[c] -> pi[c] + nadp[c] + glu5sa[c]	SPLC1_S360660 or SPLC1_S410040	Arginine and Proline Metabolism	0.00597852	0	0.452476	0.535999	0.640403	0.744808	0.849212	0.943537	0.941699	0.958881	0.989082	0.989725	0.990368	0.991011
Ar0294	spontaneous	glu5sa[c] -> h2o[c] + 1pyr5c[c]		Arginine and Proline Metabolism	0.00597852	0	0.452476	0.535999	0.640403	0.744808	0.849212	0.943537	0.941699	0.958881	0.989082	0.989725	0.990368	0.991011
Ar0295	delta-1-pyrroline-5-carboxylate dehydrogenase (1pyr5c)	2 h2o[c] + nadp[c] + 1pyr5c[c] -> h[c] + nadph[c] + gluL[c]	SPLC1_S530100	Arginine and Proline Metabolism	0	0	0.452325	0.535241	0.638888	0.742534	0.84618	0.939748	0.937152	0.953576	0.983103	0.983746	0.984389	0.985032
Ar0296	pyrroline-5-carboxylate reductase (nadph)	2 h[c] + nadph[c] + 1pyr5c[c] -> nadp[c] + proL[c]	SPLC1_S207540	Arginine and Proline Metabolism	40.2125	5.37351	4.4358	4.50358	4.58831	4.67304	4.75777	4.84571	4.96425	5.08692	5.19287	5.19387	5.19487	5.19587
Ar0297	glutamate N-acetyltransferase (accoa)	accoa[c] + gluL[c] -> h[c] + coa[c] + acglu[c]	SPLC1_S202710	Arginine and Proline Metabolism	0	0	0	0	0	0	0	0	0	0	0	0	0	0
Ar0298	N-acetylglutamate kinase	atp[c] + acglu[c] -> adp[c] + acg5p[c]	SPLC1_S510450	Arginine and Proline Metabolism	0.00645885	0	0.000163755	0.000818774	0.00163755	0.00245632	0.00327509	0.00409387	0.00491264	0.00573142	0.00645885	0.00645885	0.00645885	0.00645885
Ar0299	N-acetyl-gamma-glutamyl-phosphate reductase	h[c] + nadph[c] + acg5p[c] -> pi[c] + nadp[c] + acg5sa[c]	SPLC1_S020220	Arginine and Proline Metabolism	0.00645885	0	0.000163755	0.000818774	0.00163755	0.00245632	0.00327509	0.00409387	0.00491264	0.00573142	0.00645885	0.00645885	0.00645885	0.00645885
Ar0300	acetylornithine aminotransferase	gluL[c] + acg5sa[c] -> akg[c] + acorn[c]	SPLC1_S032410	Arginine and Proline Metabolism	0.00645885	0	0.000163755	0.000818774	0.00163755	0.00245632	0.00327509	0.00409387	0.00491264	0.00573142	0.00645885	0.00645885	0.00645885	0.00645885
Ar0301	glutamate N-acetyltransferase (acorn)	gluL[c] + acorn[c] -> acglu[c] + orn[c]	SPLC1_S202710	Arginine and Proline Metabolism	0.00645885	0	0.000163755	0.000818774	0.00163755	0.00245632	0.00327509	0.00409387	0.00491264	0.00573142	0.00645885	0.00645885	0.00645885	0.00645885
Ar0302	ornithine carbamoyltransferase chain f	cbp[c] + orn[c] -> h[c] + pi[c] + citrL[c]	SPLC1_S010070	Arginine and Proline Metabolism	0.00645885	0	0.000163755	0.000818774	0.00163755	0.00245632	0.00327509	0.00409387	0.00491264	0.00573142	0.00645885	0.00645885	0.00645885	0.00645885
Ar0303	arginine decarboxylase	h[c] + argL[c] -> co2[c] + agm[c]	SPLC1_S208410	Arginine and Proline Metabolism	0	0	0	0	0	0	0	0	0	0	0	0	0	0
Ar0304	agmatine ureohydrolase	h2o[c] + agm[c] -> urea[c] + ptrc[c]	SPLC1_S520370	Arginine and Proline Metabolism	0	0	0	0	0	0	0	0	0	0	0	0	0	0
Ar0305	creatininase	cat[c] <=> h2o[c] + catn[c]	SPLC1_S240290 or SPLC1_S410760	Arginine and Proline Metabolism	0	0	0	0	0	0	0	0	0	0	0	0	0	0
Ar0306	cytosine deaminase	h2o[c] + catn[c] -> nh3[c] + methdat[c]	SPLC1_S030460	Arginine and Proline Metabolism	0	0	0	0	0	0	0	0	0	0	0	0	0	0
Ar0307	ATP phosphoribosyltransferase	atp[c] + prpp[c] -> ppi[c] + prbatp[c]	SPLC1_S550630 and SPLC1_S080510	Histidine Metabolism	0.00231306	0	5.86443e-05	0.000293221	0.000586443	0.000879664	0.00117289	0.00146611	0.00175933	0.00205255	0.00231306	0.00231306	0.00231306	0.00231306
Ar0308	phosphoribosyl-AMP cyclohydrolase (prbatp)	h2o[c] + prbatp[c] -> h[c] + ppi[c] + prbamp[c]	SPLC1_S550780 or SPLC1_S040720	Histidine Metabolism	0.00231306	0	5.86443e-05	0.000293221	0.000586443	0.000879664	0.00117289	0.00146611	0.00175933	0.00205255	0.00231306	0.00231306	0.00231306	0.00231306
Ar0309	phosphoribosyl-AMP cyclohydrolase (prbamp)	h2o[c] + prbamp[c] -> prfp[c]	SPLC1_S550780 or SPLC1_S040720	Histidine Metabolism	0.00231306	0	5.86443e-05	0.000293221	0.000586443	0.000879664	0.00117289	0.00146611	0.00175933	0.00205255	0.00231306	0.00231306	0.00231306	0.00231306
Ar0310	phosphoribosylformimino-5-aminoimidazole carboxamide ribotide isomerase	prfp[c] <=> prlp[c]	SPLC1_S300140	Histidine Metabolism	0.00231306	0	5.86443e-05	0.000293221	0.000586443	0.000879664	0.00117289	0.00146611	0.00175933	0.00205255	0.00231306	0.00231306	0.00231306	0.00231306
Ar0311	amidotransferase (prlp)	glnL[c] + prlp[c] -> h[c] + gluL[c] + eig3p[c] + aicar[c]	SPLC1_S530720 or SPLC1_S420300	Histidine Metabolism	0.00231306	0	5.86443e-05	0.000293221	0.000586443	0.000879664	0.00117289	0.00146611	0.00175933	0.00205255	0.00231306	0.00231306	0.00231306	0.00231306
Ar0312	imidazoleglycerol-phosphate dehydratase	eig3p[c] -> h2o[c] + 3l2oxp[c]	SPLC1_S520960	Histidine Metabolism	0.00231306	0	5.86443e-05	0.000293221	0.000586443	0.000879664	0.00117289	0.00146611	0.00175933	0.00205255	0.00231306	0.00231306	0.00231306	0.00231306
Ar0313	histidinol phosphate aminotransferase	gluL[c] + 3l2oxp[c] -> akg[c] + hisp[c]	SPLC1_S205660	Histidine Metabolism	0.00231306	0	5.86443e-05	0.000293221	0.000586443	0.000879664	0.00117289	0.00146611	0.00175933	0.00205255	0.00231306	0.00231306	0.00231306	0.00231306
Ar0314	histidinol-phosphatase	h2o[c] + hisp[c] -> pi[c] + histd[c]	SPLC1_S520960	Histidine Metabolism	0.00231306	0	5.86443e-05	0.000293221	0.000586443	0.000879664	0.00117289	0.00146611	0.00175933	0.00205255	0.00231306	0.00231306	0.00231306	0.00231306
Ar0315	histidinol dehydrogenase (histd)	nad[c] + histd[c] -> 2 h[c] + nadh[c] + lhid[c]	SPLC1_S082380	Histidine Metabolism	0.00231306	0	5.86443e-05	0.000293221	0.000586443	0.000879664	0.00117289	0.00146611	0.00175933	0.00205255	0.00231306	0.00231306	0.00231306	0.00231306
Ar0316	histidinol dehydrogenase (l-hid)	h2o[c] + nad[c] + lhid[c] -> h[c] + nadh[c] + hisL[c]	SPLC1_S082380	Histidine Metabolism	0.00231306	0	5.86443e-05	0.000293221	0.000586443	0.000879664	0.00117289	0.00146611	0.00175933	0.00205255	0.00231306	0.00231306	0.00231306	0.00231306
Ar0317	phospho-2-dehydro-3-deoxyheptonate aldolase chorismate mutase	h2o[c] + e4p[c] + pep[c] -> pi[c] + 2dda7p[c]	SPLC1_S580120	Tyrosine, Tryptophan, and Phenylalanine Metabolism	0.00986587	0	0.000250135	0.00125067	0.00250135	0.00375202	0.0050027	0.00625337	0.00750404	0.00875472	0.00986587	0.00986587	0.00986587	0.00986587
Ar0318	3-dehydroquinate synthase	2dda7p[c] -> pi[c] + 3dhq[c]	SPLC1_S411650	Tyrosine, Tryptophan, and Phenylalanine Metabolism	0.00986587	0	0.000250135	0.00125067	0.00250135	0.00375202	0.0050027	0.00625337	0.00750404	0.00875472	0.00986587	0.00986587	0.00986587	0.00986587
Ar0319	carbonic 3-dehydroquinase	3dhq[c] -> h2o[c] + 3dhsk[c]	SPLC1_S360810	Tyrosine, Tryptophan, and Phenylalanine Metabolism	0.00986587	0	0.000250135	0.00125067	0.00250135	0.00375202	0.0050027	0.00625337	0.00750404	0.00875472	0.00986587	0.00986587	0.00986587	0.00986587
Ar0320	shikimate 5-dehydrogenase	h[c] + nadph[c] + 3dhsk[c] <=> nadp[c] + skm[c]	SPLC1_S101440	Tyrosine, Tryptophan, and Phenylalanine Metabolism	0.00986587	0	0.000250135	0.00125067	0.00250135	0.00375202	0.0050027	0.00625337	0.00750404	0.00875472	0.00986587	0.00986587	0.00986587	0.00986587
Ar0321	shikimate kinase	atp[c] + skm[c] -> adp[c] + h[c] + skm5p[c]	SPLC1_S410910	Tyrosine, Tryptophan, and Phenylalanine Metabolism	0.00986587	0	0.000250135	0.00125067	0.00250135	0.00375202	0.0050027	0.00625337	0.00750404	0.00875472	0.00986587	0.00986587	0.00986587	0.00986587
Ar0322	3-phosphoshikimate 1-carboxyvinyltransferase	pep[c] + skm5p[c] <=> pi[c] + 3psme[c]	SPLC1_S270990	Tyrosine, Tryptophan, and Phenylalanine Metabolism	0.00986587	0	0.000250135	0.00125067	0.00250135	0.00375202	0.0050027	0.00625337	0.00750404	0.00875472	0.00986587	0.00986587	0.00986587	0.00986587
Ar0323	chorismate synthase	3psme[c] -> pi[c] + chor[c]	SPLC1_S410790	Tyrosine, Tryptophan, and Phenylalanine Metabolism	0.00986587	0	0.000250135	0.00125067	0.00250135	0.00375202	0.0050027	0.00625337	0.00750404	0.00875472	0.00986587	0.00986587	0.00986587	0.00986587
Ar0324	chorismate mutase	chor[c] -> pphn[c]	SPLC1_S170680	Tyrosine, Tryptophan, and Phenylalanine Metabolism	0.00807395	0	0.000204703	0.00102352	0.00204703	0.00307055	0.00409406	0.00511758	0.0061411	0.00716461	0.00807395	0.00807395	0.00807395	0.00807395
Ar0325	prephenate dehydrogenase	nad[c] + pphn[c] -> nadh[c] + co2[c] + 34hpp[c]	SPLC1_S542660	Tyrosine, Tryptophan, and Phenylalanine Metabolism	0.0035819	0	9.08138e-05	0.000454069	0.000908138	0.00136221	0.00181628	0.00227035	0.00272442	0.00317848	0.0035819	0.0035819	0.0035819	0.0035819
Ar0326	aromatic-amino-acid transaminase (34hpp)	gluL[c] + 34hpp[c] <=> akg[c] + tyrL[c]	SPLC1_S010340 or SPLC1_S080970 or SPLC1_S100560 or SPLC1_S530150 or SPLC1_S550880 or SPLC1_S205660	Tyrosine, Tryptophan, and Phenylalanine Metabolism	0.0035816	0	9.08062e-05	0.000454031	0.000908062	0.00136209	0.00181612	0.00227015	0.00272419	0.00317822	0.0035816	0.0035816	0.0035816	0.0035816
Ar0327	4-hydroxyphenylpyruvate dioxygenase	h[c] + o2[c] + 34hpp[c] -> co2[c] + 25dhpl[c]	SPLC1_S102310	Tyrosine, Tryptophan, and Phenylalanine Metabolism	3.02928e-07	0	7.6803e-09	3.84015e-08	7.6803e-08	1.15205e-07	1.53606e-07	1.92008e-07	2.30409e-07	2.68811e-07	3.02928e-07	3.02928e-07	3.02928e-07	3.02928e-07
Ar0328	prephenate dehydratase	h[c] + pphn[c] -> h2o[c] + co2[c] + phpyr[c]	SPLC1_S270520	Tyrosine, Tryptophan, and Phenylalanine Metabolism	0.00449205	0	0.000113889	0.000569447	0.00113889	0.00170834	0.00227779	0.00284723	0.00341668	0.00398613	0.00449205	0.00449205	0.00449205	0.00449205
Ar0329	aromatic-amino-acid transaminase (phpyr)	gluL[c] + phpyr[c] <=> akg[c] + pheL[c]	SPLC1_S010340 or SPLC1_S080970 or SPLC1_S100560 or SPLC1_S530150 or SPLC1_S550880 or SPLC1_S205660	Tyrosine, Tryptophan, and Phenylalanine Metabolism	0.00449205	0	0.000113889	0.000569447	0.00113889	0.00170834	0.00227779	0.00284723	0.00341668	0.00398613	0.00449205	0.00449205	0.00449205	0.00449205
Ar0330	anthranilate synthase component II (gln-L)	glnL[c] + chor[c] -> h[c] + pyr[c] + gluL[c] + anth[c]	SPLC1_S550220 and SPLC1_S041140	Tyrosine, Tryptophan, and Phenylalanine Metabolism	0	0	0	0	0	0	0	0	0	0	0	0	0	0
Ar0331	anthranilate synthase component II (nh4)	nh4[c] + chor[c] -> h2o[c] + pyr[c] + anth[c]	SPLC1_S550220 and SPLC1_S041140	Tyrosine, Tryptophan, and Phenylalanine Metabolism	0.00179192	0	4.54316e-05	0.000227158	0.000454316	0.000681474	0.000908632	0.00113579	0.00136295	0.00159011	0.00179192	0.00179192	0.00179192	0.00179192
Ar0332	anthranilate phosphoribosyltransferase	prpp[c] + anth[c] -> ppi[c] + pran[c]	SPLC1_S203800 or SPLC1_S530090	Tyrosine, Tryptophan, and Phenylalanine Metabolism	0.00179192	0	4.54316e-05	0.000227158	0.000454316	0.000681474	0.000908632	0.00113579	0.00136295	0.00159011	0.00179192	0.00179192	0.00179192	0.00179192
Ar0333	N-(5'-phosphoribosyl)anthranilate isomerase	pran[c] -> 2cpr5p[c]	SPLC1_S082030	Tyrosine, Tryptophan, and Phenylalanine Metabolism	0.00179192	0	4.54316e-05	0.000227158	0.000454316	0.000681474	0.000908632	0.00113579	0.00136295	0.00159011	0.00179192	0.00179192	0.00179192	0.00179192
Ar0334	indole-3-glycerol phosphate synthase	h[c] + 2cpr5p[c] -> h2o[c] + co2[c] + 3ig3p[c]	SPLC1_S051450	Tyrosine, Tryptophan, and Phenylalanine Metabolism	0.00179192	0	4.54316e-05	0.000227158	0.000454316	0.000681474	0.000908632	0.00113579	0.00136295	0.00159011	0.00179192	0.00179192	0.00179192	0.00179192
Ar0335	tryptophan synthase	3ig3p[c] -> g3p[c] + Indole[c]	(SPLC1_S560040 and SPLC1_S081830) or (SPLC1_S560040 and SPLC1_S510460)	Tyrosine, Tryptophan, and Phenylalanine Metabolism	0	0	0	0	0	0	0	0	0	0	0	0	0	0
Ar0336	tryptophan synthase	serL[c] + Indole[c] -> h2o[c] + trpL[c]	(SPLC1_S560040 and SPLC1_S081830) or (SPLC1_S560040 and SPLC1_S510460)	Tyrosine, Tryptophan, and Phenylalanine Metabolism	0	0	0	0	0	0	0	0	0	0	0	0	0	0
Ar0337	ADP-ribose diphosphatase	h2o[c] + adprib[c] -> 2 h[c] + r5p[c] + amp[c]	SPLC1_S031510 or SPLC1_S171330 or SPLC1_S271500 or SPLC1_S511020	Purine metabolism	0	0	0	0	0	0	0	0	0	0	0	0	0	0
Ar0338	phosphoribosylamine-glycine ligase	atp[c] + pram[c] + gly[c] <=> adp[c] + h[c] + pi[c] + gar[c]	SPLC1_S541580	Purine metabolism	0.00255712	0	6.4832e-05	0.00032416	0.00064832	0.00097248	0.00129664	0.0016208	0.00194496	0.00226912	0.00255712	0.00255712	0.00255712	0.00255712
Ar0339	phosphoribosylglycinamide formyltransferase (10fthf)	gar[c] + 10fthf[c] <=> h[c] + thf[c] + fgam[c]	SPLC1_S130930	Purine metabolism	0.00255712	0	6.4832e-05	0.00032416	0.00064832	0.00097248	0.00129664	0.0016208	0.00194496	0.00226912	0.00255712	0.00255712	0.00255712	0.00255712
Ar0340	phosphoribosyl formylglycinamidine synthase	atp[c] + h2o[c] + glnL[c] + fgam[c] -> adp[c] + 3 h[c] + pi[c] + gluL[c] + fpram[c]	SPLC1_S082640 and SPLC1_S082650 and SPLC1_S205450	Purine metabolism	0.00255712	0	6.4832e-05	0.00032416	0.00064832	0.00097248	0.00129664	0.0016208	0.00194496	0.00226912	0.00255712	0.00255712	0.00255712	0.00255712
Ar0341	phosphoribosyl formylglycinamidine cyclo-ligase	atp[c] + fpram[c] -> adp[c] + 2 h[c] + pi[c] + air[c]	SPLC1_S510650	Purine metabolism	0.00255712	0	6.4832e-05	0.00032416	0.00064832	0.00097248	0.00129664	0.0016208	0.00194496	0.00226912	0.00255712	0.00255712	0.00255712	0.00255712
Ar0342	phosphoribosylaminoimidazole carboxylase ATPase subunit (air)	atp[c] + 2 h[c] + hco3[c] + air[c] -> adp[c] + pi[c] + n5cribo[c]	SPLC1_S204510	Purine metabolism	0.00255704	0	6.48299e-05	0.00032415	0.000648299	0.000972449	0.0012966	0.00162075	0.0019449	0.00226905	0.00255704	0.00255704	0.00255704	0.00255704
Ar0343	phosphoribosylaminoimidazole carboxylase ATPase subunit (n5cribo)	n5cribo[c] -> 3 h[c] + 5aizc[c]	SPLC1_S040820	Purine metabolism	0.00255704	0	6.48299e-05	0.00032415	0.000648299	0.000972449	0.0012966	0.00162075	0.0019449	0.00226905	0.00255704	0.00255704	0.00255704	0.00255704
Ar0344	phosphoribosyl aminoidazole succinocarboxamide synthetase	atp[c] + aspL[c] + 5aizc[c] <=> adp[c] + h[c] + pi[c] + 25aics[c]	SPLC1_S171450	Purine metabolism	0.00255704	0	6.48299e-05	0.00032415	0.000648299	0.000972449	0.0012966	0.00162075	0.0019449	0.00226905	0.00255704	0.00255704	0.00255704	0.00255704
Ar0345	adenylosuccinate lyase (25aics)	25aics[c] <=> fum[c] + aicar[c]	SPLC1_S034030	Purine metabolism	0.00255704	0	6.48299e-05	0.00032415	0.000648299	0.000972449	0.0012966	0.00162075	0.0019449	0.00226905	0.00255704	0.00255704	0.00255704	0.00255704
Ar0346	phosphoribosylaminoimidazolecarboxamide formyltransferase (10fthf)	aicar[c] + 10fthf[c] <=> thf[c] + fprica[c]	SPLC1_S060650	Purine metabolism	0.0048701	0	0.000123474	0.000617371	0.00123474	0.00185211	0.00246948	0.00308686	0.00370423	0.0043216	0.0048701	0.0048701	0.0048701	0.0048701
Ar0347	phosphoribosylaminoimidazolecarboxamide formyltransferase (fprica)	fprica[c] <=> h2o[c] + imp[c]	SPLC1_S060650	Purine metabolism	0.0048701	0	0.000123474	0.000617371	0.00123474	0.00185211	0.00246948	0.00308686	0.00370423	0.0043216	0.0048701	0.0048701	0.0048701	0.0048701
Ar0348	adenylate kinase	atp[c] + amp[c] <=> 2 adp[c]	SPLC1_S060190	Purine metabolism	0.0354611	0	0.0039847	0.0199235	0.039847	0.0597706	0.0796941	0.0996176	0.119541	0.139465	0.157221	0.157721	0.158221	0.158721
Ar0349	ribonucleoside-diphosphate reductase beta chain (adp)	adp[c] + trdrd[c] -> h2o[c] + trdox[c] + dadp[c]	SPLC1_S360250 and SPLC1_S360260 and SPLC1_S360270 and SPLC1_S360280	Purine metabolism	0.000198205	0	5.0252e-06	2.5126e-05	5.0252e-05	7.5378e-05	0.000100504	0.00012563	0.000150756	0.000175882	0.000198205	0.000198205	0.000198205	0.000198205
Ar0350	(deoxy)adenylate kinase	adp[c] + dadp[c] <=> atp[c] + damp[c]	SPLC1_S060190	Purine metabolism	0	0	0	0	0	0	0	0	0	0	0	0	0	0
Ar0351	5'-nucleotidase (damp)	h2o[c] + damp[c] -> pi[c] + deadn[c]	SPLC1_S080440 or SPLC1_S543010 or SPLC1_S101090	Purine metabolism	0	0	0	0	0	0	0	0	0	0	0	0	0	0
Ar0352	adenosine deaminase (deadn)	h[c] + h2o[c] + deadn[c] -> nh4[c] + din[c]	SPLC1_S010660	Purine metabolism	0	0	0	0	0	0	0	0	0	0	0	0	0	0
Ar0353	nucleoside diphosphate kinase (dadp)	atp[c] + dadp[c] <=> adp[c] + datp[c]	SPLC1_S200300	Purine metabolism	0.000198205	0	5.0252e-06	2.5126e-05	5.0252e-05	7.5378e-05	0.000100504	0.00012563	0.000150756	0.000175882	0.000198205	0.000198205	0.000198205	0.000198205
Ar0354	adenylateguanylate cyclase	atp[c] -> ppi[c] + camp[c]	SPLC1_S511290 or SPLC1_S030100 or SPLC1_S030110 or SPLC1_S030120 or SPLC1_S030130 or SPLC1_S032440 or SPLC1_S032960 or SPLC1_S041540 or SPLC1_S051590 or SPLC1_S081740 or SPLC1_S101160 or SPLC1_S103210 or SPLC1_S130280 or SPLC1_S200350 or SPLC1_S203990 or SPLC1_S204060 or SPLC1_S205240 or SPLC1_S320140 or SPLC1_S320150 or SPLC1_S360150 or SPLC1_S510590 or SPLC1_S530380 or SPLC1_S540250 or SPLC1_S5…	Purine metabolism	0	0	0	0	0	0	0	0	0	0	0	0	0	0
Ar0355	ATP amine hydrolysis (spontaneous)	atp[c] + h[c] + h2o[c] -> itp[c] + nh4[c]		Purine metabolism	0	0	0	0	0	0	0	0	0	0	0	0	0	0
Ar0356	dATP amine hydrolysis (spontaneous)	h[c] + h2o[c] + datp[c] -> nh4[c] + ditp[c]		Purine metabolism	0	0	0	0	0	0	0	0	0	0	0	0	0	0
Ar0357	Ap4A phosphorylase II	atp[c] + adp[c] + h[c] -> pi[c] + ap4a[c]	SPLC1_S590610	Purine metabolism	0	0	0	0	0	0	0	0	0	0	0	0	0	0
Ar0358	Ap4A phosphorylase II	atp[c] + aps[c] -> so4[c] + ap4a[c]	SPLC1_S590610	Purine metabolism	0	0	0	0	0	0	0	0	0	0	0	0	0	0
Ar0359	adenine phosphoribosyltransferase (ade)	prpp[c] + ade[c] <=> amp[c] + ppi[c]	SPLC1_S031590	Purine metabolism	7.3789e-05	0	1.87081e-06	9.35407e-06	1.87081e-05	2.80622e-05	3.74163e-05	4.67703e-05	5.61244e-05	6.54785e-05	7.3789e-05	7.3789e-05	7.3789e-05	7.3789e-05
Ar0360	5'-nucleotidase (amp)	h2o[c] + amp[c] -> pi[c] + adn[c]	SPLC1_S080440 or SPLC1_S543010 or SPLC1_S101090	Purine metabolism	0	0	0	0	0	0	0	0	0	0	0	0	0	0
Ar0361	inosine-uridine preferring nucleoside hydrolase (adn)	h2o[c] + adn[c] -> ribD[c] + ade[c]	SPLC1_S310080	Purine metabolism	7.3789e-05	0	1.87081e-06	9.35407e-06	1.87081e-05	2.80622e-05	3.74163e-05	4.67703e-05	5.61244e-05	6.54785e-05	7.3789e-05	7.3789e-05	7.3789e-05	7.3789e-05
Ar0362	adenosine deaminase (adn)	h[c] + h2o[c] + adn[c] -> nh4[c] + ins[c]	SPLC1_S010660	Purine metabolism	0	0	0	0	0	0	0	0	0	0	0	0	0	0
Ar0363	Inosine-uridine preferring nucleoside hydrolase	h2o[c] + ins[c] -> ribD[c] + hxan[c]	SPLC1_S310080	Purine metabolism	0	0	0	0	0	0	0	0	0	0	0	0	0	0
Ar0364	nucleoside-triphosphatase (ITP)	h2o[c] + itp[c] -> h[c] + pi[c] + idp[c]	SPLC1_S420320	Purine metabolism	0	0	0	0	0	0	0	0	0	0	0	0	0	0
Ar0365	nucleoside-triphosphatase (dITP)	h2o[c] + ditp[c] -> h[c] + pi[c] + didp[c]	SPLC1_S420320	Purine metabolism	0	0	0	0	0	0	0	0	0	0	0	0	0	0
Ar0366	5'-nucleotidase (IMP)	h2o[c] + imp[c] -> pi[c] + ins[c]	SPLC1_S080440 or SPLC1_S543010 or SPLC1_S101090	Purine metabolism	0	0	0	0	0	0	0	0	0	0	0	0	0	0
Ar0367	GMP synthase (glutamine-hydrolysing) (gln-L)	atp[c] + h2o[c] + glnL[c] + xmp[c] -> 2 h[c] + amp[c] + ppi[c] + gluL[c] + gmp[c]	SPLC1_S360520	Purine metabolism	0.00114645	0	2.90665e-05	0.000145332	0.000290665	0.000435997	0.000581329	0.000726662	0.000871994	0.00101733	0.00114645	0.00114645	0.00114645	0.00114645
Ar0368	IMP dehydrogenase subunit	h2o[c] + nad[c] + imp[c] -> h[c] + nadh[c] + xmp[c]	SPLC1_S550590 or SPLC1_S040570	Purine metabolism	0.00114645	0	2.90665e-05	0.000145332	0.000290665	0.000435997	0.000581329	0.000726662	0.000871994	0.00101733	0.00114645	0.00114645	0.00114645	0.00114645
Ar0369	Inosine-uridine preferring nucleoside hydrolase	h2o[c] + gsn[c] -> ribD[c] + gua[c]	SPLC1_S310080	Purine metabolism	0	0	0	0	0	0	0	0	0	0	0	0	0	0
Ar0370	5'-nucleotidase (XMP)	h2o[c] + xmp[c] -> pi[c] + xtsn[c]	SPLC1_S080440 or SPLC1_S543010 or SPLC1_S101090	Purine metabolism	0	0	0	0	0	0	0	0	0	0	0	0	0	0
Ar0371	Inosine-uridine preferring nucleoside hydrolase	h2o[c] + xtsn[c] -> ribD[c] + xan[c]	SPLC1_S310080	Purine metabolism	0	0	0	0	0	0	0	0	0	0	0	0	0	0
Ar0372	5'-nucleotidase (GMP)	h2o[c] + gmp[c] -> pi[c] + gsn[c]	SPLC1_S080440 or SPLC1_S543010 or SPLC1_S101090	Purine metabolism	0	0	0	0	0	0	0	0	0	0	0	0	0	0
Ar0373	Xanthine-guanine phosphoribosyltransferase	ppi[c] + xmp[c] <=> prpp[c] + xan[c]	SPLC1_S171110	Purine metabolism	0	0	0	0	0	0	0	0	0	0	0	0	0	0
Ar0374	guanine deaminase	h[c] + h2o[c] + gua[c] -> nh4[c] + xan[c]	SPLC1_S370630	Pyrimidine metabolism	0	0	0	0	0	0	0	0	0	0	0	0	0	0
Ar0375	adenine phosphoribosyltransferase (gua)	prpp[c] + gua[c] -> ppi[c] + gmp[c]	SPLC1_S031590	Pyrimidine metabolism	0	0	0	0	0	0	0	0	0	0	0	0	0	0
Ar0376	guanylate kinase (gmp)	atp[c] + gmp[c] <=> adp[c] + gdp[c]	SPLC1_S410470	Pyrimidine metabolism	0.00114645	0	2.90665e-05	0.000145332	0.000290665	0.000435997	0.00058133	0.000726662	0.000871995	0.00101733	0.00114645	0.00114645	0.00114645	0.00114645
Ar0377	ribonucleoside-diphosphate reductase beta chain (gdp)	trdrd[c] + gdp[c] -> h2o[c] + trdox[c] + dgdp[c]	SPLC1_S360250 and SPLC1_S360260 and SPLC1_S360270 and SPLC1_S360280	Pyrimidine metabolism	0.000161096	0	4.08437e-06	2.04218e-05	4.08437e-05	6.12655e-05	8.16873e-05	0.000102109	0.000122531	0.000142953	0.000161096	0.000161096	0.000161096	0.000161096
Ar0378	guanylate kinase (dgmp)	atp[c] + dgmp[c] <=> adp[c] + dgdp[c]	SPLC1_S410470	Pyrimidine metabolism	0	0	0	0	0	0	0	0	0	0	0	0	0	0
Ar0379	5'-nucleotidase (dGMP)	h2o[c] + dgmp[c] -> pi[c] + dgsn[c]	SPLC1_S080440 or SPLC1_S543010 or SPLC1_S101090	Pyrimidine metabolism	0	0	0	0	0	0	0	0	0	0	0	0	0	0
Ar0380	nucleoside diphosphate kinase (dgdp)	atp[c] + dgdp[c] <=> adp[c] + dgtp[c]	SPLC1_S200300	Pyrimidine metabolism	0.000161096	0	4.08437e-06	2.04218e-05	4.08437e-05	6.12655e-05	8.16873e-05	0.000102109	0.000122531	0.000142953	0.000161096	0.000161096	0.000161096	0.000161096
Ar0381	nucleoside diphosphate kinase (gdp)	atp[c] + gdp[c] <=> adp[c] + gtp[c]	SPLC1_S200300	Pyrimidine metabolism	0.004709	0	0.00011939	0.000596949	0.0011939	0.00179085	0.0023878	0.00298475	0.0035817	0.00417865	0.004709	0.004709	0.004709	0.004709
Ar0382	GTP diphosphokinase (gtp)	atp[c] + gtp[c] -> h[c] + amp[c] + gdptp[c]	SPLC1_S032800	Pyrimidine metabolism	0	0	0	0	0	0	0	0	0	0	0	0	0	0
Ar0383	guanosine-5'-triphosphate,3'-diphosphate diphosphatase	h2o[c] + gdptp[c] -> h[c] + pi[c] + ppgpp[c]	SPLC1_S171500	Pyrimidine metabolism	0	0	0	0	0	0	0	0	0	0	0	0	0	0
Ar0384	adenylate cyclase (gtp)	gtp[c] -> ppi[c] + cgmp[c]	SPLC1_S030100 or SPLC1_S030110 or SPLC1_S030120 or SPLC1_S030130 or SPLC1_S032440 or SPLC1_S032960 or SPLC1_S041540 or SPLC1_S051590 or SPLC1_S081740 or SPLC1_S101160 or SPLC1_S103210 or SPLC1_S130280 or SPLC1_S200350 or SPLC1_S203990 or SPLC1_S204060 or SPLC1_S205240 or SPLC1_S320140 or SPLC1_S320150 or SPLC1_S360150 or SPLC1_S510590 or SPLC1_S530380 or SPLC1_S540250 or SPLC1_S540560 or SPLC1_S5…	Pyrimidine metabolism	0	0	0	0	0	0	0	0	0	0	0	0	0	0
Ar0385	dihydroorotase	h2o[c] + dhorS[c] <=> h[c] + cbasp[c]	SPLC1_S360640 or SPLC1_S531400	Pyrimidine metabolism	-0.00255724	0	-6.48351e-05	-0.000324175	-0.000648351	-0.000972526	-0.0012967	-0.00162088	-0.00194505	-0.00226923	-0.00255724	-0.00255724	-0.00255724	-0.00255724
Ar0386	dihydroorotate dehydrogenase (fumarate)	fum[c] + dhorS[c] -> succ[c] + orot[c]	SPLC1_S300840 or SPLC1_S411610	Pyrimidine metabolism	0.00255724	0	6.48351e-05	0.000324175	0.000648351	0.000972526	0.0012967	0.00162088	0.00194505	0.00226923	0.00255724	0.00255724	0.00255724	0.00255724
Ar0387	dihydroorotate oxidase (menaquinone-8)	dhorS[c] + mqn8[c] -> orot[c] + mql8[c]	SPLC1_S411610	Pyrimidine metabolism	0	0	0	0	0	0	0	0	0	0	0	0	0	0
Ar0388	orotate phosphoribosyltransferase	ppi[c] + orot5p[c] <=> prpp[c] + orot[c]	SPLC1_S204970 or SPLC1_S201230	Pyrimidine metabolism	-0.00255724	0	-6.48351e-05	-0.000324175	-0.000648351	-0.000972526	-0.0012967	-0.00162088	-0.00194505	-0.00226923	-0.00255724	-0.00255724	-0.00255724	-0.00255724
Ar0389	orotidine 5'-phosphate decarboxylase	h[c] + orot5p[c] -> co2[c] + ump[c]	SPLC1_S600370 or SPLC1_S201230	Pyrimidine metabolism	0.00255724	0	6.48351e-05	0.000324175	0.000648351	0.000972526	0.0012967	0.00162088	0.00194505	0.00226923	0.00255724	0.00255724	0.00255724	0.00255724
Ar0390	Uridine kinase-like protein	atp[c] + uri[c] -> adp[c] + h[c] + ump[c]	SPLC1_S201290	Pyrimidine metabolism	0	0	0	0	0	0	0	0	0	0	0	0	0	0
Ar0391	5'-nucleotidase (UMP)	h2o[c] + ump[c] -> pi[c] + uri[c]	SPLC1_S080440 or SPLC1_S543010 or SPLC1_S101090	Pyrimidine metabolism	0	0	0	0	0	0	0	0	0	0	0	0	0	0
Ar0392	pyrimidine operon regulatory protein PyrR	prpp[c] + ura[c] -> ppi[c] + ump[c]	SPLC1_S220390 or SPLC1_S030620	Pyrimidine metabolism	0	0	0	0	0	0	0	0	0	0	0	0	0	0
Ar0393	pantoate-beta-alanine ligase cytidylate kinase (cmp)	atp[c] + cmp[c] <=> adp[c] + cdp[c]	SPLC1_S510680	Pyrimidine metabolism	0.000896893	0	2.27394e-05	0.000113697	0.000227394	0.000341091	0.000454788	0.000568486	0.000682183	0.00079588	0.000896893	0.000896893	0.000896893	0.000896893
Ar0394	pantoate-beta-alanine ligase cytidylate kinase (dcmp)	atp[c] + dcmp[c] <=> adp[c] + dcdp[c]	SPLC1_S510680	Pyrimidine metabolism	0	0	0	0	0	0	0	0	0	0	0	0	0	0
Ar0395	pantoate-beta-alanine ligase cytidylate kinase (ump)	atp[c] + ump[c] <=> adp[c] + udp[c]	SPLC1_S510680 or SPLC1_S520340	Pyrimidine metabolism	0.0210548	0	0.000533813	0.00266907	0.00533813	0.0080072	0.0106763	0.0133453	0.0160144	0.0186835	0.0210548	0.0210548	0.0210548	0.0210548
Ar0396	nucleoside diphosphate kinase (udp)	atp[c] + udp[c] <=> adp[c] + utp[c]	SPLC1_S200300	Pyrimidine metabolism	0.0408484	0.954653	0.00103565	0.00517826	0.0103565	0.0155348	0.020713	0.0258913	0.0310696	0.0362478	0.0408484	0.0408484	0.0408484	0.0408484
Ar0397	CTP synthase (gln-L)	atp[c] + h2o[c] + utp[c] + glnL[c] -> adp[c] + 2 h[c] + pi[c] + ctp[c] + gluL[c]	SPLC1_S370070	Pyrimidine metabolism	0.00114635	0	2.9064e-05	0.00014532	0.00029064	0.000435959	0.000581279	0.000726599	0.000871919	0.00101724	0.00114635	0.00114635	0.00114635	0.00114635
Ar0398	nucleoside diphosphate kinase (cdp)	atp[c] + cdp[c] <=> adp[c] + ctp[c]	SPLC1_S200300	Pyrimidine metabolism	0.000735797	0	1.86551e-05	9.32753e-05	0.000186551	0.000279826	0.000373101	0.000466376	0.000559652	0.000652927	0.000735797	0.000735797	0.000735797	0.000735797
Ar0399	5'-nucleotidase (CMP)	h2o[c] + cmp[c] -> pi[c] + cytd[c]	SPLC1_S080440 or SPLC1_S543010 or SPLC1_S101090	Pyrimidine metabolism	0	0	0	0	0	0	0	0	0	0	0	0	0	0
Ar0400	Uridine kinase-like protein (cmp)	atp[c] + cytd[c] -> adp[c] + h[c] + cmp[c]	SPLC1_S201290	Pyrimidine metabolism	0	0	0	0	0	0	0	0	0	0	0	0	0	0
Ar0401	ribonucleoside-diphosphate reductase beta chain (cdp)	cdp[c] + trdrd[c] -> h2o[c] + trdox[c] + dcdp[c]	SPLC1_S360250 and SPLC1_S360260 and SPLC1_S360270 and SPLC1_S360280	Pyrimidine metabolism	0.000161096	0	4.08437e-06	2.04218e-05	4.08437e-05	6.12655e-05	8.16873e-05	0.000102109	0.000122531	0.000142953	0.000161096	0.000161096	0.000161096	0.000161096
Ar0402	putative thioredoxin reductase	h[c] + nadph[c] + trdox[c] -> nadp[c] + trdrd[c]	SPLC1_S360430 or SPLC1_S361200	Pyrimidine metabolism	0	991.084	0	0	0	0	0	0	0	0	0	0	0	0
Ar0403	nucleoside diphosphate kinase (dcdp)	atp[c] + dcdp[c] <=> adp[c] + dctp[c]	SPLC1_S200300	Pyrimidine metabolism	0.000161096	0	4.08437e-06	2.04218e-05	4.08437e-05	6.12655e-05	8.16873e-05	0.000102109	0.000122531	0.000142953	0.000161096	0.000161096	0.000161096	0.000161096
Ar0404	5'-nucleotidase (dCMP)	h2o[c] + dcmp[c] -> pi[c] + dcyt[c]	SPLC1_S080440 or SPLC1_S543010 or SPLC1_S101090	Pyrimidine metabolism	0	0	0	0	0	0	0	0	0	0	0	0	0	0
Ar0405	CMPdCMP deaminase zinc-binding protein	h[c] + h2o[c] + dcmp[c] <=> nh4[c] + dump[c]	SPLC1_S101760	Pyrimidine metabolism	0	0	0	0	0	0	0	0	0	0	0	0	0	0
Ar0406	5'-nucleotidase (dUMP)	h2o[c] + dump[c] -> pi[c] + duri[c]	SPLC1_S080440 or SPLC1_S543010 or SPLC1_S101090	Pyrimidine metabolism	0	0	0	0	0	0	0	0	0	0	0	0	0	0
Ar0407	thymidylate kinase (dump)	atp[c] + dump[c] <=> adp[c] + dudp[c]	SPLC1_S501010 or SPLC1_S240900	Pyrimidine metabolism	-0.000198636	0	-5.03612e-06	-2.51806e-05	-5.03612e-05	-7.55417e-05	-0.000100722	-0.000125903	-0.000151083	-0.000176264	-0.000198636	-0.000198636	-0.000198636	-0.000198636
Ar0408	nucleoside diphosphate kinase (dudp)	atp[c] + dudp[c] <=> adp[c] + dutp[c]	SPLC1_S200300	Pyrimidine metabolism	0	0	0	0	0	0	0	0	0	0	0	0	0	0
Ar0409	dUTP diphosphatase	h2o[c] + dutp[c] -> h[c] + ppi[c] + dump[c]	SPLC1_S101750	Pyrimidine metabolism	0	0	0	0	0	0	0	0	0	0	0	0	0	0
Ar0410	thymidylate synthase	h[c] + nadph[c] + mlthf[c] + dump[c] -> nadp[c] + thf[c] + dtmp[c]	SPLC1_S101740	Pyrimidine metabolism	0.000198636	0	5.03612e-06	2.51806e-05	5.03612e-05	7.55417e-05	0.000100722	0.000125903	0.000151083	0.000176264	0.000198636	0.000198636	0.000198636	0.000198636
Ar0411	5'-nucleotidase (dTMP)	h2o[c] + dtmp[c] -> pi[c] + thymd[c]	SPLC1_S080440 or SPLC1_S543010 or SPLC1_S101090	Pyrimidine metabolism	0	0	0	0	0	0	0	0	0	0	0	0	0	0
Ar0412	thymidylate kinase (dtmp)	atp[c] + dtmp[c] <=> adp[c] + dtdp[c]	SPLC1_S501010 or SPLC1_S240900	Pyrimidine metabolism	0.000198636	0	5.03612e-06	2.51806e-05	5.03612e-05	7.55417e-05	0.000100722	0.000125903	0.000151083	0.000176264	0.000198636	0.000198636	0.000198636	0.000198636
Ar0413	ribonucleoside-diphosphate reductase beta chain (udp)	udp[c] + trdrd[c] -> h2o[c] + trdox[c] + dudp[c]	SPLC1_S360250 and SPLC1_S360260 and SPLC1_S360270 and SPLC1_S360280	Pyrimidine metabolism	0.000198636	0	5.03612e-06	2.51806e-05	5.03612e-05	7.55417e-05	0.000100722	0.000125903	0.000151083	0.000176264	0.000198636	0.000198636	0.000198636	0.000198636
Ar0414	nucleoside diphosphate kinase (dtdp)	atp[c] + dtdp[c] <=> adp[c] + dttp[c]	SPLC1_S200300	Pyrimidine metabolism	0.000198636	0	5.03612e-06	2.51806e-05	5.03612e-05	7.55417e-05	0.000100722	0.000125903	0.000151083	0.000176264	0.000198636	0.000198636	0.000198636	0.000198636
Ar0415	acetyl-CoA carboxylase subunit	atp[c] + accoa[c] + hco3[c] -> adp[c] + h[c] + pi[c] + malcoa[c]	SPLC1_S541320 and SPLC1_S500810 and SPLC1_S490480 and SPLC1_S270220	Pyrimidine metabolism	0.0233318	0	0.000591545	0.00295772	0.00591545	0.00887317	0.0118309	0.0147886	0.0177463	0.0207041	0.0233318	0.0233318	0.0233318	0.0233318
Ar0416	malonyl CoA-acyl carrier protein transacylase	malcoa[c] + ACP[c] <=> coa[c] + malACP[c]	(SPLC1_S082700 and SPLC1_S102770) or (SPLC1_S543120 and SPLC1_S102770)	Fatty acid biosynthesis	0.0233318	0	0.000591545	0.00295772	0.00591545	0.00887317	0.0118309	0.0147886	0.0177463	0.0207041	0.0233318	0.0233318	0.0233318	0.0233318
Ar0417	3-oxoacyl-(acyl carrier protein) synthase III	accoa[c] + ACP[c] <=> coa[c] + acACP[c]	SPLC1_S543110 and SPLC1_S102770	Fatty acid biosynthesis	0	0	7.88592e-05	0.000394296	0.000788592	0.00118289	0.00157718	0.00197148	0.00236578	0.00276007	0.00311038	0.00311038	0.00311038	0.00311038
Ar0418	3-oxoacyl-(acyl-carrier-protein) synthase III and II	h[c] + accoa[c] + malACP[c] -> co2[c] + coa[c] + actACP[c]	SPLC1_S543110 or SPLC1_S010960 or SPLC1_S102760	Fatty acid biosynthesis	0.00311038	0	0	0	0	0	0	0	0	0	0	0	0	0
Ar0419	3-oxoacyl-(acyl-carrier protein) reductase 2 (actACP)	h[c] + nadph[c] + actACP[c] <=> nadp[c] + 3haACP[c]	SPLC1_S410570 or SPLC1_S542170 or SPLC1_S100050 or SPLC1_S360110 or SPLC1_S360120	Fatty acid biosynthesis	0.00311038	0	7.88592e-05	0.000394296	0.000788592	0.00118289	0.00157718	0.00197148	0.00236578	0.00276007	0.00311038	0.00311038	0.00311038	0.00311038
Ar0420	crotonoyl-(acyl-carrier-protein) hydratase (3haACP)	3haACP[c] -> h2o[c] + but2eACP[c]	SPLC1_S310290	Fatty acid biosynthesis	0.00311038	0	7.88592e-05	0.000394296	0.000788592	0.00118289	0.00157718	0.00197148	0.00236578	0.00276007	0.00311038	0.00311038	0.00311038	0.00311038
Ar0421	enoyl-(acyl-carrier-protein) reductase (NADPH)	h[c] + nadph[c] + but2eACP[c] -> nadp[c] + butACP[c]	SPLC1_S520970	Fatty acid biosynthesis	0.00311038	0	7.88592e-05	0.000394296	0.000788592	0.00118289	0.00157718	0.00197148	0.00236578	0.00276007	0.00311038	0.00311038	0.00311038	0.00311038
Ar0422	3-oxoacyl-(acyl-carrier-protein) synthase (butACP)	h[c] + malACP[c] + butACP[c] -> co2[c] + ACP[c] + 3ohexACP[c]	SPLC1_S543110 and SPLC1_S102770	Fatty acid biosynthesis	0.00311038	0	7.88592e-05	0.000394296	0.000788592	0.00118289	0.00157718	0.00197148	0.00236578	0.00276007	0.00311038	0.00311038	0.00311038	0.00311038
Ar0423	3-oxoacyl-(acyl-carrier protein) reductase 2 (3ohexACP)	h[c] + nadph[c] + 3ohexACP[c] <=> nadp[c] + 3hhexACP[c]	SPLC1_S410570 or SPLC1_S542170 or SPLC1_S100050 or SPLC1_S360110 or SPLC1_S360120	Fatty acid biosynthesis	0.00311038	0	7.88592e-05	0.000394296	0.000788592	0.00118289	0.00157718	0.00197148	0.00236578	0.00276007	0.00311038	0.00311038	0.00311038	0.00311038
Ar0424	crotonoyl-(acyl-carrier-protein) hydratase (3hhexACP)	3hhexACP[c] -> h2o[c] + thex2eACP[c]	SPLC1_S310290	Fatty acid biosynthesis	0.00311038	0	7.88592e-05	0.000394296	0.000788592	0.00118289	0.00157718	0.00197148	0.00236578	0.00276007	0.00311038	0.00311038	0.00311038	0.00311038
Ar0425	enoyl-(acyl-carrier-protein) reductase (NADPH)	h[c] + nadph[c] + thex2eACP[c] -> nadp[c] + hexACP[c]	SPLC1_S520970	Fatty acid biosynthesis	0.00311038	0	7.88592e-05	0.000394296	0.000788592	0.00118289	0.00157718	0.00197148	0.00236578	0.00276007	0.00311038	0.00311038	0.00311038	0.00311038
Ar0426	3-oxoacyl-(acyl-carrier-protein) synthase (hexACP)	h[c] + malACP[c] + hexACP[c] -> co2[c] + ACP[c] + 3ooctACP[c]	SPLC1_S543110 and SPLC1_S102770	Fatty acid biosynthesis	0.00311038	0	7.88592e-05	0.000394296	0.000788592	0.00118289	0.00157718	0.00197148	0.00236578	0.00276007	0.00311038	0.00311038	0.00311038	0.00311038
Ar0427	3-oxoacyl-(acyl-carrier protein) reductase 2 (3ooctACP)	h[c] + nadph[c] + 3ooctACP[c] <=> nadp[c] + 3hoctACP[c]	SPLC1_S410570 or SPLC1_S542170 or SPLC1_S100050 or SPLC1_S360110 or SPLC1_S360120	Fatty acid biosynthesis	0.00311038	0	7.88592e-05	0.000394296	0.000788592	0.00118289	0.00157718	0.00197148	0.00236578	0.00276007	0.00311038	0.00311038	0.00311038	0.00311038
Ar0428	crotonoyl-(acyl-carrier-protein) hydratase (3hoctACP)	3hoctACP[c] -> h2o[c] + toct2eACP[c]	SPLC1_S310290	Fatty acid biosynthesis	0.00311038	0	7.88592e-05	0.000394296	0.000788592	0.00118289	0.00157718	0.00197148	0.00236578	0.00276007	0.00311038	0.00311038	0.00311038	0.00311038
Ar0429	enoyl-(acyl-carrier-protein) reductase (NADPH)	h[c] + nadph[c] + toct2eACP[c] -> nadp[c] + ocACP[c]	SPLC1_S520970	Fatty acid biosynthesis	0.00311038	0	7.88592e-05	0.000394296	0.000788592	0.00118289	0.00157718	0.00197148	0.00236578	0.00276007	0.00311038	0.00311038	0.00311038	0.00311038
Ar0430	3-oxoacyl-(acyl-carrier-protein) synthase (ocACP)	h[c] + malACP[c] + ocACP[c] -> co2[c] + ACP[c] + 3odecACP[c]	SPLC1_S543110 and SPLC1_S102770	Fatty acid biosynthesis	0.00311038	0	7.88592e-05	0.000394296	0.000788592	0.00118289	0.00157718	0.00197148	0.00236578	0.00276007	0.00311038	0.00311038	0.00311038	0.00311038
Ar0431	3-oxoacyl-(acyl-carrier protein) reductase 2 (3odecACP)	h[c] + nadph[c] + 3odecACP[c] <=> nadp[c] + 3hdecACP[c]	SPLC1_S410570 or SPLC1_S542170 or SPLC1_S100050 or SPLC1_S360110 or SPLC1_S360120	Fatty acid biosynthesis	0.00311038	0	7.88592e-05	0.000394296	0.000788592	0.00118289	0.00157718	0.00197148	0.00236578	0.00276007	0.00311038	0.00311038	0.00311038	0.00311038
Ar0432	3-hydroxydecanoyl-(acyl-carrier-protein) dehydratase	3hdecACP[c] -> h2o[c] + tdec2eACP[c]	SPLC1_S310290	Fatty acid biosynthesis	0.00311038	0	7.88592e-05	0.000394296	0.000788592	0.00118289	0.00157718	0.00197148	0.00236578	0.00276007	0.00311038	0.00311038	0.00311038	0.00311038
Ar0433	enoyl-(acyl-carrier-protein) reductase (NADPH)	h[c] + nadph[c] + tdec2eACP[c] -> nadp[c] + dcaACP[c]	SPLC1_S520970	Fatty acid biosynthesis	0.00311038	0	7.66212e-05	0.000383106	0.000766212	0.00114932	0.00153242	0.00191553	0.00229864	0.00268174	0.00302211	0.00302211	0.00302211	0.00302211
Ar0434	3-oxoacyl-(acyl-carrier-protein) synthase (dcaACP)	h[c] + malACP[c] + dcaACP[c] -> co2[c] + ACP[c] + 3oddecACP[c]	SPLC1_S543110 and SPLC1_S102770	Fatty acid biosynthesis	0.00311038	0	7.66212e-05	0.000383106	0.000766212	0.00114932	0.00153242	0.00191553	0.00229864	0.00268174	0.00302211	0.00302211	0.00302211	0.00302211
Ar0435	3-oxoacyl-(acyl-carrier protein) reductase 2 (3oddecACP)	h[c] + nadph[c] + 3oddecACP[c] <=> nadp[c] + 3hddecACP[c]	SPLC1_S410570 or SPLC1_S542170 or SPLC1_S100050 or SPLC1_S360110 or SPLC1_S360120	Fatty acid biosynthesis	0.00311038	0	7.66212e-05	0.000383106	0.000766212	0.00114932	0.00153242	0.00191553	0.00229864	0.00268174	0.00302211	0.00302211	0.00302211	0.00302211
Ar0436	3- hydroxypalmitoyl-(acyl-carrier-protein) dehydratase (3hddecACP)	3hddecACP[c] -> h2o[c] + tddec2eACP[c]	SPLC1_S310290	Fatty acid biosynthesis	0.00311038	0	7.66212e-05	0.000383106	0.000766212	0.00114932	0.00153242	0.00191553	0.00229864	0.00268174	0.00302211	0.00302211	0.00302211	0.00302211
Ar0437	enoyl-(acyl-carrier-protein) reductase (NADPH)	h[c] + nadph[c] + tddec2eACP[c] -> nadp[c] + ddcaACP[c]	SPLC1_S520970	Fatty acid biosynthesis	0.00311038	0	7.66212e-05	0.000383106	0.000766212	0.00114932	0.00153242	0.00191553	0.00229864	0.00268174	0.00302211	0.00302211	0.00302211	0.00302211
Ar0438	3-oxoacyl-(acyl-carrier-protein) synthase (ddcaACP)	h[c] + malACP[c] + ddcaACP[c] -> co2[c] + ACP[c] + 3omrsACP[c]	SPLC1_S543110 and SPLC1_S102770	Fatty acid biosynthesis	0.00311038	0	7.66212e-05	0.000383106	0.000766212	0.00114932	0.00153242	0.00191553	0.00229864	0.00268174	0.00302211	0.00302211	0.00302211	0.00302211
Ar0439	3-oxoacyl-(acyl-carrier protein) reductase 2 (3omrsACP)	h[c] + nadph[c] + 3omrsACP[c] <=> nadp[c] + 3hmrsACP[c]	SPLC1_S410570 or SPLC1_S542170 or SPLC1_S100050 or SPLC1_S360110 or SPLC1_S360120	Fatty acid biosynthesis	0.00311038	0	7.66212e-05	0.000383106	0.000766212	0.00114932	0.00153242	0.00191553	0.00229864	0.00268174	0.00302211	0.00302211	0.00302211	0.00302211
Ar0440	3- hydroxypalmitoyl-(acyl-carrier-protein) dehydratase (3hmrsACP)	3hmrsACP[c] -> h2o[c] + tmrs2eACP[c]	SPLC1_S310290	Fatty acid biosynthesis	0.00311038	0	7.66212e-05	0.000383106	0.000766212	0.00114932	0.00153242	0.00191553	0.00229864	0.00268174	0.00302211	0.00302211	0.00302211	0.00302211
Ar0441	enoyl-(acyl-carrier-protein) reductase (NADPH)	h[c] + nadph[c] + tmrs2eACP[c] -> nadp[c] + myrsACP[c]	SPLC1_S520970	Fatty acid biosynthesis	0.00311038	0	7.66212e-05	0.000383106	0.000766212	0.00114932	0.00153242	0.00191553	0.00229864	0.00268174	0.00302211	0.00302211	0.00302211	0.00302211
Ar0442	3-oxoacyl-(acyl-carrier-protein) synthase (myrsACP)	h[c] + malACP[c] + myrsACP[c] -> co2[c] + ACP[c] + 3opalmACP[c]	SPLC1_S543110 and SPLC1_S102770	Fatty acid biosynthesis	0.00311038	0	7.66212e-05	0.000383106	0.000766212	0.00114932	0.00153242	0.00191553	0.00229864	0.00268174	0.00302211	0.00302211	0.00302211	0.00302211
Ar0443	3-oxoacyl-(acyl-carrier protein) reductase 2 (3opalmACP)	h[c] + nadph[c] + 3opalmACP[c] <=> nadp[c] + 3hpalmACP[c]	SPLC1_S410570 or SPLC1_S542170 or SPLC1_S100050 or SPLC1_S360110 or SPLC1_S360120	Fatty acid biosynthesis	0.00311038	0	7.66212e-05	0.000383106	0.000766212	0.00114932	0.00153242	0.00191553	0.00229864	0.00268174	0.00302211	0.00302211	0.00302211	0.00302211
Ar0444	3- hydroxypalmitoyl-(acyl-carrier-protein) dehydratase (3hpalmACP)	3hpalmACP[c] -> h2o[c] + tpalm2eACP[c]	SPLC1_S310290	Fatty acid biosynthesis	0.00311038	0	7.66212e-05	0.000383106	0.000766212	0.00114932	0.00153242	0.00191553	0.00229864	0.00268174	0.00302211	0.00302211	0.00302211	0.00302211
Ar0445	enoyl-(acyl-carrier-protein) reductase (NADPH)	h[c] + nadph[c] + tpalm2eACP[c] -> nadp[c] + palmACP[c]	SPLC1_S520970	Fatty acid biosynthesis	0.00311038	0	7.66212e-05	0.000383106	0.000766212	0.00114932	0.00153242	0.00191553	0.00229864	0.00268174	0.00302211	0.00302211	0.00302211	0.00302211
Ar0446	3-oxoacyl-(acyl-carrier-protein) synthase (palmACP)	h[c] + malACP[c] + palmACP[c] -> co2[c] + ACP[c] + 3ooctdACP[c]	SPLC1_S543110 and SPLC1_S102770	Fatty acid biosynthesis	0.00155916	0	3.95303e-05	0.000197652	0.000395303	0.000592955	0.000790606	0.000988258	0.00118591	0.00138356	0.00155916	0.00155916	0.00155916	0.00155916
Ar0447	3-oxoacyl-(acyl-carrier protein) reductase 2 (3ooctdACP)	h[c] + nadph[c] + 3ooctdACP[c] <=> nadp[c] + 3hoctaACP[c]	SPLC1_S410570 or SPLC1_S542170 or SPLC1_S100050 or SPLC1_S360110 or SPLC1_S360120	Fatty acid biosynthesis	0.00155916	0	3.95303e-05	0.000197652	0.000395303	0.000592955	0.000790606	0.000988258	0.00118591	0.00138356	0.00155916	0.00155916	0.00155916	0.00155916
Ar0448	3- hydroxypalmitoyl-(acyl-carrier-protein) dehydratase (3hoctaACP)	3hoctaACP[c] -> h2o[c] + toctd2eACP[c]	SPLC1_S310290	Fatty acid biosynthesis	0.00155916	0	3.95303e-05	0.000197652	0.000395303	0.000592955	0.000790606	0.000988258	0.00118591	0.00138356	0.00155916	0.00155916	0.00155916	0.00155916
Ar0449	enoyl-(acyl-carrier-protein) reductase (NADPH)	h[c] + nadph[c] + toctd2eACP[c] -> nadp[c] + ocdcaACP[c]	SPLC1_S520970	Fatty acid biosynthesis	0.00155916	0	3.95303e-05	0.000197652	0.000395303	0.000592955	0.000790606	0.000988258	0.00118591	0.00138356	0.00155916	0.00155916	0.00155916	0.00155916
Ar0450	3-oxoacyl-(acyl-carrier-protein) synthase (acACP)	h[c] + malACP[c] + acACP[c] -> co2[c] + ACP[c] + actACP[c]	SPLC1_S543110 and SPLC1_S102770	Fatty acid biosynthesis	0	0	7.88592e-05	0.000394296	0.000788592	0.00118289	0.00157718	0.00197148	0.00236578	0.00276007	0.00311038	0.00311038	0.00311038	0.00311038
Ar0451	malonyl coenzyme A-acyl carrier protein transacylase	h[c] + malACP[c] -> co2[c] + acACP[c]	SPLC1_S543110	Fatty acid biosynthesis	0	0	0	0	0	0	0	0	0	0	0	0	0	0
Ar0452	fatty-acyl-ACP hydrolase	h2o[c] + palmACP[c] -> h[c] + ACP[c] + hdca[c]		Fatty acid biosynthesis	0	0	0	0	0	0	0	0	0	0	0	0	0	0
Ar0453	long-chain-fatty-acid CoA ligase	atp[c] + coa[c] + hdca[c] -> amp[c] + ppi[c] + pmtcoa[c]	SPLC1_S082720 or SPLC1_S370760	Fatty acid biosynthesis	0	0	0	0	0	0	0	0	0	0	0	0	0	0
Ar0454	cdec3eACP convesion	tdec2eACP[c] <=> cdec3eACP[c]		Fatty acid biosynthesis	0	0	2.23797e-06	1.11898e-05	2.23797e-05	3.35695e-05	4.47593e-05	5.59491e-05	6.7139e-05	7.83288e-05	8.82703e-05	8.82703e-05	8.82703e-05	8.82703e-05
Ar0455	3ocddec5eACP synthesis	h[c] + malACP[c] + cdec3eACP[c] -> co2[c] + ACP[c] + 3ocddec5eACP[c]	SPLC1_S543110 and SPLC1_S102770	Fatty acid biosynthesis	0	0	2.23797e-06	1.11898e-05	2.23797e-05	3.35695e-05	4.47593e-05	5.59491e-05	6.7139e-05	7.83288e-05	8.82703e-05	8.82703e-05	8.82703e-05	8.82703e-05
Ar0456	3hcddec5eACP synthesis	h[c] + nadph[c] + 3ocddec5eACP[c] -> nadp[c] + 3hcddec5eACP[c]	SPLC1_S410570 or SPLC1_S542170 or SPLC1_S100050 or SPLC1_S360110 or SPLC1_S360120	Fatty acid biosynthesis	0	0	2.23797e-06	1.11898e-05	2.23797e-05	3.35695e-05	4.47593e-05	5.59491e-05	6.7139e-05	7.83288e-05	8.82703e-05	8.82703e-05	8.82703e-05	8.82703e-05
Ar0457	t3c5ddeceACP synthesis	3hcddec5eACP[c] -> h2o[c] + t3c5ddeceACP[c]	SPLC1_S310290	Fatty acid biosynthesis	0	0	2.23797e-06	1.11898e-05	2.23797e-05	3.35695e-05	4.47593e-05	5.59491e-05	6.7139e-05	7.83288e-05	8.82703e-05	8.82703e-05	8.82703e-05	8.82703e-05
Ar0458	cddec5eACP synthesis	h[c] + nadph[c] + t3c5ddeceACP[c] -> nadp[c] + cddec5eACP[c]	SPLC1_S520970	Fatty acid biosynthesis	0	0	2.23797e-06	1.11898e-05	2.23797e-05	3.35695e-05	4.47593e-05	5.59491e-05	6.7139e-05	7.83288e-05	8.82703e-05	8.82703e-05	8.82703e-05	8.82703e-05
Ar0459	3ocmrs7eACP synthesis	h[c] + malACP[c] + cddec5eACP[c] -> co2[c] + ACP[c] + 3ocmrs7eACP[c]	SPLC1_S543110 and SPLC1_S102770	Fatty acid biosynthesis	0	0	2.23797e-06	1.11898e-05	2.23797e-05	3.35695e-05	4.47593e-05	5.59491e-05	6.7139e-05	7.83288e-05	8.82703e-05	8.82703e-05	8.82703e-05	8.82703e-05
Ar0460	3hcmrs7eACP synthesis	h[c] + nadph[c] + 3ocmrs7eACP[c] -> nadp[c] + 3hcmrs7eACP[c]	SPLC1_S410570 or SPLC1_S542170 or SPLC1_S100050 or SPLC1_S360110 or SPLC1_S360120	Fatty acid biosynthesis	0	0	2.23797e-06	1.11898e-05	2.23797e-05	3.35695e-05	4.47593e-05	5.59491e-05	6.7139e-05	7.83288e-05	8.82703e-05	8.82703e-05	8.82703e-05	8.82703e-05
Ar0461	t3c7mrseACP synthesis	3hcmrs7eACP[c] -> h2o[c] + t3c7mrseACP[c]	SPLC1_S310290	Fatty acid biosynthesis	0	0	2.23797e-06	1.11898e-05	2.23797e-05	3.35695e-05	4.47593e-05	5.59491e-05	6.7139e-05	7.83288e-05	8.82703e-05	8.82703e-05	8.82703e-05	8.82703e-05
Ar0462	tdeACP synthesis	h[c] + nadph[c] + t3c7mrseACP[c] -> nadp[c] + tdeACP[c]	SPLC1_S520970	Fatty acid biosynthesis	0	0	2.23797e-06	1.11898e-05	2.23797e-05	3.35695e-05	4.47593e-05	5.59491e-05	6.7139e-05	7.83288e-05	8.82703e-05	8.82703e-05	8.82703e-05	8.82703e-05
Ar0463	3ocpalm9eACP synthesis	h[c] + malACP[c] + tdeACP[c] -> co2[c] + ACP[c] + 3ocpalm9eACP[c]	SPLC1_S543110 and SPLC1_S102770	Fatty acid biosynthesis	0	0	2.23797e-06	1.11898e-05	2.23797e-05	3.35695e-05	4.47593e-05	5.59491e-05	6.7139e-05	7.83288e-05	8.82703e-05	8.82703e-05	8.82703e-05	8.82703e-05
Ar0464	3hcpalm9eACP synthesis	h[c] + nadph[c] + 3ocpalm9eACP[c] -> nadp[c] + 3hcpalm9eACP[c]	SPLC1_S410570 or SPLC1_S542170 or SPLC1_S100050 or SPLC1_S360110 or SPLC1_S360120	Fatty acid biosynthesis	0	0	2.23797e-06	1.11898e-05	2.23797e-05	3.35695e-05	4.47593e-05	5.59491e-05	6.7139e-05	7.83288e-05	8.82703e-05	8.82703e-05	8.82703e-05	8.82703e-05
Ar0465	t3c9palmeACP synthesis	3hcpalm9eACP[c] -> h2o[c] + t3c9palmeACP[c]	SPLC1_S310290	Fatty acid biosynthesis	0	0	2.23797e-06	1.11898e-05	2.23797e-05	3.35695e-05	4.47593e-05	5.59491e-05	6.7139e-05	7.83288e-05	8.82703e-05	8.82703e-05	8.82703e-05	8.82703e-05
Ar0466	hdeACP synthesis	h[c] + nadph[c] + t3c9palmeACP[c] -> nadp[c] + hdeACP[c]	SPLC1_S520970	Fatty acid biosynthesis	0	0	2.23797e-06	1.11898e-05	2.23797e-05	3.35695e-05	4.47593e-05	5.59491e-05	6.7139e-05	7.83288e-05	8.82703e-05	8.82703e-05	8.82703e-05	8.82703e-05
Ar0467	delta 9 acyl-lipid desaturase (nadph)	h[c] + nadph[c] + o2[c] + ocdcaACP[c] <=> 2 h2o[c] + nadp[c] + cisoc11eacp[c]	SPLC1_S410050	Biosynthesis of unsaturated fatty acids	0.00139523	0	3.5374e-05	0.00017687	0.00035374	0.00053061	0.00070748	0.000884349	0.00106122	0.00123809	0.00139523	0.00139523	0.00139523	0.00139523
Ar0468	delta 9 acyl-lipid desaturase (palmACP)	h[c] + nadph[c] + o2[c] + palmACP[c] <=> 2 h2o[c] + nadp[c] + hdeACP[c]	SPLC1_S410050	Biosynthesis of unsaturated fatty acids	8.82703e-05	0	0	0	0	0	0	0	0	0	0	0	0	0
Ar0469	delta 12 acyl-lipid desaturase (nadph)	2 h[c] + nadph[c] + o2[c] + cisoc11eacp[c] <=> 2 h2o[c] + nadp[c] + linoACP[c]	SPLC1_S203780 or SPLC1_S103180	Biosynthesis of unsaturated fatty acids	0.00118027	0	2.9924e-05	0.00014962	0.00029924	0.00044886	0.000598479	0.000748099	0.000897719	0.00104734	0.00118027	0.00118027	0.00118027	0.00118027
Ar0470	delta 6 acyl-lipid desaturase (nadph)	h[c] + nadph[c] + o2[c] + linoACP[c] -> 2 h2o[c] + nadp[c] + glinoACP[c]	SPLC1_S411740	Biosynthesis of unsaturated fatty acids	0.000691969	0	1.75439e-05	8.77193e-05	0.000175439	0.000263158	0.000350877	0.000438597	0.000526316	0.000614035	0.000691969	0.000691969	0.000691969	0.000691969
Ar0471	glycerol dehydrogenase	nad[c] + glyc[c] -> h[c] + nadh[c] + dha[c]	SPLC1_S010350	Glycerolipid metabolism	0	0	0	0	0	0	0	0	0	0	0	0	0	0
Ar0472	glycerol kinase	atp[c] + glyc[c] -> adp[c] + h[c] + glyc3p[c]	SPLC1_S630300	Glycerolipid metabolism	0	0	0	0	0	0	0	0	0	0	0	0	0	0
Ar0473	1hdecg3p synthesis	palmACP[c] + glyc3p[c] -> ACP[c] + 1hdecg3p[c]	SPLC1_S130230 or SPLC1_S543100	Glycerolipid metabolism	0.000731474	0	1.85454e-05	9.27272e-05	0.000185454	0.000278182	0.000370909	0.000463636	0.000556363	0.000649091	0.000731474	0.000731474	0.000731474	0.000731474
Ar0474	pa160 synthesis	palmACP[c] + 1hdecg3p[c] -> ACP[c] + pa160[c]	SPLC1_S130230 or SPLC1_S530180 or SPLC1_S270730	Glycerolipid metabolism	0.000731474	0	1.85454e-05	9.27272e-05	0.000185454	0.000278182	0.000370909	0.000463636	0.000556363	0.000649091	0.000731474	0.000731474	0.000731474	0.000731474
Ar0475	12dgr160 synthesis	h2o[c] + pa160[c] -> pi[c] + 12dgr160[c]		Glycerolipid metabolism	0.000572811	0	1.45228e-05	7.26139e-05	0.000145228	0.000217842	0.000290456	0.000363069	0.000435683	0.000508297	0.000572811	0.000572811	0.000572811	0.000572811
Ar0476	mgdg160 synthesis	udpgal[c] + 12dgr160[c] -> h[c] + udp[c] + mgdg160[c]	SPLC1_S034000	Glycerolipid metabolism	0.000424583	0	1.07647e-05	5.38234e-05	0.000107647	0.00016147	0.000215293	0.000269117	0.00032294	0.000376764	0.000424583	0.000424583	0.000424583	0.000424583
Ar0477	dgdg160 synthesis	udpgal[c] + mgdg160[c] -> udp[c] + dgdg160[c]	SPLC1_S034000	Glycerolipid metabolism	0.000112105	0	2.84226e-06	1.42113e-05	2.84226e-05	4.26339e-05	5.68452e-05	7.10566e-05	8.52679e-05	9.94792e-05	0.000112105	0.000112105	0.000112105	0.000112105
Ar0478	sqdg160 synthesis	h2o[c] + 12dgr160[c] + udpsfq[c] -> h[c] + udp[c] + sqdg160[c]	SPLC1_S010680 and SPLC1_S540550	Glycerolipid metabolism	0.000148228	0	3.7581e-06	1.87905e-05	3.7581e-05	5.63715e-05	7.5162e-05	9.39526e-05	0.000112743	0.000131534	0.000148228	0.000148228	0.000148228	0.000148228
Ar0479	1hdec9eg3p synthesis	hdeACP[c] + glyc3p[c] -> ACP[c] + 1hdec9eg3p[c]	SPLC1_S130230 or SPLC1_S543100	Glycerolipid metabolism	4.41352e-05	0	1.11898e-06	5.59491e-06	1.11898e-05	1.67847e-05	2.23797e-05	2.79746e-05	3.35695e-05	3.91644e-05	4.41352e-05	4.41352e-05	4.41352e-05	4.41352e-05
Ar0480	pa161 synthesis	hdeACP[c] + 1hdec9eg3p[c] -> ACP[c] + pa161[c]	SPLC1_S130230 or SPLC1_S530180 or SPLC1_S270730	Glycerolipid metabolism	4.41352e-05	0	1.11898e-06	5.59491e-06	1.11898e-05	1.67847e-05	2.23797e-05	2.79746e-05	3.35695e-05	3.91644e-05	4.41352e-05	4.41352e-05	4.41352e-05	4.41352e-05
Ar0481	12dgr161 synthesis	h2o[c] + pa161[c] -> pi[c] + 12dgr161[c]		Glycerolipid metabolism	3.54065e-05	0	8.97681e-07	4.48841e-06	8.97681e-06	1.34652e-05	1.79536e-05	2.2442e-05	2.69304e-05	3.14188e-05	3.54065e-05	3.54065e-05	3.54065e-05	3.54065e-05
Ar0482	mgdg161 synthesis	udpgal[c] + 12dgr161[c] -> h[c] + udp[c] + mgdg161[c]	SPLC1_S034000	Glycerolipid metabolism	3.38184e-05	0	8.57416e-07	4.28708e-06	8.57416e-06	1.28612e-05	1.71483e-05	2.14354e-05	2.57225e-05	3.00096e-05	3.38184e-05	3.38184e-05	3.38184e-05	3.38184e-05
Ar0483	dgdg161 synthesis	udpgal[c] + mgdg161[c] -> udp[c] + dgdg161[c]	SPLC1_S034000	Glycerolipid metabolism	7.47368e-06	0	1.89484e-07	9.47421e-07	1.89484e-06	2.84226e-06	3.78968e-06	4.7371e-06	5.68452e-06	6.63195e-06	7.47368e-06	7.47368e-06	7.47368e-06	7.47368e-06
Ar0484	sqdg161 synthesis	h2o[c] + udpsfq[c] + 12dgr161[c] -> h[c] + udp[c] + sqdg161[c]	SPLC1_S010680 and SPLC1_S540550	Glycerolipid metabolism	1.58816e-06	0	4.02654e-08	2.01327e-07	4.02654e-07	6.03981e-07	8.05308e-07	1.00663e-06	1.20796e-06	1.40929e-06	1.58816e-06	1.58816e-06	1.58816e-06	1.58816e-06
Ar0485	1odecg3p synthesis	ocdcaACP[c] + glyc3p[c] -> ACP[c] + 1odecg3p[c]	SPLC1_S130230 or SPLC1_S543100	Glycerolipid metabolism	8.19675e-05	0	2.07817e-06	1.03908e-05	2.07817e-05	3.11725e-05	4.15633e-05	5.19542e-05	6.2345e-05	7.27359e-05	8.19675e-05	8.19675e-05	8.19675e-05	8.19675e-05
Ar0486	pa180 synthesis	ocdcaACP[c] + 1odecg3p[c] -> ACP[c] + pa180[c]	SPLC1_S130230 or SPLC1_S530180 or SPLC1_S270730	Glycerolipid metabolism	8.19675e-05	0	2.07817e-06	1.03908e-05	2.07817e-05	3.11725e-05	4.15633e-05	5.19542e-05	6.2345e-05	7.27359e-05	8.19675e-05	8.19675e-05	8.19675e-05	8.19675e-05
Ar0487	12dgr180 synthesis	h2o[c] + pa180[c] -> pi[c] + 12dgr180[c]		Glycerolipid metabolism	2.77305e-05	0	7.03065e-07	3.51533e-06	7.03065e-06	1.0546e-05	1.40613e-05	1.75766e-05	2.1092e-05	2.46073e-05	2.77305e-05	2.77305e-05	2.77305e-05	2.77305e-05
Ar0488	mgdg180 synthesis	udpgal[c] + 12dgr180[c] -> h[c] + udp[c] + mgdg180[c]	SPLC1_S034000	Glycerolipid metabolism	1.50252e-05	0	3.80942e-07	1.90471e-06	3.80942e-06	5.71413e-06	7.61884e-06	9.52355e-06	1.14283e-05	1.3333e-05	1.50252e-05	1.50252e-05	1.50252e-05	1.50252e-05
Ar0489	dgdg180 synthesis	udpgal[c] + mgdg180[c] -> udp[c] + dgdg180[c]	SPLC1_S034000	Glycerolipid metabolism	6.97543e-06	0	1.76852e-07	8.84259e-07	1.76852e-06	2.65278e-06	3.53704e-06	4.4213e-06	5.30556e-06	6.18982e-06	6.97543e-06	6.97543e-06	6.97543e-06	6.97543e-06
Ar0490	sqdg180 synthesis	h2o[c] + udpsfq[c] + 12dgr180[c] -> h[c] + udp[c] + sqdg180[c]	SPLC1_S010680 and SPLC1_S540550	Glycerolipid metabolism	1.27052e-05	0	3.22123e-07	1.61062e-06	3.22123e-06	4.83185e-06	6.44246e-06	8.05308e-06	9.66369e-06	1.12743e-05	1.27052e-05	1.27052e-05	1.27052e-05	1.27052e-05
Ar0491	1odec11eg3p synthesis	cisoc11eacp[c] + glyc3p[c] -> ACP[c] + 1odec11eg3p[c]	SPLC1_S130230 or SPLC1_S543100	Glycerolipid metabolism	0.00010748	0	2.725e-06	1.3625e-05	2.725e-05	4.08751e-05	5.45001e-05	6.81251e-05	8.17501e-05	9.53751e-05	0.00010748	0.00010748	0.00010748	0.00010748
Ar0492	pa181 synthesis	cisoc11eacp[c] + 1odec11eg3p[c] -> ACP[c] + pa181[c]	SPLC1_S130230 or SPLC1_S530180 or SPLC1_S270730	Glycerolipid metabolism	0.00010748	0	2.725e-06	1.3625e-05	2.725e-05	4.08751e-05	5.45001e-05	6.81251e-05	8.17501e-05	9.53751e-05	0.00010748	0.00010748	0.00010748	0.00010748
Ar0493	12dgr181 synthesis	h2o[c] + pa181[c] -> pi[c] + 12dgr181[c]		Glycerolipid metabolism	0.000106811	0	2.70804e-06	1.35402e-05	2.70804e-05	4.06207e-05	5.41609e-05	6.77011e-05	8.12413e-05	9.47816e-05	0.000106811	0.000106811	0.000106811	0.000106811
Ar0494	mgdg181 synthesis	udpgal[c] + 12dgr181[c] -> h[c] + udp[c] + mgdg181[c]	SPLC1_S034000	Glycerolipid metabolism	6.36664e-05	0	1.61417e-06	8.07084e-06	1.61417e-05	2.42125e-05	3.22834e-05	4.03542e-05	4.8425e-05	5.64959e-05	6.36664e-05	6.36664e-05	6.36664e-05	6.36664e-05
Ar0495	dgdg181 synthesis	udpgal[c] + mgdg181[c] -> udp[c] + dgdg181[c]	SPLC1_S034000	Glycerolipid metabolism	1.17088e-05	0	2.96859e-07	1.48429e-06	2.96859e-06	4.45288e-06	5.93717e-06	7.42146e-06	8.90576e-06	1.039e-05	1.17088e-05	1.17088e-05	1.17088e-05	1.17088e-05
Ar0496	sqdg181 synthesis	h2o[c] + udpsfq[c] + 12dgr181[c] -> h[c] + udp[c] + sqdg181[c]	SPLC1_S010680 and SPLC1_S540550	Glycerolipid metabolism	4.31449e-05	0	1.09388e-06	5.46938e-06	1.09388e-05	1.64081e-05	2.18775e-05	2.73469e-05	3.28163e-05	3.82857e-05	4.31449e-05	4.31449e-05	4.31449e-05	4.31449e-05
Ar0497	1odec912eg3p synthesis	linoACP[c] + glyc3p[c] -> ACP[c] + 1odec912eg3p[c]	SPLC1_S130230 or SPLC1_S543100	Glycerolipid metabolism	0.000244149	0	6.19005e-06	3.09503e-05	6.19005e-05	9.28508e-05	0.000123801	0.000154751	0.000185702	0.000216652	0.000244149	0.000244149	0.000244149	0.000244149
Ar0498	pa182912 synthesis	linoACP[c] + 1odec912eg3p[c] -> ACP[c] + pa182912[c]	SPLC1_S130230 or SPLC1_S530180 or SPLC1_S270730	Glycerolipid metabolism	0.000244149	0	6.19005e-06	3.09503e-05	6.19005e-05	9.28508e-05	0.000123801	0.000154751	0.000185702	0.000216652	0.000244149	0.000244149	0.000244149	0.000244149
Ar0499	12dgr182912 synthesis	h2o[c] + pa182912[c] -> pi[c] + 12dgr182912[c]		Glycerolipid metabolism	0.000156869	0	3.97719e-06	1.9886e-05	3.97719e-05	5.96579e-05	7.95439e-05	9.94298e-05	0.000119316	0.000139202	0.000156869	0.000156869	0.000156869	0.000156869
Ar0500	mgdg182912 synthesis	udpgal[c] + 12dgr182912[c] -> h[c] + udp[c] + mgdg182912[c]	SPLC1_S034000	Glycerolipid metabolism	0.000100754	0	2.55448e-06	1.27724e-05	2.55448e-05	3.83172e-05	5.10897e-05	6.38621e-05	7.66345e-05	8.94069e-05	0.000100754	0.000100754	0.000100754	0.000100754
Ar0501	dgdg182912 synthesis	udpgal[c] + mgdg182912[c] -> udp[c] + dgdg182912[c]	SPLC1_S034000	Glycerolipid metabolism	2.39158e-05	0	6.06349e-07	3.03175e-06	6.06349e-06	9.09524e-06	1.2127e-05	1.51587e-05	1.81905e-05	2.12222e-05	2.39158e-05	2.39158e-05	2.39158e-05	2.39158e-05
Ar0502	sqdg182912 synthesis	h2o[c] + udpsfq[c] + 12dgr182912[c] -> h[c] + udp[c] + sqdg182[c]	SPLC1_S010680 and SPLC1_S540550	Glycerolipid metabolism	5.61148e-05	0	1.42271e-06	7.11355e-06	1.42271e-05	2.13407e-05	2.84542e-05	3.55678e-05	4.26813e-05	4.97949e-05	5.61148e-05	5.61148e-05	5.61148e-05	5.61148e-05
Ar0503	1odec6912eg3p synthesis	glinoACP[c] + glyc3p[c] -> ACP[c] + 1odec6912eg3p[c]	SPLC1_S130230 or SPLC1_S543100	Glycerolipid metabolism	0.000345984	0	8.77193e-06	4.38597e-05	8.77193e-05	0.000131579	0.000175439	0.000219298	0.000263158	0.000307018	0.000345984	0.000345984	0.000345984	0.000345984
Ar0504	pa1836912 synthesis	glinoACP[c] + 1odec6912eg3p[c] -> ACP[c] + pa1836912[c]	SPLC1_S130230 or SPLC1_S530180 or SPLC1_S270730	Glycerolipid metabolism	0.000345984	0	8.77193e-06	4.38597e-05	8.77193e-05	0.000131579	0.000175439	0.000219298	0.000263158	0.000307018	0.000345984	0.000345984	0.000345984	0.000345984
Ar0505	12dgr1836912 synthesis	h2o[c] + pa1836912[c] -> pi[c] + 12dgr1836912[c]		Glycerolipid metabolism	0.000345984	0	8.77193e-06	4.38597e-05	8.77193e-05	0.000131579	0.000175439	0.000219298	0.000263158	0.000307018	0.000345984	0.000345984	0.000345984	0.000345984
Ar0506	mgdg1836912 synthesis	udpgal[c] + 12dgr1836912[c] -> h[c] + udp[c] + mgdg1836912[c]	SPLC1_S034000	Glycerolipid metabolism	0.000343073	0	8.69811e-06	4.34906e-05	8.69811e-05	0.000130472	0.000173962	0.000217453	0.000260943	0.000304434	0.000343073	0.000343073	0.000343073	0.000343073
Ar0507	dgdg1836912 synthesis	udpgal[c] + mgdg1836912[c] -> udp[c] + dgdg1836912[c]	SPLC1_S034000	Glycerolipid metabolism	8.69438e-05	0	2.20433e-06	1.10217e-05	2.20433e-05	3.3065e-05	4.40866e-05	5.51083e-05	6.613e-05	7.71516e-05	8.69438e-05	8.69438e-05	8.69438e-05	8.69438e-05
Ar0508	sqdg18391215 synthesis	h2o[c] + udpsfq[c] + 12dgr1836912[c] -> h[c] + udp[c] + sqdg183[c]	SPLC1_S010680 and SPLC1_S540550	Glycerolipid metabolism	2.91162e-06	0	7.38199e-08	3.69099e-07	7.38199e-07	1.1073e-06	1.4764e-06	1.8455e-06	2.2146e-06	2.5837e-06	2.91162e-06	2.91162e-06	2.91162e-06	2.91162e-06
Ar0509	mglcdglyc synthesis	udpg[c] + 12dgr120[c] -> udp[c] + mglcdglyc[c]		Glycerolipid metabolism	0	0	0	0	0	0	0	0	0	0	0	0	0	0
Ar0510	Diacylglycerol kinase	atp[c] + h[c] + 12dgr120[c] -> adp[c] + pa120[c]	SPLC1_S041150	Glycerolipid metabolism	0	0	0	0	0	0	0	0	0	0	0	0	0	0
Ar0511	UDP-sulfoquinovose synthase	4 h[c] + udpg[c] + so3[c] -> h2o[c] + udpsfq[c]	SPLC1_S203630	Glycerolipid metabolism	0.000264693	0	6.7109e-06	3.35545e-05	6.7109e-05	0.000100663	0.000134218	0.000167772	0.000201327	0.000234881	0.000264693	0.000264693	0.000264693	0.000264693
Ar0512	glycerol-3-phosphate dehydrogenase (nadph)	h[c] + dhap[c] + nadph[c] <=> nadp[c] + glyc3p[c]	SPLC1_S540730 or SPLC1_S080750 or SPLC1_S540720	Glycerolipid metabolism	0.00186477	0	4.72785e-05	0.000236392	0.000472785	0.000709177	0.00094557	0.00118196	0.00141835	0.00165475	0.00186477	0.00186477	0.00186477	0.00186477
Ar0513	cdpdhdecg synthesis	h[c] + ctp[c] + pa160[c] -> ppi[c] + cdpdhdecg[c]	SPLC1_S201410	Glycerolipid metabolism	0.000158663	0	4.02267e-06	2.01133e-05	4.02267e-05	6.034e-05	8.04534e-05	0.000100567	0.00012068	0.000140793	0.000158663	0.000158663	0.000158663	0.000158663
Ar0514	cdpdhdec9eg synthesis	h[c] + ctp[c] + pa161[c] -> ppi[c] + cdpdhdec9eg[c]	SPLC1_S201410	Glycerolipid metabolism	8.72863e-06	0	2.21302e-07	1.10651e-06	2.21302e-06	3.31953e-06	4.42603e-06	5.53254e-06	6.63905e-06	7.74556e-06	8.72863e-06	8.72863e-06	8.72863e-06	8.72863e-06
Ar0515	cdpdodecg synthesis	h[c] + ctp[c] + pa180[c] -> ppi[c] + cdpdodecg[c]	SPLC1_S201410	Glycerolipid metabolism	5.42371e-05	0	1.3751e-06	6.87551e-06	1.3751e-05	2.06265e-05	2.7502e-05	3.43776e-05	4.12531e-05	4.81286e-05	5.42371e-05	5.42371e-05	5.42371e-05	5.42371e-05
Ar0516	phosphatidate cytidylyltransferase	h[c] + ctp[c] + pa181[c] -> ppi[c] + cdpdodec11eg[c]	SPLC1_S201410	Glycerolipid metabolism	6.68925e-07	0	1.69596e-08	8.47981e-08	1.69596e-07	2.54394e-07	3.39192e-07	4.23991e-07	5.08789e-07	5.93587e-07	6.68925e-07	6.68925e-07	6.68925e-07	6.68925e-07
Ar0517	cdpdodec912eg synthesis	h[c] + ctp[c] + pa182912[c] -> ppi[c] + cdpdodec912eg[c]	SPLC1_S201410	Glycerolipid metabolism	8.72801e-05	0	2.21286e-06	1.10643e-05	2.21286e-05	3.31929e-05	4.42572e-05	5.53215e-05	6.63858e-05	7.74501e-05	8.72801e-05	8.72801e-05	8.72801e-05	8.72801e-05
Ar0518	cdpdodec6912eg synthesis	h[c] + ctp[c] + pa1836912[c] -> ppi[c] + cdpdodec6912eg[c]	SPLC1_S201410	Glycerolipid metabolism	0	0	0	0	0	0	0	0	0	0	0	0	0	0
Ar0519	cdpdodec91215eg synthesis	h[c] + ctp[c] + pa18391215[c] -> ppi[c] + cdpdodec91215eg[c]	SPLC1_S201410	Glycerolipid metabolism	0	0	0	0	0	0	0	0	0	0	0	0	0	0
Ar0520	pgp160 synthesis	glyc3p[c] + cdpdhdecg[c] -> h[c] + cmp[c] + pgp160[c]	SPLC1_S202630 or SPLC1_S590310	Glycerolipid metabolism	0.000158663	0	4.02267e-06	2.01133e-05	4.02267e-05	6.034e-05	8.04534e-05	0.000100567	0.00012068	0.000140793	0.000158663	0.000158663	0.000158663	0.000158663
Ar0521	pgp161 synthesis	glyc3p[c] + cdpdhdec9eg[c] -> h[c] + cmp[c] + pgp161[c]	SPLC1_S202630 or SPLC1_S590310	Glycerolipid metabolism	8.72863e-06	0	2.21302e-07	1.10651e-06	2.21302e-06	3.31953e-06	4.42603e-06	5.53254e-06	6.63905e-06	7.74556e-06	8.72863e-06	8.72863e-06	8.72863e-06	8.72863e-06
Ar0522	pgp180 synthesis	glyc3p[c] + cdpdodecg[c] -> h[c] + cmp[c] + pgp180[c]	SPLC1_S202630 or SPLC1_S590310	Glycerolipid metabolism	5.42371e-05	0	1.3751e-06	6.87551e-06	1.3751e-05	2.06265e-05	2.7502e-05	3.43776e-05	4.12531e-05	4.81286e-05	5.42371e-05	5.42371e-05	5.42371e-05	5.42371e-05
Ar0523	CDP-diacylglycerol glycerol-3-phosphate 3-phosphatidyltransferase	glyc3p[c] + cdpdodec11eg[c] -> h[c] + cmp[c] + pgp181[c]	SPLC1_S202630 or SPLC1_S590310	Glycerolipid metabolism	6.68925e-07	0	1.69596e-08	8.47981e-08	1.69596e-07	2.54394e-07	3.39192e-07	4.23991e-07	5.08789e-07	5.93587e-07	6.68925e-07	6.68925e-07	6.68925e-07	6.68925e-07
Ar0524	pgp182912 synthesis	glyc3p[c] + cdpdodec912eg[c] -> h[c] + cmp[c] + pgp182912[c]	SPLC1_S202630 or SPLC1_S590310	Glycerolipid metabolism	8.72801e-05	0	2.21286e-06	1.10643e-05	2.21286e-05	3.31929e-05	4.42572e-05	5.53215e-05	6.63858e-05	7.74501e-05	8.72801e-05	8.72801e-05	8.72801e-05	8.72801e-05
Ar0525	pgp18391215 synthesis	glyc3p[c] + cdpdodec91215eg[c] -> h[c] + cmp[c] + pgp18391215[c]	SPLC1_S202630 or SPLC1_S590310	Glycerolipid metabolism	0	0	0	0	0	0	0	0	0	0	0	0	0	0
Ar0526	glycerophosphodiester phosphodiesterase (g3pc)	h2o[c] + g3pc[c] -> h[c] + chol[c] + glyc3p[p]	SPLC1_S101670	Glycerolipid metabolism	0	0	0	0	0	0	0	0	0	0	0	0	0	0
Ar0527	glycerophosphodiester phosphodiesterase (g3pe)	h2o[c] + g3pe[c] -> h[c] + glyc3p[c] + etha[c]	SPLC1_S101670	Glycerolipid metabolism	0	0	0	0	0	0	0	0	0	0	0	0	0	0
Ar0528	sn-glycerol-3-phosphocholine transport via ABC system (periplasm)	atp[c] + h2o[c] + g3pc[p] -> adp[c] + h[c] + pi[c] + g3pc[c]		Glycerolipid metabolism	0	0	0	0	0	0	0	0	0	0	0	0	0	0
Ar0529	sn-glycerol-3-phosphoethanolamine transport via ABC system (periplasm)	atp[c] + h2o[c] + g3pe[p] -> adp[c] + h[c] + pi[c] + g3pe[c]		Glycerolipid metabolism	0	0	0	0	0	0	0	0	0	0	0	0	0	0
Ar0530	probable 1-deoxyxylulose-5-phosphate synthase	h[c] + g3p[c] + pyr[c] -> co2[c] + dxyl5p[c]	SPLC1_S207620	Terpenoid backbone biosynthesis	0.000587437	0	1.48936e-05	7.4468e-05	0.000148936	0.000223404	0.000297872	0.00037234	0.000446808	0.000521276	0.000587437	0.000587437	0.000587437	0.000587437
Ar0531	1-deoxy-D-xylulose 5-phosphate reductoisomerase (nadph)	h[c] + nadph[c] + dxyl5p[c] -> nadp[c] + 2me4p[c]	SPLC1_S310410	Terpenoid backbone biosynthesis	0.000587316	0	1.48905e-05	7.44526e-05	0.000148905	0.000223358	0.000297811	0.000372263	0.000446716	0.000521169	0.000587316	0.000587316	0.000587316	0.000587316
Ar0532	4-diphosphocytidyl-2C-methyl-D-erythritol synthase	h[c] + ctp[c] + 2me4p[c] -> ppi[c] + 4c2me[c]	SPLC1_S510940	Terpenoid backbone biosynthesis	0.000587316	0	1.48905e-05	7.44526e-05	0.000148905	0.000223358	0.000297811	0.000372263	0.000446716	0.000521169	0.000587316	0.000587316	0.000587316	0.000587316
Ar0533	4-diphosphocytidyl-2-C-methyl-D-erythritol kinase	atp[c] + 4c2me[c] -> adp[c] + h[c] + 2h4c2cmde[c]	SPLC1_S051410	Terpenoid backbone biosynthesis	0.000587316	0	1.48905e-05	7.44526e-05	0.000148905	0.000223358	0.000297811	0.000372263	0.000446716	0.000521169	0.000587316	0.000587316	0.000587316	0.000587316
Ar0534	2C-methyl-D-erythritol 2,4-cyclodiphosphate synthase	2h4c2cmde[c] -> cmp[c] + 2mecdp[c]	SPLC1_S551030	Terpenoid backbone biosynthesis	0.000587316	0	1.48905e-05	7.44526e-05	0.000148905	0.000223358	0.000297811	0.000372263	0.000446716	0.000521169	0.000587316	0.000587316	0.000587316	0.000587316
Ar0535	GcpE protein	nadph[c] + 2mecdp[c] -> h2o[c] + nadp[c] + h2mb4p[c]	SPLC1_S205000	Terpenoid backbone biosynthesis	0.000587316	0	1.48905e-05	7.44526e-05	0.000148905	0.000223358	0.000297811	0.000372263	0.000446716	0.000521169	0.000587316	0.000587316	0.000587316	0.000587316
Ar0536	LytB protein homolog (ipdp)	h[c] + nadph[c] + h2mb4p[c] -> h2o[c] + nadp[c] + ipdp[c]	SPLC1_S560180	Terpenoid backbone biosynthesis	0	0	1.48905e-05	7.44526e-05	0.000148905	0.000223358	0.000297811	0.000372263	0.000446716	0.000521169	0.000587316	0.000587316	0.000587316	0.000587316
Ar0537	LytB protein homolog (dmpp)	h[c] + nadph[c] + h2mb4p[c] -> h2o[c] + nadp[c] + dmpp[c]	SPLC1_S560180	Terpenoid backbone biosynthesis	0.000587316	0	0	0	0	0	0	0	0	0	0	0	0	0
Ar0538	isopentenyl-diphosphate delta-isomerase	ipdp[c] <=> dmpp[c]	SPLC1_S220400	Terpenoid backbone biosynthesis	-0.000440487	0	3.72263e-06	1.86132e-05	3.72263e-05	5.58395e-05	7.44526e-05	9.30658e-05	0.000111679	0.000130292	0.000146829	0.000146829	0.000146829	0.000146829
Ar0539	dimethylallyltranstransferase	ipdp[c] + dmpp[c] -> ppi[c] + grdp[c]	SPLC1_S600230 or SPLC1_S207950	Terpenoid backbone biosynthesis	0.000146829	0	3.72263e-06	1.86132e-05	3.72263e-05	5.58395e-05	7.44526e-05	9.30658e-05	0.000111679	0.000130292	0.000146829	0.000146829	0.000146829	0.000146829
Ar0540	geranyltranstransferase	ipdp[c] + grdp[c] -> ppi[c] + frdp[c]	SPLC1_S600230 or SPLC1_S207950	Terpenoid backbone biosynthesis	0.000146829	0	3.72263e-06	1.86132e-05	3.72263e-05	5.58395e-05	7.44526e-05	9.30658e-05	0.000111679	0.000130292	0.000146829	0.000146829	0.000146829	0.000146829
Ar0541	geranylgeranyl diphosphate synthase	3 h[c] + ipdp[c] + frdp[c] -> ppi[c] + ggdip[c]	SPLC1_S600230 or SPLC1_S207950	Terpenoid backbone biosynthesis	0.000146829	0	3.72263e-06	1.86132e-05	3.72263e-05	5.58395e-05	7.44526e-05	9.30658e-05	0.000111679	0.000130292	0.000146829	0.000146829	0.000146829	0.000146829
Ar0542	geranylgeranyl reductase (gg-dip)	h[c] + 3 nadph[c] + ggdip[c] -> 3 nadp[c] + pPP[c]	SPLC1_S041300	Terpenoid backbone biosynthesis	7.34786e-05	0	1.86294e-06	9.31472e-06	1.86294e-05	2.79441e-05	3.72589e-05	4.65736e-05	5.58883e-05	6.5203e-05	7.34786e-05	7.34786e-05	7.34786e-05	7.34786e-05
Ar0543	solanesyl diphosphate synthase	5 ipdp[c] + ggdip[c] -> 5 ppi[c] + alltnd[c]	SPLC1_S542330	Terpenoid backbone biosynthesis	0	0	0	0	0	0	0	0	0	0	0	0	0	0
Ar0544	solanesyl diphosphate synthase	7 ipdp[c] + grdp[c] -> 7 ppi[c] + alltnd[c]	SPLC1_S542330	Terpenoid backbone biosynthesis	0	0	0	0	0	0	0	0	0	0	0	0	0	0
Ar0545	undecaprenyl pyrophosphate synthetase	8 ipdp[c] + frdp[c] -> 8 ppi[c] + udcpdp[c]	SPLC1_S031390	Terpenoid backbone biosynthesis	0	0	0	0	0	0	0	0	0	0	0	0	0	0
Ar0546	spermidine synthase	ametam[c] + ptrc[c] -> h[c] + 5mta[c] + spmd[c]	SPLC1_S231040 or SPLC1_S041600	Glutathione metabolism	0	0	0	0	0	0	0	0	0	0	0	0	0	0
Ar0547	glutathionylspermidine synthase	atp[c] + redgthrd[c] + spmd[c] -> adp[c] + h[c] + pi[c] + gtspmd[c]	SPLC1_S202510	Glutathione metabolism	0	0	0	0	0	0	0	0	0	0	0	0	0	0
Ar0548	glutathionylspermidine amidase	h2o[c] + gtspmd[c] -> redgthrd[c] + spmd[c]	SPLC1_S202510	Glutathione metabolism	0	0	0	0	0	0	0	0	0	0	0	0	0	0
Ar0549	5-oxoprolinase	atp[c] + 2 h2o[c] + 5oxop[c] -> adp[c] + 2 h[c] + pi[c] + gluL[c]	SPLC1_S100600	Glutathione metabolism	0	0	0	0	0	0	0	0	0	0	0	0	0	0
Ar0550	gamma-glutamylcyclotransferase	5lglu[c] <=> cysL[c] + 5oxop[c]		Glutathione metabolism	0	0	0	0	0	0	0	0	0	0	0	0	0	0
Ar0551	redgthrd	h2o[c] + redgthrd[c] -> cgly[c] + 5lglu[c]	SPLC1_S501050	Glutathione metabolism	0	0	0	0	0	0	0	0	0	0	0	0	0	0
Ar0552	redgthrd2	h2o[c] + redgthrd[c] -> gluL[c] + cgly[c]	SPLC1_S501050	Glutathione metabolism	0	0	0	0	0	0	0	0	0	0	0	0	0	0
Ar0553	glutathione synthetase	atp[c] + gly[c] + glucys[c] -> adp[c] + h[c] + pi[c] + redgthrd[c]	SPLC1_S531620	Glutathione metabolism	0	0	0	0	0	0	0	0	0	0	0	0	0	0
Ar0554	glutamate-cysteine ligase	atp[c] + gluL[c] + cysL[c] -> adp[c] + h[c] + pi[c] + glucys[c]		Glutathione metabolism	0	0	0	0	0	0	0	0	0	0	0	0	0	0
Ar0555	glutathione-disulfide reductase	h[c] + nadph[c] + gthox[c] -> nadp[c] + 2 redgthrd[c]	SPLC1_S230930	Glutathione metabolism	0	0	0	0	0	0	0	0	0	0	0	0	0	0
Ar0556	sn-Glycero-3-phosphoethanolamine exchange	gthox[e] <=> gthox[p]		Glutathione metabolism	0	0	0	0	0	0	0	0	0	0	0	0	0	0
Ar0557	glycero-3-phosphocholine transport via diffusion (extracellular to periplasm)	gthox[e] <=>		Glutathione metabolism	0	0	0	0	0	0	0	0	0	0	0	0	0	0
Ar0558	glutathione transferase	redgthrd[c] + RX[c] -> rsgthrd[c] + HX[c]	SPLC1_S550970 or SPLC1_S100530	Glutathione metabolism	0	0	0	0	0	0	0	0	0	0	0	0	0	0
Ar0559	acyl-acyl-carrier-protein)-UDP-N-acetylglucosamine O-acyltransferase	uacgam[c] + 3hmrsACP[c] <=> ACP[c] + u3aga[c]	(SPLC1_S310280 and SPLC1_S102770) or (SPLC1_S430300 and SPLC1_S102770)	Lipopolysaccharide biosynthesis	0	0	0	0	0	0	0	0	0	0	0	0	0	0
Ar0560	UDP-3-O-acyl-N-acetylglucosamine deacetylase	h2o[c] + u3aga[c] -> ac[c] + u3hga[c]	SPLC1_S310300	Lipopolysaccharide biosynthesis	0	0	0	0	0	0	0	0	0	0	0	0	0	0
Ar0561	UDP-3-O-(3-hydroxymyristoyl)glucosamine N-acetyltransferase	3hmrsACP[c] + u3hga[c] -> h[c] + ACP[c] + u23ga[c]	SPLC1_S130550	Lipopolysaccharide biosynthesis	0	0	0	0	0	0	0	0	0	0	0	0	0	0
Ar0562	UDP-3-O-(3-hydroxymyristoyl) N-acetylglucosamine deacetylase	h2o[c] + u23ga[c] -> 2 h[c] + ump[c] + lipidX[c]		Lipopolysaccharide biosynthesis	0	0	0	0	0	0	0	0	0	0	0	0	0	0
Ar0563	lipid A disaccharide synthase	u23ga[c] + lipidX[c] -> h[c] + udp[c] + lipidAds[c]	SPLC1_S310270 or SPLC1_S202860	Lipopolysaccharide biosynthesis	0	0	0	0	0	0	0	0	0	0	0	0	0	0
Ar0564	UDP-MurNac-tripeptide synthetase	atp[c] + uamag[c] + 26dapM[c] -> adp[c] + h[c] + pi[c] + ugmd[c]	SPLC1_S500760	Peptidoglycan Biosynthesis	0.0184975	0	0.000468978	0.00234489	0.00468978	0.00703467	0.00937956	0.0117245	0.0140693	0.0164142	0.0184975	0.0184975	0.0184975	0.0184975
Ar0565	UDP-N-acetylmuramoylalanyl-D-glutamyl-2,6-diaminopimelate-D-alanyl-D-alanyl ligase	atp[c] + alaala[c] + ugmd[c] -> adp[c] + h[c] + pi[c] + udpmaga2aa[c]	SPLC1_S530950	Peptidoglycan Biosynthesis	0.0184975	0	0.000468978	0.00234489	0.00468978	0.00703467	0.00937956	0.0117245	0.0140693	0.0164142	0.0184975	0.0184975	0.0184975	0.0184975
Ar0566	phospho-N-acetylmuramoyl-pentapeptide-transferase	udpmaga2aa[c] + udcpp[c] -> ump[c] + acmlddd[c]	SPLC1_S204530	Peptidoglycan Biosynthesis	0.0184975	0	0.000468978	0.00234489	0.00468978	0.00703467	0.00937956	0.0117245	0.0140693	0.0164142	0.0184975	0.0184975	0.0184975	0.0184975
Ar0567	UDP-N-acetylglucosamine-N-acetylmuramyl-(pentapeptide) pyrophosphoryl-undecaprenol N-acetylglucosamine transferase	uacgam[c] + acmlddd[c] -> h[c] + udp[c] + uaagmda[c]	SPLC1_S420250	Peptidoglycan Biosynthesis	0.0184975	0	0.000468978	0.00234489	0.00468978	0.00703467	0.00937956	0.0117245	0.0140693	0.0164142	0.0184975	0.0184975	0.0184975	0.0184975
Ar0568	murein polymerizing transglycosylase	2 uaagmda[c] -> 2 h[c] + 2 udcpdp[c] + murein5p5p[p]	(SPLC1_S530350 and SPLC1_S520460) or (SPLC1_S270060 and SPLC1_S520460) or (SPLC1_S520460 and SPLC1_S010680)	Peptidoglycan Biosynthesis	0.00924877	0	0.000234489	0.00117245	0.00234489	0.00351734	0.00468978	0.00586223	0.00703467	0.00820712	0.00924877	0.00924877	0.00924877	0.00924877
Ar0569	penicillin-binding protein	murein5p5p[p] -> alaD[p] + murein5px4p[p]	SPLC1_S205280 or SPLC1_S530820 or SPLC1_S202430	Peptidoglycan Biosynthesis	0.00924877	0	0.000234489	0.00117245	0.00234489	0.00351734	0.00468978	0.00586223	0.00703467	0.00820712	0.00924877	0.00924877	0.00924877	0.00924877
Ar0570	D-alanyl-D-alanine carboxypeptidase	murein5px4p[p] + h2o[p] -> alaD[p] + murein4px4p[p]	SPLC1_S202360 or SPLC1_S590220 or SPLC1_S543070	Peptidoglycan Biosynthesis	0.00924877	0	0.000234489	0.00117245	0.00234489	0.00351734	0.00468978	0.00586223	0.00703467	0.00820712	0.00924877	0.00924877	0.00924877	0.00924877
Ar0571	undecaprenyl pyrophosphate phosphatase	h2o[c] + udcpdp[c] -> h[c] + pi[c] + udcpp[c]	SPLC1_S510970	Peptidoglycan Biosynthesis	0.0184975	0	0.000468978	0.00234489	0.00468978	0.00703467	0.00937956	0.0117245	0.0140693	0.0164142	0.0184975	0.0184975	0.0184975	0.0184975
Ar0572	ThiSCOSH synthesis	sulcysenz[c] -> ThiSCOSH[c]		Thiamine (B1) biosynthesis	8.26053e-08	0	2.09434e-09	1.04717e-08	2.09434e-08	3.14151e-08	4.18868e-08	5.23584e-08	6.28301e-08	7.33018e-08	8.26053e-08	8.26053e-08	8.26053e-08	8.26053e-08
Ar0573	dhgly synthesis	nadph[c] + amet[c] + tyrL[c] -> h[c] + nadp[c] + metL[c] + dhgly[c] + 4crsol[c] + dad5[c]		Thiamine (B1) biosynthesis	8.26053e-08	0	2.09434e-09	1.04717e-08	2.09434e-08	3.14151e-08	4.18868e-08	5.23584e-08	6.28301e-08	7.33018e-08	8.26053e-08	8.26053e-08	8.26053e-08	8.26053e-08
Ar0574	tyrosine lyase	dxyl5p[c] + ThiSCOSH[c] + dhgly[c] -> h2o[c] + 22cpetz[c]	(SPLC1_S230720 and SPLC1_S531190) or (SPLC1_S130040 and SPLC1_S531190)	Thiamine (B1) biosynthesis	8.26053e-08	0	2.09434e-09	1.04717e-08	2.09434e-08	3.14151e-08	4.18868e-08	5.23584e-08	6.28301e-08	7.33018e-08	8.26053e-08	8.26053e-08	8.26053e-08	8.26053e-08
Ar0575	4mpetz synthesis	22cpetz[c] -> 4mpetz[c]		Thiamine (B1) biosynthesis	8.26053e-08	0	2.09434e-09	1.04717e-08	2.09434e-08	3.14151e-08	4.18868e-08	5.23584e-08	6.28301e-08	7.33018e-08	8.26053e-08	8.26053e-08	8.26053e-08	8.26053e-08
Ar0576	Sink needed to allow dad5 to leave system	dad5[c] -> dad5[e]		Transport	1.66093e-07	0	4.21106e-09	2.10553e-08	4.21106e-08	6.31659e-08	8.42211e-08	1.05276e-07	1.26332e-07	1.47387e-07	1.66093e-07	1.66093e-07	1.66093e-07	1.66093e-07
Ar0577	dad-5 exchange	dad5[e] <=>		Exchange	1.66093e-07	0	4.21106e-09	2.10553e-08	4.21106e-08	6.31659e-08	8.42211e-08	1.05276e-07	1.26332e-07	1.47387e-07	1.66093e-07	1.66093e-07	1.66093e-07	1.66093e-07
Ar0578	Sink needed to allow amob to leave system	amob[c] -> amob[e]		Transport	4.41402e-10	0	1.11911e-11	5.59556e-11	1.11911e-10	1.67867e-10	2.23822e-10	2.79778e-10	3.35734e-10	3.91689e-10	4.41402e-10	4.41402e-10	4.41402e-10	4.41402e-10
Ar0579	dad-5 exchange	amob[e] <=>		Exchange	4.41402e-10	0	1.11911e-11	5.59556e-11	1.11911e-10	1.67867e-10	2.23822e-10	2.79778e-10	3.35734e-10	3.91689e-10	4.41402e-10	4.41402e-10	4.41402e-10	4.41402e-10
Ar0580	Sink gcald	gcald[c] -> gcald[e]		Modeling	1.07198e-09	0	0	0	0	0	0	0	0	0	1.07198e-09	1.07198e-09	1.07198e-09	1.07198e-09
Ar0581	gcald exchange	gcald[e] <=>		Exchange	1.07198e-09	0	0	0	0	0	0	0	0	0	1.07198e-09	1.07198e-09	1.07198e-09	1.07198e-09
Ar0582	phosphomethylpyrimidine synthase	amet[c] + air[c] -> 2 h[c] + for[c] + metL[c] + co[c] + dad5[c] + 4ampm[c]	SPLC1_S190170	Thiamine (B1) biosynthesis	8.26053e-08	0	2.09434e-09	1.04717e-08	2.09434e-08	3.14151e-08	4.18868e-08	5.23584e-08	6.28301e-08	7.33018e-08	8.26053e-08	8.26053e-08	8.26053e-08	8.26053e-08
Ar0583	phosphomethylpyrimidine kinase	atp[c] + 4ampm[c] -> adp[c] + 2mahmp[c]		Thiamine (B1) biosynthesis	8.26053e-08	0	2.09434e-09	1.04717e-08	2.09434e-08	3.14151e-08	4.18868e-08	5.23584e-08	6.28301e-08	7.33018e-08	8.26053e-08	8.26053e-08	8.26053e-08	8.26053e-08
Ar0584	thiamin-phosphate pyrophosphorylase	h[c] + 4mpetz[c] + 2mahmp[c] -> ppi[c] + thmmp[c]	SPLC1_S500580	Thiamine (B1) biosynthesis	8.26053e-08	0	2.09434e-09	1.04717e-08	2.09434e-08	3.14151e-08	4.18868e-08	5.23584e-08	6.28301e-08	7.33018e-08	8.26053e-08	8.26053e-08	8.26053e-08	8.26053e-08
Ar0585	putative thiamine-monophosphate kinase	atp[c] + thmmp[c] -> adp[c] + thmpp[c]	SPLC1_S532090	Thiamine (B1) biosynthesis	0	0	0	0	0	0	0	0	0	0	0	0	0	0
Ar0586	GTP cyclohydrolase II 3,4-dihydroxy-2-butanone 4-phosphate synthase (dhbp synthase)	3 h2o[c] + gtp[c] -> 2 h[c] + for[c] + ppi[c] + 25drapp[c]	SPLC1_S630020	Riboflavin (B2) metabolism	1.07513e-07	0	2.72584e-09	1.36292e-08	2.72584e-08	4.08875e-08	5.45167e-08	6.81459e-08	8.17751e-08	9.54043e-08	1.07513e-07	1.07513e-07	1.07513e-07	1.07513e-07
Ar0587	diaminohydroxyphosphoribosylaminopyrimidine deaminase (25drapp)	h[c] + h2o[c] + 25drapp[c] -> nh4[c] + 5apru[c]	SPLC1_S051980 or SPLC1_S521120	Riboflavin (B2) metabolism	1.07513e-07	0	2.72584e-09	1.36292e-08	2.72584e-08	4.08875e-08	5.45167e-08	6.81459e-08	8.17751e-08	9.54043e-08	1.07513e-07	1.07513e-07	1.07513e-07	1.07513e-07
Ar0588	diaminohydroxyphosphoribosylaminopyrimidine deaminase (5apru)	h[c] + nadph[c] + 5apru[c] -> nadp[c] + 5aprbu[c]	SPLC1_S051980 or SPLC1_S521120	Riboflavin (B2) metabolism	1.07513e-07	0	2.72584e-09	1.36292e-08	2.72584e-08	4.08875e-08	5.45167e-08	6.81459e-08	8.17751e-08	9.54043e-08	1.07513e-07	1.07513e-07	1.07513e-07	1.07513e-07
Ar0589	pyrimidine phosphatase	h2o[c] + 5aprbu[c] -> pi[c] + 4r5au[c]	SPLC1_S081930	Riboflavin (B2) metabolism	1.07513e-07	0	2.72584e-09	1.36292e-08	2.72584e-08	4.08875e-08	5.45167e-08	6.81459e-08	8.17751e-08	9.54043e-08	1.07513e-07	1.07513e-07	1.07513e-07	1.07513e-07
Ar0590	riboflavin synthase alpha chain (4r5au)	4r5au[c] + db4p[c] -> 2 h2o[c] + pi[c] + dmlz[c]	SPLC1_S040610	Riboflavin (B2) metabolism	2.15026e-07	0	5.45167e-09	2.72584e-08	5.45167e-08	8.17751e-08	1.09033e-07	1.36292e-07	1.6355e-07	1.90809e-07	2.15026e-07	2.15026e-07	2.15026e-07	2.15026e-07
Ar0591	GTP cyclohydrolase II	ru5pD[c] -> h[c] + for[c] + db4p[c]	SPLC1_S630020	Riboflavin (B2) metabolism	2.15026e-07	0	5.45167e-09	2.72584e-08	5.45167e-08	8.17751e-08	1.09033e-07	1.36292e-07	1.6355e-07	1.90809e-07	2.15026e-07	2.15026e-07	2.15026e-07	2.15026e-07
Ar0592	riboflavin synthase alpha chain (dmlz)	2 dmlz[c] -> 4r5au[c] + ribflv[c]	SPLC1_S060820	Riboflavin (B2) metabolism	1.07513e-07	0	2.72584e-09	1.36292e-08	2.72584e-08	4.08875e-08	5.45167e-08	6.81459e-08	8.17751e-08	9.54043e-08	1.07513e-07	1.07513e-07	1.07513e-07	1.07513e-07
Ar0593	riboflavin kinase FMN adenylyltransferase (ribflv)	atp[c] + ribflv[c] -> adp[c] + h[c] + fmn[c]	SPLC1_S220270	Riboflavin (B2) metabolism	8.82805e-10	0	2.23822e-11	1.11911e-10	2.23822e-10	3.35734e-10	4.47645e-10	5.59556e-10	6.71467e-10	7.83378e-10	8.82805e-10	8.82805e-10	8.82805e-10	8.82805e-10
Ar0594	riboflavin kinase FMN adenylyltransferase (fmn)	atp[c] + h[c] + fmn[c] -> ppi[c] + fad[c]	SPLC1_S220270	Riboflavin (B2) metabolism	0	0	0	0	0	0	0	0	0	0	0	0	0	0
Ar0595	dmbzid synthesis	o2[c] + fmnh2[c] -> h2o[c] + e4p[c] + dmbzid[c]		Riboflavin (B2) metabolism	8.82805e-10	0	2.23822e-11	1.11911e-10	2.23822e-10	3.35734e-10	4.47645e-10	5.59556e-10	6.71467e-10	7.83378e-10	8.82805e-10	8.82805e-10	8.82805e-10	8.82805e-10
Ar0596	nicotinate-nucleotide-dimethylbenzimidazole phosphoribosyltransferase	dmbzid[c] + nicrnt[c] -> h[c] + nac[c] + 5prdmbz[c]	SPLC1_S031920	Riboflavin (B2) metabolism	8.82805e-10	0	2.23822e-11	1.11911e-10	2.23822e-10	3.35734e-10	4.47645e-10	5.59556e-10	6.71467e-10	7.83378e-10	8.82805e-10	8.82805e-10	8.82805e-10	8.82805e-10
Ar0597	alpha-ribazole phosphatase	h2o[c] + 5prdmbz[c] -> pi[c] + rdmbzi[c]	SPLC1_S531410	Riboflavin (B2) metabolism	8.82805e-10	0	2.23822e-11	1.11911e-10	2.23822e-10	3.35734e-10	4.47645e-10	5.59556e-10	6.71467e-10	7.83378e-10	8.82805e-10	8.82805e-10	8.82805e-10	8.82805e-10
Ar0598	NADPH-dependent FMN reductase (fmn-nadph)	h[c] + nadph[c] + fmn[c] -> nadp[c] + fmnh2[c]	SPLC1_S170790 or SPLC1_S206740	Riboflavin (B2) metabolism	1.32421e-09	0	3.35734e-11	1.67867e-10	3.35734e-10	5.036e-10	6.71467e-10	8.39334e-10	1.0072e-09	1.17507e-09	1.32421e-09	1.32421e-09	1.32421e-09	1.32421e-09
Ar0599	D-erythrose 4-phosphate dehydrogenase	h2o[c] + e4p[c] + nad[c] <=> 2 h[c] + nadh[c] + 4per[c]	SPLC1_S532100 or SPLC1_S040050	Vitamin B6 (pyridoxine) metabolism	3.85912e-08	0	9.78389e-10	4.89217e-09	9.78423e-09	1.46764e-08	1.95685e-08	2.44606e-08	2.93527e-08	3.42449e-08	3.85912e-08	3.85912e-08	3.85912e-08	3.85912e-08
Ar0600	4-phosphoerythronate dehydrogenase	nad[c] + 4per[c] <=> h[c] + nadh[c] + ohpb[c]	SPLC1_S240360	Vitamin B6 (pyridoxine) metabolism	3.85912e-08	0	9.78389e-10	4.89217e-09	9.78423e-09	1.46764e-08	1.95685e-08	2.44606e-08	2.93527e-08	3.42449e-08	3.85912e-08	3.85912e-08	3.85912e-08	3.85912e-08
Ar0601	phosphoserine aminotransferase (ohpb)	gluL[c] + ohpb[c] <=> akg[c] + phthr[c]		Vitamin B6 (pyridoxine) metabolism	3.85912e-08	0	9.78389e-10	4.89217e-09	9.78423e-09	1.46764e-08	1.95685e-08	2.44606e-08	2.93527e-08	3.42449e-08	3.85912e-08	3.85912e-08	3.85912e-08	3.85912e-08
Ar0602	4-hydroxythreonine-4-phosphate dehydrogenase	h[c] + nad[c] + phthr[c] -> nadh[c] + 2s2a3o4p[c]	SPLC1_S510050	Vitamin B6 (pyridoxine) metabolism	3.85912e-08	0	9.78423e-10	4.89212e-09	9.78423e-09	1.46764e-08	1.95685e-08	2.44606e-08	2.93527e-08	3.42448e-08	3.85912e-08	3.85912e-08	3.85912e-08	3.85912e-08
Ar0603	spontaneous 1	2s2a3o4p[c] -> co2[c] + 3a2oxp[c]		Vitamin B6 (pyridoxine) metabolism	3.85912e-08	0	9.78423e-10	4.89212e-09	9.78423e-09	1.46764e-08	1.95685e-08	2.44606e-08	2.93527e-08	3.42448e-08	3.85912e-08	3.85912e-08	3.85912e-08	3.85912e-08
Ar0604	pyridoxine 5'-phosphate synthase	dxyl5p[c] + 3a2oxp[c] -> 2 h[c] + 2 h2o[c] + pi[c] + pdx5p[c]	SPLC1_S600270	Vitamin B6 (pyridoxine) metabolism	3.85912e-08	0	9.78423e-10	4.89212e-09	9.78423e-09	1.46764e-08	1.95685e-08	2.44606e-08	2.93527e-08	3.42448e-08	3.85912e-08	3.85912e-08	3.85912e-08	3.85912e-08
Ar0605	threonine synthase	h2o[c] + phthr[c] -> pi[c] + 4hthr[c]	SPLC1_S031460 or SPLC1_S203740	Vitamin B6 (pyridoxine) metabolism	0	0	0	0	0	0	0	0	0	0	0	0	0	0
Ar0606	quinolinate synthase	dhap[c] + iasp[c] -> 2 h2o[c] + pi[c] + quln[c]	SPLC1_S370380	Nicotinate and nicotinamide metabolism	1.18561e-06	0	3.00593e-08	1.50297e-07	3.00593e-07	4.5089e-07	6.01187e-07	7.51484e-07	9.0178e-07	1.05208e-06	1.18561e-06	1.18561e-06	1.18561e-06	1.18561e-06
Ar0607	nicotinate-nucleotide pyrophosphorylase (carboxylating)	2 h[c] + prpp[c] + quln[c] -> co2[c] + ppi[c] + nicrnt[c]	SPLC1_S081360	Nicotinate and nicotinamide metabolism	1.18561e-06	0	3.00593e-08	1.50297e-07	3.00593e-07	4.5089e-07	6.01187e-07	7.51484e-07	9.0178e-07	1.05208e-06	1.18561e-06	1.18561e-06	1.18561e-06	1.18561e-06
Ar0608	nicotinate phosphoribosyltransferase	ppi[c] + nicrnt[c] <=> h[c] + prpp[c] + nac[c]	SPLC1_S500870	Nicotinate and nicotinamide metabolism	1.18472e-06	0	3.0037e-08	1.50185e-07	3.0037e-07	4.50554e-07	6.00739e-07	7.50924e-07	9.01109e-07	1.05129e-06	1.18472e-06	1.18472e-06	1.18472e-06	1.18472e-06
Ar0609	nicotinamide-nucleotide amidase	h2o[c] + nmn[c] -> nh4[c] + nicrnt[c]	SPLC1_S360790	Nicotinate and nicotinamide metabolism	0	0	0	0	0	0	0	0	0	0	0	0	0	0
Ar0610	nicotinate-nucleotide adenylyltransferase	atp[c] + h[c] + nicrnt[c] <=> ppi[c] + dnad[c]	SPLC1_S541070	Nicotinate and nicotinamide metabolism	0	0	0	0	0	0	0	0	0	0	0	0	0	0
Ar0611	NH(3)-dependent NAD(+) synthetase	atp[c] + h2o[c] + glnL[c] + dnad[c] -> h[c] + nad[c] + amp[c] + ppi[c] + gluL[c]	SPLC1_S205680	Nicotinate and nicotinamide metabolism	0	0	0	0	0	0	0	0	0	0	0	0	0	0
Ar0612	NAD(P) transhydrogenase	nad[c] + nadph[c] <=> nadh[c] + nadp[c]	SPLC1_S102450 and SPLC1_S102460 and SPLC1_S102470	Nicotinate and nicotinamide metabolism	3.03478	3.08978	3.08267	3.05422	3.01866	2.9831	2.94753	2.91197	2.87641	2.88437	2.91308	2.91308	2.91308	2.91308
Ar0613	probable inorganic polyphosphateATP-NAD kinase 1	atp[c] + nad[c] -> adp[c] + h[c] + nadp[c]	SPLC1_S530390 or SPLC1_S510120	Nicotinate and nicotinamide metabolism	0	0	0	0	0	0	0	0	0	0	0	0	0	0
Ar0614	nicotinamide-nucleotide amidase (NAD)	atp[c] + h[c] + nmn[c] <=> nad[c] + ppi[c]	SPLC1_S541070	Nicotinate and nicotinamide metabolism	0	0	0	0	0	0	0	0	0	0	0	0	0	0
Ar0615	5'-nucleotidase	h2o[c] + nmn[c] -> pi[c] + ncambr[c]	SPLC1_S080440 or SPLC1_S543010 or SPLC1_S101090	Nicotinate and nicotinamide metabolism	0	0	0	0	0	0	0	0	0	0	0	0	0	0
Ar0616	purine nucleosidase	h2o[c] + ncambr[c] -> h[c] + r5p[c] + ncam[c]	SPLC1_S310080	Nicotinate and nicotinamide metabolism	0	0	0	0	0	0	0	0	0	0	0	0	0	0
Ar0617	acetolactate synthase	2 pyr[c] -> co2[c] + 2ace[c]	SPLC1_S531590 and SPLC1_S060570 and SPLC1_S240980 and SPLC1_S360490	transport	4.43925e-08	0	1.12551e-09	5.62753e-09	1.12551e-08	1.68826e-08	2.25101e-08	2.81377e-08	3.37652e-08	3.93927e-08	4.43925e-08	4.43925e-08	4.43925e-08	4.43925e-08
Ar0618	dihydroxyisovalerate dehydrogenase	h[c] + nadph[c] + 2ace[c] -> nadp[c] + 23d3m[c]	SPLC1_S207170	Pantothenate and CoA biosynthesis	4.43925e-08	0	1.12551e-09	5.62753e-09	1.12551e-08	1.68826e-08	2.25101e-08	2.81377e-08	3.37652e-08	3.93927e-08	4.43925e-08	4.43925e-08	4.43925e-08	4.43925e-08
Ar0619	dihydroxy-acid dehydratase	23d3m[c] -> h2o[c] + 3met2[c]	SPLC1_S082840	Pantothenate and CoA biosynthesis	4.43925e-08	0	1.12551e-09	5.62753e-09	1.12551e-08	1.68826e-08	2.25101e-08	2.81377e-08	3.37652e-08	3.93927e-08	4.43925e-08	4.43925e-08	4.43925e-08	4.43925e-08
Ar0620	3-methyl-2-oxobutanoate hydroxymethyltransferase	h2o[c] + mlthf[c] + 3met2[c] -> thf[c] + 2dhp[c]	SPLC1_S410950	Pantothenate and CoA biosynthesis	4.43925e-08	0	1.12551e-09	5.62753e-09	1.12551e-08	1.68826e-08	2.25101e-08	2.81377e-08	3.37652e-08	3.93927e-08	4.43925e-08	4.43925e-08	4.43925e-08	4.43925e-08
Ar0621	2-dehydropantoate 2-reductase	h[c] + nadph[c] + 2dhp[c] <=> nadp[c] + pantR[c]	SPLC1_S532280	Pantothenate and CoA biosynthesis	4.43924e-08	0	1.1255e-09	5.6275e-09	1.12551e-08	1.68826e-08	2.25101e-08	2.81377e-08	3.37652e-08	3.93927e-08	4.43924e-08	4.43924e-08	4.43924e-08	4.43924e-08
Ar0622	pantoate-beta-alanine ligase cytidylate kinase (ala-B)	atp[c] + alaB[c] + pantR[c] -> h[c] + amp[c] + ppi[c] + pntoR[c]	SPLC1_S510680	Pantothenate and CoA biosynthesis	4.43925e-08	0	1.12551e-09	5.62753e-09	1.12551e-08	1.68826e-08	2.25101e-08	2.81377e-08	3.37652e-08	3.93927e-08	4.43925e-08	4.43925e-08	4.43925e-08	4.43925e-08
Ar0623	pantothenate kinase	atp[c] + pntoR[c] -> adp[c] + h[c] + 4ppan[c]	SPLC1_S511050	Pantothenate and CoA biosynthesis	0	0	0	0	0	0	0	0	0	0	0	0	0	0
Ar0624	phosphopantothenate-cysteine ligase	ctp[c] + cysL[c] + 4ppan[c] -> h[c] + ppi[c] + cmp[c] + 4ppcys[c]	SPLC1_S041310	Pantothenate and CoA biosynthesis	0	0	0	0	0	0	0	0	0	0	0	0	0	0
Ar0625	phosphopantothenoylcysteine decarboxylase	h[c] + 4ppcys[c] -> co2[c] + pan4p[c]	SPLC1_S041310	Pantothenate and CoA biosynthesis	0	0	0	0	0	0	0	0	0	0	0	0	0	0
Ar0626	pantetheine-phosphate adenylyltransferase	atp[c] + h[c] + pan4p[c] <=> ppi[c] + dpcoa[c]	SPLC1_S600340	Pantothenate and CoA biosynthesis	0	0	0	0	0	0	0	0	0	0	0	0	0	0
Ar0627	dephospho-CoA kinase	atp[c] + dpcoa[c] -> adp[c] + h[c] + coa[c]	SPLC1_S101070	Pantothenate and CoA biosynthesis	0	0	0	0	0	0	0	0	0	0	0	0	0	0
Ar0628	4phosphopantetheinyl transferase	coa[c] + apoACP[c] -> h[c] + pap[c] + ACP[c]	SPLC1_S240160	Pantothenate and CoA biosynthesis	0	0	0	0	0	0	0	0	0	0	0	0	0	0
Ar0629	Malonyl-CoA methyltransferase	amet[c] + malcoa[c] -> ahcys[c] + malcoame[c]	SPLC1_S531610	Biotin (B7) metabolism	4.41402e-10	0	1.11911e-11	5.59556e-11	1.11911e-10	1.67867e-10	2.23822e-10	2.79778e-10	3.35734e-10	3.91689e-10	4.41402e-10	4.41402e-10	4.41402e-10	4.41402e-10
Ar0630	ogmeACP synthase	h[c] + malACP[c] + malcoame[c] -> co2[c] + coa[c] + ogmeACP[c]	SPLC1_S010960 or SPLC1_S102760	Biotin (B7) metabolism	4.41402e-10	0	1.11911e-11	5.59556e-11	1.11911e-10	1.67867e-10	2.23822e-10	2.79778e-10	3.35734e-10	3.91689e-10	4.41402e-10	4.41402e-10	4.41402e-10	4.41402e-10
Ar0631	hgmeACP reductase	h[c] + nadph[c] + ogmeACP[c] -> nadp[c] + hgmeACP[c]	SPLC1_S410570	Biotin (B7) metabolism	4.41402e-10	0	1.11911e-11	5.59556e-11	1.11911e-10	1.67867e-10	2.23822e-10	2.79778e-10	3.35734e-10	3.91689e-10	4.41402e-10	4.41402e-10	4.41402e-10	4.41402e-10
Ar0632	egmeACP dehydratase	hgmeACP[c] -> h2o[c] + egmeACP[c]	SPLC1_S310290	Biotin (B7) metabolism	4.41402e-10	0	1.11911e-11	5.59556e-11	1.11911e-10	1.67867e-10	2.23822e-10	2.79778e-10	3.35734e-10	3.91689e-10	4.41402e-10	4.41402e-10	4.41402e-10	4.41402e-10
Ar0633	gmeACP reductase	h[c] + nadph[c] + egmeACP[c] -> nadp[c] + gmeACP[c]	SPLC1_S520970	Biotin (B7) metabolism	4.41402e-10	0	1.11911e-11	5.59556e-11	1.11911e-10	1.67867e-10	2.23822e-10	2.79778e-10	3.35734e-10	3.91689e-10	4.41402e-10	4.41402e-10	4.41402e-10	4.41402e-10
Ar0634	opmeACP[c] synthaseII	h[c] + malACP[c] + gmeACP[c] -> co2[c] + ACP[c] + opmeACP[c]	SPLC1_S010960 or SPLC1_S102760	Biotin (B7) metabolism	4.41402e-10	0	1.11911e-11	5.59556e-11	1.11911e-10	1.67867e-10	2.23822e-10	2.79778e-10	3.35734e-10	3.91689e-10	4.41402e-10	4.41402e-10	4.41402e-10	4.41402e-10
Ar0635	hpmeACP synthase	h[c] + nadph[c] + opmeACP[c] -> nadp[c] + hpmeACP[c]	SPLC1_S410570	Biotin (B7) metabolism	4.41402e-10	0	1.11911e-11	5.59556e-11	1.11911e-10	1.67867e-10	2.23822e-10	2.79778e-10	3.35734e-10	3.91689e-10	4.41402e-10	4.41402e-10	4.41402e-10	4.41402e-10
Ar0636	epmeACP dehydratase	hpmeACP[c] -> h2o[c] + epmeACP[c]	SPLC1_S310290	Biotin (B7) metabolism	4.41402e-10	0	1.11911e-11	5.59556e-11	1.11911e-10	1.67867e-10	2.23822e-10	2.79778e-10	3.35734e-10	3.91689e-10	4.41402e-10	4.41402e-10	4.41402e-10	4.41402e-10
Ar0637	pmeAcP reductase	h[c] + nadph[c] + epmeACP[c] -> nadp[c] + pmeACP[c]	SPLC1_S520970	Biotin (B7) metabolism	4.41402e-10	0	1.11911e-11	5.59556e-11	1.11911e-10	1.67867e-10	2.23822e-10	2.79778e-10	3.35734e-10	3.91689e-10	4.41402e-10	4.41402e-10	4.41402e-10	4.41402e-10
Ar0638	pimACP methyl esterase	h2o[c] + pmeACP[c] -> pimACP[c] + meoh[c]		Biotin (B7) metabolism	4.41402e-10	0	1.11911e-11	5.59556e-11	1.11911e-10	1.67867e-10	2.23822e-10	2.79778e-10	3.35734e-10	3.91689e-10	4.41402e-10	4.41402e-10	4.41402e-10	4.41402e-10
Ar0639	8-amino-7-oxononanoate synthase	alaL[c] + pimACP[c] -> co2[c] + ACP[c] + 8aonn[c]	SPLC1_S170930 or SPLC1_S082740	Biotin (B7) metabolism	4.41402e-10	0	1.11911e-11	5.59556e-11	1.11911e-10	1.67867e-10	2.23822e-10	2.79778e-10	3.35734e-10	3.91689e-10	4.41402e-10	4.41402e-10	4.41402e-10	4.41402e-10
Ar0640	adenosylmethionine-8-amino-7-oxononanoate transaminase	amet[c] + 8aonn[c] -> amob[c] + dann[c]	SPLC1_S032410	Biotin (B7) metabolism	4.41402e-10	0	1.11911e-11	5.59556e-11	1.11911e-10	1.67867e-10	2.23822e-10	2.79778e-10	3.35734e-10	3.91689e-10	4.41402e-10	4.41402e-10	4.41402e-10	4.41402e-10
Ar0641	dethiobiotin synthase	atp[c] + co2[c] + dann[c] -> adp[c] + 3 h[c] + pi[c] + dtbt[c]	SPLC1_S208310	Biotin (B7) metabolism	4.41402e-10	0	1.11911e-11	5.59556e-11	1.11911e-10	1.67867e-10	2.23822e-10	2.79778e-10	3.35734e-10	3.91689e-10	4.41402e-10	4.41402e-10	4.41402e-10	4.41402e-10
Ar0642	biotin synthase	2 h[c] + 2 amet[c] + dtbt[c] -> 2 metL[c] + 2 dad5[c] + btn[c]	SPLC1_S180050	Biotin (B7) metabolism	4.41402e-10	0	1.11911e-11	5.59556e-11	1.11911e-10	1.67867e-10	2.23822e-10	2.79778e-10	3.35734e-10	3.91689e-10	4.41402e-10	4.41402e-10	4.41402e-10	4.41402e-10
Ar0643	biotin-carboxyl carrier protein	atp[c] + 2 h[c] + btn[c] -> ppi[c] + btnamp[c]	SPLC1_S542460	Biotin (B7) metabolism	0	0	0	0	0	0	0	0	0	0	0	0	0	0
Ar0644	biotin-carboxyl carrier protein (haloc)	btnamp[c] + apoc[c] -> amp[c] + haloc[c]	SPLC1_S542460	Biotin (B7) metabolism	0	0	0	0	0	0	0	0	0	0	0	0	0	0
Ar0645	lipoic acid synthetase	2 amet[c] + ocACP[c] -> 2 metL[c] + 2 dad5[c] + lipoACP[c]	SPLC1_S020060	Lipoic acidmetabolism	0	0	0	0	0	0	0	0	0	0	0	0	0	0
Ar0646	lipoate-protein ligase B	lipoACP[c] + apop[c] -> ACP[c] + pn6liplys[c]	SPLC1_S033370	Lipoic acidmetabolism	0	0	0	0	0	0	0	0	0	0	0	0	0	0
Ar0647	lipoate-protein ligase A	apop[c] + lipoate[c] -> amp[c] + pn6liplys[c]	SPLC1_S630050	Lipoic acidmetabolism	0	0	0	0	0	0	0	0	0	0	0	0	0	0
Ar0648	cyclic pyranopterin phosphate synthas	h2o[c] + gtp[c] -> ppi[c] + cpmp[c]	SPLC1_S520560 and SPLC1_S510020	Folate (B9) metabolism	0	0	0	0	0	0	0	0	0	0	0	0	0	0
Ar0649	molybdopterin synthase catalytic subunit	cpmp[c] + cu2[c] + 2 moadcosh[c] -> 5 h[c] + 2 moadcoo[c] + mpt[c]	SPLC1_S203650 and SPLC1_S510700	Folate (B9) metabolism	0	0	0	0	0	0	0	0	0	0	0	0	0	0
Ar0650	GTP cyclohydrolase I	h2o[c] + gtp[c] -> h[c] + for[c] + ahdt[c]	SPLC1_S370840 or SPLC1_S541290	Folate (B9) metabolism	1.07198e-09	0	0	0	0	0	0	0	0	0	1.07198e-09	1.07198e-09	1.07198e-09	1.07198e-09
Ar0651	6-pyruvoyl-tetrahydropterin synthase	4 h[c] + ahdt[c] -> pppi[c] + 6ptht[c]	SPLC1_S207250	Folate (B9) metabolism	0	0	0	0	0	0	0	0	0	0	0	0	0	0
Ar0652	crbxthpro synthase	h2o[c] + ahdt[c] -> acald[c] + pppi[c] + crbxthpro[c]	SPLC1_S207250	Folate (B9) metabolism	0	0	0	0	0	0	0	0	0	0	0	0	0	0
Ar0653	synthase	crbxthpro[c] -> nh4[c] + 7c7c[c]	SPLC1_S542380	Folate (B9) metabolism	0	0	0	0	0	0	0	0	0	0	0	0	0	0
Ar0654	7-cyano-7-deazaguanine synthase	atp[c] + nh4[c] + 7c7c[c] -> adp[c] + h[c] + h2o[c] + pi[c] + preq0[c]	SPLC1_S208900	Folate (B9) metabolism	0	0	0	0	0	0	0	0	0	0	0	0	0	0
Ar0655	7-cyano-7-deazaguanine reductase	3 h[c] + 2 nadph[c] + preq0[c] -> 2 nadp[c] + preq1[c]	SPLC1_S501130	Folate (B9) metabolism	0	0	0	0	0	0	0	0	0	0	0	0	0	0
Ar0656	phosphodiesterase	3 h2o[c] + ahdt[c] -> 2 h[c] + 3 pi[c] + dhnpt[c]	SPLC1_S501370	Folate (B9) metabolism	1.07198e-09	0	0	0	0	0	0	0	0	0	1.07198e-09	1.07198e-09	1.07198e-09	1.07198e-09
Ar0657	dihydroneopterin aldolase	dhnpt[c] -> gcald[c] + 6hdp[c]	SPLC1_S041420	Folate (B9) metabolism	1.07198e-09	0	0	0	0	0	0	0	0	0	1.07198e-09	1.07198e-09	1.07198e-09	1.07198e-09
Ar0658	7,8-dihydro-6-hydroxymethylpterin-pyrophosphokinase	atp[c] + 2 h[c] + 6hdp[c] -> amp[c] + 2a4h6h78dd[c]	SPLC1_S271490	Folate (B9) metabolism	1.07198e-09	0	0	0	0	0	0	0	0	0	1.07198e-09	1.07198e-09	1.07198e-09	1.07198e-09
Ar0659	dihydropteroate synthase	2a4h6h78dd[c] + 4abz[c] -> 3 h[c] + ppi[c] + dhpt[c]	SPLC1_S500470	Folate (B9) metabolism	0	0	0	0	0	0	0	0	0	0	0	0	0	0
Ar0660	folylpolyglutamate synthase	atp[c] + gluL[c] + dhpt[c] -> adp[c] + h[c] + pi[c] + dhf[c]	SPLC1_S510420	Folate (B9) metabolism	1.07198e-09	0	2.71784e-11	1.35892e-10	2.71784e-10	4.07676e-10	5.43569e-10	6.79461e-10	8.15353e-10	9.51245e-10	1.07198e-09	1.07198e-09	1.07198e-09	1.07198e-09
Ar0661	aminodeoxychorismate synthase	glnL[c] + chor[c] -> gluL[c] + 4adcho[c]	SPLC1_S020090	Folate (B9) metabolism	1.07198e-09	0	0	0	0	0	0	0	0	0	1.07198e-09	1.07198e-09	1.07198e-09	1.07198e-09
Ar0662	4-aminobenzoate synthase	4adcho[c] -> h[c] + pyr[c] + 4abz[c]	SPLC1_S020090	Folate (B9) metabolism	1.07198e-09	0	0	0	0	0	0	0	0	0	1.07198e-09	1.07198e-09	1.07198e-09	1.07198e-09
Ar0663	dihydropteroate synthase	2a4h6h78dd[c] + 4abz[c] -> h2o[c] + dhpt[c]	SPLC1_S500470	Folate (B9) metabolism	1.07198e-09	0	0	0	0	0	0	0	0	0	1.07198e-09	1.07198e-09	1.07198e-09	1.07198e-09
Ar0664	aminomethyltransferase	methf[c] -> h2o[c] + 5fthf[c]	SPLC1_S101860	Folate (B9) metabolism	0	0	0	0	0	0	0	0	0	0	0	0	0	0
Ar0665	5-formyltetrahydrofolate cyclo-ligase	atp[c] + 5fthf[c] -> adp[c] + pi[c] + methf[c]	SPLC1_S032090	Folate (B9) metabolism	0	0	0	0	0	0	0	0	0	0	0	0	0	0
Ar0666	methylenetetrahydrofolate dehydrogenase (NADP+) (10fthf)	h[c] + 10fthf[c] <=> h2o[c] + methf[c]	SPLC1_S600220	Folate (B9) metabolism	-0.00775719	0	-0.000196672	-0.00098336	-0.00196672	-0.00295008	-0.00393344	-0.0049168	-0.00590016	-0.00688352	-0.00775719	-0.00775719	-0.00775719	-0.00775719
Ar0667	methylenetetrahydrofolate dehydrogenase (NADP+) (nadp)	nadph[c] + methf[c] <=> nadp[c] + mlthf[c]	SPLC1_S600220	Folate (B9) metabolism	-0.00775719	0	-0.000196672	-0.00098336	-0.00196672	-0.00295008	-0.00393344	-0.0049168	-0.00590016	-0.00688352	-0.00775719	-0.00775719	-0.00775719	-0.00775719
Ar0668	methylenetetrahydrofolate reductase (nadph)	2 h[c] + nadph[c] + mlthf[c] -> nadp[c] + 5mthf[c]	SPLC1_S340060	Folate (B9) metabolism	0.00248012	0	6.28798e-05	0.000314399	0.000628798	0.000943197	0.0012576	0.001572	0.00188639	0.00220079	0.00248012	0.00248012	0.00248012	0.00248012
Ar0669	formyltetrahydrofolate deformylase	h2o[c] + 10fthf[c] -> h[c] + for[c] + thf[c]	SPLC1_S590110	Folate (B9) metabolism	0.000329968	0	8.36587e-06	4.18294e-05	8.36587e-05	0.000125488	0.000167317	0.000209147	0.000250976	0.000292806	0.000329968	0.000329968	0.000329968	0.000329968
Ar0670	GTPase EngC	h2o[c] + ahdt[c] -> h[c] + ppi[c] + dhpmp[c]	SPLC1_S030400 or SPLC1_S200850	Folate (B9) metabolism	0	0	0	0	0	0	0	0	0	0	0	0	0	0
Ar0671	isochorismate synthase	chor[c] <=> ichor[c]	SPLC1_S532080	Quinone (K1 K2) biosynthesis	6.30621e-10	0	1.60298e-11	7.99218e-11	1.59844e-10	2.39766e-10	3.19801e-10	3.99723e-10	4.79645e-10	5.59567e-10	6.30621e-10	6.30621e-10	6.30621e-10	6.30621e-10
Ar0672	2sehchc synthase	4 h[c] + akg[c] + ichor[c] -> co2[c] + 2sehchc[c]	SPLC1_S530050	Quinone (K1 K2) biosynthesis	6.30575e-10	0	1.59873e-11	7.99365e-11	1.59873e-10	2.3981e-10	3.19746e-10	3.99683e-10	4.79619e-10	5.59556e-10	6.30575e-10	6.30575e-10	6.30575e-10	6.30575e-10
Ar0673	2shchc synthase	2sehchc[c] -> 3 h[c] + pyr[c] + 2shchc[c]	SPLC1_S230310	Quinone (K1 K2) biosynthesis	6.30575e-10	0	1.59873e-11	7.99365e-11	1.59873e-10	2.3981e-10	3.19746e-10	3.99683e-10	4.79619e-10	5.59556e-10	6.30575e-10	6.30575e-10	6.30575e-10	6.30575e-10
Ar0674	O-succinylbenzoate synthase	2shchc[c] -> h2o[c] + sucbz[c]	SPLC1_S230280	Quinone (K1 K2) biosynthesis	6.30575e-10	0	1.59873e-11	7.99365e-11	1.59873e-10	2.3981e-10	3.19746e-10	3.99683e-10	4.79619e-10	5.59556e-10	6.30575e-10	6.30575e-10	6.30575e-10	6.30575e-10
Ar0675	O-succinylbenzoic acid-CoA ligase	atp[c] + coa[c] + sucbz[c] -> amp[c] + ppi[c] + sbzcoa[c]	SPLC1_S520490	Quinone (K1 K2) biosynthesis	6.30575e-10	0	1.59873e-11	7.99365e-11	1.59873e-10	2.3981e-10	3.19746e-10	3.99683e-10	4.79619e-10	5.59556e-10	6.30575e-10	6.30575e-10	6.30575e-10	6.30575e-10
Ar0676	1,4-dihydroxy-2-naphthoate synthase	h[c] + sbzcoa[c] -> h2o[c] + 14dhncoa[c]	SPLC1_S510640	Quinone (K1 K2) biosynthesis	6.30575e-10	0	1.59873e-11	7.99365e-11	1.59873e-10	2.3981e-10	3.19746e-10	3.99683e-10	4.79619e-10	5.59556e-10	6.30575e-10	6.30575e-10	6.30575e-10	6.30575e-10
Ar0677	1,4-dihydroxy-2-naphthoyl-CoA hydrolase	h2o[c] + 14dhncoa[c] -> h[c] + coa[c] + dhna[c]	SPLC1_S532270	Quinone (K1 K2) biosynthesis	6.30575e-10	0	1.59873e-11	7.99365e-11	1.59873e-10	2.3981e-10	3.19746e-10	3.99683e-10	4.79619e-10	5.59556e-10	6.30575e-10	6.30575e-10	6.30575e-10	6.30575e-10
Ar0678	4-hydroxybenzoate-octaprenyl transferase (dhna)	dhna[c] + octdp[c] -> h[c] + co2[c] + ppi[c] + 2dmmq8[c]	SPLC1_S532050	Quinone (K1 K2) biosynthesis	0	0	0	0	0	0	0	0	0	0	0	0	0	0
Ar0679	2-heptaprenyl-1,4-naphthoquinone methyltransferase	amet[c] + 2dmmq8[c] -> h[c] + ahcys[c] + mqn8[c]	SPLC1_S207430 or SPLC1_S260540	Quinone (K1 K2) biosynthesis	0	0	0	0	0	0	0	0	0	0	0	0	0	0
Ar0680	4-hydroxybenzoate-octaprenyl transferase (dhna)	pPP[c] + dhna[c] -> 2 h[c] + co2[c] + ppi[c] + 2p14n[c]	SPLC1_S532050	Quinone (K1 K2) biosynthesis	6.30575e-10	0	1.59873e-11	7.99365e-11	1.59873e-10	2.3981e-10	3.19746e-10	3.99683e-10	4.79619e-10	5.59556e-10	6.30575e-10	6.30575e-10	6.30575e-10	6.30575e-10
Ar0681	prepilin peptidase (2-p14n)	amet[c] + 2p14n[c] -> h[c] + ahcys[c] + phqn[c]	SPLC1_S207430 or SPLC1_S260540	Quinone (K1 K2) biosynthesis	6.30575e-10	0	1.59873e-11	7.99365e-11	1.59873e-10	2.3981e-10	3.19746e-10	3.99683e-10	4.79619e-10	5.59556e-10	6.30575e-10	6.30575e-10	6.30575e-10	6.30575e-10
Ar0682	chorismate lyase	chor[c] -> pyr[c] + 4hbz[c]	SPLC1_S532300	Quinone (K1 K2) biosynthesis	0	0	0	0	0	0	0	0	0	0	0	0	0	0
Ar0683	4-hydroxybenzoate-octaprenyl transferase (4hbz)	octdp[c] + 4hbz[c] -> ppi[c] + 3ophb[c]	SPLC1_S190110	Quinone (K1 K2) biosynthesis	0	0	0	0	0	0	0	0	0	0	0	0	0	0
Ar0684	3-polyprenyl-4-hydroxybenzoate carboxy-lyase	h[c] + 3ophb[c] -> co2[c] + 2oph[c]	SPLC1_S410940 or SPLC1_S102280	Quinone (K1 K2) biosynthesis	0	0	0	0	0	0	0	0	0	0	0	0	0	0
Ar0685	2-Octaprenylphenol hydroxylase	2 h[c] + o2[c] + 2oph[c] -> h2o[c] + 2ohph[c]	SPLC1_S180020	Quinone (K1 K2) biosynthesis	0	0	0	0	0	0	0	0	0	0	0	0	0	0
Ar0686	2-octaprenyl-6-hydroxyphenol methylase	amet[c] + 2ohph[c] -> h[c] + ahcys[c] + 2omph[c]		Quinone (K1 K2) biosynthesis	0	0	0	0	0	0	0	0	0	0	0	0	0	0
Ar0687	beta-carotene hydroxylase (2omph)	o2[c] + 2omph[c] -> h2o[c] + 2o6me14b[c]	SPLC1_S180020	Quinone (K1 K2) biosynthesis	0	0	0	0	0	0	0	0	0	0	0	0	0	0
Ar0688	prepilin peptidase (2o6me14b)	amet[c] + 2o6me14b[c] -> h[c] + ahcys[c] + 2o3m6m14b[c]	SPLC1_S260540 or SPLC1_S207430	Quinone (K1 K2) biosynthesis	0	0	0	0	0	0	0	0	0	0	0	0	0	0
Ar0689	beta-carotene hydroxylase (2o3m6m14b)	2 h[c] + o2[c] + 2o3m6m14b[c] -> h2o[c] + 2o3m5h6m[c]	SPLC1_S180020	Quinone (K1 K2) biosynthesis	0	0	0	0	0	0	0	0	0	0	0	0	0	0
Ar0690	3-demethylubiquinone-9 3-methyltransferase	amet[c] + 2o3m5h6m[c] -> h[c] + q8[c] + ahcys[c]		Quinone (K1 K2) biosynthesis	0	0	0	0	0	0	0	0	0	0	0	0	0	0
Ar0691	homogentisate solanyltransferase	25dhpl[c] + alltnd[c] -> 3 h[c] + co2[c] + ppi[c] + 2m6s14b[c]	SPLC1_S080080	Quinone (K1 K2) biosynthesis	0	0	0	0	0	0	0	0	0	0	0	0	0	0
Ar0692	2-methyl-6-phytylbenzoquinone methyltransferase	amet[c] + 2m6s14b[c] -> 3 h[c] + ahcys[c] + pqn9[c]	SPLC1_S204800 or SPLC1_S207430 or SPLC1_S240370	Quinone (K1 K2) biosynthesis	0	0	0	0	0	0	0	0	0	0	0	0	0	0
Ar0693	4-hydroxybenzoate-octaprenyl transferase (25dhpl)	25dhpl[c] + pPP[c] -> h[c] + co2[c] + ppi[c] + 2m6pq[c]	SPLC1_S080080	Tocopherol biosynthesis	3.02928e-07	0	7.6803e-09	3.84015e-08	7.6803e-08	1.15205e-07	1.53606e-07	1.92008e-07	2.30409e-07	2.68811e-07	3.02928e-07	3.02928e-07	3.02928e-07	3.02928e-07
Ar0694	tocopherol cyclase (2m6pq)	2m6pq[c] -> dtpr[c]	SPLC1_S041240	Tocopherol biosynthesis	0	0	0	0	0	0	0	0	0	0	0	0	0	0
Ar0695	gamma-tocopherol methyltransferase (d-tpr)	amet[c] + dtpr[c] -> h[c] + ahcys[c] + btpr[c]	SPLC1_S533430	Tocopherol biosynthesis	0	0	0	0	0	0	0	0	0	0	0	0	0	0
Ar0696	prepilin peptidase (2m6pq)	amet[c] + 2m6pq[c] -> h[c] + ahcys[c] + 23dim5p[c]	SPLC1_S204800	Tocopherol biosynthesis	3.02928e-07	0	7.6803e-09	3.84015e-08	7.6803e-08	1.15205e-07	1.53606e-07	1.92008e-07	2.30409e-07	2.68811e-07	3.02928e-07	3.02928e-07	3.02928e-07	3.02928e-07
Ar0697	tocopherol cyclase (23dim5p)	23dim5p[c] -> gtpr[c]	SPLC1_S041240	Tocopherol biosynthesis	3.02928e-07	0	7.6803e-09	3.84015e-08	7.6803e-08	1.15205e-07	1.53606e-07	1.92008e-07	2.30409e-07	2.68811e-07	3.02928e-07	3.02928e-07	3.02928e-07	3.02928e-07
Ar0698	gamma-tocopherol methyltransferase (g-tpr)	amet[c] + gtpr[c] -> h[c] + ahcys[c] + atpr[c]	SPLC1_S533430	Tocopherol biosynthesis	3.02928e-07	0	7.6803e-09	3.84015e-08	7.6803e-08	1.15205e-07	1.53606e-07	1.92008e-07	2.30409e-07	2.68811e-07	3.02928e-07	3.02928e-07	3.02928e-07	3.02928e-07
Ar0699	glutamyl-tRNA synthetase	atp[c] + gluL[c] + trnaglu[c] -> amp[c] + ppi[c] + glutrna[c]	SPLC1_S011790	Porphyrin and chlorophyll metabolism	0.00105452	0	2.67359e-05	0.000133679	0.000267359	0.000401038	0.000534718	0.000668397	0.000802077	0.000935756	0.00105452	0.00105452	0.00105452	0.00105452
Ar0700	glutamyl-tRNA reductase	h[c] + nadph[c] + glutrna[c] -> nadp[c] + trnaglu[c] + glu1sa[c]	SPLC1_S081030	Porphyrin and chlorophyll metabolism	0.00105452	0	2.67359e-05	0.000133679	0.000267359	0.000401038	0.000534718	0.000668397	0.000802077	0.000935756	0.00105452	0.00105452	0.00105452	0.00105452
Ar0701	glutamate-1-semialdehyde 2,1-aminomutase	glu1sa[c] <=> 5aop[c]	SPLC1_S550770	Porphyrin and chlorophyll metabolism	0.00105452	0	2.67359e-05	0.000133679	0.000267359	0.000401038	0.000534718	0.000668397	0.000802077	0.000935756	0.00105452	0.00105452	0.00105452	0.00105452
Ar0702	porphobilinogen synthase (5-aminolevulinate dehydratase)	2 5aop[c] -> h[c] + 2 h2o[c] + ppbng[c]	SPLC1_S040750	Porphyrin and chlorophyll metabolism	0.000527262	0	1.33679e-05	6.68397e-05	0.000133679	0.000200519	0.000267359	0.000334199	0.000401038	0.000467878	0.000527262	0.000527262	0.000527262	0.000527262
Ar0703	porphobilinogen deaminase (hydroxymethylbilane synthase, preuroporphyrinogen synthase)	h2o[c] + 4 ppbng[c] -> 4 nh3[c] + hmbil[c]	SPLC1_S260960	Porphyrin and chlorophyll metabolism	0.000131815	0	3.34199e-06	1.67099e-05	3.34199e-05	5.01298e-05	6.68397e-05	8.35497e-05	0.00010026	0.00011697	0.000131815	0.000131815	0.000131815	0.000131815
Ar0704	bifunctional uroporphyrinogen-III C-methyltransferase (hmbil)	hmbil[c] -> h2o[c] + uppg3[c]	SPLC1_S270280	Porphyrin and chlorophyll metabolism	0.000131815	0	3.34199e-06	1.67099e-05	3.34199e-05	5.01298e-05	6.68397e-05	8.35497e-05	0.00010026	0.00011697	0.000131815	0.000131815	0.000131815	0.000131815
Ar0705	uroporphyrinogen decarboxylase	4 h[c] + uppg3[c] -> 4 co2[c] + cpppg3[c]	SPLC1_S270280 or SPLC1_S204580	Porphyrin and chlorophyll metabolism	0.000131815	0	3.34196e-06	1.67098e-05	3.34196e-05	5.01295e-05	6.68393e-05	8.35491e-05	0.000100259	0.000116969	0.000131815	0.000131815	0.000131815	0.000131815
Ar0706	pppg9 oxidase	2 h[c] + o2[c] + cpppg3[c] -> 2 h2o[c] + 2 co2[c] + pppg9[c]	SPLC1_S032190	Porphyrin and chlorophyll metabolism	0.000131815	0	3.34196e-06	1.67098e-05	3.34196e-05	5.01295e-05	6.68393e-05	8.35491e-05	0.000100259	0.000116969	0.000131815	0.000131815	0.000131815	0.000131815
Ar0707	oxygene pppg9 oxidase	2 amet[c] + cpppg3[c] -> 2 co2[c] + 2 metL[c] + 2 dad5[c] + pppg9[c]	SPLC1_S082280	Porphyrin and chlorophyll metabolism	0	0	0	0	0	0	0	0	0	0	0	0	0	0
Ar0708	protoporphyrinogen oxidase (pppg9)	3 o2[c] + pppg9[c] -> 3 h2o2[c] + ppp9[c]	SPLC1_S130080	Porphyrin and chlorophyll metabolism	0.000131815	0	3.34196e-06	1.67098e-05	3.34196e-05	5.01295e-05	6.68393e-05	8.35491e-05	0.000100259	0.000116969	0.000131815	0.000131815	0.000131815	0.000131815
Ar0709	ferrochelatase	ppp9[c] + fe2[c] -> 2 h[c] + pheme[c]	SPLC1_S260550 or SPLC1_S533360	Porphyrin and chlorophyll metabolism	5.86394e-05	0	1.48672e-06	7.43359e-06	1.48672e-05	2.23008e-05	2.97344e-05	3.71679e-05	4.46015e-05	5.20351e-05	5.86394e-05	5.86394e-05	5.86394e-05	5.86394e-05
Ar0710	protoheme IX farnesyltransferase	h2o[c] + frdp[c] + pheme[c] -> ppi[c] + hemeo[c]	SPLC1_S490260	Porphyrin and chlorophyll metabolism	0	0	0	0	0	0	0	0	0	0	0	0	0	0
Ar0711	cytochrome c oxidase assembly protein subunit 15	h2o[c] + hemeo[c] -> 4 h[c] + hemea[c]	SPLC1_S490250	Porphyrin and chlorophyll metabolism	0	0	0	0	0	0	0	0	0	0	0	0	0	0
Ar0712	sirohydrochlorin cobaltochelatase	5 h[c] + scl[c] + cobalt2[c] -> cp2[c]	SPLC1_S208490	Porphyrin and chlorophyll metabolism	0	0	0	0	0	0	0	0	0	0	0	0	0	0
Ar0713	S-adenosyl-methionineprecorrin-2 methyltransferase	h[c] + amet[c] + cp2[c] -> ahcys[c] + cp3[c]	SPLC1_S550720	Porphyrin and chlorophyll metabolism	0	0	0	0	0	0	0	0	0	0	0	0	0	0
Ar0714	Precorrin-3B C17-methyltransferase (cp3)	amet[c] + cp3[c] -> h[c] + ahcys[c] + cp4[c]	SPLC1_S550710	Porphyrin and chlorophyll metabolism	0	0	0	0	0	0	0	0	0	0	0	0	0	0
Ar0715	precorrin-4 C11-methyltransferase (cp4)	amet[c] + cp4[c] -> h[c] + ahcys[c] + cp5A[c]	SPLC1_S520850	Porphyrin and chlorophyll metabolism	0	0	0	0	0	0	0	0	0	0	0	0	0	0
Ar0716	Precorrin-3B C17-methyltransferase (cp5A)	h2o[c] + cp5A[c] -> acald[c] + cp5b[c]	SPLC1_S550710	Porphyrin and chlorophyll metabolism	0	0	0	0	0	0	0	0	0	0	0	0	0	0
Ar0717	prepilin peptidase (cp5b)	amet[c] + cp5b[c] -> ahcys[c] + cp6a[c]	SPLC1_S360510	Porphyrin and chlorophyll metabolism	0	0	0	0	0	0	0	0	0	0	0	0	0	0
Ar0718	precorrin-6X reductase (cp6a)	h[c] + nadph[c] + cp6a[c] -> nadp[c] + cp6b[c]	SPLC1_S550760	Porphyrin and chlorophyll metabolism	0	0	0	0	0	0	0	0	0	0	0	0	0	0
Ar0719	precorrin-6y C5, 15-methyltransferase (cp6b)	amet[c] + cp6b[c] -> h[c] + co2[c] + ahcys[c] + cp7[c]	SPLC1_S550750 or SPLC1_S201420 or SPLC1_S031330	Porphyrin and chlorophyll metabolism	0	0	0	0	0	0	0	0	0	0	0	0	0	0
Ar0720	precorrin-6y C5, 15-methyltransferase (cp7)	amet[c] + cp7[c] -> h[c] + ahcys[c] + cp8x[c]		Porphyrin and chlorophyll metabolism	0	0	0	0	0	0	0	0	0	0	0	0	0	0
Ar0721	cobalt-dependent transcriptional regulator CoaR (cp8x)	cp8x[c] -> cbrn[c]	SPLC1_S550730 or SPLC1_S081180	Porphyrin and chlorophyll metabolism	0	0	0	0	0	0	0	0	0	0	0	0	0	0
Ar0722	hydrogenobyrinic acid a,c-diamide synthase (glutamine -hydrolysing) (cbrn)	2 atp[c] + 2 h2o[c] + 2 glnL[c] + cbrn[c] -> 2 adp[c] + 5 h[c] + 2 pi[c] + 2 gluL[c] + cobIIacd[c]	SPLC1_S160290	Porphyrin and chlorophyll metabolism	0	0	0	0	0	0	0	0	0	0	0	0	0	0
Ar0723	heme oxygenase	2 h[c] + 3 nadph[c] + 3 o2[c] + pheme[c] -> 3 h2o[c] + 3 nadp[c] + co[c] + fe2[c] + biIXa[c]	SPLC1_S101080	Phycocyanobilin biosynthesis	5.86394e-05	0	1.48672e-06	7.43359e-06	1.48672e-05	2.23008e-05	2.97344e-05	3.71679e-05	4.46015e-05	5.20351e-05	5.86394e-05	5.86394e-05	5.86394e-05	5.86394e-05
Ar0724	3Z-phycocyanobilin ferredoxin oxidoreductase	4 h[c] + 4 redfer[c] + biIXa[c] -> 4 oxifer[c] + 3zpcy[c]	SPLC1_S082560	Phycocyanobilin biosynthesis	5.86394e-05	0	1.48672e-06	7.43359e-06	1.48672e-05	2.23008e-05	2.97344e-05	3.71679e-05	4.46015e-05	5.20351e-05	5.86394e-05	5.86394e-05	5.86394e-05	5.86394e-05
Ar0725	biliverdin reductase	h[c] + nadph[c] + biIXa[c] -> nadp[c] + bilirub[c]	SPLC1_S206460	Phycocyanobilin biosynthesis	0	0	0	0	0	0	0	0	0	0	0	0	0	0
Ar0726	Magnesium protoporphyrin IX chelatase subunit I	atp[c] + h2o[c] + ppp9[c] + mg2[c] -> adp[c] + h[c] + pi[c] + Mgpp[c]	SPLC1_S170480 and SPLC1_S033730 and SPLC1_S410640	Chlorophyllide a biosynthesis	7.31751e-05	0	1.85525e-06	9.27623e-06	1.85525e-05	2.78287e-05	3.71049e-05	4.63812e-05	5.56574e-05	6.49336e-05	7.31751e-05	7.31751e-05	7.31751e-05	7.31751e-05
Ar0727	S-adenosylmethionine-Mg-protoporphyrin IX methyltransferase	amet[c] + Mgpp[c] -> h[c] + ahcys[c] + Mgppme[c]	SPLC1_S510760	Chlorophyllide a biosynthesis	7.31751e-05	0	1.85525e-06	9.27623e-06	1.85525e-05	2.78287e-05	3.71049e-05	4.63812e-05	5.56574e-05	6.49336e-05	7.31751e-05	7.31751e-05	7.31751e-05	7.31751e-05
Ar0728	Mg-protoporphyrin IX monomethyl ester oxidative cyclase (Mg-ppme)	nadph[c] + o2[c] + Mgppme[c] -> h2o[c] + nadp[c] + 131hmpIX13me[c]	SPLC1_S370610	Chlorophyllide a biosynthesis	7.31751e-05	0	1.85525e-06	9.27623e-06	1.85525e-05	2.78287e-05	3.71049e-05	4.63812e-05	5.56574e-05	6.49336e-05	7.31751e-05	7.31751e-05	7.31751e-05	7.31751e-05
Ar0729	Mg-protoporphyrin IX monomethyl ester oxidative cyclase 131-hmp-IX-13-me)	h[c] + nadph[c] + o2[c] + 131hmpIX13me[c] -> 2 h2o[c] + nadp[c] + 131ompIX13me[c]	SPLC1_S370610	Chlorophyllide a biosynthesis	7.31751e-05	0	1.85525e-06	9.27623e-06	1.85525e-05	2.78287e-05	3.71049e-05	4.63812e-05	5.56574e-05	6.49336e-05	7.31751e-05	7.31751e-05	7.31751e-05	7.31751e-05
Ar0730	Mg-protoporphyrin IX monomethyl ester oxidative cyclase (131-omp-IX-13-me)	2 h[c] + nadph[c] + o2[c] + 131ompIX13me[c] -> 2 h2o[c] + nadp[c] + dpllidea[c]	SPLC1_S370610	Chlorophyllide a biosynthesis	7.31751e-05	0	1.85525e-06	9.27623e-06	1.85525e-05	2.78287e-05	3.71049e-05	4.63812e-05	5.56574e-05	6.49336e-05	7.31751e-05	7.31751e-05	7.31751e-05	7.31751e-05
Ar0731	coenzyme F420 hydrogenase	h[c] + nadph[c] + dpllidea[c] -> nadp[c] + mpllidea[c]	SPLC1_S370420 or SPLC1_S370410	Chlorophyllide a biosynthesis	7.31751e-05	0	1.85525e-06	9.27623e-06	1.85525e-05	2.78287e-05	3.71049e-05	4.63812e-05	5.56574e-05	6.49336e-05	7.31751e-05	7.31751e-05	7.31751e-05	7.31751e-05
Ar0732	light-dependent NADPH-protochlorophyllide oxidoreductase	h[c] + nadph[c] + mpllidea[c] -> nadp[c] + chllidea[c]	SPLC1_S531380	Chlorophyllide a biosynthesis	7.31751e-05	0	0	0	0	0	0	0	0	0	0	0	0	0
Ar0733	light-independent protochlorophyllide reductase	2 adp[c] + 2 pi[c] + oxifer[c] + mpllidea[c] -> 2 atp[c] + redfer[c] + chllidea[c]	SPLC1_S206830 and SPLC1_S340130 and SPLC1_S340110	Chlorophyllide a biosynthesis	0	0	1.85525e-06	9.27623e-06	1.85525e-05	2.78287e-05	3.71049e-05	4.63812e-05	5.56574e-05	6.49336e-05	7.31751e-05	7.31751e-05	7.31751e-05	7.31751e-05
Ar0734	chlorophyll a synthase	pPP[c] + chllidea[c] -> h[c] + ppi[c] + chlolla[c]	SPLC1_S530330	Chlorophyllide a biosynthesis	7.31751e-05	0	1.85525e-06	9.27623e-06	1.85525e-05	2.78287e-05	3.71049e-05	4.63812e-05	5.56574e-05	6.49336e-05	7.31751e-05	7.31751e-05	7.31751e-05	7.31751e-05
Ar0735	bifunctional uroporphyrinogen-III C-methyltransferase (uppg3)	2 amet[c] + uppg3[c] -> h[c] + 2 ahcys[c] + dscl[c]	SPLC1_S011380 or SPLC1_S270280	Vitamin B12 biosynthesis	8.82805e-10	0	2.23822e-11	1.11911e-10	2.23822e-10	3.35734e-10	4.47645e-10	5.59556e-10	6.71467e-10	7.83378e-10	8.82805e-10	8.82805e-10	8.82805e-10	8.82805e-10
Ar0736	precorrin-2 C20-methyltransferase (dscl)	6 h[c] + amet[c] + dscl[c] -> ahcys[c] + pcr3a[c]	SPLC1_S550720	Vitamin B12 biosynthesis	8.82805e-10	0	2.23822e-11	1.11911e-10	2.23822e-10	3.35734e-10	4.47645e-10	5.59556e-10	6.71467e-10	7.83378e-10	8.82805e-10	8.82805e-10	8.82805e-10	8.82805e-10
Ar0737	precorrin-3B synthase	h[c] + nadh[c] + o2[c] + pcr3a[c] -> h2o[c] + nad[c] + pcr3b[c]		Vitamin B12 biosynthesis	8.82805e-10	0	2.23822e-11	1.11911e-10	2.23822e-10	3.35734e-10	4.47645e-10	5.59556e-10	6.71467e-10	7.83378e-10	8.82805e-10	8.82805e-10	8.82805e-10	8.82805e-10
Ar0738	Precorrin-3B C17-methyltransferase (pcr3b)	amet[c] + pcr3b[c] -> h[c] + ahcys[c] + pcr4[c]	SPLC1_S550710	Vitamin B12 biosynthesis	8.82805e-10	0	2.23822e-11	1.11911e-10	2.23822e-10	3.35734e-10	4.47645e-10	5.59556e-10	6.71467e-10	7.83378e-10	8.82805e-10	8.82805e-10	8.82805e-10	8.82805e-10
Ar0739	precorrin-4 C11-methyltransferase (pcp4)	amet[c] + pcr4[c] -> h[c] + ahcys[c] + pcr5[c]	SPLC1_S520850	Vitamin B12 biosynthesis	8.82805e-10	0	2.23822e-11	1.11911e-10	2.23822e-10	3.35734e-10	4.47645e-10	5.59556e-10	6.71467e-10	7.83378e-10	8.82805e-10	8.82805e-10	8.82805e-10	8.82805e-10
Ar0740	precorrin-2 C20-methyltransferase (pcr5)	h2o[c] + amet[c] + pcr5[c] -> ac[c] + ahcys[c] + pcr6a[c]	SPLC1_S360510	Vitamin B12 biosynthesis	8.82805e-10	0	2.23822e-11	1.11911e-10	2.23822e-10	3.35734e-10	4.47645e-10	5.59556e-10	6.71467e-10	7.83378e-10	8.82805e-10	8.82805e-10	8.82805e-10	8.82805e-10
Ar0741	precorrin-6X reductase (pcr6a)	h[c] + nadph[c] + pcr6a[c] -> nadp[c] + pcr6b[c]	SPLC1_S550760	Vitamin B12 biosynthesis	8.82805e-10	0	2.23822e-11	1.11911e-10	2.23822e-10	3.35734e-10	4.47645e-10	5.59556e-10	6.71467e-10	7.83378e-10	8.82805e-10	8.82805e-10	8.82805e-10	8.82805e-10
Ar0742	precorrin-6y C5, 15-methyltransferase (pcr6b)	2 amet[c] + pcr6b[c] -> h[c] + co2[c] + 2 ahcys[c] + pcr8x[c]	SPLC1_S031330 or SPLC1_S550750 or SPLC1_S201420	Vitamin B12 biosynthesis	8.82805e-10	0	2.23822e-11	1.11911e-10	2.23822e-10	3.35734e-10	4.47645e-10	5.59556e-10	6.71467e-10	7.83378e-10	8.82805e-10	8.82805e-10	8.82805e-10	8.82805e-10
Ar0743	cobalt-dependent transcriptional regulator CoaR (pcr8x)	pcr8x[c] <=> hdgbr[c]	SPLC1_S081180 or SPLC1_S550730	Vitamin B12 biosynthesis	8.82778e-10	0	2.23963e-11	1.11868e-10	2.23849e-10	3.35717e-10	4.47699e-10	5.59567e-10	6.71434e-10	7.83416e-10	8.82778e-10	8.82778e-10	8.82778e-10	8.82778e-10
Ar0744	hydrogenobyrinic acid a,c-diamide synthase (glutamine -hydrolysing) (hdgbr)	2 atp[c] + 2 h2o[c] + 2 glnL[c] + hdgbr[c] -> 2 adp[c] + 4 h[c] + 2 pi[c] + 2 gluL[c] + hdgbrac[c]	SPLC1_S160290	Vitamin B12 biosynthesis	8.82805e-10	0	2.23822e-11	1.11911e-10	2.23822e-10	3.35734e-10	4.47645e-10	5.59556e-10	6.71467e-10	7.83378e-10	8.82805e-10	8.82805e-10	8.82805e-10	8.82805e-10
Ar0745	cobaltochelatase CobN	atp[c] + h2o[c] + cobalt2[c] + hdgbrac[c] -> adp[c] + h[c] + pi[c] + cobIIacd[c]	SPLC1_S171610	Vitamin B12 biosynthesis	8.82805e-10	0	2.23822e-11	1.11911e-10	2.23822e-10	3.35734e-10	4.47645e-10	5.59556e-10	6.71467e-10	7.83378e-10	8.82805e-10	8.82805e-10	8.82805e-10	8.82805e-10
Ar0746	cob(II)yrinic acid a,c-diamide reductase	fmnh2[c] + 2 cobIIacd[c] -> 4 h[c] + fmn[c] + 2 clacd[c]	SPLC1_S011150	Vitamin B12 biosynthesis	4.41402e-10	0	1.11911e-11	5.59556e-11	1.11911e-10	1.67867e-10	2.23822e-10	2.79778e-10	3.35734e-10	3.91689e-10	4.41402e-10	4.41402e-10	4.41402e-10	4.41402e-10
Ar0747	bifunctional uroporphyrinogen-III C-methyltransferase (clacd)	atp[c] + 6 h[c] + clacd[c] -> pppi[c] + acacd[c]	SPLC1_S040990	Vitamin B12 biosynthesis	8.82805e-10	0	2.23822e-11	1.11911e-10	2.23822e-10	3.35734e-10	4.47645e-10	5.59556e-10	6.71467e-10	7.83378e-10	8.82805e-10	8.82805e-10	8.82805e-10	8.82805e-10
Ar0748	cobyric acid synthase	4 atp[c] + 4 h2o[c] + 4 glnL[c] + acacd[c] -> 4 adp[c] + 4 pi[c] + 4 gluL[c] + adcob[c]	SPLC1_S080280	Vitamin B12 biosynthesis	8.82805e-10	0	2.23822e-11	1.11911e-10	2.23822e-10	3.35734e-10	4.47645e-10	5.59556e-10	6.71467e-10	7.83378e-10	8.82805e-10	8.82805e-10	8.82805e-10	8.82805e-10
Ar0749	cobalamin biosynthesis protein	atp[c] + adcob[c] + 2r1a2p[c] -> adp[c] + pi[c] + adocbip1[c]	SPLC1_S220380	Vitamin B12 biosynthesis	8.82805e-10	0	2.23822e-11	1.11911e-10	2.23822e-10	3.35734e-10	4.47645e-10	5.59556e-10	6.71467e-10	7.83378e-10	8.82805e-10	8.82805e-10	8.82805e-10	8.82805e-10
Ar0750	cob(I)alamin adenosyltransferase	atp[c] + 7 h[c] + cbl1[c] -> pppi[c] + adocbip1[c]	SPLC1_S040990	Vitamin B12 biosynthesis	0	0	0	0	0	0	0	0	0	0	0	0	0	0
Ar0751	cobalamin (5'-phosphate) synthase	atp[c] + adocbip1[c] -> adp[c] + h[c] + adocbip2[c]	SPLC1_S500920	Vitamin B12 biosynthesis	8.82805e-10	0	2.23822e-11	1.11911e-10	2.23822e-10	3.35734e-10	4.47645e-10	5.59556e-10	6.71467e-10	7.83378e-10	8.82805e-10	8.82805e-10	8.82805e-10	8.82805e-10
Ar0752	Bifunctional cobalamin biosynthesis	h[c] + gtp[c] + adocbip2[c] -> ppi[c] + agdpcbi[c]	SPLC1_S500920	Vitamin B12 biosynthesis	8.82805e-10	0	2.23822e-11	1.11911e-10	2.23822e-10	3.35734e-10	4.47645e-10	5.59556e-10	6.71467e-10	7.83378e-10	8.82805e-10	8.82805e-10	8.82805e-10	8.82805e-10
Ar0753	coenzymeB12 synthesis	rdmbzi[c] + agdpcbi[c] -> h[c] + gmp[c] + adocbl[c]	SPLC1_S102120 or SPLC1_S411870	Vitamin B12 biosynthesis	8.82805e-10	0	2.23822e-11	1.11911e-10	2.23822e-10	3.35734e-10	4.47645e-10	5.59556e-10	6.71467e-10	7.83378e-10	8.82805e-10	8.82805e-10	8.82805e-10	8.82805e-10
Ar0754	L-threonine 3-O-phosphate decarboxylase	Lto3p[c] -> co2[c] + 2r1a2p[c]	SPLC1_S207840	Vitamin B12 biosynthesis	8.82805e-10	0	2.23822e-11	1.11911e-10	2.23822e-10	3.35734e-10	4.47645e-10	5.59556e-10	6.71467e-10	7.83378e-10	8.82805e-10	8.82805e-10	8.82805e-10	8.82805e-10
Ar0755	L-threonine 3-O-phosphate decarboxylase	atp[c] + thrL[c] -> adp[c] + Lto3p[c]		Vitamin B12 biosynthesis	8.82805e-10	0	2.23822e-11	1.11911e-10	2.23822e-10	3.35734e-10	4.47645e-10	5.59556e-10	6.71467e-10	7.83378e-10	8.82805e-10	8.82805e-10	8.82805e-10	8.82805e-10
Ar0756	phytoene synthase (gg-dip)	2 ggdip[c] -> 3 h[c] + ppi[c] + pdp[c]	SPLC1_S531130	Carotenoid biosynthesis	3.66751e-05	0	9.29845e-07	4.64922e-06	9.29845e-06	1.39477e-05	1.85969e-05	2.32461e-05	2.78953e-05	3.25446e-05	3.66751e-05	3.66751e-05	3.66751e-05	3.66751e-05
Ar0757	phytoene synthase (pdp)	pdp[c] -> 3 h[c] + ppi[c] + pte[c]	SPLC1_S531130	Carotenoid biosynthesis	3.66751e-05	0	9.29845e-07	4.64922e-06	9.29845e-06	1.39477e-05	1.85969e-05	2.32461e-05	2.78953e-05	3.25446e-05	3.66751e-05	3.66751e-05	3.66751e-05	3.66751e-05
Ar0758	acyl-lipid desaturase (delta 12 pte)	nadp[c] + pte[c] -> h[c] + nadph[c] + ptf[c]	SPLC1_S531140 or SPLC1_S300540	Carotenoid biosynthesis	3.66751e-05	0	9.29845e-07	4.64922e-06	9.29845e-06	1.39477e-05	1.85969e-05	2.32461e-05	2.78953e-05	3.25446e-05	3.66751e-05	3.66751e-05	3.66751e-05	3.66751e-05
Ar0759	acyl-lipid desaturase (delta 12 ptf)	nadp[c] + ptf[c] -> h[c] + nadph[c] + zcarot[c]	SPLC1_S531140 or SPLC1_S300540	Carotenoid biosynthesis	3.66751e-05	0	9.29845e-07	4.64922e-06	9.29845e-06	1.39477e-05	1.85969e-05	2.32461e-05	2.78953e-05	3.25446e-05	3.66751e-05	3.66751e-05	3.66751e-05	3.66751e-05
Ar0760	zeta-carotene desaturase (z-carot)	h[c] + nadph[c] + o2[c] + zcarot[c] -> 2 h2o[c] + nadp[c] + nesp[c]	SPLC1_S030600 and SPLC1_S370330	Carotenoid biosynthesis	3.66751e-05	0	9.29845e-07	4.64922e-06	9.29845e-06	1.39477e-05	1.85969e-05	2.32461e-05	2.78953e-05	3.25446e-05	3.66751e-05	3.66751e-05	3.66751e-05	3.66751e-05
Ar0761	zeta-carotene desaturase (z-carot)	h[c] + nadph[c] + o2[c] + nesp[c] -> 2 h2o[c] + nadp[c] + tlycop[c]	SPLC1_S030600 and SPLC1_S370330	Carotenoid biosynthesis	3.66751e-05	0	9.29845e-07	4.64922e-06	9.29845e-06	1.39477e-05	1.85969e-05	2.32461e-05	2.78953e-05	3.25446e-05	3.66751e-05	3.66751e-05	3.66751e-05	3.66751e-05
Ar0762	cytochrome P450, CYP120A1 (g-carot)	tlycop[c] <=> gcarot[c]	SPLC1_S203480 or SPLC1_S260520	Carotenoid biosynthesis	3.66751e-05	0	9.29845e-07	4.64922e-06	9.29845e-06	1.39477e-05	1.85969e-05	2.32461e-05	2.78953e-05	3.25446e-05	3.66751e-05	3.66751e-05	3.66751e-05	3.66751e-05
Ar0763	cytochrome P450, CYP120A1 (b-carot)	gcarot[c] <=> bcarot[c]	SPLC1_S203480 or SPLC1_S260520	Carotenoid biosynthesis	3.66751e-05	0	9.29845e-07	4.64922e-06	9.29845e-06	1.39477e-05	1.85969e-05	2.32461e-05	2.78953e-05	3.25446e-05	3.66751e-05	3.66751e-05	3.66751e-05	3.66751e-05
Ar0764	bifunctional lycopene cyclasedioxygenase (biso)	bcarot[c] <=> 4 h[c] + biso[c]	SPLC1_S033120	Carotenoid biosynthesis	0	0	0	0	0	0	0	0	0	0	0	0	0	0
Ar0765	bifunctional lycopene cyclasedioxygenase (iso)	biso[c] <=> 4 h[c] + iso[c]	SPLC1_S033120	Carotenoid biosynthesis	0	0	0	0	0	0	0	0	0	0	0	0	0	0
Ar0766	beta-carotene hydroxylase (b-carot)	h[c] + nadh[c] + o2[c] + bcarot[c] -> h2o[c] + nad[c] + bcrypx[c]	SPLC1_S103180	Carotenoid biosynthesis	7.71009e-06	0	1.95478e-07	9.7739e-07	1.95478e-06	2.93217e-06	3.90956e-06	4.88695e-06	5.86434e-06	6.84173e-06	7.71009e-06	7.71009e-06	7.71009e-06	7.71009e-06
Ar0767	beta-carotene hydroxylase (b-crypx)	h[c] + nadh[c] + o2[c] + bcrypx[c] -> h2o[c] + nad[c] + zxt[c]	SPLC1_S103180	Carotenoid biosynthesis	3.79944e-06	0	9.63293e-08	4.81646e-07	9.63293e-07	1.44494e-06	1.92659e-06	2.40823e-06	2.88988e-06	3.37153e-06	3.79944e-06	3.79944e-06	3.79944e-06	3.79944e-06
Ar0768	beta-carotene ketolase	nadph[c] + o2[c] + bcarot[c] -> h2o[c] + nadp[c] + echi[c]	SPLC1_S330050	Carotenoid biosynthesis	7.75221e-06	0	1.96546e-07	9.8273e-07	1.96546e-06	2.94819e-06	3.93092e-06	4.91365e-06	5.89638e-06	6.87911e-06	7.75221e-06	7.75221e-06	7.75221e-06	7.75221e-06
Ar0769	beta-carotene ketolase (canth)	nadph[c] + o2[c] + echi[c] -> h2o[c] + nadp[c] + canth[c]	SPLC1_S330050	Carotenoid biosynthesis	3.82808e-06	0	9.70555e-08	4.85278e-07	9.70555e-07	1.45583e-06	1.94111e-06	2.42639e-06	2.91167e-06	3.39694e-06	3.82808e-06	3.82808e-06	3.82808e-06	3.82808e-06
Ar0770	glucose-1-phosphate thymidylyltransferase	h[c] + ag1p[c] + dttp[c] -> ppi[c] + dtdpglu[c]	SPLC1_S010390	Cell Envelope Biosynthesis	4.30456e-07	0	1.09136e-08	5.45679e-08	1.09136e-07	1.63704e-07	2.18272e-07	2.72839e-07	3.27407e-07	3.81975e-07	4.30456e-07	4.30456e-07	4.30456e-07	4.30456e-07
Ar0771	dTDP-glucose 4,6-dehydratase	dtdpglu[c] -> h2o[c] + dtdp4d6dg[c]	SPLC1_S430110 or SPLC1_S500660	Cell Envelope Biosynthesis	4.30456e-07	0	1.09136e-08	5.45679e-08	1.09136e-07	1.63704e-07	2.18272e-07	2.72839e-07	3.27407e-07	3.81975e-07	4.30456e-07	4.30456e-07	4.30456e-07	4.30456e-07
Ar0772	dTDP-4-dehydrorhamnose 3,5-epimerase	dtdp4d6dg[c] -> dtdp4d6dm[c]	SPLC1_S010410 or SPLC1_S140050	Cell Envelope Biosynthesis	4.30456e-07	0	1.09136e-08	5.45679e-08	1.09136e-07	1.63704e-07	2.18272e-07	2.72839e-07	3.27407e-07	3.81975e-07	4.30456e-07	4.30456e-07	4.30456e-07	4.30456e-07
Ar0773	dTDP-6-deoxy-L-mannose-dehydrogenase	h[c] + nadph[c] + dtdp4d6dm[c] -> nadp[c] + dtdprmn[c]	SPLC1_S082670 or SPLC1_S140060 or SPLC1_S010400	Cell Envelope Biosynthesis	4.30456e-07	0	1.09136e-08	5.45679e-08	1.09136e-07	1.63704e-07	2.18272e-07	2.72839e-07	3.27407e-07	3.81975e-07	4.30456e-07	4.30456e-07	4.30456e-07	4.30456e-07
Ar0774	N-acetylneuraminate synthase	h2o[c] + pep[c] + ManNAc6p[c] -> pi[c] + ace9p[c]		Cell Envelope Biosynthesis	8.60911e-09	0	2.18272e-10	1.09136e-09	2.18272e-09	3.27407e-09	4.36543e-09	5.45679e-09	6.54815e-09	7.6395e-09	8.60911e-09	8.60911e-09	8.60911e-09	8.60911e-09
Ar0775	N-acylneuraminate-9-phosphatase	h2o[c] + ace9p[c] -> 2 h[c] + pi[c] + acene[c]		Cell Envelope Biosynthesis	8.60911e-09	0	2.18272e-10	1.09136e-09	2.18272e-09	3.27407e-09	4.36543e-09	5.45679e-09	6.54815e-09	7.6395e-09	8.60911e-09	8.60911e-09	8.60911e-09	8.60911e-09
Ar0776	CMP-N-acetylneuraminic acid synthetase	ctp[c] + acene[c] -> h[c] + ppi[c] + cmpnan[c]	SPLC1_S371190	Cell Envelope Biosynthesis	8.60911e-09	0	2.18272e-10	1.09136e-09	2.18272e-09	3.27407e-09	4.36543e-09	5.45679e-09	6.54815e-09	7.6395e-09	8.60911e-09	8.60911e-09	8.60911e-09	8.60911e-09
Ar0777	alanyl-tRNA synthetase	atp[c] + alaL[c] + trnaala[c] -> amp[c] + ppi[c] + alatrna[c]	SPLC1_S360950	tRNA Charging	0	0	0	0	0	0	0	0	0	0	0	0	0	0
Ar0778	phenylalanyl-tRNA synthetase	atp[c] + pheL[c] + trnaphe[c] -> amp[c] + ppi[c] + phetrna[c]	SPLC1_S543040 and SPLC1_S542920 and SPLC1_S542910	tRNA Charging	0	0	0	0	0	0	0	0	0	0	0	0	0	0
Ar0779	lysyl-tRNA synthetase	atp[c] + lysL[c] + trnalys[c] -> amp[c] + ppi[c] + lystrna[c]	SPLC1_S411960 or SPLC1_S411970 or SPLC1_S430410	tRNA Charging	0	0	0	0	0	0	0	0	0	0	0	0	0	0
Ar0780	glycyl-tRNA synthetase	atp[c] + gly[c] + trnagly[c] -> amp[c] + ppi[c] + glytrna[c]	SPLC1_S511170 and SPLC1_S200780	tRNA Charging	0	0	0	0	0	0	0	0	0	0	0	0	0	0
Ar0781	isoleucyl-tRNA synthetase	atp[c] + ileL[c] + trnaile[c] -> amp[c] + ppi[c] + iletrna[c]	SPLC1_S360220	tRNA Charging	0	0	0	0	0	0	0	0	0	0	0	0	0	0
Ar0782	prolyl-tRNA synthetase	atp[c] + proL[c] + trnapro[c] -> amp[c] + ppi[c] + protrna[c]	SPLC1_S205620	tRNA Charging	0	0	0	0	0	0	0	0	0	0	0	0	0	0
Ar0783	cysteinyl-tRNA synthetase	atp[c] + cysL[c] + trnacys[c] -> amp[c] + ppi[c] + cystrna[c]	SPLC1_S040710	tRNA Charging	0	0	0	0	0	0	0	0	0	0	0	0	0	0
Ar0784	leucyl-tRNA synthetase	atp[c] + leuL[c] + trnaleu[c] -> amp[c] + ppi[c] + leutrna[c]	SPLC1_S360900	tRNA Charging	0	0	0	0	0	0	0	0	0	0	0	0	0	0
Ar0785	Glutamyl-tRNA(Gln) amidotransferase	atp[c] + glnL[c] + trnagln[c] -> amp[c] + ppi[c] + glntrna[c]	SPLC1_S310140 or SPLC1_S080160	tRNA Charging	0	0	0	0	0	0	0	0	0	0	0	0	0	0
Ar0786	seryl-tRNA synthetase	atp[c] + serL[c] + trnaser[c] -> amp[c] + ppi[c] + sertrna[c]	SPLC1_S081680	tRNA Charging	0	0	0	0	0	0	0	0	0	0	0	0	0	0
Ar0787	asparaginyl-tRNA synthetase	atp[c] + asnL[c] + trnaasn[c] -> amp[c] + ppi[c] + asntrna[c]	SPLC1_S200080	tRNA Charging	0	0	0	0	0	0	0	0	0	0	0	0	0	0
Ar0788	tyrosyl tRNA synthetase	atp[c] + tyrL[c] + trnatyr[c] -> amp[c] + ppi[c] + tyrtrna[c]	SPLC1_S600360	tRNA Charging	0	0	0	0	0	0	0	0	0	0	0	0	0	0
Ar0789	threonyl-tRNA synthetase	atp[c] + thrL[c] + trnathr[c] -> amp[c] + ppi[c] + thrtrna[c]	SPLC1_S550060 or SPLC1_S204740	tRNA Charging	0	0	0	0	0	0	0	0	0	0	0	0	0	0
Ar0790	aspartyl-tRNA synthetase	atp[c] + aspL[c] + trnaasp[c] -> amp[c] + ppi[c] + asptrna[c]	SPLC1_S208620	tRNA Charging	0	0	0	0	0	0	0	0	0	0	0	0	0	0
Ar0791	arginyl-tRNA synthetase	atp[c] + argL[c] + trnaarg[c] -> amp[c] + ppi[c] + argtrna[c]	SPLC1_S430160	tRNA Charging	0	0	0	0	0	0	0	0	0	0	0	0	0	0
Ar0792	methionyl-tRNA synthetase	atp[c] + metL[c] + trnamet[c] -> amp[c] + ppi[c] + mettrna[c]	SPLC1_S501400	tRNA Charging	0	0	0	0	0	0	0	0	0	0	0	0	0	0
Ar0793	histidyl-tRNA synthetase	atp[c] + hisL[c] + trnahis[c] -> amp[c] + ppi[c] + histrna[c]	SPLC1_S542730	tRNA Charging	0	0	0	0	0	0	0	0	0	0	0	0	0	0
Ar0794	methionyl-tRNA formyltransferase	h2o[c] + 10fthf[c] + lmettrna[c] <=> thf[c] + fmettrna[c]	SPLC1_S031640	tRNA Charging	0	0	0	0	0	0	0	0	0	0	0	0	0	0
Ar0795	tryptophanyl-tRNA synthetase	atp[c] + trpL[c] + trnatrp[c] -> amp[c] + ppi[c] + trptrna[c]	SPLC1_S340070	tRNA Charging	0	0	0	0	0	0	0	0	0	0	0	0	0	0
Ar0796	valyl-tRNA synthetase	atp[c] + valL[c] + trnaval[c] -> amp[c] + ppi[c] + valtrna[c]	SPLC1_S081040	tRNA Charging	0	0	0	0	0	0	0	0	0	0	0	0	0	0
Ar0797	superoxide dismutase	2 h[c] + 2 o2s[c] -> o2[c] + h2o2[c]	SPLC1_S270030	Unassigned	0.372038	0	0.268486	0.279168	0.292522	0.305875	0.319229	0.335789	0.382947	0.38998	0.372002	0.372002	0.372002	0.372002
Ar0798	2,4-dihydroxyhept-2-ene-1,7-dioic acid aldolase	4h2k[c] <=> 2 h[c] + pyr[c] + sucsal[c]	SPLC1_S371200	Unassigned	0	0	0	0	0	0	0	0	0	0	0	0	0	0
Ar0799	Bidirectional [NiFe] Hydrogenase	h[c] + nadph[c] <=> nadp[c] + h2[c]	(SPLC1_S300750 and SPLC1_S300800 and SPLC1_S300790 and SPLC1_S300770 and SPLC1_S180020) or (SPLC1_S300750 and SPLC1_S300800 and SPLC1_S300790 and SPLC1_S300770 and SPLC1_S300760)	Unassigned	0	0	0	0	0	0	0	0	0	0	0	0	0	0
Ar0800	2-phosphosulfolactate phosphatase	h2o[c] + 2rop3s[c] -> 4 h[c] + pi[c] + 2r3sfl[c]	SPLC1_S202370	Unassigned	0	0	0	0	0	0	0	0	0	0	0	0	0	0
Ar0801	4-hydroxy-2-oxoglutaratealdolase	d4h2o[c] -> pyr[c] + glx[c]	SPLC1_S550960	Unassigned	0	0	0	0	0	0	0	0	0	0	0	0	0	0
Ar0802	pterin-4alpha-carbinolamine dehydratase	4ahtp[c] <=> h2o[c] + dhdbt[c]	SPLC1_S031710	Unassigned	0	0	0	0	0	0	0	0	0	0	0	0	0	0
Ar0803	HemK methyltransferase	amet[c] <=> ahcys[c]	SPLC1_S031750	Unassigned	0	0	0	0	0	0	0	0	0	0	0	0	0	0
Ar0804	N-acetylmannosaminyltransferase	uacmam[c] <=> udp[c]	SPLC1_S081380	Unassigned	0	0	0	0	0	0	0	0	0	0	0	0	0	0
Ar0805	Fumarylacetoacetate hydrolase	h2o[c] + 4flt[c] <=> 2 h[c] + fum[c] + acetat[c]	SPLC1_S360500	Unassigned	0	0	0	0	0	0	0	0	0	0	0	0	0	0
Ar0806	Ribonucleotide reductase	h[c] + amet[c] + dhiy[c] <=> metL[c] + dad5[c] + flasq[c]	SPLC1_S490020	Unassigned	0	0	0	0	0	0	0	0	0	0	0	0	0	0
Ar0807	selenide water dikinase	atp[c] + h2o[c] + seln[c] -> pi[c] + amp[c] + selnp[c]	SPLC1_S081780	Unassigned	0	0	0	0	0	0	0	0	0	0	0	0	0	0
Ar0808	sulfolipid sulfoquinovosyldiacylglycerol biosynthesis protein	udpsfq[c] + 12dgr181[c] -> udp[c] + sfqdg[c]	SPLC1_S540550	Glycerolipid metabolism	0	0	0	0	0	0	0	0	0	0	0	0	0	0
Ar0809	monoglucosyldiacylglycerol (MGlcDG) synthase	udpg[c] + 12dgr181[c] -> udp[c] + 3DGlug[c]	SPLC1_S061020 or SPLC1_S204520	Glycerolipid metabolism	0	0	0	0	0	0	0	0	0	0	0	0	0	0
Ar0810	monogalactosyldiacylglycerol (UDP-Glc epimerase)	3DGlug[c] -> 12betaDgalg[c]		Glycerolipid metabolism	0	0	0	0	0	0	0	0	0	0	0	0	0	0
Ar0811	MGDG galactosyltransferase	udpgal[c] + 12betaDgalg[c] -> udp[c] + digaldig[c]	SPLC1_S034000	Glycerolipid metabolism	0	0	0	0	0	0	0	0	0	0	0	0	0	0
Ar0812	ATP maintenance	atp[c] + h2o[c] -> adp[c] + h[c] + pi[c]		Modeling	34.7762	0	0	0	0	0	0	0	0	0	0	0	0	0
Ar0813	test nadh	nadph[c] -> h[c] + nadp[c]		Modeling	0	0	0	0	0	0	0	0	0	0	0	0	0	0
Ar0814	cyclitol synthesis	ag6p[c] + h2o[c] -> pi[c] + clito[c]		Macromolecules	0.0157228	0	0.000398629	0.00199315	0.00398629	0.00597944	0.00797259	0.00996573	0.0119589	0.013952	0.0157228	0.0157228	0.0157228	0.0157228
Ar0815	exopolysaccharide synthesis	3 atp[c] + 0.7 gdpfuc[c] + 2 udpg[c] + 2 udpglcur[c] + 2 udpgalc[c] + 1.3 udpxyl[c] + 2.7 udpgal[c] + so4[c] + 0.3 dtdprmn[c] -> 3 adp[c] + h2o[c] + 10 udp[c] + 0.7 gdp[c] + 0.3 dtdp[c] + exosca[c]		Macromolecules	0	0	0	0	0	0	0	0	0	0	0	0	0	0
Ar0816	Protein	0.06269 glnL[c] + 0.05303 gluL[c] + 0.01092 cysL[c] + 0.06503 serL[c] + 0.07488 alaL[c] + 0.04386 aspL[c] + 0.0554 argL[c] + 0.05221 asnL[c] + 0.01537 trpL[c] + 0.06758 gly[c] + 0.05541 thrL[c] + 0.02064 metL[c] + 0.06901 ileL[c] + 0.06249 valL[c] + 0.10684 leuL[c] + 0.04426 lysL[c] + 0.05128 proL[c] + 0.01984 hisL[c] + 0.03072 tyrL[c] + 0.03853 pheL[c] -> protein[c]		Macromolecules	0.116586	0	0.00295586	0.0147793	0.0295586	0.0443379	0.0591172	0.0738965	0.0886759	0.103455	0.116586	0.116586	0.116586	0.116586
Ar0817	Carbohydrate	9e-07 udpg[c] + 0.41987 glycogen[c] + 0.21486 murein4px4p[p] + 1e-05 dtdprmn[c] + 2e-07 cmpnan[c] + 0.36526 clito[c] -> carbs[c]		Macromolecules	0.0430456	0	0.00109136	0.00545679	0.0109136	0.0163704	0.0218272	0.0272839	0.0327407	0.0381975	0.0430456	0.0430456	0.0430456	0.0430456
Ar0818	lipids	0.47 MGDG[c] + 0.16 DGDG[c] + 0.17 SQDG[c] + 0.2 PG[c] -> lipids[c]		Macromolecules	0.00155702	0	3.94759e-05	0.000197379	0.000394759	0.000592138	0.000789517	0.000986897	0.00118428	0.00138166	0.00155702	0.00155702	0.00155702	0.00155702
Ar0819	MGDG	0.427 mgdg160[c] + 0.036 mgdg161[c] + 0.011 mgdg180[c] + 0.071 mgdg181[c] + 0.105 mgdg182912[c] + 0.35 mgdg1836912[c] -> MGDG[c]		Macromolecules	0.000731797	0	1.85537e-05	9.27683e-05	0.000185537	0.000278305	0.000371073	0.000463841	0.00055661	0.000649378	0.000731797	0.000731797	0.000731797	0.000731797
Ar0820	DGDG	0.45 dgdg160[c] + 0.03 dgdg161[c] + 0.028 dgdg180[c] + 0.047 dgdg181[c] + 0.096 dgdg182912[c] + 0.349 dgdg1836912[c] -> DGDG[c]		Macromolecules	0.000249123	0	6.31614e-06	3.15807e-05	6.31614e-05	9.47421e-05	0.000126323	0.000157903	0.000189484	0.000221065	0.000249123	0.000249123	0.000249123	0.000249123
Ar0821	SQDG	0.56 sqdg160[c] + 0.006 sqdg161[c] + 0.048 sqdg180[c] + 0.163 sqdg181[c] + 0.212 sqdg182[c] + 0.011 sqdg183[c] -> SQDG[c]		Macromolecules	0.000264693	0	6.7109e-06	3.35545e-05	6.7109e-05	0.000100663	0.000134218	0.000167772	0.000201327	0.000234881	0.000264693	0.000264693	0.000264693	0.000264693
Ar0822	PG	0.50951 pgp160[c] + 0.02803 pgp161[c] + 0.17417 pgp180[c] + 0.0021481 pgp181[c] + 0.28028 pgp182912[c] -> PG[c]		Macromolecules	0.000311403	0	7.89517e-06	3.94759e-05	7.89517e-05	0.000118428	0.000157903	0.000197379	0.000236855	0.000276331	0.000311403	0.000311403	0.000311403	0.000311403
Ar0823	DNA	0.27582 datp[c] + 0.22418 dgtp[c] + 0.22418 dctp[c] + 0.27582 dttp[c] -> DNA[c]		Macromolecules	0.000718603	0	1.82191e-05	9.10957e-05	0.000182191	0.000273287	0.000364383	0.000455478	0.000546574	0.00063767	0.000718603	0.000718603	0.000718603	0.000718603
Ar0824	RNA	0.5 atp[c] + 0.40638 ctp[c] + 0.5 utp[c] + 0.40638 gtp[c] -> RNA[c]		Macromolecules	0.00242443	0	6.1468e-05	0.00030734	0.00061468	0.00092202	0.00122936	0.0015367	0.00184404	0.00215138	0.00242443	0.00242443	0.00242443	0.00242443
Ar0825	Colorants	0.34803 3zpcy[c] + 0.4343 chlolla[c] + 0.1259 bcarot[c] + 0.02321 bcrypx[c] + 0.02255 zxt[c] + 0.02329 echi[c] + 0.02272 canth[c] -> cols[c]		Macromolecules	0.00016849	0	4.27181e-06	2.1359e-05	4.27181e-05	6.40771e-05	8.54362e-05	0.000106795	0.000128154	0.000149513	0.00016849	0.00016849	0.00016849	0.00016849
Ar0826	Vitamins	0.72029 inost[c] + 0.0131 thmmp[c] + 0.01691 ribflv[c] + 0.18802 nac[c] + 0.00612 pdx5p[c] + 0.00704 pntoR[c] + 7e-05 btn[c] + 0.00017 dhf[c] + 0.0001 phqn[c] + 0.04804 atpr[c] + 0.00014 adocbl[c] -> vits[c]		Macromolecules	6.30575e-06	0	1.59873e-07	7.99365e-07	1.59873e-06	2.3981e-06	3.19746e-06	3.99683e-06	4.79619e-06	5.59556e-06	6.30575e-06	6.30575e-06	6.30575e-06	6.30575e-06
Ar0827	Minerals	0.4364 na1[c] + 0.00021 cu2[c] + 0.01146 fe2[c] + 0.11787 mg2[c] + 0.03338 ca2[c] + 0.39915 k[c] + 0.00051 zn2[c] + 0.00101 mn2[c] -> mins[c]		Macromolecules	0.00188996	0	4.79172e-05	0.000239586	0.000479172	0.000718757	0.000958343	0.00119793	0.00143751	0.0016771	0.00188996	0.00188996	0.00188996	0.00188996
Ar0828	Biomass Synthesis	4.6222 protein[c] + 1.7066 carbs[c] + 0.06173 lipids[c] + 0.02849 DNA[c] + 0.09612 RNA[c] + 0.00668 cols[c] + 0.00025 vits[c] + 0.07493 mins[c] + 20.06 atp[c] + 20.06 h2o[c] -> 20.06 adp[c] + 20.06 h[c] + 20.06 pi[c] + biomass[c]		Biomass	0.025223	0	0.000639492	0.00319746	0.00639492	0.00959239	0.0127898	0.0159873	0.0191848	0.0223822	0.025223	0.025223	0.025223	0.025223
Ar0829	Photon transport (e)	photon[e] -> P680_PSII[k]	SPLC1_S082520 and SPLC1_S082530 and SPLC1_S082540 and SPLC1_S230690 and SPLC1_S230690 and SPLC1_S170060 and SPLC1_S630130 and SPLC1_S033260 and SPLC1_S033260 and SPLC1_S033270 and SPLC1_S033240 and SPLC1_S033230 and SPLC1_S082540 and SPLC1_S082540 and SPLC1_S033220 and SPLC1_S033210 and SPLC1_S411020 and SPLC1_S033250	Transport	10.163	7.08491	7.53128	7.82189	8.18514	8.5484	8.91166	9.28133	9.71219	10.1541	10.5661	10.5701	10.5741	10.5781
Ar0830	Photon transport (e)	photon[e] -> P700_PSI[k]	SPLC1_S082520 and SPLC1_S082530 and SPLC1_S082540 and SPLC1_S230690 and SPLC1_S230690 and SPLC1_S170060 and SPLC1_S630130 and SPLC1_S033260 and SPLC1_S033260 and SPLC1_S033270 and SPLC1_S033240 and SPLC1_S033230 and SPLC1_S082540 and SPLC1_S082540 and SPLC1_S033220 and SPLC1_S033210 and SPLC1_S411020 and SPLC1_S033250	Transport	89.837	17.8319	15.1181	15.5212	16.0252	16.5292	17.0331	17.5435	18.1151	18.7662	19.3943	19.4003	19.4063	19.4123
Ar0831	Transport glycogen	glycogen[c] <=> glycogen[e]		Modeling	0	0.165815	0.159054	0.132011	0.0982062	0.0644019	0.0305975	0	0	0	0	0	0	0
Ar0832	Exopolysaccharide transport (p)	exosca[c] -> exosca[p]	SPLC1_S520240	Transport	0	0	0	0	0	0	0	0	0	0	0	0	0	0
Ar0833	H2OExchange c tl	h2o[c] <=> h2o[t]		Transport	5.08148	3.54245	3.76564	3.91094	4.09257	4.2742	4.45583	4.64066	4.8561	5.07704	5.28306	5.28506	5.28706	5.28906
Ar0834	O2transport tl	o2[t] <=> o2[c]		Transport	2.54074	1.77123	1.88282	1.95547	2.04629	2.1371	2.22791	2.32033	2.42805	2.53852	2.64153	2.64253	2.64353	2.64453
Ar0835	CO2 transport by diffusion (cytosol to periplasm)	co2[c] <=> co2[p]		Transport	0	0	0	0	0	0	0	0	0	0	0	0	0	0
Ar0836	CO2 transport by diffusion (extracellular to periplasm)	co2[p] <=> co2[e]		Transport	0	0	0	0	0	0	0	0	0	0	0	0	0	0
Ar0837	bicarbonate transport	hco3[p] <=> hco3[e]	SPLC1_S051310	Transport	-1.59489	-1.59489	-1.59489	-1.59489	-1.59489	-1.59489	-1.59489	-1.59489	-1.59489	-1.59489	-1.59489	-1.59489	-1.59489	-1.59489
Ar0838	O2 transport via diffusion (p)	o2[c] <=> o2[p]		Transport	2.06349	1.41198	1.42731	1.48861	1.56523	1.64185	1.71848	1.7935	1.85322	1.95081	2.06356	2.06456	2.06556	2.06656
Ar0839	Proton transport via diffusion (p)	h[c] <=> h[p]		Transport	0	0	0	0	0	0	0	0	0	0	0	0	0	0
Ar0840	H2O transport via diffusion (p)	h2o[c] <=> h2o[p]	SPLC1_S361300	Transport	0.00924877	0	0.000234489	0.00117245	0.00234489	0.00351734	0.00468978	0.00586223	0.00703467	0.00820712	0.00924877	0.00924877	0.00924877	0.00924877
Ar0841	alphaD-glucose transport via ABC system (periplasm)	atp[c] + h2o[c] + aglcD[p] -> aglcD[c] + adp[c] + h[c] + pi[c]	SPLC1_S081640 and SPLC1_S101720 and SPLC1_S361310	Transport	0	0	0	0	0	0	0	0	0	0	0	0	0	0
Ar0842	betaD-glucose transport via ABC system (periplasm)	atp[c] + h2o[c] + glcD[p] -> adp[c] + h[c] + bglcD[c] + pi[c]	SPLC1_S081640 and SPLC1_S101720 and SPLC1_S361310	Transport	0	0	0	0	0	0	0	0	0	0	0	0	0	0
Ar0843	D-Fructose transport via ABC system (periplasm)	atp[c] + h2o[c] + fru[p] -> adp[c] + h[c] + pi[c] + fru[c]	SPLC1_S081640 and SPLC1_S101720 and SPLC1_S361310	Transport	0	0	0	0	0	0	0	0	0	0	0	0	0	0
Ar0844	D-Lactose transport via ABC system (periplasm)	atp[c] + h2o[c] + lcts[p] -> adp[c] + h[c] + pi[c] + lcts[c]	SPLC1_S081640 and SPLC1_S101720 and SPLC1_S361310	Transport	0	0	0	0	0	0	0	0	0	0	0	0	0	0
Ar0845	D-Galactose transport via ABC system (periplasm)	atp[c] + h2o[c] + gal[p] -> adp[c] + h[c] + pi[c] + gal[c]	SPLC1_S081640 and SPLC1_S101720 and SPLC1_S361310	Transport	0	0	0	0	0	0	0	0	0	0	0	0	0	0
Ar0846	Maltose transport via ABC system (periplasm)	atp[c] + h2o[c] + malt[p] -> adp[c] + h[c] + pi[c] + malt[c]	SPLC1_S081640 and SPLC1_S101720 and SPLC1_S361310	Transport	0	0	0	0	0	0	0	0	0	0	0	0	0	0
Ar0847	Sucrose transport via ABC system (periplasm)	atp[c] + h2o[c] + sucr[p] -> adp[c] + h[c] + pi[c] + sucr[c]	SPLC1_S081640 and SPLC1_S101720 and SPLC1_S361310	Transport	0	0	0	0	0	0	0	0	0	0	0	0	0	0
Ar0848	Sulfate transport via ABC system (periplasm)	atp[c] + h2o[c] + so4[p] -> adp[c] + h[c] + pi[c] + so4[c]	SPLC1_S533210 and SPLC1_S533220 and SPLC1_S533230 and SPLC1_S533250	Transport	0.00394422	0	0.0001	0.0005	0.001	0.0015	0.002	0.0025	0.003	0.0035	0.004	0.0045	0.005	0.0055
Ar0849	Nitrate transport via ABC system (periplasm)	atp[c] + h2o[c] + no3[p] -> adp[c] + h[c] + pi[c] + no3[c]	SPLC1_S030430 or (SPLC1_S012060 and SPLC1_S012050 and SPLC1_S012040 and SPLC1_S412200 and SPLC1_S412190 and SPLC1_S412180 and SPLC1_S500750 and SPLC1_S412170)	Transport	0.309993	0	0.00789169	0.0394584	0.0789169	0.118375	0.157834	0.197292	0.236751	0.275079	0.309993	0.309993	0.309993	0.309993
Ar0850	Nitrite transport via ABC system (periplasm)	atp[c] + h2o[c] + no2[p] -> adp[c] + h[c] + pi[c] + no2[c]	SPLC1_S030430	Transport	0	0	0	0	0	0	0	0	0	0	0	0	0	0
Ar0851	Citrate transport (p) via sodiumdicarboxylate symporter	na1[p] + cit[p] <=> cit[c] + na1[c]	SPLC1_S550470	Transport	0	0	0	0	0	0	0	0	0	0	0	0	0	0
Ar0852	Acetate transport transport via proton symport (p)	h[p] + ac[p] <=> h[c] + ac[c]		Transport	0	0	0	0	0	0	0	0	0	0	0	0	0	0
Ar0853	Phosphate via ABC system (periplasm)	atp[c] + h2o[c] + pi[p] -> adp[c] + h[c] + 2 pi[c]	SPLC1_S180070 and SPLC1_S533380 and SPLC1_S180090 and SPLC1_S180100 and SPLC1_S180110	Transport	0.0159608	0	0.000404663	0.00202331	0.00404663	0.00606994	0.00809325	0.0101166	0.0121399	0.0141632	0.0159608	0.0159608	0.0159608	0.0159608
Ar0854	magnesium (+2) transport in via diffusion by CorA transport system	mg2[p] -> mg2[c]	SPLC1_S230550 or SPLC1_S360600	Transport	0.000295945	0	7.50324e-06	3.75162e-05	7.50324e-05	0.000112549	0.000150065	0.000187581	0.000225097	0.000262614	0.000295945	0.000295945	0.000295945	0.000295945
Ar0855	magnesium (+2) transport via ABC system	atp[c] + h2o[c] + mg2[p] -> adp[c] + h[c] + pi[c] + mg2[c]	(SPLC1_S208170 and SPLC1_S230550 and SPLC1_S360600) or SPLC1_S360620	Transport	0	0	0	0	0	0	0	0	0	0	0	0	0	0
Ar0856	Calcium transport out via proton antiport (periplasm)	h[p] + ca2[c] -> h[c] + ca2[p]	SPLC1_S410680	Transport	0	0	0	0	0	0	0	0	0	0	0	0	0	0
Ar0857	Calcium transport via Na+Ca+ antiporter CaCA family	na1[p] + ca2[p] -> na1[c] + ca2[c]	SPLC1_S430150	Transport	6.30868e-05	0	1.59947e-06	7.99737e-06	1.59947e-05	2.39921e-05	3.19895e-05	3.99869e-05	4.79842e-05	5.59816e-05	6.30868e-05	6.30868e-05	6.30868e-05	6.30868e-05
Ar0858	Calcium transport via ABC system	atp[c] + h2o[c] + ca2[p] -> adp[c] + h[c] + pi[c] + ca2[c]	SPLC1_S230970 or SPLC1_S030670	Transport	0	0	0	0	0	0	0	0	0	0	0	0	0	0
Ar0859	sodium transport out via proton antiport	na1[c] + h[p] -> h[c] + na1[p]	SPLC1_S360400 or SPLC1_S102250 or SPLC1_S061220 or SPLC1_S171050 or SPLC1_S300150 or SPLC1_S540650	Transport	1.59413	1.59489	1.59487	1.59479	1.5947	1.5946	1.5945	1.59441	1.59431	1.59421	1.59413	1.59413	1.59413	1.59413
Ar0860	K+ ireversible transport	h[p] + k[p] -> h[c] + k[c]	(SPLC1_S033750 and SPLC1_S033740)	Transport	0.000754377	0	1.91261e-05	9.56307e-05	0.000191261	0.000286892	0.000382523	0.000478153	0.000573784	0.000669415	0.000754377	0.000754377	0.000754377	0.000754377
Ar0861	molybdate transport via ABC transporter	atp[c] + h2o[c] + mobd[p] -> adp[c] + h[c] + pi[c] + mobd[c]	SPLC1_S200310	Transport	0	0	0	0	0	0	0	0	0	0	0	0	0	0
Ar0863	Ammonia ireversible transport	h[p] + nh4[p] -> h[c] + nh4[c]	SPLC1_S040810 and SPLC1_S207980 and SPLC1_S207990	Transport	0	0	0	0	0	0	0	0	0	0	0	0	0	0
Ar0864	Cu2+ transport via ABC transporter	atp[c] + h2o[c] + cu2[p] -> adp[c] + h[c] + pi[c] + cu2[c]	SPLC1_S033160 or SPLC1_S083010	Transport	3.96891e-07	0	1.00626e-08	5.0313e-08	1.00626e-07	1.50939e-07	2.01252e-07	2.51565e-07	3.01878e-07	3.52191e-07	3.96891e-07	3.96891e-07	3.96891e-07	3.96891e-07
Ar0865	Cu2+ transport out via Copper-exporting ATPase	atp[c] + h2o[c] + cu2[c] -> adp[c] + h[c] + pi[c] + cu2[p]	SPLC1_S411790	Transport	0	0	0	0	0	0	0	0	0	0	0	0	0	0
Ar0866	iron (II) transport via ferroxidase	h[p] + fe2[p] -> h[c] + fe2[c]	SPLC1_S061360	Transport	2.16589e-05	0	5.49131e-07	2.74565e-06	5.49131e-06	8.23696e-06	1.09826e-05	1.37283e-05	1.64739e-05	1.92196e-05	2.16589e-05	2.16589e-05	2.16589e-05	2.16589e-05
Ar0867	Fe3+ transport (p)	atp[c] + h2o[c] + fe3[p] -> adp[c] + h[c] + pi[c] + fe3[c]	(SPLC1_S201210 and SPLC1_S532480 and SPLC1_S220230) or (SPLC1_S532470 and SPLC1_S532480 and SPLC1_S220230)	Transport	0	0	0	0	0	0	0	0	0	0	0	0	0	0
Ar0868	H2 transport (p)	h2[c] <=> h2[p]		Transport	0	0	0	0	0	0	0	0	0	0	0	0	0	0
Ar0869	Co2+ transport via ABC transporter	atp[c] + h2o[c] + cobalt2[p] -> adp[c] + h[c] + pi[c] + cobalt2[c]	(SPLC1_S061390 and SPLC1_S061400 and SPLC1_S230830) or (SPLC1_S230830 and SPLC1_S540340 and SPLC1_S061400)	Transport	0	0	0	0	0	0	0	0	0	0	0	0	0	0
Ar0870	Co2+ transport out via ABC transporter	atp[c] + h2o[c] + cobalt2[c] -> adp[c] + h[c] + pi[c] + cobalt2[p]	SPLC1_S033160	Transport	0	0	0	0	0	0	0	0	0	0	0	0	0	0
Ar0871	Ni2+ transport (p)	atp[c] + h2o[c] + ni2[p] -> adp[c] + h[c] + pi[c] + ni2[c]	SPLC1_S061390 and SPLC1_S061400 and SPLC1_S230830	Transport	0	0	0	0	0	0	0	0	0	0	0	0	0	0
Ar0872	Cadmium transport (p)	atp[c] + h2o[c] + cd2[c] <=> adp[c] + h[c] + pi[c] + cd2[p]	SPLC1_S500220 or SPLC1_S083010	Transport	0	0	0	0	0	0	0	0	0	0	0	0	0	0
Ar0873	Zn2+ transport (p) via ABC transporter	atp[c] + h2o[c] + zn2[p] -> adp[c] + h[c] + pi[c] + zn2[c]	(SPLC1_S031270 and SPLC1_S080770 and SPLC1_S080780) or (SPLC1_S031270 and SPLC1_S031300 and SPLC1_S080780) or SPLC1_S083010	Transport	9.63879e-07	0	2.44378e-08	1.22189e-07	2.44378e-07	3.66566e-07	4.88755e-07	6.10944e-07	7.33133e-07	8.55321e-07	9.63879e-07	9.63879e-07	9.63879e-07	9.63879e-07
Ar0874	Zn2+ transport (p) transport out via ABC transporter	atp[c] + h2o[c] + zn2[c] -> adp[c] + h[c] + pi[c] + zn2[p]	SPLC1_S500220	Transport	0	0	0	0	0	0	0	0	0	0	0	0	0	0
Ar0875	Uracil transport via proton symport, reversible	h[p] + ura[p] <=> h[c] + ura[c]	SPLC1_S541220	Transport	0	0	0	0	0	0	0	0	0	0	0	0	0	0
Ar0876	alpha-ketoglutarate transport (p)	h[p] + akg[p] <=> h[c] + akg[c]	SPLC1_S550470	Transport	0	0	0	0	0	0	0	0	0	0	0	0	0	0
Ar0877	Succinate transport (p)	h[p] + succ[p] <=> h[c] + succ[c]	SPLC1_S550470	Transport	0	0	0	0	0	0	0	0	0	0	0	0	0	0
Ar0878	Malate transport (p)	h[c] + malS[c] <=> h[p] + malS[p]	SPLC1_S550470	Transport	0	0	0	0	0	0	0	0	0	0	0	0	0	0
Ar0879	Fumarate transport (p)	h[c] + fum[c] <=> h[p] + fum[p]	SPLC1_S550470	Transport	0	0	0	0	0	0	0	0	0	0	0	0	0	0
Ar0880	Pyruvate transport (p)	h[c] + pyr[c] <=> h[p] + pyr[p]		Transport	0	0.1	0.1	0.1	0.1	0.1	0.1	0.1	0.1	0.0598754	0	0	0	0
Ar0881	Ethanol transport (p)	etoh[c] -> etoh[p]		Transport	0	0	0	0	0	0	0	0	0	0	0	0	0	0
Ar0882	L-Isoleucine transport via ABC-type branched-chain amino acid transport systems	atp[c] + h2o[c] + ileL[p] -> adp[c] + h[c] + pi[c] + ileL[c]	SPLC1_S060770	Transport	0	0	0	0	0	0	0	0	0	0	0	0	0	0
Ar0883	L-Leucine transport via ABC-type branched-chain amino acid transport systems	atp[c] + h2o[c] + leuL[p] -> adp[c] + h[c] + pi[c] + leuL[c]	SPLC1_S060770	Transport	0	0	0	0	0	0	0	0	0	0	0	0	0	0
Ar0884	L-Valine transport via ABC-type branched-chain amino acid transport systems	atp[c] + h2o[c] + valL[p] -> adp[c] + h[c] + pi[c] + valL[c]	SPLC1_S060770	Transport	0	0	0	0	0	0	0	0	0	0	0	0	0	0
Ar0885	L-Glutamine transport via polar amino acid ABC transporter	atp[c] + h2o[c] + glnL[p] -> adp[c] + h[c] + pi[c] + glnL[c]	SPLC1_S411670 and SPLC1_S411680 and SPLC1_S541010	Transport	0	0	0	0	0	0	0	0	0	0	0	0	0	0
Ar0886	L-Asparagine transport via polar amino acid ABC transporter	atp[c] + h2o[c] + asnL[p] -> adp[c] + h[c] + pi[c] + asnL[c]	SPLC1_S411670 and SPLC1_S411680 and SPLC1_S541010	Transport	0	0	0	0	0	0	0	0	0	0	0	0	0	0
Ar0887	L-Histidine transport via polar amino acid ABC transporter	atp[c] + h2o[c] + hisL[p] -> adp[c] + h[c] + pi[c] + hisL[c]	SPLC1_S411670 and SPLC1_S411680 and SPLC1_S541010	Transport	0	0	0	0	0	0	0	0	0	0	0	0	0	0
Ar0888	L-Serine transport via polar amino acid ABC transporter	atp[c] + h2o[c] + serL[p] -> adp[c] + h[c] + pi[c] + serL[c]	SPLC1_S411670 and SPLC1_S411680 and SPLC1_S541010	Transport	0	0	0	0	0	0	0	0	0	0	0	0	0	0
Ar0889	L-Threonine transport via polar amino acid ABC transporter	atp[c] + h2o[c] + thrL[p] -> adp[c] + h[c] + pi[c] + thrL[c]	SPLC1_S411670 and SPLC1_S411680 and SPLC1_S541010	Transport	0	0	0	0	0	0	0	0	0	0	0	0	0	0
Ar0890	L-Tyrosine transport via polar amino acid ABC transporter	atp[c] + h2o[c] + tyrL[p] -> adp[c] + h[c] + pi[c] + tyrL[c]	SPLC1_S411670 and SPLC1_S411680 and SPLC1_S541010	Transport	0	0	0	0	0	0	0	0	0	0	0	0	0	0
Ar0891	L-Cysteine transport via polar amino acid ABC transporter	atp[c] + h2o[c] + cysL[p] -> adp[c] + h[c] + pi[c] + cysL[c]	SPLC1_S411670 and SPLC1_S411680 and SPLC1_S541010	Transport	0	0	0	0	0	0	0	0	0	0	0	0	0	0
Ar0892	L-Methionine transport via polar amino acid ABC transporter	atp[c] + h2o[c] + metL[p] -> adp[c] + h[c] + pi[c] + metL[c]	SPLC1_S411670 and SPLC1_S411680 and SPLC1_S541010	Transport	0	0	0	0	0	0	0	0	0	0	0	0	0	0
Ar0893	Sink Methanol	meoh[c] -> meoh[e]		Transport	4.41402e-10	0	1.11911e-11	5.59556e-11	1.11911e-10	1.67867e-10	2.23822e-10	2.79778e-10	3.35734e-10	3.91689e-10	4.41402e-10	4.41402e-10	4.41402e-10	4.41402e-10
Ar0894	meoh exchange	meoh[e] <=>		Transport	4.41402e-10	0	1.11911e-11	5.59556e-11	1.11911e-10	1.67867e-10	2.23822e-10	2.79778e-10	3.35734e-10	3.91689e-10	4.41402e-10	4.41402e-10	4.41402e-10	4.41402e-10
Ar0895	L-Tryptophan transport via polar amino acid ABC transporter	atp[c] + h2o[c] + trpL[p] -> adp[c] + h[c] + pi[c] + trpL[c]	SPLC1_S411670 and SPLC1_S411680 and SPLC1_S541010	Transport	0	0	0	0	0	0	0	0	0	0	0	0	0	0
Ar0896	L-Aspartate transport via Amino-acid ABC transporter	atp[c] + h2o[c] + aspL[p] -> adp[c] + h[c] + pi[c] + aspL[c]	SPLC1_S542610	Transport	0	0	0	0	0	0	0	0	0	0	0	0	0	0
Ar0897	L-Glutamate transport via Amino-acid ABC transporter	atp[c] + h2o[c] + gluL[p] -> adp[c] + h[c] + pi[c] + gluL[c]	SPLC1_S542610	Transport	0	0	0	0	0	0	0	0	0	0	0	0	0	0
Ar0898	L-Arginine transport via High affinity arginine ABC transporter	atp[c] + h2o[c] + argL[p] -> adp[c] + h[c] + pi[c] + argL[c]	SPLC1_S530910	Transport	0	0	0	0	0	0	0	0	0	0	0	0	0	0
Ar0899	L-Lysine transport ABC-type amino acid transport	atp[c] + h2o[c] + lysL[p] -> adp[c] + h[c] + pi[c] + lysL[c]	SPLC1_S501090	Transport	0	0	0	0	0	0	0	0	0	0	0	0	0	0
Ar0900	L-Lysine transport out via lysine exporter protein	atp[c] + h2o[c] + lysL[c] -> adp[c] + h[c] + pi[c] + lysL[p]	SPLC1_S170850	Transport	0	0	0	0	0	0	0	0	0	0	0	0	0	0
Ar0901	L-Phenylalanine transport via ABC-type amino acid transporter	atp[c] + h2o[c] + pheL[p] -> adp[c] + h[c] + pi[c] + pheL[c]	SPLC1_S501090	Transport	0	0	0	0	0	0	0	0	0	0	0	0	0	0
Ar0902	L-Alanine transport via ABC-type amino acid transporter	atp[c] + h2o[c] + alaL[p] -> adp[c] + h[c] + pi[c] + alaL[c]	SPLC1_S501090	Transport	0	0	0	0	0	0	0	0	0	0	0	0	0	0
Ar0903	Alanine transport via sodium alanine symporter	na1[p] + alaL[p] -> na1[c] + alaL[c]	SPLC1_S530730	Transport	0	0	0	0	0	0	0	0	0	0	0	0	0	0
Ar0904	Glycine transport via ABC-type amino acid transporter	atp[c] + h2o[c] + gly[p] -> adp[c] + h[c] + pi[c] + gly[c]	SPLC1_S501090	Transport	0	0	0	0	0	0	0	0	0	0	0	0	0	0
Ar0905	L-Proline transport via ABC-type amino acid transporter	atp[c] + h2o[c] + proL[p] -> adp[c] + h[c] + pi[c] + proL[c]	SPLC1_S501090	Transport	0	0	0	0	0	0	0	0	0	0	0	0	0	0
Ar0906	L-Homoserine transport via ABC-type amino acid transporter	atp[c] + h2o[c] + homL[p] -> adp[c] + h[c] + pi[c] + homL[c]	SPLC1_S501090	Transport	0	0	0	0	0	0	0	0	0	0	0	0	0	0
Ar0907	D-alanine reversible transport via proton symport (periplasm)	h[p] + alaD[p] <=> h[c] + alaD[c]		Transport	0.0184975	0	0.000468978	0.00234489	0.00468978	0.00703467	0.00937956	0.0117245	0.0140693	0.0164142	0.0184975	0.0184975	0.0184975	0.0184975
Ar0908	Ornithine transport via ABC-type amino acid transporter	atp[c] + h2o[c] + orn[p] -> adp[c] + h[c] + pi[c] + orn[c]	SPLC1_S501090	Transport	0	0	0	0	0	0	0	0	0	0	0	0	0	0
Ar0909	Urea transport via ABC system	atp[c] + h2o[c] + urea[p] -> adp[c] + h[c] + pi[c] + urea[c]	SPLC1_S100250 and SPLC1_S100260 and SPLC1_S100270 and SPLC1_S100280 and SPLC1_S100300 and SPLC1_S100290	Transport	0	0	0	0	0	0	0	0	0	0	0	0	0	0
Ar0910	biotin transport via ABC biotin transport system	atp[c] + h2o[c] + btn[p] -> adp[c] + h[c] + pi[c] + btn[c]	SPLC1_S180040 and SPLC1_S040400 and SPLC1_S170660	Transport	0	0	0	0	0	0	0	0	0	0	0	0	0	0
Ar0911	biotin transport via diffusion	btn[p] <=> btn[e]		Transport	0	0	0	0	0	0	0	0	0	0	0	0	0	0
Ar0912	D-galactose transport in via galactoside symporter	h[p] + gal[p] -> h[c] + gal[c]	SPLC1_S206590	Transport	0	0	0	0	0	0	0	0	0	0	0	0	0	0
Ar0913	spermidine transport via spermidineputrescine ABC transporter ATPase subunit	atp[c] + h2o[c] + spmd[p] -> adp[c] + h[c] + pi[c] + spmd[c]	SPLC1_S220230 and SPLC1_S570260 and SPLC1_S220240 and SPLC1_S220250	Transport	0	0	0	0	0	0	0	0	0	0	0	0	0	0
Ar0914	spermidine transport via diffusion	spmd[p] <=> spmd[e]	SPLC1_S220230 and SPLC1_S570260 and SPLC1_S220240 and SPLC1_S220250	Transport	0	0	0	0	0	0	0	0	0	0	0	0	0	0
Ar0915	putrescine transport via spermidineputrescine ABC transporter ATPase subunit	atp[c] + h2o[c] + ptrc[p] -> adp[c] + h[c] + pi[c] + ptrc[c]		Transport	0	0	0	0	0	0	0	0	0	0	0	0	0	0
Ar0916	putrescine transport via diffusion	ptrc[p] <=> ptrc[c]	SPLC1_S202610	Transport	0	0	0	0	0	0	0	0	0	0	0	0	0	0
Ar0917	cobalt transport in via permease CorA	cobalt2[p] -> cobalt2[c]	SPLC1_S540360	Transport	8.82805e-10	0	2.23822e-11	1.11911e-10	2.23822e-10	3.35734e-10	4.47645e-10	5.59556e-10	6.71467e-10	7.83378e-10	8.82805e-10	8.82805e-10	8.82805e-10	8.82805e-10
Ar0918	nickel (+2) transport in via permease CorA	ni2[p] -> ni2[c]		Transport	0	0	0	0	0	0	0	0	0	0	0	0	0	0
Ar0919	cobalt transport in via diffusion	cobalt2[p] <=> cobalt2[e]	SPLC1_S061060	Transport	-8.82778e-10	0	-2.23963e-11	-1.11868e-10	-2.23849e-10	-3.35717e-10	-4.47699e-10	-5.59567e-10	-6.71434e-10	-7.83416e-10	-8.82778e-10	-8.82778e-10	-8.82778e-10	-8.82778e-10
Ar0920	nickel (+2) transport via diffusion	ni2[p] <=> ni2[e]	SPLC1_S500220	Transport	0	0	0	0	0	0	0	0	0	0	0	0	0	0
Ar0921	Copper (Cu +1) transport out via ABC transporter by copper-translocating P-type ATPase	atp[c] + h2o[c] + cu[c] -> adp[c] + h[c] + pi[c] + cu[p]	SPLC1_S033160	Transport	0	0	0	0	0	0	0	0	0	0	0	0	0	0
Ar0922	Copper (Cu+2) out via ABC transporter	atp[c] + h2o[c] + cu2[c] -> adp[c] + h[c] + pi[c] + cu2[p]	SPLC1_S012060	Transport	0	0	0	0	0	0	0	0	0	0	0	0	0	0
Ar0923	Cyanate transport by ABC transporter	atp[c] + h2o[c] + cynt[p] -> h[c] + pi[c] + cynt[c]		Transport	0	0	0	0	0	0	0	0	0	0	0	0	0	0
Ar0924	Cyanate transport via diffusion	cynt[p] <=> cynt[e]		Transport	0	0	0	0	0	0	0	0	0	0	0	0	0	0
Ar0925	Cyanate transport	cynt[e] ->	SPLC1_S080770	Exchange	0	0	0	0	0	0	0	0	0	0	0	0	0	0
Ar0926	manganese (Mn+2) transport in via proton symport	h[p] + mn2[p] -> h[c] + mn2[c]	SPLC1_S080770 or SPLC1_S080790	Transport	1.90886e-06	0	4.83963e-08	2.41982e-07	4.83963e-07	7.25945e-07	9.67927e-07	1.20991e-06	1.45189e-06	1.69387e-06	1.90886e-06	1.90886e-06	1.90886e-06	1.90886e-06
Ar0927	manganese (Mn+2) transport in via via diffusion	mn2[p] <=> mn2[e]	SPLC1_S532190	Transport	-1.90886e-06	0	-4.83964e-08	-2.41982e-07	-4.83963e-07	-7.25945e-07	-9.67927e-07	-1.20991e-06	-1.45189e-06	-1.69387e-06	-1.90886e-06	-1.90886e-06	-1.90886e-06	-1.90886e-06
Ar0928	chloride transport via channel core	cl[p] -> cl[c]		Transport	0	0	0	0	0	0	0	0	0	0	0	0	0	0
Ar0929	chloride transport via channel core	cl[p] <=> cl[e]		Transport	0	0	0	0	0	0	0	0	0	0	0	0	0	0
Ar0930	hydrogen peroxide transport	h2o2[c] <=> h2o2[p]		Transport	0.372435	0.265815	0.268496	0.279219	0.292622	0.306026	0.31943	0.33604	0.383248	0.390332	0.372398	0.372398	0.372398	0.372398
Ar0931	Hydrogen peroxide transport (e)	h2o2[p] <=> h2o2[e]		Transport	0.372435	0.265815	0.268496	0.279219	0.292622	0.306026	0.31943	0.33604	0.383248	0.390332	0.372398	0.372398	0.372398	0.372398
Ar0932	H2S transport	h2s[c] <=> h2s[p]		Transport	0	0	0	0	0	0	0	0	0	0	5.5778e-05	0.000555778	0.00105578	0.00155578
Ar0933	Sulfite transport	so3[c] <=> so3[p]		Transport	0	0	0	0	0	0	0	0	0	0	0	0	0	0
Ar0934	O2 transport (e)	o2[p] <=> o2[e]	SPLC1_S051310	Transport	2.06349	1.41198	1.42731	1.48861	1.56523	1.64185	1.71848	1.7935	1.85322	1.95081	2.06356	2.06456	2.06556	2.06656
Ar0935	Proton transport (e)	h[p] <=> h[e]		Transport	0	0	0	0	0	0	0	0	0	0	0	0	0	0
Ar0936	H2O transport (e)	h2o[p] <=> h2o[e]	SPLC1_S410720 or SPLC1_S532440 or SPLC1_S490360 or SPLC1_S530370	Transport	0	0	0	0	0	0	0	0	0	0	0	0	0	0
Ar0937	D-glucose transport transport via diffusion by carbohydrate-selective porin OprB	aglcD[p] <=> aglcD[e]	SPLC1_S410720 or SPLC1_S532440 or SPLC1_S490360 or SPLC1_S530370	Transport	0	0	0	0	0	0	0	0	0	0	0	0	0	0
Ar0938	D-glucose transport transport via diffusion by carbohydrate-selective porin OprB	bglcD[p] <=> bglcD[e]	SPLC1_S410720 or SPLC1_S532440 or SPLC1_S490360 or SPLC1_S530370	Transport	0	0	0	0	0	0	0	0	0	0	0	0	0	0
Ar0939	D-Fructose transport via diffusion by carbohydrate-selective porin OprB	fru[p] <=> fru[e]	SPLC1_S410720 or SPLC1_S532440 or SPLC1_S490360 or SPLC1_S530370	Transport	0	0	0	0	0	0	0	0	0	0	0	0	0	0
Ar0940	D-Lactose transport via diffusion by carbohydrate-selective porin OprB	lcts[p] <=> lcts[e]	SPLC1_S410720 or SPLC1_S532440 or SPLC1_S490360 or SPLC1_S530370	Transport	0	0	0	0	0	0	0	0	0	0	0	0	0	0
Ar0941	D-Galactose transport via diffusion by carbohydrate-selective porin OprB	gal[p] <=> gal[e]	SPLC1_S410720 or SPLC1_S532440 or SPLC1_S490360 or SPLC1_S530370	Transport	0	0	0	0	0	0	0	0	0	0	0	0	0	0
Ar0942	Maltose transport via diffusion by carbohydrate-selective porin OprB	malt[p] <=> malt[e]	SPLC1_S410720 or SPLC1_S532440 or SPLC1_S490360 or SPLC1_S530370	Transport	0	0	0	0	0	0	0	0	0	0	0	0	0	0
Ar0943	Sucrose transport via diffusion by carbohydrate-selective porin OprB	sucr[p] <=> sucr[e]		Transport	0	0	0	0	0	0	0	0	0	0	0	0	0	0
Ar0944	Citrate transport (e)	cit[p] <=> cit[e]		Transport	0	0	0	0	0	0	0	0	0	0	0	0	0	0
Ar0945	Acetate transport (e)	ac[p] <=> ac[e]		Transport	0	0	0	0	0	0	0	0	0	0	0	0	0	0
Ar0946	Phosphate transport (e)	pi[p] <=> pi[e]	SPLC1_S370690 or SPLC1_S370700	Transport	-0.0159608	0	-0.000404663	-0.00202331	-0.00404663	-0.00606994	-0.00809325	-0.0101166	-0.0121399	-0.0141632	-0.0159608	-0.0159608	-0.0159608	-0.0159608
Ar0947	Sulfate transport (e)	so4[p] <=> so4[e]	SPLC1_S030430	Transport	-0.00394422	0	-0.0001	-0.0005	-0.001	-0.0015	-0.002	-0.0025	-0.003	-0.0035	-0.004	-0.0045	-0.005	-0.0055
Ar0948	nitrate transport via diffusion (extracellular to periplasm)	no3[p] <=> no3[e]	SPLC1_S061060	Transport	-0.309993	0	-0.00789169	-0.0394584	-0.0789169	-0.118375	-0.157834	-0.197292	-0.236751	-0.275079	-0.309993	-0.309993	-0.309993	-0.309993
Ar0949	Mg transport via diffusion	mg2[p] <=> mg2[e]	SPLC1_S061060	Transport	-0.000295945	0	-7.50324e-06	-3.75162e-05	-7.50324e-05	-0.000112549	-0.000150065	-0.000187581	-0.000225097	-0.000262614	-0.000295945	-0.000295945	-0.000295945	-0.000295945
Ar0950	Calcium transport via diffusion	ca2[p] <=> ca2[e]		Transport	-6.30868e-05	0	-1.59948e-06	-7.99737e-06	-1.59947e-05	-2.39921e-05	-3.19895e-05	-3.99869e-05	-4.79842e-05	-5.59816e-05	-6.30868e-05	-6.30868e-05	-6.30868e-05	-6.30868e-05
Ar0951	Molybdenum transport via diffusion	mobd[p] <=> mobd[e]	SPLC1_S051310	Transport	0	0	0	0	0	0	0	0	0	0	0	0	0	0
Ar0952	Sodium transport (e) via diffusion	na1[p] <=> na1[e]	SPLC1_S170950 or SPLC1_S061060	Transport	-0.000824778	0	-2.09111e-05	-0.000104555	-0.000209111	-0.000313666	-0.000418221	-0.000522776	-0.000627332	-0.000731887	-0.000824778	-0.000824778	-0.000824778	-0.000824778
Ar0953	K+ transport via potassium channel protein	k[p] <=> k[e]	SPLC1_S061060	Transport	-0.000754377	0	-1.91261e-05	-9.56307e-05	-0.000191261	-0.000286892	-0.000382523	-0.000478153	-0.000573784	-0.000669415	-0.000754377	-0.000754377	-0.000754377	-0.000754377
Ar0954	Ammonia transport via diffusion	nh4[p] <=> nh4[e]	SPLC1_S061060	Transport	0	0	0	0	0	0	0	0	0	0	0	0	0	0
Ar0955	Copper (Cu +1) transport via diffusion	cu[e] <=> cu[p]	SPLC1_S061060	Transport	0	0	0	0	0	0	0	0	0	0	0	0	0	0
Ar0956	Cu2+ transport via diffusion	cu2[p] <=> cu2[e]	SPLC1_S520890	Transport	-3.96891e-07	0	-1.00626e-08	-5.0313e-08	-1.00626e-07	-1.50939e-07	-2.01252e-07	-2.51565e-07	-3.01878e-07	-3.52191e-07	-3.96891e-07	-3.96891e-07	-3.96891e-07	-3.96891e-07
Ar0957	Fe2+ transport via diffusion	fe2[p] <=> fe2[e]		Transport	-2.16589e-05	0	-5.49131e-07	-2.74565e-06	-5.49131e-06	-8.23696e-06	-1.09826e-05	-1.37283e-05	-1.64739e-05	-1.92196e-05	-2.16589e-05	-2.16589e-05	-2.16589e-05	-2.16589e-05
Ar0958	H2 transport (e)	h2[p] <=> h2[e]	SPLC1_S202290 or SPLC1_S033350	Transport	0	0	0	0	0	0	0	0	0	0	0	0	0	0
Ar0959	Cadmium transport via diffusion	cd2[p] <=> cd2[e]	SPLC1_S202290 or SPLC1_S033350	Transport	0	0	0	0	0	0	0	0	0	0	0	0	0	0
Ar0960	Zinc transport via diffusion	zn2[e] <=> zn2[p]	SPLC1_S061060	Transport	9.63879e-07	0	2.44378e-08	1.22189e-07	2.44378e-07	3.66566e-07	4.88755e-07	6.10944e-07	7.33133e-07	8.55321e-07	9.63879e-07	9.63879e-07	9.63879e-07	9.63879e-07
Ar0961	Fe3+ transport via diffusion	fe3[p] <=> fe3[e]		Transport	0	0	0	0	0	0	0	0	0	0	0	0	0	0
Ar0962	H2S transport (e)	h2s[p] <=> h2s[e]	SPLC1_S061060	Transport	0	0	0	0	0	0	0	0	0	0	5.5778e-05	0.000555778	0.00105578	0.00155578
Ar0963	Nitrite transport (e)	no2[p] <=> no2[e]		Transport	0	0	0	0	0	0	0	0	0	0	0	0	0	0
Ar0964	Superoxide anion transport (e)	o2s[p] <=> o2s[e]		Transport	0	0	0	0	0	0	0	0	0	0	0	0	0	0
Ar0965	Sulfite transport (e)	so3[p] <=> so3[e]		Transport	0	0	0	0	0	0	0	0	0	0	0	0	0	0
Ar0966	Uracil transport (e)	ura[p] <=> ura[e]		Transport	0	0	0	0	0	0	0	0	0	0	0	0	0	0
Ar0967	alpha-ketoglutarate transport (e)	akg[p] <=> akg[e]		Transport	0	0	0	0	0	0	0	0	0	0	0	0	0	0
Ar0968	Succinate transport (e)	succ[p] <=> succ[e]		Transport	0	0	0	0	0	0	0	0	0	0	0	0	0	0
Ar0969	Malate transport (e)	malS[p] <=> malS[e]		Transport	0	0	0	0	0	0	0	0	0	0	0	0	0	0
Ar0970	Fumarate transport (e)	fum[p] <=> fum[e]		Transport	0	0	0	0	0	0	0	0	0	0	0	0	0	0
Ar0971	Pyruvate transport (e)	pyr[p] <=> pyr[e]		Transport	0	0.1	0.1	0.1	0.1	0.1	0.1	0.1	0.1	0.0598754	0	0	0	0
Ar0972	Ethanol transport (e)	etoh[p] <=> etoh[e]		Transport	0	0	0	0	0	0	0	0	0	0	0	0	0	0
Ar0973	L-Isoleucine transport (e)	ileL[p] <=> ileL[e]		Transport	0	0	0	0	0	0	0	0	0	0	0	0	0	0
Ar0974	L-Leucine transport (e)	leuL[p] <=> leuL[e]		Transport	0	0	0	0	0	0	0	0	0	0	0	0	0	0
Ar0975	L-Lysine transport (e)	lysL[p] <=> lysL[e]		Transport	0	0	0	0	0	0	0	0	0	0	0	0	0	0
Ar0976	L-Methionine transport (e)	metL[p] <=> metL[e]		Transport	0	0	0	0	0	0	0	0	0	0	0	0	0	0
Ar0977	L-Phenylalanine transport (e)	pheL[p] <=> pheL[e]		Transport	0	0	0	0	0	0	0	0	0	0	0	0	0	0
Ar0978	L-Threonine transport (e)	thrL[p] <=> thrL[e]		Transport	0	0	0	0	0	0	0	0	0	0	0	0	0	0
Ar0979	L-Tryptophan transport (e)	trpL[p] <=> trpL[e]		Transport	0	0	0	0	0	0	0	0	0	0	0	0	0	0
Ar0980	L-Valine transport (e)	valL[p] <=> valL[e]		Transport	0	0	0	0	0	0	0	0	0	0	0	0	0	0
Ar0981	L-Arginine transport (e)	argL[p] <=> argL[e]		Transport	0	0	0	0	0	0	0	0	0	0	0	0	0	0
Ar0982	L-Histidine transport (e)	hisL[p] <=> hisL[e]		Transport	0	0	0	0	0	0	0	0	0	0	0	0	0	0
Ar0983	L-Alanine transport (e)	alaL[p] <=> alaL[e]		Transport	0	0	0	0	0	0	0	0	0	0	0	0	0	0
Ar0984	L-Aspartate transport (e)	aspL[p] <=> aspL[e]		Transport	0	0	0	0	0	0	0	0	0	0	0	0	0	0
Ar0985	L-Glutamate transport (e)	gluL[p] <=> gluL[e]		Transport	0	0	0	0	0	0	0	0	0	0	0	0	0	0
Ar0986	L-Cysteine transport (e)	cysL[p] <=> cysL[e]		Transport	0	0	0	0	0	0	0	0	0	0	0	0	0	0
Ar0987	Glycine transport (e)	gly[p] <=> gly[e]		Transport	0	0	0	0	0	0	0	0	0	0	0	0	0	0
Ar0988	L-Proline transport (e)	proL[p] <=> proL[e]		Transport	0	0	0	0	0	0	0	0	0	0	0	0	0	0
Ar0989	L-Serine transport (e)	serL[p] <=> serL[e]		Transport	0	0	0	0	0	0	0	0	0	0	0	0	0	0
Ar0990	L-Tyrosine transport (e)	tyrL[p] <=> tyrL[e]		Transport	0	0	0	0	0	0	0	0	0	0	0	0	0	0
Ar0991	L-Asparagine transport (e)	asnL[p] <=> asnL[e]		Transport	0	0	0	0	0	0	0	0	0	0	0	0	0	0
Ar0992	L-Glutamine transport (e)	glnL[p] <=> glnL[e]		Transport	0	0	0	0	0	0	0	0	0	0	0	0	0	0
Ar0993	L-Homoserine transport (e)	homL[p] <=> homL[e]		Transport	0	0	0	0	0	0	0	0	0	0	0	0	0	0
Ar0994	Ornithine transport (e)	orn[p] <=> orn[e]		Transport	0	0	0	0	0	0	0	0	0	0	0	0	0	0
Ar0995	Urea transport (e)	urea[p] <=> urea[e]		Transport	0	0	0	0	0	0	0	0	0	0	0	0	0	0
Ar0996	Transport ala-D	alaD[p] <=> alaD[e]		Transport	0	0	0	0	0	0	0	0	0	0	0	0	0	0
Ar0997	Hg2+ transport (p)	hg2[c] <=> hg2[p]		Transport	0	0	0	0	0	0	0	0	0	0	0	0	0	0
Ar0998	Ribose transport (e)	ribD[p] <=> ribD[e]		Transport	0	0	0	0	0	0	0	0	0	0	0	0	0	0
Ar0999	Ribose transport (p)	ribD[c] <=> ribD[p]		Transport	0	0	0	0	0	0	0	0	0	0	0	0	0	0
Ar1000	Hg2+ transport (e)	hg2[p] <=> hg2[e]		Transport	0	0	0	0	0	0	0	0	0	0	0	0	0	0
Ar1001	glycero-3-phosphocholine transport via diffusion (extracellular to periplasm)	g3pc[e] <=> g3pc[p]		Transport	0	0	0	0	0	0	0	0	0	0	0	0	0	0
Ar1002	glycero-3-phosphoethanolamine transport via diffusion (extracellular to periplasm)	g3pe[e] <=> g3pe[p]		Transport	0	0	0	0	0	0	0	0	0	0	0	0	0	0
Ar1003	Sink p-Cresol	4crsol[c] -> 4crsol[e]		Transport	8.26053e-08	0	2.09434e-09	1.04717e-08	2.09434e-08	3.14151e-08	4.18868e-08	5.23584e-08	6.28301e-08	7.33018e-08	8.26053e-08	8.26053e-08	8.26053e-08	8.26053e-08
Ar1004	Sink needed to allow carbon monoxide to leave system	co[c] -> co[e]		Transport	5.87221e-05	0	1.48881e-06	7.44406e-06	1.48881e-05	2.23322e-05	2.97762e-05	3.72203e-05	4.46644e-05	5.21084e-05	5.87221e-05	5.87221e-05	5.87221e-05	5.87221e-05
Ar1005	Lactate transport (p)	lacL[c] -> lacL[e]		Transport	0	0.1	0.1	0.1	0.1	0.1	0.1	0.0935863	0.0259776	0	0	0	0	0
Ar1006	biomass export	biomass[c] -> biomass[e]		Transport	0.025223	0	0.000639492	0.00319746	0.00639492	0.00959239	0.0127898	0.0159873	0.0191848	0.0223822	0.025223	0.025223	0.025223	0.025223
Ar1007	Phycocyanobilin export	3zpcy[c] -> 3zpcy[e]		Modeling	0	0	0	0	0	0	0	0	0	0	0	0	0	0
Ar1008	scl_PHA export	scl_PHA[c] -> scl_PHA[e]		Modeling	0	0	0	0	0	0	0	0	0	0	0	0	0	0
Ar1009	Exopolysaccharide transport (e)	exosca[p] -> exosca[e]		Modeling	0	0	0	0	0	0	0	0	0	0	0	0	0	0
Ar1010	GLA export	glinoACP[c] -> glinoACP[e]		Modeling	0	0	0	0	0	0	0	0	0	0	0	0	0	0
Ar1011	Exchange CO	co[e] <=>		Exchange	5.87221e-05	0	1.48881e-06	7.44406e-06	1.48881e-05	2.23322e-05	2.97762e-05	3.72203e-05	4.46644e-05	5.21084e-05	5.87221e-05	5.87221e-05	5.87221e-05	5.87221e-05
Ar1012	p-Cresol Exchange	4crsol[e] <=>		Exchange	8.26053e-08	0	2.09434e-09	1.04717e-08	2.09434e-08	3.14151e-08	4.18868e-08	5.23585e-08	6.28302e-08	7.33019e-08	8.26053e-08	8.26053e-08	8.26053e-08	8.26053e-08
Ar1013	sn-Glycero-3-phosphocholine exchange	g3pc[e] <=>		Exchange	0	0	0	0	0	0	0	0	0	0	0	0	0	0
Ar1014	sn-Glycero-3-phosphoethanolamine exchange	g3pe[e] <=>		Exchange	0	0	0	0	0	0	0	0	0	0	0	0	0	0
Ar1015	D-glucose exchange	bglcD[e] <=>		Exchange	0	0	0	0	0	0	0	0	0	0	0	0	0	0
Ar1016	D-Fructose exchange	fru[e] <=>		Exchange	0	0	0	0	0	0	0	0	0	0	0	0	0	0
Ar1017	D-Lactose exchange	lcts[e] <=>		Exchange	0	0	0	0	0	0	0	0	0	0	0	0	0	0
Ar1018	D-Galactose exchange	gal[e] <=>		Exchange	0	0	0	0	0	0	0	0	0	0	0	0	0	0
Ar1019	Maltose exchange	malt[e] <=>		Exchange	0	0	0	0	0	0	0	0	0	0	0	0	0	0
Ar1020	Sucrose exchange	sucr[e] <=>		Exchange	0	0	0	0	0	0	0	0	0	0	0	0	0	0
Ar1021	Citrate exchange	cit[e] <=>		Exchange	0	0	0	0	0	0	0	0	0	0	0	0	0	0
Ar1022	Calcium exchange	ca2[e] <=>		Exchange	-6.30868e-05	0	-1.59948e-06	-7.99737e-06	-1.59947e-05	-2.39921e-05	-3.19895e-05	-3.99869e-05	-4.79842e-05	-5.59816e-05	-6.30868e-05	-6.30868e-05	-6.30868e-05	-6.30868e-05
Ar1023	Molybdenum exchange	mobd[e] <=>		Exchange	0	0	0	0	0	0	0	0	0	0	0	0	0	0
Ar1024	Sodium exchange	na1[e] <=>		Exchange	-0.000824778	0	-2.09111e-05	-0.000104555	-0.000209111	-0.000313666	-0.000418221	-0.000522776	-0.000627332	-0.000731887	-0.000824778	-0.000824778	-0.000824778	-0.000824778
Ar1025	K+ exchange	k[e] <=>		Exchange	-0.000754377	0	-1.91261e-05	-9.56307e-05	-0.000191261	-0.000286892	-0.000382523	-0.000478153	-0.000573784	-0.000669415	-0.000754377	-0.000754377	-0.000754377	-0.000754377
Ar1026	Mn2+ exchange	mn2[e] <=>		Exchange	-1.90886e-06	0	-4.83964e-08	-2.41982e-07	-4.83963e-07	-7.25945e-07	-9.67927e-07	-1.20991e-06	-1.45189e-06	-1.69387e-06	-1.90886e-06	-1.90886e-06	-1.90886e-06	-1.90886e-06
Ar1027	Ammonia exchange	nh4[e] <=>		Exchange	0	0	0	0	0	0	0	0	0	0	0	0	0	0
Ar1028	Cu2+ exchange	cu2[e] <=>		Exchange	-3.96891e-07	0	-1.00626e-08	-5.0313e-08	-1.00626e-07	-1.50939e-07	-2.01252e-07	-2.51565e-07	-3.01878e-07	-3.52191e-07	-3.96891e-07	-3.96891e-07	-3.96891e-07	-3.96891e-07
Ar1029	Zinc exchange	zn2[e] <=>		Exchange	-9.63879e-07	0	-2.44378e-08	-1.22189e-07	-2.44378e-07	-3.66566e-07	-4.88755e-07	-6.10944e-07	-7.33133e-07	-8.55321e-07	-9.63879e-07	-9.63879e-07	-9.63879e-07	-9.63879e-07
Ar1030	Fe2+ exchange	fe2[e] <=>		Exchange	-2.16589e-05	0	-5.49131e-07	-2.74565e-06	-5.49131e-06	-8.23696e-06	-1.09826e-05	-1.37283e-05	-1.64739e-05	-1.92196e-05	-2.16589e-05	-2.16589e-05	-2.16589e-05	-2.16589e-05
Ar1031	Cadmium exchange	cd2[e] <=>		Exchange	0	0	0	0	0	0	0	0	0	0	0	0	0	0
Ar1032	Fe3+ exchange	fe3[e] <=>		Exchange	0	0	0	0	0	0	0	0	0	0	0	0	0	0
Ar1033	H2S exchange	h2s[e] <=>		Exchange	0	0	0	0	0	0	0	0	0	0	5.5778e-05	0.000555778	0.00105578	0.00155578
Ar1034	Hg2+ exchange	hg2[e] <=>		Exchange	0	0	0	0	0	0	0	0	0	0	0	0	0	0
Ar1035	Ni2+ exchange	ni2[e] <=>		Exchange	0	0	0	0	0	0	0	0	0	0	0	0	0	0
Ar1036	Nitrite exchange	no2[e] <=>		Exchange	0	0	0	0	0	0	0	0	0	0	0	0	0	0
Ar1037	Superoxide anion exchange	o2s[e] <=>		Exchange	0	0	0	0	0	0	0	0	0	0	0	0	0	0
Ar1038	Sulfite exchange	so3[e] <=>		Exchange	0	0	0	0	0	0	0	0	0	0	0	0	0	0
Ar1039	Uracil exchange	ura[e] <=>		Exchange	0	0	0	0	0	0	0	0	0	0	0	0	0	0
Ar1040	L-Isoleucine exchange	ileL[e] <=>		Exchange	0	0	0	0	0	0	0	0	0	0	0	0	0	0
Ar1041	L-Leucine exchange	leuL[e] <=>		Exchange	0	0	0	0	0	0	0	0	0	0	0	0	0	0
Ar1042	L-Lysine exchange	lysL[e] <=>		Exchange	0	0	0	0	0	0	0	0	0	0	0	0	0	0
Ar1043	L-Methionine exchange	metL[e] <=>		Exchange	0	0	0	0	0	0	0	0	0	0	0	0	0	0
Ar1044	L-Phenylalanine exchange	pheL[e] <=>		Exchange	0	0	0	0	0	0	0	0	0	0	0	0	0	0
Ar1045	L-Threonine exchange	thrL[e] <=>		Exchange	0	0	0	0	0	0	0	0	0	0	0	0	0	0
Ar1046	L-Tryptophan exchange	trpL[e] <=>		Exchange	0	0	0	0	0	0	0	0	0	0	0	0	0	0
Ar1047	L-Valine exchange	valL[e] <=>		Exchange	0	0	0	0	0	0	0	0	0	0	0	0	0	0
Ar1048	L-Arginine exchange	argL[e] <=>		Exchange	0	0	0	0	0	0	0	0	0	0	0	0	0	0
Ar1049	L-Histidine exchange	hisL[e] <=>		Exchange	0	0	0	0	0	0	0	0	0	0	0	0	0	0
Ar1050	L-Alanine exchange	alaL[e] <=>		Exchange	0	0	0	0	0	0	0	0	0	0	0	0	0	0
Ar1051	L-Aspartate exchange	aspL[e] <=>		Exchange	0	0	0	0	0	0	0	0	0	0	0	0	0	0
Ar1052	L-Glutamate exchange	gluL[e] <=>		Exchange	0	0	0	0	0	0	0	0	0	0	0	0	0	0
Ar1053	L-Cysteine exchange	cysL[e] <=>		Exchange	0	0	0	0	0	0	0	0	0	0	0	0	0	0
Ar1054	Glycine exchange	gly[e] <=>		Exchange	0	0	0	0	0	0	0	0	0	0	0	0	0	0
Ar1055	L-Proline exchange	proL[e] <=>		Exchange	0	0	0	0	0	0	0	0	0	0	0	0	0	0
Ar1056	L-Serine exchange	serL[e] <=>		Exchange	0	0	0	0	0	0	0	0	0	0	0	0	0	0
Ar1057	L-Tyrosine exchange	tyrL[e] <=>		Exchange	0	0	0	0	0	0	0	0	0	0	0	0	0	0
Ar1058	L-Asparagine exchange	asnL[e] <=>		Exchange	0	0	0	0	0	0	0	0	0	0	0	0	0	0
Ar1059	L-Glutamine exchange	glnL[e] <=>		Exchange	0	0	0	0	0	0	0	0	0	0	0	0	0	0
Ar1060	L-Homoserine exchange	homL[e] <=>		Exchange	0	0	0	0	0	0	0	0	0	0	0	0	0	0
Ar1061	Ornithine exchange	orn[e] <=>		Exchange	0	0	0	0	0	0	0	0	0	0	0	0	0	0
Ar1062	Exchange ala-L	alaL[e] <=>		Exchange	0	0	0	0	0	0	0	0	0	0	0	0	0	0
Ar1063	Exchange spmd	spmd[e] <=>		Exchange	0	0	0	0	0	0	0	0	0	0	0	0	0	0
Ar1064	Exchange cl	cl[e] <=>		Exchange	0	0	0	0	0	0	0	0	0	0	0	0	0	0
Ar1065	Exchange ala-D	alaD[e] <=>		Exchange	0	0	0	0	0	0	0	0	0	0	0	0	0	0
Ar1066	Exchange Cu	cu[e] <=>		Exchange	0	0	0	0	0	0	0	0	0	0	0	0	0	0
Ar1067	Hg2+ exchange	hg2[e] <=>		Exchange	0	0	0	0	0	0	0	0	0	0	0	0	0	0
Ar1068	Ribose exchange	ribD[e] <=>		Exchange	0	0	0	0	0	0	0	0	0	0	0	0	0	0
Ar1069	Proton exchange	h[e] <=>		Exchange	0	0	0	0	0	0	0	0	0	0	0	0	0	0
Ar1070	Co2+ exchange	cobalt2[e] <=>		Exchange	-8.82778e-10	0	-2.23963e-11	-1.11868e-10	-2.23849e-10	-3.35717e-10	-4.47699e-10	-5.59567e-10	-6.71434e-10	-7.83416e-10	-8.82778e-10	-8.82778e-10	-8.82778e-10	-8.82778e-10
Ar1071	CO2 exchange	co2[e] <=>		Exchange	0	0	0	0	0	0	0	0	0	0	0	0	0	0
Ar1072	H2O exchange	h2o[e] <=>		Exchange	0	0	0	0	0	0	0	0	0	0	0	0	0	0
Ar1073	Urea exchange	urea[e] <=>		Exchange	0	0	0	0	0	0	0	0	0	0	0	0	0	0
Ar1074	Biotin exchange	btn[e] <=>		Exchange	0	0	0	0	0	0	0	0	0	0	0	0	0	0
Ar1075	Ethanol exchange	etoh[e] <=>		Exchange	0	0	0	0	0	0	0	0	0	0	0	0	0	0
Ar1076	alpha-ketoglutarate exchange	akg[e] <=>		Exchange	0	0	0	0	0	0	0	0	0	0	0	0	0	0
Ar1077	Succinate exchange	succ[e] <=>		Exchange	0	0	0	0	0	0	0	0	0	0	0	0	0	0
Ar1078	Malate exchange	malS[e] <=>		Exchange	0	0	0	0	0	0	0	0	0	0	0	0	0	0
Ar1079	Fumarate exchange	fum[e] <=>		Exchange	0	0	0	0	0	0	0	0	0	0	0	0	0	0
Ar1080	Acetate exchange	ac[e] <=>		Exchange	0	0	0	0	0	0	0	0	0	0	0	0	0	0
Ar1081	Pyruvate exchange	pyr[e] <=>		Exchange	0	0.1	0.1	0.1	0.1	0.1	0.1	0.1	0.1	0.0598754	0	0	0	0
Ar1082	Lactate transport (e)	lacL[e] ->		Exchange	0	0.1	0.1	0.1	0.1	0.1	0.1	0.0935863	0.0259776	0	0	0	0	0
Ar1083	Hydrogen peroxide exchange	h2o2[e] <=>		Exchange	0.372435	0.265815	0.268496	0.279219	0.292622	0.306026	0.31943	0.33604	0.383248	0.390332	0.372398	0.372398	0.372398	0.372398
Ar1084	GLA exchange	glinoACP[e] ->		Exchange	0	0	0	0	0	0	0	0	0	0	0	0	0	0
Ar1085	Exopolysaccharide exchange	exosca[e] ->		Exchange	0	0	0	0	0	0	0	0	0	0	0	0	0	0
Ar1086	H2 exchange	h2[e] <=>		Exchange	0	0	0	0	0	0	0	0	0	0	0	0	0	0
Ar1087	ExGlycogen	glycogen[e] <=>		Exchange	0	0.165815	0.159054	0.132011	0.0982062	0.0644019	0.0305975	0	0	0	0	0	0	0
Ar1088	Phycocyanobilin export2	3zpcy[e] ->		Exchange	0	0	0	0	0	0	0	0	0	0	0	0	0	0
Ar1089	PHA export2	scl_PHA[e] ->		Exchange	0	0	0	0	0	0	0	0	0	0	0	0	0	0
Ar1090	biomass export	biomass[e] ->		Exchange	0.025223	0	0.000639492	0.00319746	0.00639492	0.00959239	0.0127898	0.0159873	0.0191848	0.0223822	0.025223	0.025223	0.025223	0.025223
Ar1091	Phosphate exchange	pi[e] <=>		Exchange	-0.0159608	0	-0.000404663	-0.00202331	-0.00404663	-0.00606994	-0.00809325	-0.0101166	-0.0121399	-0.0141632	-0.0159608	-0.0159608	-0.0159608	-0.0159608
Ar1092	Sulfate exchange	so4[e] <=>		Exchange	-0.00394422	0	-0.0001	-0.0005	-0.001	-0.0015	-0.002	-0.0025	-0.003	-0.0035	-0.004	-0.0045	-0.005	-0.0055
Ar1093	Nitrate exchange	no3[e] <=>		Exchange	-0.309993	0	-0.00789169	-0.0394584	-0.0789169	-0.118375	-0.157834	-0.197292	-0.236751	-0.275079	-0.309993	-0.309993	-0.309993	-0.309993
Ar1094	Mg exchange	mg2[e] <=>		Exchange	-0.000295945	0	-7.50324e-06	-3.75162e-05	-7.50324e-05	-0.000112549	-0.000150065	-0.000187581	-0.000225097	-0.000262614	-0.000295945	-0.000295945	-0.000295945	-0.000295945
Ar1095	Photon exchange	photon[e] <=>		Exchange	-100	-24.9168	-22.6493	-23.3431	-24.2103	-25.0776	-25.9448	-26.8249	-27.8273	-28.9203	-29.9604	-29.9704	-29.9804	-29.9904
Ar1096	O2 up exchange	o2[e] <=>		Exchange	2.06349	1.41198	1.42731	1.48861	1.56523	1.64185	1.71848	1.7935	1.85322	1.95081	2.06356	2.06456	2.06556	2.06656
Ar1097	HCO3- exchange	hco3[e] <=>		Exchange	-1.59489	-1.59489	-1.59489	-1.59489	-1.59489	-1.59489	-1.59489	-1.59489	-1.59489	-1.59489	-1.59489	-1.59489	-1.59489	-1.59489
Ar1098	D-glucose exchange	aglcD[e] <=>		Exchange	0	0	0	0	0	0	0	0	0	0	0	0	0	0

## Sheet: FVA
Rxn name	Rxn description	Formula	Gene-reaction association	Sub for cal reporter pathway		Min flux	Max flux	Min flux	Max flux	Min flux	Max flux	Min flux	Max flux	Min flux	Max flux	Min flux	Max flux	Min flux	Max flux	Min flux	Max flux	Min flux	Max flux	Min flux	Max flux	Min flux	Max flux	Min flux	Max flux	Min flux	Max flux	Min flux	Max flux	Min flux	Max flux
Ar0001	glucokinase1	aglcD[c] + atp[c] -> ag6p[c] + adp[c] + h[c]	SPLC1_S271400 or SPLC1_S031020 or SPLC1_S206600	Glycolysis/Gluconeogenesis		0	35.0205	0	37.8646	0	37.8074	0	37.5785	0	37.2924	0	37.0062	0	36.7149	0	36.3491	0	35.9516	0	35.9516	0	35.5296	0	35.02	0	35.015	0	35.01	0	35.005
Ar0002	glucokinase2	atp[c] + bglcD[c] -> adp[c] + h[c] + bg6p[c]	SPLC1_S271400 or SPLC1_S031020 or SPLC1_S206600	Glycolysis/Gluconeogenesis		0	35.0205	0	37.8646	0	37.8074	0	37.5785	0	37.2924	0	37.0062	0	36.7149	0	36.3491	0	35.9516	0	35.9516	0	35.5296	0	35.02	0	35.015	0	35.01	0	35.005
Ar0003	glucose-6-phosphate isomerase (ag6p)	ag6p[c] <=> f6p[c]	SPLC1_S100740	Glycolysis/Gluconeogenesis		-8.79043	-0.0352947	-9.88133	0	-9.85385	-0.000894193	-9.74384	-0.00447376	-9.60636	-0.00894752	-9.46883	-0.0134227	-9.33135	-0.0178964	-9.19382	-0.0223716	-9.05633	-0.0268454	-9.05633	-0.0268454	-8.9163	-0.0313205	-8.79029	-0.0352947	-8.78904	-0.0352947	-8.78779	-0.0352947	-8.78654	-0.0352947
Ar0004	glucose-6-phosphate isomerase (f6p)	bg6p[c] <=> f6p[c]	SPLC1_S100740	Glycolysis/Gluconeogenesis		0	0	0	0	0	0	0	0	0	0	0	0	0	0	0	0	0	0	0	0	0	0	0	0	0	0	0	0	0	0
Ar0005	glucose-6-phosphate isomerase (g6p)	ag6p[c] <=> bg6p[c]	SPLC1_S100740	Glycolysis/Gluconeogenesis		0	0	0	0	0	0	0	0	0	0	0	0	0	0	0	0	0	0	0	0	0	0	0	0	0	0	0	0	0	0
Ar0006	phosphoglucomutase (g6p)	bg6p[c] <=> ag1p[c]	SPLC1_S541610	Glycolysis/Gluconeogenesis		-8.75513	35.0205	-9.69676	37.8646	-9.67512	37.8074	-9.5885	37.5785	-9.48023	37.2924	-9.37193	37.0062	-9.26323	36.7149	-9.14778	36.3491	-9.02267	35.9516	-9.02267	35.9516	-8.88498	35.5296	-8.75499	35.02	-8.75374	35.015	-8.75249	35.01	-8.75124	35.005
Ar0007	phosphoglucomutase (ag1p)	ag1p[c] <=> ag6p[c]	SPLC1_S541610	Glycolysis/Gluconeogenesis		-35.0401	-0.019568	-37.9971	0	-37.9337	-0.000495755	-37.6798	-0.00248033	-37.3625	-0.00496065	-37.045	-0.00744176	-36.7248	-0.00992208	-36.3615	-0.0124032	-35.9665	-0.0148835	-35.9665	-0.0148835	-35.547	-0.0173646	-35.0395	-0.019568	-35.0345	-0.019568	-35.0295	-0.019568	-35.0245	-0.019568
Ar0008	fructose-1,6-bisphosphatase	fdp[c] + h2o[c] -> f6p[c] + pi[c]	SPLC1_S171210 or SPLC1_S081020	Glycolysis/Gluconeogenesis		0	36.2422	0	39.127	0	39.0671	0	38.8273	0	38.5276	0	38.2278	0	37.9227	0	37.5452	0	37.1486	0	37.1486	0	36.7334	0	36.2416	0	36.2366	0	36.2316	0	36.2266
Ar0009	phosphofructokinase (atp)	atp[c] + f6p[c] -> adp[c] + h[c] + fdp[c]	SPLC1_S541540 or SPLC1_S040060	Glycolysis/Gluconeogenesis		0	35.0205	0	37.8646	0	37.8074	0	37.5785	0	37.2924	0	37.0062	0	36.7149	0	36.3491	0	35.9516	0	35.9516	0	35.5296	0	35.02	0	35.015	0	35.01	0	35.005
Ar0010	phosphofructokinase (ctp)	f6p[c] + ctp[c] -> h[c] + fdp[c] + cdp[c]	SPLC1_S541540 or SPLC1_S040060	Glycolysis/Gluconeogenesis		0	0	0	0	0	0	0	0	0	0	0	0	0	0	0	0	0	0	0	0	0	0	0	0	0	0	0	0	0	0
Ar0011	phosphofructokinase (utp)	f6p[c] + utp[c] -> h[c] + fdp[c] + udp[c]	SPLC1_S541540 or SPLC1_S040060	Glycolysis/Gluconeogenesis		0	0	0	0	0	0	0	0	0	0	0	0	0	0	0	0	0	0	0	0	0	0	0	0	0	0	0	0	0	0
Ar0012	phosphofructokinase (itp)	f6p[c] + itp[c] -> h[c] + fdp[c] + idp[c]	SPLC1_S541540 or SPLC1_S040060	Glycolysis/Gluconeogenesis		0	0	0	0	0	0	0	0	0	0	0	0	0	0	0	0	0	0	0	0	0	0	0	0	0	0	0	0	0	0
Ar0013	fructose-1,6-bisphosphate aldolase class II	fdp[c] <=> dhap[c] + g3p[c]	SPLC1_S300220	Glycolysis/Gluconeogenesis		-10.076	35.0205	-11.0592	37.8646	-11.0373	37.8074	-10.9499	37.5785	-10.8406	37.2924	-10.7312	37.0062	-10.6208	36.7149	-10.4946	36.3491	-10.3561	35.9516	-10.3561	35.9516	-10.2086	35.5296	-10.0759	35.02	-10.0746	35.015	-10.0734	35.01	-10.0721	35.005
Ar0014	fructose-1,6-bisphosphate aldolase class II (s17bp)	dhap[c] + e4p[c] -> s17bp[c]	SPLC1_S300220	Glycolysis/Gluconeogenesis		0	36.2422	0	39.127	0	39.0671	0	38.8273	0	38.5276	0	38.2278	0	37.9227	0	37.5452	0	37.1486	0	37.1486	0	36.7334	0	36.2416	0	36.2366	0	36.2316	0	36.2266
Ar0015	triosephosphate isomerase	g3p[c] <=> dhap[c]	SPLC1_S500480	Glycolysis/Gluconeogenesis		1.22348	10.0779	1.07407	11.0592	1.07529	11.0374	1.08344	10.9501	1.10362	10.841	1.1238	10.7319	1.14398	10.6217	1.16416	10.4958	1.18434	10.3575	1.18434	10.3575	1.20452	10.2103	1.22348	10.0777	1.22348	10.0765	1.22348	10.0752	1.22348	10.074
Ar0016	glyceraldehyde 3-phosphate dehydrogenase 1 (NAD+)	pi[c] + g3p[c] + nad[c] <=> h[c] + 13dpg[c] + nadh[c]	SPLC1_S532100 or SPLC1_S040050	Glycolysis/Gluconeogenesis		-20.4202	-2.90184	-22.4333	-2.67978	-22.3829	-2.68027	-22.1813	-2.68875	-21.9293	-2.71934	-21.6772	-2.74995	-21.4252	-2.78055	-21.1731	-2.81115	-20.9162	-2.84175	-20.9162	-2.84175	-20.6553	-2.87236	-20.4199	-2.90184	-20.4174	-2.90184	-20.4149	-2.90184	-20.4124	-2.90184
Ar0017	phosphoglycerate mutase (rxn 1)	3pg[c] <=> 2pg[c]	SPLC1_S531410	Glycolysis/Gluconeogenesis		0.0382278	3.87553	0	4.40704	0.000968502	4.39473	0.00484554	4.34542	0.00969108	4.2838	0.0145381	4.22216	0.0193837	4.16002	0.0242307	4.09071	0.0290763	4.02066	0.0290763	4.02066	0.0339233	3.9453	0.0382278	3.87547	0.0382278	3.87497	0.0382278	3.87447	0.0382278	3.87397
Ar0019	enolase	2pg[c] <=> h2o[c] + pep[c]	SPLC1_S051390	Glycolysis/Gluconeogenesis		0.0382278	3.87553	0	4.40704	0.000968502	4.39473	0.00484554	4.34542	0.00969108	4.2838	0.0145381	4.22216	0.0193837	4.16002	0.0242307	4.09071	0.0290763	4.02066	0.0290763	4.02066	0.0339233	3.9453	0.0382278	3.87547	0.0382278	3.87497	0.0382278	3.87447	0.0382278	3.87397
Ar0020	pyruvate kinase 1	adp[c] + h[c] + pep[c] -> atp[c] + pyr[c]	SPLC1_S540980 or SPLC1_S090300	Glycolysis/Gluconeogenesis		0	3.82813	0	4.40704	0	4.39353	0	4.33941	0	4.27178	0	4.20413	0	4.13598	0	4.06066	0	3.98461	0	3.98461	0	3.90324	0	3.82807	0	3.82757	0	3.82707	0	3.82657
Ar0021	aldose 1-epimerase	aglcD[c] <=> bglcD[c]	SPLC1_S300250	Glycolysis/Gluconeogenesis		-35.0205	0	-37.8646	0	-37.8074	0	-37.5785	0	-37.2924	0	-37.0062	0	-36.7149	0	-36.3491	0	-35.9516	0	-35.9516	0	-35.5296	0	-35.02	0	-35.015	0	-35.01	0	-35.005	0
Ar0022	pyruvate dehydrogenase complexes rxn1 (pdhA pdhB)	4 h[c] + pyr[c] + thmpp[c] -> co2[c] + 2hThPP[c]	SPLC1_S101190 and SPLC1_S271360	Glycolysis/Gluconeogenesis		0.0197407	0.0197415	0	0	0.000500131	0.000500516	0.00250222	0.00250258	0.00500444	0.00500516	0.00750744	0.00750774	0.0100097	0.0100103	0.0125127	0.0125129	0.0150149	0.0150155	0.0150149	0.0150155	0.0175179	0.0175181	0.0197407	0.0197415	0.0197407	0.0197415	0.0197407	0.0197415	0.0197407	0.0197415
Ar0023	pyruvate dehydrogenase complexes rxn2 (pdhA pdhB)	2hThPP[c] + lpam[c] <=> 3 h[c] + thmpp[c] + adhlam[c]	SPLC1_S101190 and SPLC1_S271360	Glycolysis/Gluconeogenesis		0	0	0	0	0	0	0	0	0	0	0	0	0	0	0	0	0	0	0	0	0	0	0	0	0	0	0	0	0	0
Ar0024	pyruvate dehydrogenase complexes (pdhC)	accoa[c] + dhlam[c] <=> adhlam[c] + coa[c]	SPLC1_S370780	Glycolysis/Gluconeogenesis		0	0	0	0	0	0	0	0	0	0	0	0	0	0	0	0	0	0	0	0	0	0	0	0	0	0	0	0	0	0
Ar0025	pyruvate dehydrogenase complexes (pdhD)	nad[c] + dhlam[c] <=> h[c] + nadh[c] + lpam[c]	SPLC1_S520390 or SPLC1_S011350	Glycolysis/Gluconeogenesis		0	0	0	0	0	0	0	0	0	0	0	0	0	0	0	0	0	0	0	0	0	0	0	0	0	0	0	0	0	0
Ar0026	citrate synthase	h2o[c] + accoa[c] + oaa[c] -> h[c] + coa[c] + cit[c]	SPLC1_S081920	Tricarboxylic Acid Cycle (TCA cycle) / Citric Acid Cycle		0.0454789	3.98915	0	4.35412	0.00115221	4.34698	0.00576466	4.31842	0.0115293	4.28272	0.0172958	4.24701	0.0230604	4.21112	0.0288269	4.17104	0.0345915	4.11288	0.0345915	4.11288	0.040358	4.04913	0.0454789	3.98909	0.0454789	3.98854	0.0454789	3.98798	0.0454789	3.98743
Ar0027	aconitate hydratase (cit)	cit[c] <=> h2o[c] + aconC[c]	SPLC1_S520200	Tricarboxylic Acid Cycle (TCA cycle) / Citric Acid Cycle		0.0454789	3.98915	0	4.35412	0.00115221	4.34698	0.00576466	4.31842	0.0115293	4.28272	0.0172958	4.24701	0.0230604	4.21112	0.0288269	4.17104	0.0345915	4.11288	0.0345915	4.11288	0.040358	4.04913	0.0454789	3.98909	0.0454789	3.98854	0.0454789	3.98798	0.0454789	3.98743
Ar0028	aconitate hydratase (icit)	h2o[c] + aconC[c] <=> icit[c]	SPLC1_S520200	Tricarboxylic Acid Cycle (TCA cycle) / Citric Acid Cycle		0.0454789	3.98915	0	4.35412	0.00115221	4.34698	0.00576466	4.31842	0.0115293	4.28272	0.0172958	4.24701	0.0230604	4.21112	0.0288269	4.17104	0.0345915	4.11288	0.0345915	4.11288	0.040358	4.04913	0.0454789	3.98909	0.0454789	3.98854	0.0454789	3.98798	0.0454789	3.98743
Ar0029	isocitrate dehydrogenase (NADP)	icit[c] + nadp[c] -> co2[c] + nadph[c] + akg[c]	SPLC1_S040940	Tricarboxylic Acid Cycle (TCA cycle) / Citric Acid Cycle		0.0454789	3.93665	0	4.30967	0.00115221	4.30121	0.00576466	4.26732	0.0115293	4.22496	0.0172958	4.1826	0.0230604	4.14005	0.0288269	4.09451	0.0345915	4.04467	0.0345915	4.04467	0.040358	3.98924	0.0454789	3.93659	0.0454789	3.93603	0.0454789	3.93547	0.0454789	3.93492
Ar0030	2-oxoglutarate decarboxylase (2-OGDC)	h[c] + akg[c] -> co2[c] + sucsal[c]	SPLC1_S530050	Tricarboxylic Acid Cycle (TCA cycle) / Citric Acid Cycle		0	3.89117	0	4.30967	0	4.30005	0	4.26155	0	4.21344	0	4.1653	0	4.11699	0	4.06568	0	4.01007	0	4.01007	0	3.94888	0	3.89111	0	3.89055	0	3.89	0	3.88944
Ar0031	succinic semialdehyde dehydrogenase (SSADH)	h2o[c] + nadp[c] + sucsal[c] -> 2 h[c] + nadph[c] + succ[c]	SPLC1_S360470	Tricarboxylic Acid Cycle (TCA cycle) / Citric Acid Cycle		0	3.89117	0	4.30967	0	4.30005	0	4.26155	0	4.21344	0	4.1653	0	4.11699	0	4.06568	0	4.01007	0	4.01007	0	3.94888	0	3.89111	0	3.89055	0	3.89	0	3.88944
Ar0032	fumarate hydratase	h2o[c] + fum[c] <=> malS[c]	SPLC1_S532400	Tricarboxylic Acid Cycle (TCA cycle) / Citric Acid Cycle		0.012739	3.95641	0	4.35412	0.000322744	4.34615	0.00161473	4.31427	0.00322946	4.27442	0.00484469	4.23456	0.00645942	4.19452	0.00807465	4.15029	0.00968938	4.08798	0.00968938	4.08798	0.0113046	4.02008	0.012739	3.95635	0.012739	3.9558	0.012739	3.95524	0.012739	3.95469
Ar0033	malate dehydrogenase	nad[c] + malS[c] <=> h[c] + nadh[c] + oaa[c]	SPLC1_S532590	Tricarboxylic Acid Cycle (TCA cycle) / Citric Acid Cycle		-3.7328	4.05622	-4.40704	4.35412	-4.39111	4.34871	-4.32733	4.32706	-4.24762	4.30001	-4.16788	4.27294	-4.08765	4.24566	-4.00024	4.21391	-3.9121	4.16433	-3.9121	4.16433	-3.81865	4.10894	-3.73275	4.05616	-3.73225	4.05561	-3.73175	4.05505	-3.73125	4.0545
Ar0034	succinyl-CoA synthetase alpha chain	atp[c] + coa[c] + succ[c] <=> adp[c] + pi[c] + succoa[c]	SPLC1_S061030 and SPLC1_S061040	Tricarboxylic Acid Cycle (TCA cycle) / Citric Acid Cycle		0	0	0	0	0	0	0	0	0	0	0	0	0	0	0	0	0	0	0	0	0	0	0	0	0	0	0	0	0	0
Ar0035	succinate dehydrogenase iron-sulfur protein (fum)	succ[c] + pqn9[k] -> fum[c] + phq9[k]	SPLC1_S500900 or SPLC1_S010700 or SPLC1_S102780	Tricarboxylic Acid Cycle (TCA cycle) / Citric Acid Cycle		0	3.94623	0	4.35412	0	4.34589	0	4.31298	0	4.27184	0	4.23069	0	4.18935	0	4.14384	0	4.08024	0	4.08024	0	4.01105	0	3.94617	0	3.94562	0	3.94506	0	3.9445
Ar0036	succinate dehydrogenase iron-sulfur protein (fum)	succ[c] + pqn9[i] -> fum[c] + phq9[i]	SPLC1_S500900 and SPLC1_S010700	Tricarboxylic Acid Cycle (TCA cycle) / Citric Acid Cycle		0	3.59194	0	3.95358	0	3.94619	0	3.91661	0	3.87964	0	3.84267	0	3.8057	0	3.76712	0	3.70994	0	3.70994	0	3.64873	0	3.59189	0	3.59139	0	3.59089	0	3.59039
Ar0037	succinate dehydrogenase (irreversible)	succ[c] + q8[c] -> fum[c] + q8h2[c]	SPLC1_S500900 and SPLC1_S010700	Tricarboxylic Acid Cycle (TCA cycle) / Citric Acid Cycle		0	0	0	0	0	0	0	0	0	0	0	0	0	0	0	0	0	0	0	0	0	0	0	0	0	0	0	0	0	0
Ar0038	isocitrate lyase	icit[c] -> succ[c] + glx[c]		Glyoxylate and dicarboxylate metabolism		0	3.94368	0	4.35412	0	4.34583	0	4.31265	0	4.27119	0	4.22971	0	4.18806	0	4.14222	0	4.07829	0	4.07829	0	4.00878	0	3.94361	0	3.94306	0	3.9425	0	3.94195
Ar0039	malate synthase	h2o[c] + accoa[c] + glx[c] -> h[c] + coa[c] + malS[c]		Glyoxylate and dicarboxylate metabolism		0	3.94368	0	4.35412	0	4.34583	0	4.31265	0	4.27119	0	4.22971	0	4.18806	0	4.14222	0	4.07829	0	4.07829	0	4.00878	0	3.94361	0	3.94306	0	3.9425	0	3.94195
Ar0040	phosphoglycolate phosphatase	h2o[c] + 2pglyc[c] -> pi[c] + glyclt[c]	SPLC1_S011340 or SPLC1_S420400 or SPLC1_S131000 or SPLC1_S130020	Glyoxylate and dicarboxylate metabolism		0	0	0	0	0	0	0	0	0	0	0	0	0	0	0	0	0	0	0	0	0	0	0	0	0	0	0	0	0	0
Ar0041	glycolate oxidase	glyclt[c] + o2[c] -> glx[c] + h2o2[c]	SPLC1_S203790 or SPLC1_S102940 or SPLC1_S102930	Glyoxylate and dicarboxylate metabolism		0	0	0	0	0	0	0	0	0	0	0	0	0	0	0	0	0	0	0	0	0	0	0	0	0	0	0	0	0	0
Ar0042	glycolate dehydrogenase	nad[c] + glyclt[c] -> h[c] + nadh[c] + glx[c]	SPLC1_S033640	Glyoxylate and dicarboxylate metabolism		0	0	0	0	0	0	0	0	0	0	0	0	0	0	0	0	0	0	0	0	0	0	0	0	0	0	0	0	0	0
Ar0043	transaldolase (g3p)	g3p[c] + s7p[c] <=> f6p[c] + e4p[c]	SPLC1_S040080 or SPLC1_S060690	Pentose phosphate pathway		-4.99693	35.6724	-5.52131	38.562	-5.50976	38.5012	-5.46355	38.2575	-5.4058	37.9529	-5.34803	37.6483	-5.28955	37.3385	-5.22125	36.957	-5.14681	36.5747	-5.14681	36.5747	-5.06787	36.168	-4.99686	35.6719	-4.99623	35.6669	-4.99561	35.6619	-4.99498	35.6569
Ar0044	glucose-6-phosphate 1-dehydrogenase	bg6p[c] + nadp[c] -> h[c] + nadph[c] + 6pgl[c]	SPLC1_S171200 and SPLC1_S171190	Pentose phosphate pathway		0	8.75513	0	9.69676	0	9.67512	0	9.5885	0	9.48023	0	9.37193	0	9.26323	0	9.14778	0	9.02267	0	9.02267	0	8.88498	0	8.75499	0	8.75374	0	8.75249	0	8.75124
Ar0045	6-phosphogluconolactonase (6pgl)	h2o[c] + 6pgl[c] -> h[c] + 6pgc[c]	SPLC1_S260440	Pentose phosphate pathway		0	8.75513	0	9.69676	0	9.67512	0	9.5885	0	9.48023	0	9.37193	0	9.26323	0	9.14778	0	9.02267	0	9.02267	0	8.88498	0	8.75499	0	8.75374	0	8.75249	0	8.75124
Ar0046	6-phosphogluconate dehydrogenase, decarboxylating	nadp[c] + 6pgc[c] -> co2[c] + nadph[c] + ru5pD[c]	SPLC1_S590360	Pentose phosphate pathway		0	8.75513	0	9.69676	0	9.67512	0	9.5885	0	9.48023	0	9.37193	0	9.26323	0	9.14778	0	9.02267	0	9.02267	0	8.88498	0	8.75499	0	8.75374	0	8.75249	0	8.75124
Ar0047	pentose-5-phosphate-3-epimerase	ru5pD[c] <=> xu5pD[c]	SPLC1_S511270	Pentose phosphate pathway		-8.10801	-1.02765	-8.82734	-0.797445	-8.81107	-0.803277	-8.74597	-0.826625	-8.6646	-0.855805	-8.58321	-0.884994	-8.50103	-0.914174	-8.40767	-0.943363	-8.31282	-0.972543	-8.31282	-0.972543	-8.20736	-1.00173	-8.1079	-1.02765	-8.1069	-1.02765	-8.1059	-1.02765	-8.1049	-1.02765
Ar0048	transketolase (r5p)	xu5pD[c] + r5p[c] <=> g3p[c] + s7p[c]	SPLC1_S060670 or SPLC1_S041400 or SPLC1_S430310	Pentose phosphate pathway		-4.99693	-0.569728	-5.52131	-0.53163	-5.50976	-0.532582	-5.46355	-0.536394	-5.4058	-0.541158	-5.34803	-0.545924	-5.28955	-0.550688	-5.22125	-0.555453	-5.14681	-0.560217	-5.14681	-0.560217	-5.06787	-0.564983	-4.99686	-0.569728	-4.99623	-0.569728	-4.99561	-0.569728	-4.99498	-0.569728
Ar0049	transketolase (f6p)	f6p[c] + g3p[c] <=> e4p[c] + xu5pD[c]	SPLC1_S060670 or SPLC1_S041400 or SPLC1_S430310	Pentose phosphate pathway		0.221635	5.00679	0	5.52131	0.00561514	5.51001	0.0280933	5.4648	0.0561865	5.4083	0.0842886	5.35178	0.112382	5.29456	0.140484	5.2275	0.168577	5.15432	0.168577	5.15432	0.196679	5.07663	0.221635	5.00672	0.221635	5.0061	0.221635	5.00547	0.221635	5.00485
Ar0050	ribose 5-phosphate isomerase A	r5p[c] <=> ru5pD[c]	SPLC1_S081580	Pentose phosphate pathway		0.560509	4.98771	0.53163	5.52131	0.532342	5.50953	0.535192	5.46238	0.538754	5.40346	0.542317	5.34452	0.545879	5.28488	0.549443	5.21541	0.553005	5.1398	0.553005	5.1398	0.556568	5.05969	0.560509	4.98764	0.560509	4.98701	0.560509	4.98639	0.560509	4.98576
Ar0051	ribokinase	atp[c] + ribD[c] -> adp[c] + h[c] + r5p[c]	SPLC1_S500190	Pentose phosphate pathway		7.37861e-05	17.5103	0	18.9323	1.86937e-06	18.9037	9.35272e-06	18.7893	1.87054e-05	18.6462	2.80611e-05	18.5032	3.74138e-05	18.3575	4.67694e-05	18.1746	5.61221e-05	17.9758	5.61221e-05	17.9758	6.54778e-05	17.7649	7.37861e-05	17.5101	7.37861e-05	17.5076	7.37861e-05	17.5051	7.37861e-05	17.5026
Ar0052	phosphoglucomutase (r1p)	r1p[c] <=> 2 h[c] + r5p[c]	SPLC1_S541270	Pentose phosphate pathway		0	0	0	0	0	0	0	0	0	0	0	0	0	0	0	0	0	0	0	0	0	0	0	0	0	0	0	0	0	0
Ar0053	ribose-phosphate pyrophosphokinase	atp[c] + r5p[c] <=> h[c] + prpp[c] + amp[c]	SPLC1_S208290	Pentose phosphate pathway		0.00929276	17.5196	0	18.9323	0.000235432	18.9039	0.0011779	18.7904	0.0023558	18.6486	0.00353406	18.5067	0.00471196	18.3621	0.00589023	18.1805	0.00706813	17.9829	0.00706813	17.9829	0.0082464	17.7731	0.00929276	17.5193	0.00929276	17.5168	0.00929276	17.5143	0.00929276	17.5118
Ar0054	phosphoketolase	pi[c] + xu5pD[c] -> h2o[c] + g3p[c] + actp[c]	SPLC1_S271390	Pentose phosphate pathway		0	4.78516	0	5.52131	0	5.5044	0	5.43671	0	5.35211	0	5.26749	0	5.18217	0	5.08702	0	4.98574	0	4.98574	0	4.87995	0	4.78509	0	4.78446	0	4.78384	0	4.78321
Ar0055	deoxyribose-phosphate aldolase	g3p[c] + acald[c] <=> 2dr5p[c]	SPLC1_S200570	Pentose phosphate pathway		0	0	0	0	0	0	0	0	0	0	0	0	0	0	0	0	0	0	0	0	0	0	0	0	0	0	0	0	0	0
Ar0056	Deoxyribokinase	adp[c] + h[c] + 2dr5p[c] <=> atp[c] + Deoxrib[c]	SPLC1_S500190	Pentose phosphate pathway		0	0	0	0	0	0	0	0	0	0	0	0	0	0	0	0	0	0	0	0	0	0	0	0	0	0	0	0	0	0
Ar0057	fructose-6-phosphate phosphoketolase	f6p[c] + pi[c] -> h2o[c] + e4p[c] + actp[c]	SPLC1_S271390	Carbon fixation in photosynthetic organisms		0	4.78516	0	5.52131	0	5.5044	0	5.43671	0	5.35211	0	5.26749	0	5.18217	0	5.08702	0	4.98574	0	4.98574	0	4.87995	0	4.78509	0	4.78446	0	4.78384	0	4.78321
Ar0058	phosphoenolpyruvate carboxylase	pep[c] + hco3[c] -> pi[c] + oaa[c]	SPLC1_S102200	Carbon fixation in photosynthetic organisms		0	0	0	0	0	0	0	0	0	0	0	0	0	0	0	0	0	0	0	0	0	0	0	0	0	0	0	0	0	0
Ar0059	phosphoribulokinase	atp[c] + ru5pD[c] -> adp[c] + h[c] + 15pdribu[c]	SPLC1_S501440	Carbon fixation in photosynthetic organisms		1.58818	12.1479	1.59489	13.241	1.59468	13.2163	1.59385	13.1172	1.5928	12.9933	1.59176	12.8694	1.59072	12.7444	1.58967	12.6025	1.58863	12.4585	1.58863	12.4585	1.58758	12.2985	1.58818	12.1477	1.58818	12.1462	1.58818	12.1447	1.58818	12.1432
Ar0060	fructose-1,6-sedoheptulose-1,7-bisphosphatase	h2o[c] + s17bp[c] -> pi[c] + s7p[c]	SPLC1_S081020	Carbon fixation in photosynthetic organisms		0	36.2422	0	39.127	0	39.0671	0	38.8273	0	38.5276	0	38.2278	0	37.9227	0	37.5452	0	37.1486	0	37.1486	0	36.7334	0	36.2416	0	36.2366	0	36.2316	0	36.2266
Ar0061	phosphoglycerate-kinase	atp[c] + 3pg[c] <=> adp[c] + 13dpg[c]	SPLC1_S600190	Carbon fixation in photosynthetic organisms		2.90184	20.4202	2.67978	22.4333	2.68027	22.3829	2.68875	22.1813	2.71934	21.9293	2.74995	21.6772	2.78055	21.4252	2.81115	21.1731	2.84175	20.9162	2.84175	20.9162	2.87236	20.6553	2.90184	20.4199	2.90184	20.4174	2.90184	20.4149	2.90184	20.4124
Ar0062	ribulose 1,5-bisphosphate transport	15pdribu[c] -> 15pdribu[a]		Carbon fixation in photosynthetic organisms		1.58818	12.1479	1.59489	13.241	1.59468	13.2163	1.59385	13.1172	1.5928	12.9933	1.59176	12.8694	1.59072	12.7444	1.58967	12.6025	1.58863	12.4585	1.58863	12.4585	1.58758	12.2985	1.58818	12.1477	1.58818	12.1462	1.58818	12.1447	1.58818	12.1432
Ar0063	3-Phospho-D-glycerate transport (b)	3pg[a] -> 3pg[c]		Carbon fixation in photosynthetic organisms		3.17636	24.2957	3.18978	26.482	3.18936	26.4325	3.18769	26.2343	3.1856	25.9866	3.18352	25.7389	3.18143	25.4888	3.17934	25.2051	3.17726	24.9169	3.17726	24.9169	3.17517	24.597	3.17636	24.2954	3.17636	24.2924	3.17636	24.2894	3.17636	24.2864
Ar0064	RuBisCO including a forced photorespiration rate of 3 %	15pdribu[a] + 0.97 co2[a] + 0.97 h2o[a] + 0.03 o2[a] -> 1.97 3pg[a]	SPLC1_S240060 and SPLC1_S240080	Carbon fixation in photosynthetic organisms		0	0	0	0	0	0	0	0	0	0	0	0	0	0	0	0	0	0	0	0	0	0	0	0	0	0	0	0	0	0
Ar0065	ribulose 1,5-bisphosphate carboxylaseoxygenase large and small subunit ( RuBisCo)	15pdribu[a] + co2[a] + h2o[a] -> 2 3pg[a] + 2 h[a]	SPLC1_S240060 and SPLC1_S240080	Carbon fixation in photosynthetic organisms		1.58818	12.1479	1.59489	13.241	1.59468	13.2163	1.59385	13.1172	1.5928	12.9933	1.59176	12.8694	1.59072	12.7444	1.58967	12.6025	1.58863	12.4585	1.58863	12.4585	1.58758	12.2985	1.58818	12.1477	1.58818	12.1462	1.58818	12.1447	1.58818	12.1432
Ar0066	ribulose 1,5-bisphosphate carboxylaseoxygenase large and small subunit (RuBisCo O2)	15pdribu[a] + o2[a] -> 2 h[c] + 3pg[a] + 2pglyc[a]	SPLC1_S240060 and SPLC1_S240080	Carbon fixation in photosynthetic organisms		0	0	0	0	0	0	0	0	0	0	0	0	0	0	0	0	0	0	0	0	0	0	0	0	0	0	0	0	0	0
Ar0067	2pglycExCarboxysome	2pglyc[a] -> 2pglyc[c]		Carbon fixation in photosynthetic organisms		0	0	0	0	0	0	0	0	0	0	0	0	0	0	0	0	0	0	0	0	0	0	0	0	0	0	0	0	0	0
Ar0068	carbon dioxide concentrating mechanism protein	hco3[a] <=> co2[a] + h2o[a]	SPLC1_S220070	Carbon fixation in photosynthetic organisms		1.58818	12.1479	1.59489	13.241	1.59468	13.2163	1.59385	13.1172	1.5928	12.9933	1.59176	12.8694	1.59072	12.7444	1.58967	12.6025	1.58863	12.4585	1.58863	12.4585	1.58758	12.2985	1.58818	12.1477	1.58818	12.1462	1.58818	12.1447	1.58818	12.1432
Ar0069	spontaneous hco3	h[a] + hco3[a] <=> h2co3[a]		Carbon fixation in photosynthetic organisms		0	0	0	0	0	0	0	0	0	0	0	0	0	0	0	0	0	0	0	0	0	0	0	0	0	0	0	0	0	0
Ar0070	Proton transport (b)	h[a] <=> h[c]		Carbon fixation in photosynthetic organisms		3.17636	24.2957	3.18978	26.482	3.18936	26.4325	3.18769	26.2343	3.1856	25.9866	3.18352	25.7389	3.18143	25.4888	3.17934	25.2051	3.17726	24.9169	3.17726	24.9169	3.17517	24.597	3.17636	24.2954	3.17636	24.2924	3.17636	24.2894	3.17636	24.2864
Ar0071	O2ExCarboxysome	o2[c] -> o2[a]		Carbon fixation in photosynthetic organisms		0	0	0	0	0	0	0	0	0	0	0	0	0	0	0	0	0	0	0	0	0	0	0	0	0	0	0	0	0	0
Ar0072	bicarbonate transport to carboxysome	hco3[c] -> hco3[a]		Carbon fixation in photosynthetic organisms		1.58818	12.1479	1.59489	13.241	1.59468	13.2163	1.59385	13.1172	1.5928	12.9933	1.59176	12.8694	1.59072	12.7444	1.58967	12.6025	1.58863	12.4585	1.58863	12.4585	1.58758	12.2985	1.58818	12.1477	1.58818	12.1462	1.58818	12.1447	1.58818	12.1432
Ar0073	bicarbonate transport via Sodium-dependent bicarbonate transporter with inducible high affinity hco3	na1[p] + hco3[p] -> hco3[c] + na1[c]	SPLC1_S370700 or SPLC1_S370690	Carbon fixation in photosynthetic organisms		1.59489	1.59489	1.59489	1.59489	1.59489	1.59489	1.59489	1.59489	1.59489	1.59489	1.59489	1.59489	1.59489	1.59489	1.59489	1.59489	1.59489	1.59489	1.59489	1.59489	1.59489	1.59489	1.59489	1.59489	1.59489	1.59489	1.59489	1.59489	1.59489	1.59489
Ar0074	CO2 transport (p)	h2o[c] + co2[c] -> h[c] + hco3[c]	(SPLC1_S220110 and SPLC1_S220120 and SPLC1_S220130) or (SPLC1_S203670 and SPLC1_S203680 and SPLC1_S203690)	Carbon fixation in photosynthetic organisms		0	10.5901	0	11.6461	0	11.6223	0	11.527	0	11.4078	0	11.2886	0	11.1683	0	11.0312	0	10.8918	0	10.8918	0	10.7365	0	10.5899	0	10.5884	0	10.5869	0	10.5854
Ar0075	malic enzyme	nadp[c] + malS[c] -> pyr[c] + co2[c] + nadph[c]	SPLC1_S171090	Pyruvate Metabolism		0	6.58568	0	7.44217	0	7.42463	0	7.35443	0	7.26669	0	7.17892	0	7.09024	0	6.98596	0	6.85526	0	6.85526	0	6.71539	0	6.58557	0	6.58467	0	6.58376	0	6.58285
Ar0076	formate C-acetyltransferase	pyr[c] + coa[c] <=> accoa[c] + for[c]	SPLC1_S201260	Pyruvate Metabolism		-8.8237	-0.000267129	-9.79676	0	-9.77686	-1.0264e-08	-9.69719	-5.13518e-08	-9.59761	-1.02704e-07	-9.498	-1.54071e-07	-9.39799	-2.05423e-07	-9.28857	-2.56791e-07	-9.13845	-3.08143e-07	-9.13845	-3.08143e-07	-8.97576	-3.59511e-07	-8.82356	-0.000267129	-8.82231	-0.000267129	-8.82106	-0.000267129	-8.81981	-0.000267129
Ar0077	acetate kinase	atp[c] + ac[c] <=> adp[c] + actp[c]	SPLC1_S271370	Pyruvate Metabolism		-4.78516	34.8988	-5.52131	37.7886	-5.5044	37.7284	-5.43671	37.4871	-5.35211	37.1856	-5.26749	36.884	-5.18217	36.5824	-5.08702	36.272	-4.98574	35.859	-4.98574	35.859	-4.87995	35.4216	-4.78509	34.8983	-4.78446	34.8933	-4.78384	34.8883	-4.78321	34.8833
Ar0078	acetaldehyde dehydrogenase	h[c] + nadh[c] + accoa[c] <=> nad[c] + coa[c] + acald[c]	SPLC1_S230880 or SPLC1_S540570	Pyruvate Metabolism		0	35.0205	0	37.8646	0	37.8074	0	37.5785	0	37.2924	0	37.0062	0	36.7149	0	36.3491	0	35.9516	0	35.9516	0	35.5296	0	35.02	0	35.015	0	35.01	0	35.005
Ar0079	NAD oxidoreductase (Ethanol)	h[c] + nadh[c] + acald[c] <=> nad[c] + etoh[c]	SPLC1_S230870 or SPLC1_S541200 or SPLC1_S230880 or SPLC1_S540570	Pyruvate Metabolism		0	0	0	0	0	0	0	0	0	0	0	0	0	0	0	0	0	0	0	0	0	0	0	0	0	0	0	0	0	0
Ar0080	phosphotransacetylase	pi[c] + accoa[c] <=> coa[c] + actp[c]	SPLC1_S100750	Pyruvate Metabolism		0	0	0	0	0	0	0	0	0	0	0	0	0	0	0	0	0	0	0	0	0	0	0	0	0	0	0	0	0	0
Ar0081	acylphosphatase	h2o[c] + actp[c] -> h[c] + pi[c] + ac[c]	SPLC1_S530140	Pyruvate Metabolism		0	35.0205	0	37.8646	0	37.8074	0	37.5785	0	37.2924	0	37.0062	0	36.7149	0	36.3491	0	35.9516	0	35.9516	0	35.5296	0	35.02	0	35.015	0	35.01	0	35.005
Ar0082	pyruvate synthase	pyr[c] + coa[c] + 2 oxifer[c] -> h[c] + co2[c] + accoa[c] + 2 redfer[c]	SPLC1_S300830	Pyruvate Metabolism		0	7.07714	0	7.94164	0	7.92014	0	7.83406	0	7.72647	0	7.61885	0	7.51126	0	7.40364	0	7.29605	0	7.29605	0	7.18691	0	7.07702	0	7.07602	0	7.07502	0	7.07402
Ar0083	phosphoenolpyruvate synthase	atp[c] + h2o[c] + pyr[c] -> 2 h[c] + pi[c] + pep[c] + amp[c]	SPLC1_S100810 or SPLC1_S380230 or SPLC1_S520530 or SPLC1_S520540	Pyruvate Metabolism		0	0	0	0	0	0	0	0	0	0	0	0	0	0	0	0	0	0	0	0	0	0	0	0	0	0	0	0	0	0
Ar0084	Phosphoenolpyruvate carboxykinase (ATP)	adp[c] + pep[c] + co2[c] -> atp[c] + oaa[c]	SPLC1_S040950	Pyruvate Metabolism		0	3.8373	0	4.40704	0	4.39376	0	4.34058	0	4.27411	0	4.20762	0	4.14064	0	4.06648	0	3.99158	0	3.99158	0	3.91138	0	3.83725	0	3.83675	0	3.83625	0	3.83575
Ar0085	acetyl-coenzyme A synthetase CoA ligase (AMP-forming)	atp[c] + coa[c] + ac[c] -> accoa[c] + amp[c] + ppi[c]	SPLC1_S270130	Pyruvate Metabolism		0.00364776	35.1459	0	37.9257	0	37.8686	0	37.64	0	37.3542	0	37.0684	0	36.7784	0	36.4286	0	36.0469	0	36.0469	0	35.6409	0.00364776	35.1453	0.00364776	35.1403	0.00364776	35.1353	0.00364776	35.1303
Ar0086	aldehyde dehydrogenase	h2o[c] + nad[c] + acald[c] -> 2 h[c] + nadh[c] + ac[c]	SPLC1_S203470	Pyruvate Metabolism		0	35.0205	0	37.8646	0	37.8074	0	37.5785	0	37.2924	0	37.0062	0	36.7149	0	36.3491	0	35.9516	0	35.9516	0	35.5296	0	35.02	0	35.015	0	35.01	0	35.005
Ar0087	2-hydroxyaciddehydrogenase	nad[c] + lacL[c] <=> h[c] + nadh[c] + pyr[c]	SPLC1_S051380	Pyruvate Metabolism		-2.10772e-05	0	-0.1	0	-0.1	0	-0.1	0	-0.1	0	-0.1	0	-0.1	0	-0.1	0	-0.1	0	-0.1	0	-0.0598803	0	-2.10772e-05	0	-2.10772e-05	0	-2.10772e-05	0	-2.10772e-05	0
Ar0088	Metallo-beta-lactamase superfamily proteinMonooxygenase, flavin-binding family	h2o[c] + lgtS[c] -> h[c] + redgthrd[c] + lacD[c]	SPLC1_S030220	Pyruvate Metabolism		0	0	0	0	0	0	0	0	0	0	0	0	0	0	0	0	0	0	0	0	0	0	0	0	0	0	0	0	0	0
Ar0089	lactoylglutathione lyase	redgthrd[c] + mthgxl[c] <=> lgtS[c]	SPLC1_S560210	Pyruvate Metabolism		0	0	0	0	0	0	0	0	0	0	0	0	0	0	0	0	0	0	0	0	0	0	0	0	0	0	0	0	0	0
Ar0090	NAD oxidoreductase (Glycerol)	nad[c] + glyc[c] <=> h[c] + nadh[c] + glycdh[c]	SPLC1_S230870 or SPLC1_S541200 or SPLC1_S230880 or SPLC1_S540570	Pyruvate Metabolism		0	0	0	0	0	0	0	0	0	0	0	0	0	0	0	0	0	0	0	0	0	0	0	0	0	0	0	0	0	0
Ar0091	aldehyde dehydrogenase	h2o[c] + nad[c] + glycdh[c] <=> 2 h[c] + nadh[c] + glycR[c]	SPLC1_S203470	Pyruvate Metabolism		0	0	0	0	0	0	0	0	0	0	0	0	0	0	0	0	0	0	0	0	0	0	0	0	0	0	0	0	0	0
Ar0092	acetyl coenzyme A acetyltransferase	2 accoa[c] <=> coa[c] + aacoa[c]	SPLC1_S230640	Pyruvate Metabolism		0	1.58079e-05	0	0.398722	0	0.388621	0	0.348185	0	0.297647	0	0.247093	0	0.196555	0	0.146002	0	0.0954638	0	0.0954638	0	0.0449102	0	1.58079e-05	0	1.58079e-05	0	1.58079e-05	0	1.58079e-05
Ar0093	acetoacetyl-CoA reductase	aacoa[c] + nadph[c] + h[c] <=> 3hyCoa[c] + nadp[c]	SPLC1_S230650	Polyhydroxyalkanoates (PHAs) synthesis		0	1.58079e-05	0	0.398722	0	0.388621	0	0.348185	0	0.297647	0	0.247093	0	0.196555	0	0.146002	0	0.0954638	0	0.0954638	0	0.0449102	0	1.58079e-05	0	1.58079e-05	0	1.58079e-05	0	1.58079e-05
Ar0094	type III PHA synthase	3hyCoa[c] <=> scl_PHA[c] + coa[c]	SPLC1_S100130 and SPLC1_S100140	Polyhydroxyalkanoates (PHAs) synthesis		0	1.58079e-05	0	0.398722	0	0.388621	0	0.348185	0	0.297647	0	0.247093	0	0.196555	0	0.146002	0	0.0954638	0	0.0954638	0	0.0449102	0	1.58079e-05	0	1.58079e-05	0	1.58079e-05	0	1.58079e-05
Ar0095	mannose-6-phosphate isomerase	man6p[c] <=> f6p[c]	SPLC1_S270410 or SPLC1_S203320	Fructose and mannose metabolism		-6.84113e-07	0	0	0	-5.38988e-08	0	-5.05705e-08	0	-1.01141e-07	0	-4.22499e-08	0	-9.28204e-08	0	-3.39293e-08	0	-8.44998e-08	0	-8.44998e-08	0	-2.56085e-08	0	-6.84113e-07	0	-6.84113e-07	0	-6.84113e-07	0	-6.84113e-07	0
Ar0096	fructokinase	atp[c] + fru[c] -> adp[c] + h[c] + f6p[c]	SPLC1_S542700 or SPLC1_S103240	Fructose and mannose metabolism		0	0	0	0	0	0	0	0	0	0	0	0	0	0	0	0	0	0	0	0	0	0	0	0	0	0	0	0	0	0
Ar0097	phosphomannomutase	man1p[c] <=> man6p[c]	SPLC1_S033300 or SPLC1_S590520	Fructose and mannose metabolism		-6.84113e-07	0	0	0	-5.38988e-08	0	-5.05705e-08	0	-1.01141e-07	0	-4.22499e-08	0	-9.28204e-08	0	-3.39293e-08	0	-8.44998e-08	0	-8.44998e-08	0	-2.56085e-08	0	-6.84113e-07	0	-6.84113e-07	0	-6.84113e-07	0	-6.84113e-07	0
Ar0098	mannose-1-phosphate guanyltransferase	h[c] + man1p[c] + gtp[c] -> ppi[c] + gdpmann[c]	SPLC1_S171370 or SPLC1_S033300 or SPLC1_S102160	Fructose and mannose metabolism		0	6.84113e-07	0	0	0	5.38988e-08	0	5.05706e-08	0	1.01141e-07	0	4.22499e-08	0	9.28205e-08	0	3.39292e-08	0	8.44998e-08	0	8.44998e-08	0	2.56085e-08	0	6.84113e-07	0	6.84113e-07	0	6.84113e-07	0	6.84113e-07
Ar0099	GDP-D-mannose dehydratase	gdpmann[c] -> h2o[c] + gdpddman[c]	SPLC1_S032070 or SPLC1_S040290	Fructose and mannose metabolism		0	6.84113e-07	0	0	0	5.38988e-08	0	5.05706e-08	0	1.01141e-07	0	4.22499e-08	0	9.28205e-08	0	3.39292e-08	0	8.44998e-08	0	8.44998e-08	0	2.56085e-08	0	6.84113e-07	0	6.84113e-07	0	6.84113e-07	0	6.84113e-07
Ar0100	3-beta hydroxysteroid dehydrogenaseisomerase	h[c] + nadph[c] + gdpddman[c] -> nadp[c] + gdpfuc[c]	SPLC1_S032080	Fructose and mannose metabolism		0	6.84113e-07	0	0	0	5.38988e-08	0	5.05706e-08	0	1.01141e-07	0	4.22499e-08	0	9.28205e-08	0	3.39292e-08	0	8.44998e-08	0	8.44998e-08	0	2.56085e-08	0	6.84113e-07	0	6.84113e-07	0	6.84113e-07	0	6.84113e-07
Ar0101	UTP-glucose-1-phosphate uridylyltransferase	h[c] + ag1p[c] + utp[c] <=> ppi[c] + udpg[c]	SPLC1_S208420	Starch and sucrose metabolism		0.00149471	35.022	0	37.8646	3.78686e-05	37.8075	0.000189462	37.5787	0.000378923	37.2928	0.000568444	37.0068	0.000757906	36.7156	0.000947427	36.3501	0.00113689	35.9527	0.00113689	35.9527	0.00132641	35.5309	0.00149471	35.0215	0.00149471	35.0165	0.00149471	35.0115	0.00149471	35.0065
Ar0102	UDP-glucose dehydrogenase	h2o[c] + 2 nad[c] + udpg[c] -> 3 h[c] + 2 nadh[c] + udpglcur[c]	SPLC1_S430100	Starch and sucrose metabolism		0	5.17971e-06	0	0	0	4.08091e-07	0	3.82891e-07	0	7.65783e-07	0	3.19892e-07	0	7.02784e-07	0	2.56893e-07	0	6.39784e-07	0	6.39784e-07	0	1.93893e-07	0	5.17971e-06	0	5.17971e-06	0	5.17971e-06	0	5.17971e-06
Ar0103	UDP-glucuronic acid epimerase	3 h[c] + udpglcur[c] <=> udpgalc[c]	SPLC1_S500600	Starch and sucrose metabolism		0	1.95461e-06	0	0	0	1.53997e-07	0	1.44487e-07	0	2.88975e-07	0	1.20714e-07	0	2.65201e-07	0	9.69407e-08	0	2.41428e-07	0	2.41428e-07	0	7.31673e-08	0	1.95461e-06	0	1.95461e-06	0	1.95461e-06	0	1.95461e-06
Ar0104	UDP-glucuronate decarboxylase	3 h[c] + udpglcur[c] -> co2[c] + udpxyl[c]	SPLC1_S430110	Starch and sucrose metabolism		0	1.27049e-06	0	0	0	1.00098e-07	0	9.39168e-08	0	1.87834e-07	0	7.84641e-08	0	1.72381e-07	0	6.30114e-08	0	1.56928e-07	0	1.56928e-07	0	4.75587e-08	0	1.27049e-06	0	1.27049e-06	0	1.27049e-06	0	1.27049e-06
Ar0105	sucrose synthase	fru[c] + udpg[c] -> h[c] + udp[c] + sucr[c]	SPLC1_S430370	Starch and sucrose metabolism		0	0	0	0	0	0	0	0	0	0	0	0	0	0	0	0	0	0	0	0	0	0	0	0	0	0	0	0	0	0
Ar0106	Sucrose phosphorylase	pi[c] + sucr[c] <=> ag1p[c] + fru[c]	SPLC1_S061230 or SPLC1_S061240	Starch and sucrose metabolism		0	0	0	0	0	0	0	0	0	0	0	0	0	0	0	0	0	0	0	0	0	0	0	0	0	0	0	0	0	0
Ar0107	glucose-1-phosphate adenylyltransferase	atp[c] + h[c] + ag1p[c] -> ppi[c] + adpglc[c]	SPLC1_S052060	Starch and sucrose metabolism		0.0180728	0.0180834	0	0.265815	0.000457876	0.259539	0.00229081	0.234414	0.00458162	0.203013	0.00687315	0.171602	0.00916396	0.140201	0.0114555	0.10879	0.0137463	0.0773889	0.0137463	0.0773889	0.0160378	0.045978	0.0180728	0.0180834	0.0180728	0.0180834	0.0180728	0.0180834	0.0180728	0.0180834
Ar0108	glycogen synthase	adpglc[c] -> adp[c] + 14glucanAmylose[c]	SPLC1_S310420 or SPLC1_S200440	Starch and sucrose metabolism		0.0180728	0.0180834	0	0.265815	0.000457876	0.259539	0.00229081	0.234414	0.00458162	0.203013	0.00687315	0.171602	0.00916396	0.140201	0.0114555	0.10879	0.0137463	0.0773889	0.0137463	0.0773889	0.0160378	0.045978	0.0180728	0.0180834	0.0180728	0.0180834	0.0180728	0.0180834	0.0180728	0.0180834
Ar0109	1,4-alpha-glucan branching enzyme	14glucanAmylose[c] -> glycogen[c]	SPLC1_S202380 or SPLC1_S202690	Starch and sucrose metabolism		0.0180728	0.0180834	0	0.265815	0.000457876	0.259539	0.00229081	0.234414	0.00458162	0.203013	0.00687315	0.171602	0.00916396	0.140201	0.0114555	0.10879	0.0137463	0.0773889	0.0137463	0.0773889	0.0160378	0.045978	0.0180728	0.0180834	0.0180728	0.0180834	0.0180728	0.0180834	0.0180728	0.0180834
Ar0110	gly-branchgly	glycogen[c] -> brangly[c]	SPLC1_S202380	Starch and sucrose metabolism		0	0	0	0	0	0	0	0	0	0	0	0	0	0	0	0	0	0	0	0	0	0	0	0	0	0	0	0	0	0
Ar0111	glycogen phosphorylase (glycogen)	pi[c] + glycogen[c] -> ag1p[c]	SPLC1_S590350 or SPLC1_S533470	Starch and sucrose metabolism		0	0	0	0	0	0	0	0	0	0	0	0	0	0	0	0	0	0	0	0	0	0	0	0	0	0	0	0	0	0
Ar0112	glycogen phosphorylase (bran-gly)	pi[c] + brangly[c] -> ag1p[c]	SPLC1_S590350 or SPLC1_S533470	Starch and sucrose metabolism		0	0	0	0	0	0	0	0	0	0	0	0	0	0	0	0	0	0	0	0	0	0	0	0	0	0	0	0	0	0
Ar0113	glycogen operon protein (treX)	h2o[c] + glycogen[c] -> tre[c]	SPLC1_S170310 or SPLC1_S171440 or SPLC1_S170710 or SPLC1_S170720	Starch and sucrose metabolism		0	0	0	0	0	0	0	0	0	0	0	0	0	0	0	0	0	0	0	0	0	0	0	0	0	0	0	0	0	0
Ar0114	trehalose synthase	tre[c] <=> malt[c]	SPLC1_S360630 or SPLC1_S100220	Starch and sucrose metabolism		0	0	0	0	0	0	0	0	0	0	0	0	0	0	0	0	0	0	0	0	0	0	0	0	0	0	0	0	0	0
Ar0115	4-alpha-glucanotransferase	h2o[c] + malt[c] -> 2 aglcD[c]	SPLC1_S208430 or SPLC1_S201370 or SPLC1_S208460	Starch and sucrose metabolism		0	0	0	0	0	0	0	0	0	0	0	0	0	0	0	0	0	0	0	0	0	0	0	0	0	0	0	0	0	0
Ar0116	alpha-D-glucose-1-phosphate cytidylyltransferase	3 h[c] + ag1p[c] + ctp[c] -> ppi[c] + dcpglu[c]	SPLC1_S510060 or SPLC1_S140020	Starch and sucrose metabolism		0	0	0	0	0	0	0	0	0	0	0	0	0	0	0	0	0	0	0	0	0	0	0	0	0	0	0	0	0	0
Ar0117	CDP-glucose 4,6-dehydratase	dcpglu[c] -> h2o[c] + dcp4d6d[c]	SPLC1_S140030	Starch and sucrose metabolism		0	0	0	0	0	0	0	0	0	0	0	0	0	0	0	0	0	0	0	0	0	0	0	0	0	0	0	0	0	0
Ar0118	UDP-glucose-1,4-beta-glucan glucosyltransferase	udpg[c] -> h[c] + udp[c] + bglycan[c]	SPLC1_S082190	Starch and sucrose metabolism		0	35.0205	0	37.8646	0	37.8074	0	37.5785	0	37.2924	0	37.0062	0	36.7149	0	36.3491	0	35.9516	0	35.9516	0	35.5296	0	35.02	0	35.015	0	35.01	0	35.005
Ar0119	glycoside hydrolase	h2o[c] + bglycan[c] -> bglcD[c]	SPLC1_S190160	Starch and sucrose metabolism		0	35.0205	0	37.8646	0	37.8074	0	37.5785	0	37.2924	0	37.0062	0	36.7149	0	36.3491	0	35.9516	0	35.9516	0	35.5296	0	35.02	0	35.015	0	35.01	0	35.005
Ar0120	phosphofructokinase (atp)	atp[c] + s7p[c] -> adp[c] + h[c] + s17bp[c]	SPLC1_S541540 or SPLC1_S040060	Starch and sucrose metabolism		0	35.0205	0	37.8646	0	37.8074	0	37.5785	0	37.2924	0	37.0062	0	36.7149	0	36.3491	0	35.9516	0	35.9516	0	35.5296	0	35.02	0	35.015	0	35.01	0	35.005
Ar0121	alpha-alpha-trehalose-phosphate synthase (UDP-forming)	ag6p[c] + udpg[c] -> h[c] + udp[c] + tre6p[c]	SPLC1_S540710	Starch and sucrose metabolism		0	0	0	0	0	0	0	0	0	0	0	0	0	0	0	0	0	0	0	0	0	0	0	0	0	0	0	0	0	0
Ar0122	N-Acetyl-D-glucosamine 6-phosphate 2-epimerase	2 h[c] + acgam6p[c] <=> ManNAc6p[c]	SPLC1_S300520	Amino sugar and nucleotide sugar metabolism		8.60877e-09	8.60911e-09	0	0	2.18103e-10	2.18272e-10	1.0912e-09	1.09136e-09	2.1824e-09	2.18272e-09	3.27394e-09	3.27407e-09	4.36514e-09	4.36543e-09	5.45668e-09	5.45679e-09	6.54788e-09	6.54815e-09	6.54788e-09	6.54815e-09	7.63942e-09	7.6395e-09	8.60877e-09	8.60911e-09	8.60877e-09	8.60911e-09	8.60877e-09	8.60911e-09	8.60877e-09	8.60911e-09
Ar0123	glucosamine-fructose-6-phosphate aminotransferase	f6p[c] + glnL[c] -> gluL[c] + gam6p[c]	SPLC1_S102850	Amino sugar and nucleotide sugar metabolism		0.0369936	0.0369951	0	0	0.000937234	0.000937957	0.00468911	0.00468978	0.00937821	0.00937957	0.0140688	0.0140694	0.0187579	0.0187591	0.0234485	0.0234489	0.0281376	0.0281387	0.0281376	0.0281387	0.0328281	0.0328285	0.0369936	0.0369951	0.0369936	0.0369951	0.0369936	0.0369951	0.0369936	0.0369951
Ar0124	Phosphoglucomutase (gam6p)	gam6p[c] -> gam1p[c]	SPLC1_S241000	Amino sugar and nucleotide sugar metabolism		0.0369936	0.0369951	0	0	0.000937234	0.000937956	0.0046891	0.00468978	0.00937821	0.00937956	0.0140688	0.0140693	0.0187579	0.0187591	0.0234485	0.0234489	0.0281376	0.0281387	0.0281376	0.0281387	0.0328281	0.0328285	0.0369936	0.0369951	0.0369936	0.0369951	0.0369936	0.0369951	0.0369936	0.0369951
Ar0125	UDP-N-acetylglucosamine pyrophosphorylase (gam1p)	accoa[c] + gam1p[c] -> h[c] + coa[c] + acgam1p[c]	SPLC1_S260640	Amino sugar and nucleotide sugar metabolism		0.0369936	0.0369951	0	0	0.000937234	0.000937956	0.0046891	0.00468978	0.00937821	0.00937956	0.0140688	0.0140693	0.0187579	0.0187591	0.0234485	0.0234489	0.0281376	0.0281387	0.0281376	0.0281387	0.0328281	0.0328285	0.0369936	0.0369951	0.0369936	0.0369951	0.0369936	0.0369951	0.0369936	0.0369951
Ar0126	UDP-N-acetylglucosamine pyrophosphorylase (acgam1p)	h[c] + utp[c] + acgam1p[c] -> ppi[c] + uacgam[c]	SPLC1_S260640	Amino sugar and nucleotide sugar metabolism		0.0369936	0.0369951	0	0	0.000937234	0.000937956	0.0046891	0.00468978	0.00937821	0.00937956	0.0140688	0.0140693	0.0187579	0.0187591	0.0234485	0.0234489	0.0281376	0.0281387	0.0281376	0.0281387	0.0328281	0.0328285	0.0369936	0.0369951	0.0369936	0.0369951	0.0369936	0.0369951	0.0369936	0.0369951
Ar0127	N-acetyl-glucosamine-6-phosphate	h2o[c] + acgam6p[c] <=> ac[c] + gam6p[c]	SPLC1_S040850	Amino sugar and nucleotide sugar metabolism		-8.60916e-09	-8.60882e-09	0	0	-2.18279e-10	-2.18051e-10	-1.09139e-09	-1.09117e-09	-2.18267e-09	-2.18245e-09	-3.27407e-09	-3.27395e-09	-4.36546e-09	-4.36512e-09	-5.45674e-09	-5.45663e-09	-6.54813e-09	-6.54791e-09	-6.54813e-09	-6.54791e-09	-7.63953e-09	-7.63941e-09	-8.60916e-09	-8.60882e-09	-8.60916e-09	-8.60882e-09	-8.60916e-09	-8.60882e-09	-8.60916e-09	-8.60882e-09
Ar0128	N-acetylmuramic acid 6-phosphate etherase	h2o[c] + MurNAc6p[c] <=> 3 h[c] + lacD[c] + acgam6p[c]	SPLC1_S550330	Amino sugar and nucleotide sugar metabolism		0	0	0	0	0	0	0	0	0	0	0	0	0	0	0	0	0	0	0	0	0	0	0	0	0	0	0	0	0	0
Ar0129	UDP-N-acetylglucosamine 2-epimerase	uacgam[c] <=> uacmam[c]	SPLC1_S209000	Amino sugar and nucleotide sugar metabolism		0	0	0	0	0	0	0	0	0	0	0	0	0	0	0	0	0	0	0	0	0	0	0	0	0	0	0	0	0	0
Ar0130	UDP-N-acetylglucosamine 1-carboxyvinyltransferase	pep[c] + uacgam[c] -> pi[c] + uaccg[c]	SPLC1_S530440	Amino sugar and nucleotide sugar metabolism		0.0184968	0.0184975	0	0	0.000468617	0.000468978	0.00234455	0.00234489	0.0046891	0.00468978	0.00703439	0.00703467	0.00937894	0.00937956	0.0117242	0.0117245	0.0140688	0.0140693	0.0140688	0.0140693	0.0164141	0.0164142	0.0184968	0.0184975	0.0184968	0.0184975	0.0184968	0.0184975	0.0184968	0.0184975
Ar0131	UDP-N-acetylmuramate dehydrogenase (nadph)	h[c] + nadph[c] + uaccg[c] -> nadp[c] + uamr[c]	SPLC1_S532130	Amino sugar and nucleotide sugar metabolism		0.0184968	0.0184975	0	0	0.000468617	0.000468978	0.00234455	0.00234489	0.0046891	0.00468978	0.00703439	0.00703467	0.00937894	0.00937956	0.0117242	0.0117245	0.0140688	0.0140693	0.0140688	0.0140693	0.0164141	0.0164142	0.0184968	0.0184975	0.0184968	0.0184975	0.0184968	0.0184975	0.0184968	0.0184975
Ar0132	UDP-glucose-hexose-1-phosphate uridylyltransferase	udpg[c] + gal1p[c] <=> ag1p[c] + udpgal[c]	SPLC1_S102320	Amino sugar and nucleotide sugar metabolism		0	0	0	0	0	0	0	0	0	0	0	0	0	0	0	0	0	0	0	0	0	0	0	0	0	0	0	0	0	0
Ar0133	UDP-glucose 4-epimerase	udpg[c] <=> udpgal[c]	SPLC1_S371170 or SPLC1_S041090 or SPLC1_S030530	Amino sugar and nucleotide sugar metabolism		0.00122999	0.00123263	0	0	3.11619e-05	3.13698e-05	0.000155907	0.000156102	0.000311814	0.000312204	0.00046777	0.000467933	0.000623677	0.000624035	0.000779633	0.000779764	0.00093554	0.000935866	0.00093554	0.000935866	0.0010915	0.0010916	0.00122999	0.00123263	0.00122999	0.00123263	0.00122999	0.00123263	0.00122999	0.00123263
Ar0134	acetyl-coenzyme A synthetase Propanoate CoA ligase	coa[c] + propade[c] <=> amp[c] + ppcoa[c]	SPLC1_S270130	Propanoate metabolism		0	0	0	0	0	0	0	0	0	0	0	0	0	0	0	0	0	0	0	0	0	0	0	0	0	0	0	0	0	0
Ar0135	acetyl-coenzyme A synthetase Propanoate from pyruvate rxn1	ppi[c] + propade[c] -> atp[c] + h[c] + ppa[c]	SPLC1_S270130	Propanoate metabolism		0	0	0	0	0	0	0	0	0	0	0	0	0	0	0	0	0	0	0	0	0	0	0	0	0	0	0	0	0	0
Ar0136	phosphotransacetylase	coa[c] + ppap[c] <=> pi[c] + ppcoa[c]	SPLC1_S100750	Propanoate metabolism		0	0	0	0	0	0	0	0	0	0	0	0	0	0	0	0	0	0	0	0	0	0	0	0	0	0	0	0	0	0
Ar0137	acetate kinase	atp[c] + h[c] + ppa[c] -> adp[c] + ppap[c]	SPLC1_S271370	Propanoate metabolism		0	0	0	0	0	0	0	0	0	0	0	0	0	0	0	0	0	0	0	0	0	0	0	0	0	0	0	0	0	0
Ar0138	formate C-acetyltransferase	for[c] + ppcoa[c] <=> h[c] + coa[c] + 2obut[c]	SPLC1_S201260 or SPLC1_S201250	Propanoate metabolism		0	0	0	0	0	0	0	0	0	0	0	0	0	0	0	0	0	0	0	0	0	0	0	0	0	0	0	0	0	0
Ar0139	glycerol dehydrogenase	h[c] + nadh[c] + mthgxl[c] <=> nad[c] + lactal[c]	SPLC1_S010350	Propanoate metabolism		0	0	0	0	0	0	0	0	0	0	0	0	0	0	0	0	0	0	0	0	0	0	0	0	0	0	0	0	0	0
Ar0140	inositol-3-phosphate synthase	ag6p[c] -> 1dmi3p[c]	SPLC1_S031840	Inositol phosphate metabolism		4.54179e-06	4.54197e-06	0	0	1.15066e-07	1.15155e-07	5.75692e-07	5.75775e-07	1.15138e-06	1.15155e-06	1.72726e-06	1.72732e-06	2.30295e-06	2.3031e-06	2.87882e-06	2.87887e-06	3.45451e-06	3.45465e-06	3.45451e-06	3.45465e-06	4.03038e-06	4.03042e-06	4.54179e-06	4.54197e-06	4.54179e-06	4.54197e-06	4.54179e-06	4.54197e-06	4.54179e-06	4.54197e-06
Ar0141	myo-inositol-1(or 4)-monophosphatase	h2o[c] + 1dmi3p[c] -> pi[c] + inost[c]	SPLC1_S080490	Inositol phosphate metabolism		4.54179e-06	4.54197e-06	0	0	1.15066e-07	1.15155e-07	5.75692e-07	5.75775e-07	1.15138e-06	1.15155e-06	1.72726e-06	1.72732e-06	2.30295e-06	2.3031e-06	2.87882e-06	2.87887e-06	3.45451e-06	3.45465e-06	3.45451e-06	3.45465e-06	4.03038e-06	4.03042e-06	4.54179e-06	4.54197e-06	4.54179e-06	4.54197e-06	4.54179e-06	4.54197e-06	4.54179e-06	4.54197e-06
Ar0142	PSII R1	P680_PSII[k] + P680[k] + QA_P680[k] -> P680p[k] + QAn_P680[k]	SPLC1_S205370 and SPLC1_S205360 and SPLC1_S590550 and SPLC1_S541690 and SPLC1_S510440 and SPLC1_S501040 and SPLC1_S410810 and SPLC1_S370350 and SPLC1_S270250 and SPLC1_S270240 and SPLC1_S207330 and SPLC1_S205350 and SPLC1_S205340 and SPLC1_S190140 and SPLC1_S170610 and SPLC1_S010320 and SPLC1_S010910 and SPLC1_S010920 and SPLC1_S040420 and SPLC1_S040600 and SPLC1_S040600 and SPLC1_S051460 and SPL…	photosynthesis		10.1622	80.6066	6.99324	84.9827	7.06551	84.882	7.35478	84.4788	7.71632	83.9749	8.07797	83.4709	8.44411	82.967	8.87316	82.4571	9.31193	81.8857	9.31193	81.8857	9.75869	81.2339	10.1626	80.6059	10.1666	80.5999	10.1706	80.5939	10.1746	80.5879
Ar0143	PSII R2	h[c] + pqn9[k] + QAn_P680[k] -> QA_P680[k] + PQn_P680[k]	SPLC1_S205370 and SPLC1_S205360 and SPLC1_S590550 and SPLC1_S541690 and SPLC1_S510440 and SPLC1_S501040 and SPLC1_S410810 and SPLC1_S370350 and SPLC1_S270250 and SPLC1_S270240 and SPLC1_S207330 and SPLC1_S205350 and SPLC1_S205340 and SPLC1_S190140 and SPLC1_S170610 and SPLC1_S010320 and SPLC1_S010910 and SPLC1_S010920 and SPLC1_S040420 and SPLC1_S040600 and SPLC1_S040600 and SPLC1_S051460 and SPL…	photosynthesis		0	39.9313	0	42.2256	0	42.1725	0	41.9603	0	41.695	0	41.4296	0	41.1643	0	40.8927	0	40.5599	0	40.5599	0	40.227	0	39.9309	0	39.9279	0	39.9249	0	39.9219
Ar0144	PSII R3	h[c] + QAn_P680[k] + PQn_P680[k] -> phq9[k] + QA_P680[k]	SPLC1_S205370 and SPLC1_S205360 and SPLC1_S590550 and SPLC1_S541690 and SPLC1_S510440 and SPLC1_S501040 and SPLC1_S410810 and SPLC1_S370350 and SPLC1_S270250 and SPLC1_S270240 and SPLC1_S207330 and SPLC1_S205350 and SPLC1_S205340 and SPLC1_S190140 and SPLC1_S170610 and SPLC1_S010320 and SPLC1_S010910 and SPLC1_S010920 and SPLC1_S040420 and SPLC1_S040600 and SPLC1_S040600 and SPLC1_S051460 and SPL…	photosynthesis		0	39.9313	0	42.2256	0	42.1725	0	41.9603	0	41.695	0	41.4296	0	41.1643	0	40.8927	0	40.5599	0	40.5599	0	40.227	0	39.9309	0	39.9279	0	39.9249	0	39.9219
Ar0145	PSII R4	P680p[k] + S0_P680[k] -> P680[k] + S1_P680[k]	SPLC1_S205370 and SPLC1_S205360 and SPLC1_S590550 and SPLC1_S541690 and SPLC1_S510440 and SPLC1_S501040 and SPLC1_S410810 and SPLC1_S370350 and SPLC1_S270250 and SPLC1_S270240 and SPLC1_S207330 and SPLC1_S205350 and SPLC1_S205340 and SPLC1_S190140 and SPLC1_S170610 and SPLC1_S010320 and SPLC1_S010910 and SPLC1_S010920 and SPLC1_S040420 and SPLC1_S040600 and SPLC1_S040600 and SPLC1_S051460 and SPL…	photosynthesis		2.54054	20.1516	1.74831	21.2457	1.76638	21.2205	1.8387	21.1197	1.92908	20.9937	2.01949	20.8677	2.11103	20.7417	2.21829	20.6143	2.32798	20.4714	2.32798	20.4714	2.43967	20.3085	2.54065	20.1515	2.54165	20.15	2.54265	20.1485	2.54365	20.147
Ar0146	PSII R5	P680p[k] + S1_P680[k] -> P680[k] + S2_P680[k]	SPLC1_S205370 and SPLC1_S205360 and SPLC1_S590550 and SPLC1_S541690 and SPLC1_S510440 and SPLC1_S501040 and SPLC1_S410810 and SPLC1_S370350 and SPLC1_S270250 and SPLC1_S270240 and SPLC1_S207330 and SPLC1_S205350 and SPLC1_S205340 and SPLC1_S190140 and SPLC1_S170610 and SPLC1_S010320 and SPLC1_S010910 and SPLC1_S010920 and SPLC1_S040420 and SPLC1_S040600 and SPLC1_S040600 and SPLC1_S051460 and SPL…	photosynthesis		2.54054	20.1516	1.74831	21.2457	1.76638	21.2205	1.8387	21.1197	1.92908	20.9937	2.01949	20.8677	2.11103	20.7417	2.21829	20.6143	2.32798	20.4714	2.32798	20.4714	2.43967	20.3085	2.54065	20.1515	2.54165	20.15	2.54265	20.1485	2.54365	20.147
Ar0147	PSII R6	P680p[k] + S2_P680[k] -> P680[k] + S3_P680[k]	SPLC1_S205370 and SPLC1_S205360 and SPLC1_S590550 and SPLC1_S541690 and SPLC1_S510440 and SPLC1_S501040 and SPLC1_S410810 and SPLC1_S370350 and SPLC1_S270250 and SPLC1_S270240 and SPLC1_S207330 and SPLC1_S205350 and SPLC1_S205340 and SPLC1_S190140 and SPLC1_S170610 and SPLC1_S010320 and SPLC1_S010910 and SPLC1_S010920 and SPLC1_S040420 and SPLC1_S040600 and SPLC1_S040600 and SPLC1_S051460 and SPL…	photosynthesis		2.54054	20.1516	1.74831	21.2457	1.76638	21.2205	1.8387	21.1197	1.92908	20.9937	2.01949	20.8677	2.11103	20.7417	2.21829	20.6143	2.32798	20.4714	2.32798	20.4714	2.43967	20.3085	2.54065	20.1515	2.54165	20.15	2.54265	20.1485	2.54365	20.147
Ar0148	PSII R7	P680p[k] + S3_P680[k] -> P680[k] + S4_P680[k]	SPLC1_S205370 and SPLC1_S205360 and SPLC1_S590550 and SPLC1_S541690 and SPLC1_S510440 and SPLC1_S501040 and SPLC1_S410810 and SPLC1_S370350 and SPLC1_S270250 and SPLC1_S270240 and SPLC1_S207330 and SPLC1_S205350 and SPLC1_S205340 and SPLC1_S190140 and SPLC1_S170610 and SPLC1_S010320 and SPLC1_S010910 and SPLC1_S010920 and SPLC1_S040420 and SPLC1_S040600 and SPLC1_S040600 and SPLC1_S051460 and SPL…	photosynthesis		2.54054	20.1516	1.74831	21.2457	1.76638	21.2205	1.8387	21.1197	1.92908	20.9937	2.01949	20.8677	2.11103	20.7417	2.21829	20.6143	2.32798	20.4714	2.32798	20.4714	2.43967	20.3085	2.54065	20.1515	2.54165	20.15	2.54265	20.1485	2.54365	20.147
Ar0149	PSII R8	S4_P680[k] + 2 h2o[t] -> S0_P680[k] + o2[t] + 4 h[t]	SPLC1_S205370 and SPLC1_S205360 and SPLC1_S590550 and SPLC1_S541690 and SPLC1_S510440 and SPLC1_S501040 and SPLC1_S410810 and SPLC1_S370350 and SPLC1_S270250 and SPLC1_S270240 and SPLC1_S207330 and SPLC1_S205350 and SPLC1_S205340 and SPLC1_S190140 and SPLC1_S170610 and SPLC1_S010320 and SPLC1_S010910 and SPLC1_S010920 and SPLC1_S040420 and SPLC1_S040600 and SPLC1_S040600 and SPLC1_S051460 and SPL…	photosynthesis		2.54054	20.1516	1.74831	21.2457	1.76638	21.2205	1.8387	21.1197	1.92908	20.9937	2.01949	20.8677	2.11103	20.7417	2.21829	20.6143	2.32798	20.4714	2.32798	20.4714	2.43967	20.3085	2.54065	20.1515	2.54165	20.15	2.54265	20.1485	2.54365	20.147
Ar0150	PSII ROS evolution	o2[c] + QAn_P680[k] -> QA_P680[k] + o2s[c]	SPLC1_S205370 and SPLC1_S205360 and SPLC1_S590550 and SPLC1_S541690 and SPLC1_S510440 and SPLC1_S501040 and SPLC1_S410810 and SPLC1_S370350 and SPLC1_S270250 and SPLC1_S270240 and SPLC1_S207330 and SPLC1_S205350 and SPLC1_S205340 and SPLC1_S190140 and SPLC1_S170610 and SPLC1_S010320 and SPLC1_S010910 and SPLC1_S010920 and SPLC1_S040420 and SPLC1_S040600 and SPLC1_S040600 and SPLC1_S051460 and SPL…	photosynthesis		0	26.6513	0	10.8093	0	10.7635	0	10.5798	0	10.3502	0	10.1205	0	9.89096	0	9.66131	0	9.43173	0	9.43173	0	9.20208	0	8.99858	0	9.00258	0	9.00658	0	9.01058
Ar0151	PSII 9	h[c] + pqn9[k] + QAn_P680[k] -> QA_P680[k] + PQn_P680[k]	SPLC1_S205370 and SPLC1_S205360 and SPLC1_S590550 and SPLC1_S541690 and SPLC1_S510440 and SPLC1_S501040 and SPLC1_S410810 and SPLC1_S370350 and SPLC1_S270250 and SPLC1_S270240 and SPLC1_S207330 and SPLC1_S205350 and SPLC1_S205340 and SPLC1_S190140 and SPLC1_S170610 and SPLC1_S010320 and SPLC1_S010910 and SPLC1_S010920 and SPLC1_S040420 and SPLC1_S040600 and SPLC1_S040600 and SPLC1_S051460 and SPL…	photosynthesis		0	39.9313	0	42.2256	0	42.1725	0	41.9603	0	41.695	0	41.4296	0	41.1643	0	40.8927	0	40.5599	0	40.5599	0	40.227	0	39.9309	0	39.9279	0	39.9249	0	39.9219
Ar0152	PSII 10	h[c] + QAn_P680[k] + PQn_P680[k] -> phq9[k] + QA_P680[k]	SPLC1_S205370 and SPLC1_S205360 and SPLC1_S590550 and SPLC1_S541690 and SPLC1_S510440 and SPLC1_S501040 and SPLC1_S410810 and SPLC1_S370350 and SPLC1_S270250 and SPLC1_S270240 and SPLC1_S207330 and SPLC1_S205350 and SPLC1_S205340 and SPLC1_S190140 and SPLC1_S170610 and SPLC1_S010320 and SPLC1_S010910 and SPLC1_S010920 and SPLC1_S040420 and SPLC1_S040600 and SPLC1_S040600 and SPLC1_S051460 and SPL…	photosynthesis		0	39.9313	0	42.2256	0	42.1725	0	41.9603	0	41.695	0	41.4296	0	41.1643	0	40.8927	0	40.5599	0	40.5599	0	40.227	0	39.9309	0	39.9279	0	39.9249	0	39.9219
Ar0153	PSI R1	oxifer[c] + P700_PSI[k] + P700[k] -> redfer[c] + P700p[k]	SPLC1_S060840 and SPLC1_S060830 and SPLC1_S102790 and SPLC1_S550230 and SPLC1_S532560 and SPLC1_S531530 and SPLC1_S260600 and SPLC1_S531540 and SPLC1_S260530 and SPLC1_S630030 and SPLC1_S260590 and SPLC1_S200280 and SPLC1_S510260	photosynthesis		19.3934	89.8378	15.0173	93.0068	15.118	92.9345	15.5212	92.6452	16.0251	92.2837	16.5291	91.922	17.033	91.5559	17.5429	91.1268	18.1143	90.6881	18.1143	90.6881	18.7661	90.2413	19.3941	89.8374	19.4001	89.8334	19.4061	89.8294	19.4121	89.8254
Ar0154	PSI R2	P700p[k] + redptcy[t] -> P700[k] + oxiptcy[t]	SPLC1_S060840 and SPLC1_S060830 and SPLC1_S102790 and SPLC1_S550230 and SPLC1_S532560 and SPLC1_S531530 and SPLC1_S260600 and SPLC1_S531540 and SPLC1_S260530 and SPLC1_S630030 and SPLC1_S260590 and SPLC1_S200280 and SPLC1_S510260	photosynthesis		19.3934	89.8378	15.0173	93.0068	15.118	92.9345	15.5212	92.6452	16.0251	92.2837	16.5291	91.922	17.033	91.5559	17.5429	91.1268	18.1143	90.6881	18.1143	90.6881	18.7661	90.2413	19.3941	89.8374	19.4001	89.8334	19.4061	89.8294	19.4121	89.8254
Ar0155	PSI R3	o2[c] + P700_PSI[k] + P700[k] -> o2s[c] + P700p[k]	SPLC1_S060840 and SPLC1_S060830 and SPLC1_S102790 and SPLC1_S550230 and SPLC1_S532560 and SPLC1_S531530 and SPLC1_S260600 and SPLC1_S531540 and SPLC1_S260530 and SPLC1_S630030 and SPLC1_S260590 and SPLC1_S200280 and SPLC1_S510260	photosynthesis		0	20.7288	0	10.8093	0	10.7635	0	10.5798	0	10.3502	0	10.1205	0	9.89096	0	9.66131	0	9.43173	0	9.43173	0	9.20208	0	8.99858	0	9.00258	0	9.00658	0	9.01058
Ar0156	PSI R4	oxiptcy[t] + RRieske_B6[k] -> redptcy[t] + ORieske_B6[k]	SPLC1_S060840 and SPLC1_S060830 and SPLC1_S102790 and SPLC1_S550230 and SPLC1_S532560 and SPLC1_S531530 and SPLC1_S260600 and SPLC1_S531540 and SPLC1_S260530 and SPLC1_S630030 and SPLC1_S260590 and SPLC1_S200280 and SPLC1_S510260	photosynthesis		0	89.8378	0	93.0068	0	92.9345	0	92.6452	0	92.2837	0	91.922	0	91.5559	0	91.1268	0	90.6881	0	90.6881	0	90.2413	0	89.8374	0	89.8334	0	89.8294	0	89.8254
Ar0157	PSI R5	8 h[c] + o2[c] + 4 redptcy[t] -> 2 h2o[c] + 4 h[t] + 4 oxiptcy[t]	SPLC1_S060840 and SPLC1_S060830 and SPLC1_S102790 and SPLC1_S550230 and SPLC1_S532560 and SPLC1_S531530 and SPLC1_S260600 and SPLC1_S531540 and SPLC1_S260530 and SPLC1_S630030 and SPLC1_S260590 and SPLC1_S200280 and SPLC1_S510260	photosynthesis		0	17.5103	0	19.3935	0	19.3502	0	19.177	0	18.9605	0	18.7439	0	18.5265	0	18.2956	0	18.0453	0	18.0453	0	17.77	0	17.51	0	17.5075	0	17.505	0	17.5025
Ar0158	PSI R7	phq9[k] + 2 oxiptcy[t] -> pqn9[k] + 2 h[t] + 2 redptcy[t]	SPLC1_S060840 and SPLC1_S060830 and SPLC1_S102790 and SPLC1_S550230 and SPLC1_S532560 and SPLC1_S531530 and SPLC1_S260600 and SPLC1_S531540 and SPLC1_S260530 and SPLC1_S630030 and SPLC1_S260590 and SPLC1_S200280 and SPLC1_S510260	photosynthesis		0	44.9189	0	46.5034	0	46.4672	0	46.3226	0	46.1418	0	45.961	0	45.7779	0	45.5634	0	45.344	0	45.344	0	45.1207	0	44.9187	0	44.9167	0	44.9147	0	44.9127
Ar0159	PSI R8	phq9[k] + ORieske_B6[k] -> h[t] + RRieske_B6[k] + PQH_B6_L[k]	SPLC1_S060840 and SPLC1_S060830 and SPLC1_S102790 and SPLC1_S550230 and SPLC1_S532560 and SPLC1_S531530 and SPLC1_S260600 and SPLC1_S531540 and SPLC1_S260530 and SPLC1_S630030 and SPLC1_S260590 and SPLC1_S200280 and SPLC1_S510260	photosynthesis		0	89.8378	0	93.0068	0	92.9345	0	92.6452	0	92.2837	0	91.922	0	91.5559	0	91.1268	0	90.6881	0	90.6881	0	90.2413	0	89.8374	0	89.8334	0	89.8294	0	89.8254
Ar0160	NADPH dehydrogenase cyclic electron flow at PSII	5 h[c] + nadph[c] + pqn9[k] -> nadp[c] + phq9[k] + 4 h[t]	SPLC1_S300800 and SPLC1_S300790 and SPLC1_S300770 and SPLC1_S240400 and SPLC1_S520570 and SPLC1_S081900 and SPLC1_S170820 and SPLC1_S205400 and SPLC1_S205400 and SPLC1_S203680 and SPLC1_S220120 and SPLC1_S430070 and SPLC1_S430090 and SPLC1_S540580 and SPLC1_S540600 and SPLC1_S081870 and SPLC1_S203670 and SPLC1_S220110 and SPLC1_S081880 and SPLC1_S511380 and SPLC1_S081890 and SPLC1_S205420 and SPL…	photosynthesis		0	35.0205	0	38.7871	0	38.7005	0	38.354	0	37.9209	0	37.4877	0	37.0529	0	36.5911	0	36.0907	0	36.0907	0	35.5399	0	35.02	0	35.015	0	35.01	0	35.005
Ar0161	NADPH dehydrogenase cyclic electron flow at PSII	4 h[c] + h2o[c] + nadph[c] + pqn9[k] + co2[t] -> nadp[c] + phq9[k] + hco3[c] + 4 h[t]	SPLC1_S300800 and SPLC1_S300790 and SPLC1_S300770 and SPLC1_S240400 and SPLC1_S520570 and SPLC1_S081900 and SPLC1_S170820 and SPLC1_S205400 and SPLC1_S205400 and SPLC1_S203680 and SPLC1_S220120 and SPLC1_S430070 and SPLC1_S430090 and SPLC1_S540580 and SPLC1_S540600 and SPLC1_S081870 and SPLC1_S203670 and SPLC1_S220110 and SPLC1_S081880 and SPLC1_S511380 and SPLC1_S081890 and SPLC1_S205420 and SPL…	photosynthesis		0	0	0	0	0	0	0	0	0	0	0	0	0	0	0	0	0	0	0	0	0	0	0	0	0	0	0	0	0	0
Ar0162	cytochrome oxidase bd (plastocianine-8 2 protons) (lumen)	4 h[c] + 2 phq9[k] + o2[c] -> 2 h2o[c] + 2 pqn9[k] + 4 h[t]	SPLC1_S171250 and SPLC1_S171260 and SPLC1_S171270	photosynthesis		0	17.5103	0	19.3935	0	19.3502	0	19.177	0	18.9605	0	18.7439	0	18.5265	0	18.2956	0	18.0453	0	18.0453	0	17.77	0	17.51	0	17.5075	0	17.505	0	17.5025
Ar0163	flavin reductase domain protein	2 h[c] + 2 nadph[c] + o2[c] -> 2 h2o[c] + 2 nadp[c]	SPLC1_S420210 or SPLC1_S420220	photosynthesis		0	8.75513	0	9.69676	0	9.67512	0	9.5885	0	9.48023	0	9.37193	0	9.26323	0	9.14778	0	9.02267	0	9.02267	0	8.88498	0	8.75499	0	8.75374	0	8.75249	0	8.75124
Ar0164	NADH dehydrogenase	h[c] + nadh[c] + pqn9[k] -> nad[c] + phq9[k]	SPLC1_S520570 or SPLC1_S240400	photosynthesis		0	35.0205	0	38.7871	0	38.7005	0	38.354	0	37.9209	0	37.4877	0	37.0529	0	36.5911	0	36.0907	0	36.0907	0	35.5399	0	35.02	0	35.015	0	35.01	0	35.005
Ar0165	oxidoreductase FADNAD(P)-binding domain protein	h[c] + nadp[c] + 2 redfer[c] <=> nadph[c] + 2 oxifer[c]	SPLC1_S300010	photosynthesis		8.44097	1000	7.35363	1000	7.37599	1000	7.46875	1000	7.59469	1000	7.72067	1000	7.8466	1000	7.97258	1000	8.09851	1000	8.09851	1000	8.26612	1000	8.44108	1000	8.44208	1000	8.44308	1000	8.44408	1000
Ar0166	ferredoxin -NADP+ reductase	2 h[c] + 2 redfer[c] + trdox[c] <=> 2 oxifer[c] + trdrd[c]	SPLC1_S202830 or SPLC1_S100860	photosynthesis		-991.554	3.50672	-992.646	0	-992.624	0.00011823	-992.531	0.00059115	-992.404	0.0011823	-992.278	0.00177345	-992.151	0.0023646	-992.024	0.00295575	-991.898	0.0035469	-991.898	0.0035469	-991.73	0.00413805	-991.554	0.00471903	-991.553	0.00521903	-991.551	0.00571903	-991.55	0.00621903
Ar0167	Cytochrome c (ptcy) Thylakoid	8 h[c] + o2[c] + 4 redptcy[p] -> 2 h2o[c] + 4 oxiptcy[p] + 4 h[p]	SPLC1_S490240 and SPLC1_S490230 and SPLC1_S490220	photosynthesis		0	10.1533	0	10.897	0	10.8796	0	10.8101	0	10.7232	0	10.6363	0	10.5489	0	10.4536	0	10.3583	0	10.3583	0	10.2529	0	10.1532	0	10.1522	0	10.1512	0	10.1502
Ar0168	Photon transport 22	h[c] + PQH_B6_S[k] + HB2p_B6[k] -> phq9[k] + HB3p_B6[k]	SPLC1_S380320 and SPLC1_S541110 and SPLC1_S380310 and SPLC1_S541100 and SPLC1_S510100 and SPLC1_S500650 and SPLC1_S520290 and SPLC1_S206470 and SPLC1_S100890	photosynthesis		0	44.9189	0	46.5034	0	46.4672	0	46.3226	0	46.1418	0	45.961	0	45.7779	0	45.5634	0	45.344	0	45.344	0	45.1207	0	44.9187	0	44.9167	0	44.9147	0	44.9127
Ar0169	PSI R9	phq9[i] + ORieske_B6[i] -> h[p] + PQH_B6_L[i] + RRieske_B6[i]	SPLC1_S380320 and SPLC1_S541110 and SPLC1_S380310 and SPLC1_S541100 and SPLC1_S510100 and SPLC1_S500650 and SPLC1_S520290 and SPLC1_S206470 and SPLC1_S100890	photosynthesis		0	0	0	0	0	0	0	0	0	0	0	0	0	0	0	0	0	0	0	0	0	0	0	0	0	0	0	0	0	0
Ar0170	cytochrome b6f cpmplex (cyto-c) Thylakoid	phq9[i] + 2 oxiptcy[p] -> pqn9[i] + 2 redptcy[p] + 2 h[p]	SPLC1_S380320 and SPLC1_S541110 and SPLC1_S380310 and SPLC1_S541100 and SPLC1_S510100 and SPLC1_S500650 and SPLC1_S520290 and SPLC1_S206470 and SPLC1_S100890	photosynthesis		0	20.3066	0	21.794	0	21.7593	0	21.6202	0	21.4465	0	21.2727	0	21.0978	0	20.9071	0	20.7165	0	20.7165	0	20.5058	0	20.3064	0	20.3044	0	20.3024	0	20.3004
Ar0171	Photon transport 24	h[c] + HB2p_B6[k] + PQ_B6_S[k] -> PQH_B6_S[k] + HB3p_B6[k]	SPLC1_S380320 and SPLC1_S541110 and SPLC1_S380310 and SPLC1_S541100 and SPLC1_S510100 and SPLC1_S500650 and SPLC1_S520290 and SPLC1_S206470 and SPLC1_S100890	photosynthesis		0	44.9189	0	46.5034	0	46.4672	0	46.3226	0	46.1418	0	45.961	0	45.7779	0	45.5634	0	45.344	0	45.344	0	45.1207	0	44.9187	0	44.9167	0	44.9147	0	44.9127
Ar0172	Photon transport 25	PQH_B6_L[k] + HB3p_B6[k] -> h[t] + HB2p_B6[k] + PQ_B6_S[k]	SPLC1_S380320 and SPLC1_S541110 and SPLC1_S380310 and SPLC1_S541100 and SPLC1_S510100 and SPLC1_S500650 and SPLC1_S520290 and SPLC1_S206470 and SPLC1_S100890	photosynthesis		0	89.8378	0	93.0068	0	92.9345	0	92.6452	0	92.2837	0	91.922	0	91.5559	0	91.1268	0	90.6881	0	90.6881	0	90.2413	0	89.8374	0	89.8334	0	89.8294	0	89.8254
Ar0173	Photon transport 26	PQ_B6_S[k] -> pqn9[k]	SPLC1_S380320 and SPLC1_S541110 and SPLC1_S380310 and SPLC1_S541100 and SPLC1_S510100 and SPLC1_S500650 and SPLC1_S520290 and SPLC1_S206470 and SPLC1_S100890	photosynthesis		0	44.9189	0	46.5034	0	46.4672	0	46.3226	0	46.1418	0	45.961	0	45.7779	0	45.5634	0	45.344	0	45.344	0	45.1207	0	44.9187	0	44.9167	0	44.9147	0	44.9127
Ar0174	cytochrome b6f cpmplex (oxi-ptcy) Thylakoid	oxiptcy[p] + RRieske_B6[c] -> redptcy[p] + ORieske_B6[c]	SPLC1_S380320 and SPLC1_S541110 and SPLC1_S380310 and SPLC1_S541100 and SPLC1_S510100 and SPLC1_S500650 and SPLC1_S520290 and SPLC1_S206470 and SPLC1_S100890	photosynthesis		0	0	0	0	0	0	0	0	0	0	0	0	0	0	0	0	0	0	0	0	0	0	0	0	0	0	0	0	0	0
Ar0175	ATP synthase (thylakoid) (four protons for one ATP)	3 adp[c] + 3 pi[c] + 14 h[t] -> 3 atp[c] + 14 h[c] + 3 h2o[c]	(SPLC1_S205600 and SPLC1_S205570 and SPLC1_S205580 and SPLC1_S205590 and SPLC1_S205550 and SPLC1_S010840 and SPLC1_S205560 and SPLC1_S010850 and SPLC1_S205540)	Photosynthesis		2.13993	23.5657	1.60185	24.8682	1.61422	24.8383	1.66372	24.7187	1.72558	24.5691	1.78747	24.4195	1.84958	24.269	1.91555	24.1047	1.98705	23.9311	1.98705	23.9311	2.06573	23.7424	2.14001	23.5655	2.14072	23.5638	2.14143	23.5621	2.14215	23.5604
Ar0176	ATP synthase (periplasm) (four protons for one ATP)	3 adp[c] + 3 pi[c] + 14 h[p] -> 3 atp[c] + 14 h[c] + 3 h2o[c]	(SPLC1_S205600 and SPLC1_S205570 and SPLC1_S205580 and SPLC1_S205590 and SPLC1_S205550 and SPLC1_S010840 and SPLC1_S205560 and SPLC1_S010850 and SPLC1_S205540)	Oxidative Phosphorylation		0	10.0059	0	11.082	0	11.0573	0	10.9583	0	10.8345	0	10.7108	0	10.5866	0	10.4546	0	10.3116	0	10.3116	0	10.1543	0	10.0057	0	10.0043	0	10.0028	0	10.0014
Ar0177	cytochrome b6f cpmplex	PQH_B6_L[i] + HB3p_B6[i] -> h[p] + PQ_B6_S[i] + HB2p_B6[i]	SPLC1_S380320 and SPLC1_S541110 and SPLC1_S380310 and SPLC1_S541100 and SPLC1_S510100 and SPLC1_S500650 and SPLC1_S520290	Oxidative Phosphorylation		0	0	0	0	0	0	0	0	0	0	0	0	0	0	0	0	0	0	0	0	0	0	0	0	0	0	0	0	0	0
Ar0178	cytochrome b6f cpmplex	PQ_B6_S[i] -> pqn9[i]	SPLC1_S380320 and SPLC1_S541110 and SPLC1_S380310 and SPLC1_S541100 and SPLC1_S510100 and SPLC1_S500650 and SPLC1_S520290	Oxidative Phosphorylation		0	0	0	0	0	0	0	0	0	0	0	0	0	0	0	0	0	0	0	0	0	0	0	0	0	0	0	0	0	0
Ar0179	cytochrome b6f cpmplex	h[c] + PQ_B6_S[i] + HB2p_B6[i] -> HB3p_B6[i] + PQH_B6_S[i]	SPLC1_S380320 and SPLC1_S541110 and SPLC1_S380310 and SPLC1_S541100 and SPLC1_S510100 and SPLC1_S500650 and SPLC1_S520290	Oxidative Phosphorylation		0	0	0	0	0	0	0	0	0	0	0	0	0	0	0	0	0	0	0	0	0	0	0	0	0	0	0	0	0	0
Ar0180	cytochrome b6f cpmplex	h[c] + HB2p_B6[i] + PQH_B6_S[i] -> phq9[i] + HB3p_B6[i]	SPLC1_S380320 and SPLC1_S541110 and SPLC1_S380310 and SPLC1_S541100 and SPLC1_S510100 and SPLC1_S500650 and SPLC1_S520290	Oxidative Phosphorylation		0	0	0	0	0	0	0	0	0	0	0	0	0	0	0	0	0	0	0	0	0	0	0	0	0	0	0	0	0	0
Ar0181	NADPH dehydrogenase (nadph)	5 h[c] + nadph[c] + pqn9[i] -> nadp[c] + phq9[i] + 4 h[p]	SPLC1_S300800 and SPLC1_S300790 and SPLC1_S300770 and SPLC1_S240400 and SPLC1_S520570 and SPLC1_S081900 and SPLC1_S170820 and SPLC1_S205400 and SPLC1_S205400 and SPLC1_S203680 and SPLC1_S220120 and SPLC1_S430070 and SPLC1_S430090 and SPLC1_S540580 and SPLC1_S540600 and SPLC1_S081870 and SPLC1_S203670 and SPLC1_S220110 and SPLC1_S081880 and SPLC1_S511380 and SPLC1_S081890 and SPLC1_S205420 and SPL…	Oxidative Phosphorylation		0	17.7119	0	19.5679	0	19.5247	0	19.3516	0	19.1354	0	18.9191	0	18.7029	0	18.4839	0	18.234	0	18.234	0	17.9639	0	17.7117	0	17.7092	0	17.7067	0	17.7042
Ar0182	NADPH dehydrogenase (nadh)	4 h[c] + h2o[c] + nadph[c] + pqn9[i] + co2[p] -> nadp[c] + phq9[i] + hco3[c] + 4 h[p]	SPLC1_S300800 and SPLC1_S300790 and SPLC1_S300770 and SPLC1_S240400 and SPLC1_S520570 and SPLC1_S081900 and SPLC1_S170820 and SPLC1_S205400 and SPLC1_S205400 and SPLC1_S203680 and SPLC1_S220120 and SPLC1_S430070 and SPLC1_S430090 and SPLC1_S540580 and SPLC1_S540600 and SPLC1_S081870 and SPLC1_S203670 and SPLC1_S220110 and SPLC1_S081880 and SPLC1_S511380 and SPLC1_S081890 and SPLC1_S205420 and SPL…	Oxidative Phosphorylation		0	6.69441	0	7.34421	0	7.32935	0	7.26985	0	7.1955	0	7.12112	0	7.04633	0	6.96498	0	6.87796	0	6.87796	0	6.78299	0	6.6943	0	6.69337	0	6.69243	0	6.69149
Ar0183	NADH dehydrogenase	h[c] + nadh[c] + pqn9[i] -> nad[c] + phq9[i]	SPLC1_S520570 or SPLC1_S240400	Oxidative Phosphorylation		0	17.7119	0	19.5679	0	19.5247	0	19.3516	0	19.1354	0	18.9191	0	18.7029	0	18.4839	0	18.234	0	18.234	0	17.9639	0	17.7117	0	17.7092	0	17.7067	0	17.7042
Ar0184	Cytochrome bd (plastocianine-8 2 protons) (periplasm)	4 h[c] + 2 phq9[i] + o2[c] -> 2 h2o[c] + 2 pqn9[i] + 4 h[p]	SPLC1_S171250 and SPLC1_S171260 and SPLC1_S171270	Oxidative Phosphorylation		0	10.1533	0	10.897	0	10.8796	0	10.8101	0	10.7232	0	10.6363	0	10.5489	0	10.4536	0	10.3583	0	10.3583	0	10.2529	0	10.1532	0	10.1522	0	10.1512	0	10.1502
Ar0185	polyphosphate kinase (pppi)	atp[c] + ppi[c] <=> adp[c] + pppi[c]	SPLC1_S010900	Oxidative Phosphorylation		-8.82778e-10	-8.82778e-10	0	0	-2.23963e-11	-2.23963e-11	-1.11868e-10	-1.11868e-10	-2.23849e-10	-2.23736e-10	-3.35717e-10	-3.35717e-10	-4.47699e-10	-4.47585e-10	-5.59567e-10	-5.59567e-10	-6.71434e-10	-6.71434e-10	-6.71434e-10	-6.71434e-10	-7.83416e-10	-7.83416e-10	-8.82778e-10	-8.82778e-10	-8.82778e-10	-8.82778e-10	-8.82778e-10	-8.82778e-10	-8.82778e-10	-8.82778e-10
Ar0186	polyphosphate kinase (ppi)	atp[c] + pi[c] <=> adp[c] + ppi[c]	SPLC1_S010900	Oxidative Phosphorylation		-35.2343	34.8067	-37.9971	37.7321	-37.9386	37.6763	-37.7044	37.4526	-37.4117	37.1731	-37.1189	36.8936	-36.8233	36.6065	-36.4846	36.2136	-36.1142	35.789	-36.1142	35.789	-35.7193	35.3399	-35.2338	34.8061	-35.2293	34.8006	-35.2248	34.7951	-35.2203	34.7896
Ar0187	inorganic pyrophosphatase	h2o[c] + ppi[c] -> h[c] + 2 pi[c]	SPLC1_S543300	Oxidative Phosphorylation		0	35.0205	0	37.8646	0	37.8074	0	37.5785	0	37.2924	0	37.0062	0	36.7149	0	36.3491	0	35.9516	0	35.9516	0	35.5296	0	35.02	0	35.015	0	35.01	0	35.005
Ar0188	ferredoxin-nitrate reductase (no3)	2 h[c] + 2 redfer[c] + no3[c] -> h2o[c] + 2 oxifer[c] + no2[c]	SPLC1_S030420	Nitrogen Metabolism		0.30998	0.31	0	0.31	0.00785336	0.31	0.0392914	0.31	0.0785827	0.31	0.117886	0.31	0.157178	0.31	0.196481	0.31	0.235773	0.31	0.235773	0.31	0.275076	0.31	0.30998	0.31	0.30998	0.31	0.30998	0.31	0.30998	0.31
Ar0189	ferredoxin-nitrite reductase (no2)	8 h[c] + 6 redfer[c] + no2[c] -> 2 h2o[c] + 6 oxifer[c] + nh3[c]	SPLC1_S550740 or SPLC1_S011370	Nitrogen Metabolism		0.30998	0.31	0	0.31	0.00785336	0.31	0.0392914	0.31	0.0785827	0.31	0.117886	0.31	0.157178	0.31	0.196481	0.31	0.235773	0.31	0.235773	0.31	0.275076	0.31	0.30998	0.31	0.30998	0.31	0.30998	0.31	0.30998	0.31
Ar0190	NH4+NH3 equilibrium	nh4[c] <=> h[c] + nh3[c]		Nitrogen Metabolism		-0.00179182	11.6798	0	12.929	-4.54289e-05	12.9003	-0.000227144	12.7855	-0.000454289	12.6419	-0.000681433	12.4983	-0.000908577	12.3541	-0.00113572	12.201	-0.00136287	12.035	-0.00136287	12.035	-0.00159001	11.8522	-0.00179182	11.6796	-0.00179182	11.6779	-0.00179182	11.6762	-0.00179182	11.6746
Ar0191	formamidase	h2o[c] + formm[c] -> for[c] + nh3[c]	SPLC1_S570050	Nitrogen Metabolism		0	0	0	0	0	0	0	0	0	0	0	0	0	0	0	0	0	0	0	0	0	0	0	0	0	0	0	0	0	0
Ar0192	cyanate lyase (cynt)	h[c] + hco3[c] + cynt[c] -> co2[c] + cbm[c]	SPLC1_S012010	Nitrogen Metabolism		0	0	0	0	0	0	0	0	0	0	0	0	0	0	0	0	0	0	0	0	0	0	0	0	0	0	0	0	0	0
Ar0193	cyanate lyase (cbm)	h[c] + cbm[c] <=> co2[c] + nh3[c]		Nitrogen Metabolism		0	0	0	0	0	0	0	0	0	0	0	0	0	0	0	0	0	0	0	0	0	0	0	0	0	0	0	0	0	0
Ar0194	NADP-specific glutamate dehydrogenase (nadph)	h2o[c] + nadp[c] + gluL[c] <=> h[c] + nadph[c] + akg[c] + nh3[c]	SPLC1_S080460	Nitrogen Metabolism		-10.6919	34.8397	-8.24037	37.8646	-8.21841	37.8029	-8.1305	37.5561	-8.02063	37.2475	-7.91073	36.9389	-7.80087	36.6252	-7.69096	36.237	-7.5811	35.817	-7.5811	35.817	-7.47119	35.3726	-7.37373	34.8391	-7.37491	34.8341	-7.37609	34.8291	-7.37727	34.8241
Ar0195	glutamate-ammonia ligase	atp[c] + gluL[c] + nh3[c] -> adp[c] + h[c] + pi[c] + glnL[c]	SPLC1_S630120	Nitrogen Metabolism		0.0691242	35.0896	0	37.8646	0.00175126	37.8092	0.0087618	37.5873	0.0175236	37.3099	0.0262882	37.0325	0.03505	36.7499	0.0438145	36.3929	0.0525763	36.0042	0.0525763	36.0042	0.0613408	35.591	0.0691242	35.0891	0.0691242	35.0841	0.0691242	35.0791	0.0691242	35.0741
Ar0196	ferredoxin-dependent glutamate synthase	2 h[c] + akg[c] + 2 redfer[c] + glnL[c] -> 2 oxifer[c] + 2 gluL[c]	SPLC1_S270380	Nitrogen Metabolism		0	35.0205	0	37.8646	0	37.8074	0	37.5785	0	37.2924	0	37.0062	0	36.7149	0	36.3491	0	35.9516	0	35.9516	0	35.5296	0	35.02	0	35.015	0	35.01	0	35.005
Ar0197	urease	h2o[c] + urea[c] -> co2[c] + 2 nh3[c]	SPLC1_S550370 and SPLC1_S550360 and SPLC1_S550350	Nitrogen Metabolism		0	0	0	0	0	0	0	0	0	0	0	0	0	0	0	0	0	0	0	0	0	0	0	0	0	0	0	0	0	0
Ar0198	sulfate adenylyltransferase	atp[c] + so4[c] -> ppi[c] + aps[c]	SPLC1_S203940	Sulfur Metabolism		0.00394407	3.506	0	0	9.9923e-05	0.0001	0.000499928	0.0005	0.000999856	0.001	0.00149994	0.0015	0.00199987	0.002	0.00249995	0.0025	0.00299988	0.003	0.00299988	0.003	0.00349996	0.0035	0.00399902	0.004	0.00449902	0.0045	0.00499902	0.005	0.00549902	0.0055
Ar0199	adenylylsulfate 3-phosphotransferase	atp[c] + aps[c] -> adp[c] + h[c] + paps[c]	SPLC1_S171100	Sulfur Metabolism		0.00394407	35.0245	0	37.8646	9.9923e-05	37.8075	0.000499928	37.579	0.000999856	37.2934	0.00149994	37.0077	0.00199987	36.7169	0.00249995	36.3516	0.00299988	35.9546	0.00299988	35.9546	0.00349996	35.5331	0.00399902	35.024	0.00449902	35.0195	0.00499902	35.015	0.00549902	35.0105
Ar0200	3'(2')5'-bisphosphate nucleotidase	h2o[c] + paps[c] -> pi[c] + aps[c]	SPLC1_S380120	Sulfur Metabolism		0	35.0205	0	37.8646	0	37.8074	0	37.5785	0	37.2924	0	37.0062	0	36.7149	0	36.3491	0	35.9516	0	35.9516	0	35.5296	0	35.02	0	35.015	0	35.01	0	35.005
Ar0201	phosphoadenosine phosphosulfate reductase (trdrd)	trdrd[c] + paps[c] -> 2 h[c] + trdox[c] + pap[c] + so3[c]	SPLC1_S590650	Sulfur Metabolism		0.00394407	3.506	0	0	9.9923e-05	0.0001	0.000499928	0.0005	0.000999856	0.001	0.00149994	0.0015	0.00199987	0.002	0.00249995	0.0025	0.00299988	0.003	0.00299988	0.003	0.00349996	0.0035	0.00399902	0.004	0.00449902	0.0045	0.00499902	0.005	0.00549902	0.0055
Ar0202	ferredoxin-sulfite reductase (so3)	8 h[c] + 6 redfer[c] + so3[c] -> 3 h2o[c] + 6 oxifer[c] + h2s[c]	SPLC1_S204370	Sulfur Metabolism		0.00367938	3.50573	0	0	9.32173e-05	9.32943e-05	0.000466378	0.00046645	0.000932756	0.000932901	0.00139928	0.00139934	0.00186566	0.00186579	0.00233218	0.00233223	0.00279856	0.00279868	0.00279856	0.00279868	0.00326508	0.00326512	0.00373434	0.00373532	0.00423434	0.00423532	0.00473434	0.00473532	0.00523434	0.00523532
Ar0203	cysteine synthase	h2s[c] + acser[c] -> h[c] + ac[c] + cysL[c]	SPLC1_S560160 or SPLC1_S533280 or SPLC1_S102050	Sulfur Metabolism		0.00125734	0.0012732	0	0	0	3.22801e-05	0	0.000161401	0	0.000322801	0	0.000484202	0	0.000645602	0	0.000807003	0	0.000968403	0	0.000968403	0	0.0011298	0.00125734	0.0012732	0.00125734	0.0012732	0.00125734	0.0012732	0.00125734	0.0012732
Ar0204	serine acetyltransferase	accoa[c] + serL[c] -> coa[c] + acser[c]	SPLC1_S533290 or SPLC1_S041260	Sulfur Metabolism		0.00125734	0.0012732	0	0	0	3.22801e-05	0	0.000161401	0	0.000322801	0	0.000484202	0	0.000645602	0	0.000807003	0	0.000968403	0	0.000968403	0	0.0011298	0.00125734	0.0012732	0.00125734	0.0012732	0.00125734	0.0012732	0.00125734	0.0012732
Ar0205	adenosine-3'(2'),5'-bisphosphate nucleotidase	h2o[c] + pap[c] <=> pi[c] + amp[c]	SPLC1_S380120	Sulfur metabolism		0.00394407	3.506	0	0	9.9923e-05	0.0001	0.000499928	0.0005	0.000999856	0.001	0.00149994	0.0015	0.00199987	0.002	0.00249995	0.0025	0.00299988	0.003	0.00299988	0.003	0.00349996	0.0035	0.00399902	0.004	0.00449902	0.0045	0.00499902	0.005	0.00549902	0.0055
Ar0206	glutaminase	h2o[c] + glnL[c] -> gluL[c] + nh3[c]	SPLC1_S051190 or SPLC1_S041510	Alanine, aspartate, and glutamate metabolism		0	35.0205	0	37.8646	0	37.8074	0	37.5785	0	37.2924	0	37.0062	0	36.7149	0	36.3491	0	35.9516	0	35.9516	0	35.5296	0	35.02	0	35.015	0	35.01	0	35.005
Ar0207	glutamate racemase	gluL[c] <=> gluD[c]	SPLC1_S102740	Alanine, aspartate, and glutamate metabolism		0.0184968	0.0184975	0	0	0.000468617	0.000468978	0.00234455	0.00234489	0.0046891	0.00468978	0.00703439	0.00703467	0.00937894	0.00937956	0.0117242	0.0117245	0.0140688	0.0140693	0.0140688	0.0140693	0.0164141	0.0164142	0.0184968	0.0184975	0.0184968	0.0184975	0.0184968	0.0184975	0.0184968	0.0184975
Ar0208	UDP-N-acetylmuramate-alanine ligase	atp[c] + uamr[c] + alaL[c] -> adp[c] + h[c] + pi[c] + uama[c]	SPLC1_S532120	Alanine, aspartate, and glutamate metabolism		0.0184968	0.0184975	0	0	0.000468617	0.000468978	0.00234455	0.00234489	0.0046891	0.00468978	0.00703439	0.00703467	0.00937894	0.00937956	0.0117242	0.0117245	0.0140688	0.0140693	0.0140688	0.0140693	0.0164141	0.0164142	0.0184968	0.0184975	0.0184968	0.0184975	0.0184968	0.0184975	0.0184968	0.0184975
Ar0209	UDP-N-acetylmuramoylalanine-D-glutamate ligase	atp[c] + gluD[c] + uama[c] -> adp[c] + h[c] + pi[c] + uamag[c]	SPLC1_S220030	Alanine, aspartate, and glutamate metabolism		0.0184968	0.0184975	0	0	0.000468617	0.000468978	0.00234455	0.00234489	0.0046891	0.00468978	0.00703439	0.00703467	0.00937894	0.00937956	0.0117242	0.0117245	0.0140688	0.0140693	0.0140688	0.0140693	0.0164141	0.0164142	0.0184968	0.0184975	0.0184968	0.0184975	0.0184968	0.0184975	0.0184968	0.0184975
Ar0210	delta-1-pyrroline-5-carboxylate dehydrogenase	h2o[c] + nadp[c] + glu5sa[c] -> 2 h[c] + nadph[c] + gluL[c]	SPLC1_S530100	Alanine, aspartate, and glutamate metabolism		0	35.0205	0	37.8646	0	37.8074	0	37.5785	0	37.2924	0	37.0062	0	36.7149	0	36.3491	0	35.9516	0	35.9516	0	35.5296	0	35.02	0	35.015	0	35.01	0	35.005
Ar0211	carbamoyl-phosphate synthase small chain	2 atp[c] + h2o[c] + hco3[c] + glnL[c] -> 2 adp[c] + h[c] + pi[c] + gluL[c] + cbp[c]	SPLC1_S206640 and SPLC1_S500230	Alanine, aspartate, and glutamate metabolism		0.00901573	0.00901609	0	0	0.000228414	0.00022859	0.00114278	0.00114295	0.00228557	0.0022859	0.00342871	0.00342885	0.00457149	0.0045718	0.00571463	0.00571474	0.00685742	0.00685769	0.00685742	0.00685769	0.00800056	0.00800064	0.00901573	0.00901609	0.00901573	0.00901609	0.00901573	0.00901609	0.00901573	0.00901609
Ar0212	amidophosphoribosyltransferase	h2o[c] + prpp[c] + glnL[c] -> ppi[c] + gluL[c] + pram[c]	SPLC1_S205470	Alanine, aspartate, and glutamate metabolism		0.00255702	0.00256097	0	0.0442857	6.47821e-05	0.0432305	0.000324113	0.0390063	0.000648226	0.0337269	0.000972441	0.0284459	0.00129655	0.0231665	0.00162077	0.0178855	0.00194488	0.0126061	0.00194488	0.0126061	0.0022691	0.00732501	0.00255702	0.00256097	0.00255702	0.00256097	0.00255702	0.00256097	0.00255702	0.00256097
Ar0213	aspartate aminotransferase	akg[c] + aspL[c] <=> oaa[c] + gluL[c]	SPLC1_S530150	Alanine, aspartate, and glutamate metabolism		-10.4315	-0.05902	-5.55967	0	-5.5345	-0.00149527	-5.43373	-0.00748105	-5.3078	-0.0149621	-5.18183	-0.0224455	-5.05589	-0.0299265	-4.92992	-0.0374099	-4.80399	-0.044891	-4.80399	-0.044891	-4.67801	-0.0523744	-4.56637	-0.05902	-4.56837	-0.05902	-4.57037	-0.05902	-4.57237	-0.05902
Ar0214	L-aspartate oxidase	h2o[c] + o2[c] + aspL[c] -> oaa[c] + h2o2[c] + nh3[c]	SPLC1_S202450	Alanine, aspartate, and glutamate metabolism		0	10.3644	0	5.40467	0	5.38173	0	5.28988	0	5.17509	0	5.06027	0	4.94548	0	4.83065	0	4.71586	0	4.71586	0	4.60104	0	4.49929	0	4.50129	0	4.50329	0	4.50529
Ar0215	L-aspartate oxidase	o2[c] + aspL[c] -> h[c] + h2o2[c] + iasp[c]	SPLC1_S202450	Alanine, aspartate, and glutamate metabolism		1.18556e-06	1.18561e-06	0	0	3.00362e-08	3.00593e-08	1.50275e-07	1.50297e-07	3.0055e-07	3.00593e-07	4.50872e-07	4.5089e-07	6.01147e-07	6.01187e-07	7.51469e-07	7.51484e-07	9.01744e-07	9.0178e-07	9.01744e-07	9.0178e-07	1.05207e-06	1.05208e-06	1.18556e-06	1.18561e-06	1.18556e-06	1.18561e-06	1.18556e-06	1.18561e-06	1.18556e-06	1.18561e-06
Ar0216	aspartate racemase	h[c] + aspL[c] -> aspD[c]	SPLC1_S550480	Alanine, aspartate, and glutamate metabolism		0	0	0	0	0	0	0	0	0	0	0	0	0	0	0	0	0	0	0	0	0	0	0	0	0	0	0	0	0	0
Ar0217	argininosuccinate synthase	atp[c] + aspL[c] + citrL[c] -> h[c] + amp[c] + ppi[c] + argsuc[c]	SPLC1_S540390	Alanine, aspartate, and glutamate metabolism		0.00645859	0.00645885	0	0	0.000163629	0.000163755	0.000818655	0.000818774	0.00163731	0.00163755	0.00245622	0.00245632	0.00327488	0.00327509	0.00409379	0.00409387	0.00491244	0.00491264	0.00491244	0.00491264	0.00573136	0.00573142	0.00645859	0.00645885	0.00645859	0.00645885	0.00645859	0.00645885	0.00645859	0.00645885
Ar0218	L-argininosuccinate lyase	argsuc[c] -> fum[c] + argL[c]	SPLC1_S531320	Alanine, aspartate, and glutamate metabolism		0.00645859	0.00645885	0	0	0.000163629	0.000163755	0.000818655	0.000818774	0.00163731	0.00163755	0.00245622	0.00245632	0.00327488	0.00327509	0.00409379	0.00409387	0.00491244	0.00491264	0.00491244	0.00491264	0.00573136	0.00573142	0.00645859	0.00645885	0.00645859	0.00645885	0.00645859	0.00645885	0.00645859	0.00645885
Ar0219	adenylosuccinate synthetase	gtp[c] + aspL[c] + imp[c] -> 2 h[c] + pi[c] + gdp[c] + dcamp[c]	SPLC1_S103260	Alanine, aspartate, and glutamate metabolism		0.0037235	0.00372745	0	0.0442857	9.43351e-05	0.04326	0.000471971	0.0391542	0.000943941	0.0340226	0.00141606	0.0288895	0.00188803	0.023758	0.00236015	0.0186248	0.00283212	0.0134933	0.00283212	0.0134933	0.00330424	0.00836015	0.0037235	0.00372745	0.0037235	0.00372745	0.0037235	0.00372745	0.0037235	0.00372745
Ar0220	adenylosuccinate lyase (dcamp)	dcamp[c] -> fum[c] + amp[c]	SPLC1_S034030	Alanine, aspartate, and glutamate metabolism		0.0037235	0.00372745	0	0.0442857	9.43351e-05	0.04326	0.000471971	0.0391542	0.000943941	0.0340226	0.00141606	0.0288895	0.00188803	0.023758	0.00236015	0.0186248	0.00283212	0.0134933	0.00283212	0.0134933	0.00330424	0.00836015	0.0037235	0.00372745	0.0037235	0.00372745	0.0037235	0.00372745	0.0037235	0.00372745
Ar0221	asparaginase	h2o[c] + asnL[c] -> nh3[c] + aspL[c]	SPLC1_S205080 or SPLC1_S011950	Alanine, aspartate, and glutamate metabolism		0	17.5103	0	18.9323	0	18.9037	0	18.7892	0	18.6462	0	18.5031	0	18.3574	0	18.1746	0	17.9758	0	17.9758	0	17.7648	0	17.51	0	17.5075	0	17.505	0	17.5025
Ar0222	asparagine synthetase	atp[c] + h2o[c] + glnL[c] + aspL[c] -> h[c] + amp[c] + ppi[c] + gluL[c] + asnL[c]	SPLC1_S130940 or SPLC1_S090270 or SPLC1_S130940	Alanine, aspartate, and glutamate metabolism		0.0060867	17.5163	0	18.9323	0.000154207	18.9039	0.000771516	18.79	0.00154303	18.6477	0.00231479	18.5054	0.00308631	18.3605	0.00385806	18.1784	0.00462958	17.9804	0.00462958	17.9804	0.00540134	17.7702	0.0060867	17.5161	0.0060867	17.5136	0.0060867	17.5111	0.0060867	17.5086
Ar0223	Aspartoacylase	h2o[c] + aceaspL[c] -> ac[c] + asnL[c]	SPLC1_S500840	Alanine, aspartate, and glutamate metabolism		0	0	0	0	0	0	0	0	0	0	0	0	0	0	0	0	0	0	0	0	0	0	0	0	0	0	0	0	0	0
Ar0224	aspartate carbamoyltransferase catalytic chain	cbp[c] + aspL[c] -> h[c] + pi[c] + cbasp[c]	SPLC1_S550850	Alanine, aspartate, and glutamate metabolism		0.00255714	0.00255724	0	0	6.47851e-05	6.48351e-05	0.000324128	0.000324175	0.000648257	0.000648351	0.000972487	0.000972526	0.00129662	0.0012967	0.00162085	0.00162088	0.00194497	0.00194505	0.00194497	0.00194505	0.0022692	0.00226923	0.00255714	0.00255724	0.00255714	0.00255724	0.00255714	0.00255724	0.00255714	0.00255724
Ar0225	phosphoglycerate dehydrogenase	nad[c] + 3pg[c] -> h[c] + nadh[c] + 3php[c]	SPLC1_S240360	Alanine, aspartate, and glutamate metabolism		0	3.48011	0	4.0064	0	3.99411	0	3.94492	0	3.88344	0	3.82194	0	3.75999	0	3.69151	0	3.62237	0	3.62237	0	3.5484	0	3.48006	0	3.47961	0	3.47915	0	3.4787
Ar0226	alanine racemase	alaL[c] <=> alaD[c]	SPLC1_S081950	Alanine, aspartate, and glutamate metabolism		0.0184968	0.0185165	0	0.31	0.000468617	0.302615	0.00234455	0.273053	0.0046891	0.236106	0.00703439	0.199148	0.00937894	0.162201	0.0117242	0.125243	0.0140688	0.088296	0.0140688	0.088296	0.0164141	0.0513376	0.0184968	0.0185165	0.0184968	0.0185165	0.0184968	0.0185165	0.0184968	0.0185165
Ar0227	D-alanine-D-alanine ligase	atp[c] + 2 alaD[c] <=> adp[c] + h[c] + pi[c] + alaala[c]	SPLC1_S202810	Alanine, aspartate, and glutamate metabolism		0	35.0205	0	37.8646	0	37.8074	0	37.5785	0	37.2924	0	37.0062	0	36.7149	0	36.3491	0	35.9516	0	35.9516	0	35.5296	0	35.02	0	35.015	0	35.01	0	35.005
Ar0228	D-ala-D-ala dipeptidase	h2o[c] + alaala[c] <=> 2 alaD[c]	SPLC1_S034040	Alanine, aspartate, and glutamate metabolism		-0.0184975	35.002	0	37.8646	-0.000468978	37.8069	-0.00234489	37.5762	-0.00468978	37.2877	-0.00703467	36.9992	-0.00937956	36.7055	-0.0117245	36.3374	-0.0140693	35.9375	-0.0140693	35.9375	-0.0164142	35.5132	-0.0184975	35.0015	-0.0184975	34.9965	-0.0184975	34.9915	-0.0184975	34.9865
Ar0229	alanine dehydrogenase	h2o[c] + nad[c] + alaL[c] <=> nadh[c] + pyr[c] + nh3[c]	SPLC1_S530420	Alanine, aspartate, and glutamate metabolism		-0.053028	-0.0457231	-0.31	0	-0.30349	-0.0011584	-0.277428	-0.00579561	-0.244855	-0.0115912	-0.212273	-0.0173886	-0.1797	-0.0231842	-0.147118	-0.0289817	-0.114546	-0.0347773	-0.114546	-0.0347773	-0.0819631	-0.0405747	-0.053028	-0.0457231	-0.053028	-0.0457231	-0.053028	-0.0457231	-0.053028	-0.0457231
Ar0230	aspartate 1-decarboxylase	h[c] + aspL[c] -> alaB[c]	SPLC1_S543360	Alanine, aspartate, and glutamate metabolism		4.43907e-08	4.43925e-08	0	0	1.12464e-09	1.12551e-09	5.62672e-09	5.62753e-09	1.12534e-08	1.12551e-08	1.68819e-08	1.68826e-08	2.25086e-08	2.25101e-08	2.81371e-08	2.81377e-08	3.37638e-08	3.37652e-08	3.37638e-08	3.37652e-08	3.93923e-08	3.93927e-08	4.43907e-08	4.43925e-08	4.43907e-08	4.43925e-08	4.43907e-08	4.43925e-08	4.43907e-08	4.43925e-08
Ar0231	cysteine desulfrase	cysL[c] -> alaL[c] + sulcysenz[c]	SPLC1_S030940 or SPLC1_S101340 or SPLC1_S204600 or SPLC1_S205650 or SPLC1_S208850 or SPLC1_S208880 or SPLC1_S533310	Alanine, aspartate, and glutamate metabolism		8.26021e-08	8.26053e-08	0	0	2.09273e-09	2.09434e-09	1.04702e-08	1.04717e-08	2.09403e-08	2.09434e-08	3.14138e-08	3.14151e-08	4.1884e-08	4.18868e-08	5.23574e-08	5.23584e-08	6.28276e-08	6.28301e-08	6.28276e-08	6.28301e-08	7.3301e-08	7.33018e-08	8.26021e-08	8.26053e-08	8.26021e-08	8.26053e-08	8.26021e-08	8.26053e-08	8.26021e-08	8.26053e-08
Ar0232	phosphoserine aminotransferase (3php)	gluL[c] + 3php[c] -> akg[c] + pserL[c]	SPLC1_S051440	Glycine, serine, and threonine metabolism		0	3.48011	0	4.0064	0	3.99411	0	3.94492	0	3.88344	0	3.82194	0	3.75999	0	3.69151	0	3.62237	0	3.62237	0	3.5484	0	3.48006	0	3.47961	0	3.47915	0	3.4787
Ar0233	phosphoserine phosphatase	h2o[c] + pserL[c] -> pi[c] + serL[c]	SPLC1_S531410	Glycine, serine, and threonine metabolism		0	3.48011	0	4.0064	0	3.99411	0	3.94492	0	3.88344	0	3.82194	0	3.75999	0	3.69151	0	3.62237	0	3.62237	0	3.5484	0	3.48006	0	3.47961	0	3.47915	0	3.4787
Ar0234	L-threonine deaminase (ser-L)	serL[c] <=> pyr[c] + nh3[c]	SPLC1_S340090 or SPLC1_S081830	Glycine, serine, and threonine metabolism		-4.43277	3.20717	-4.89838	3.73066	-4.88896	3.71814	-4.85124	3.66804	-4.80411	3.60542	-4.75696	3.54278	-4.7096	3.47988	-4.65754	3.41302	-4.58514	3.34496	-4.58514	3.34496	-4.50644	3.27292	-4.4327	3.20713	-4.43207	3.20671	-4.43145	3.20629	-4.43082	3.20588
Ar0235	tryptophan synthase beta chain	serL[c] + 3ig3p[c] -> h2o[c] + g3p[c] + trpL[c]	(SPLC1_S560040 and SPLC1_S081830) or (SPLC1_S560040 and SPLC1_S510460)	Glycine, serine, and threonine metabolism		0.00179185	0.00179192	0	0	4.53966e-05	4.54316e-05	0.000227125	0.000227158	0.00045425	0.000454316	0.000681447	0.000681474	0.000908572	0.000908632	0.00113577	0.00113579	0.00136289	0.00136295	0.00136289	0.00136295	0.00159009	0.00159011	0.00179185	0.00179192	0.00179185	0.00179192	0.00179185	0.00179192	0.00179185	0.00179192
Ar0236	serine hydroxymethyltransferase	h2o[c] + gly[c] + mlthf[c] <=> serL[c] + thf[c]	SPLC1_S360760	Glycine, serine, and threonine metabolism		-4.42212	-0.0104356	-4.89838	0	-4.88869	-0.000264385	-4.8499	-0.00132275	-4.80141	-0.00264551	-4.75291	-0.00396868	-4.7042	-0.00529143	-4.65079	-0.0066146	-4.57704	-0.00793735	-4.57704	-0.00793735	-4.49699	-0.00926052	-4.42205	-0.0104356	-4.42142	-0.0104356	-4.4208	-0.0104356	-4.42017	-0.0104356
Ar0237	glycine cleavage system protein H	nad[c] + gly[c] + thf[c] -> nadh[c] + co2[c] + nh3[c] + mlthf[c]	SPLC1_S101860 and SPLC1_S200660 and SPLC1_S060930	Glycine, serine, and threonine metabolism		0	4.41168	0	4.89838	0	4.88843	0	4.84857	0	4.79876	0	4.74894	0	4.69891	0	4.64418	0	4.5691	0	4.5691	0	4.48773	0	4.41161	0	4.41099	0	4.41036	0	4.40974
Ar0238	aspartate kinase	atp[c] + aspL[c] -> adp[c] + 4pasp[c]	SPLC1_S011430	Glycine, serine, and threonine metabolism		0.0325227	0.0405838	0	0.155	0.000823963	0.152117	0.00412239	0.140577	0.00824479	0.126154	0.0123685	0.111727	0.0164909	0.0973042	0.0206146	0.0828768	0.0247369	0.068454	0.0247369	0.068454	0.0288606	0.0540267	0.0325227	0.0405838	0.0325227	0.0405838	0.0325227	0.0405838	0.0325227	0.0405838
Ar0239	aspartate beta-semialdehyde dehydrogenese	h[c] + nadph[c] + 4pasp[c] -> pi[c] + nadp[c] + aspsa[c]	SPLC1_S230230	Glycine, serine, and threonine metabolism		0.0325227	0.0405838	0	0.155	0.000823963	0.152117	0.00412239	0.140577	0.00824479	0.126154	0.0123685	0.111727	0.0164909	0.0973042	0.0206146	0.0828768	0.0247369	0.068454	0.0247369	0.068454	0.0288606	0.0540267	0.0325227	0.0405838	0.0325227	0.0405838	0.0325227	0.0405838	0.0325227	0.0405838
Ar0240	homoserine dehydrogenase	h[c] + nadph[c] + aspsa[c] <=> nadp[c] + homL[c]	SPLC1_S031170	Glycine, serine, and threonine metabolism		0.008866	0.0169271	0	0	0.00022462	0.000461057	0.0011238	0.00230529	0.00224761	0.00461057	0.00337176	0.00691586	0.00449557	0.00922115	0.00561972	0.0115264	0.00674353	0.0138317	0.00674353	0.0138317	0.00786768	0.016137	0.008866	0.0169271	0.008866	0.0169271	0.008866	0.0169271	0.008866	0.0169271
Ar0241	homoserine kinase	atp[c] + homL[c] -> adp[c] + h[c] + phom[c]	SPLC1_S100630	Glycine, serine, and threonine metabolism		0.00645976	0.0145056	0	0	0.000163658	0.000367768	0.000818803	0.00183884	0.00163761	0.00367768	0.00245667	0.00551653	0.00327547	0.00735537	0.00409453	0.00919421	0.00491333	0.0110331	0.00491333	0.0110331	0.00573239	0.0128719	0.00645976	0.0145056	0.00645976	0.0145056	0.00645976	0.0145056	0.00645976	0.0145056
Ar0242	threonine synthase	h2o[c] + phom[c] -> pi[c] + thrL[c]	SPLC1_S031460 or SPLC1_S203740	Glycine, serine, and threonine metabolism		0.00645976	0.0145056	0	0	0.000163658	0.000367768	0.000818803	0.00183884	0.00163761	0.00367768	0.00245667	0.00551653	0.00327547	0.00735537	0.00409453	0.00919421	0.00491333	0.0110331	0.00491333	0.0110331	0.00573239	0.0128719	0.00645976	0.0145056	0.00645976	0.0145056	0.00645976	0.0145056	0.00645976	0.0145056
Ar0243	L-threonine deaminase (thr-L)	thrL[c] -> 2obut[c] + nh4[c]	SPLC1_S340090 or SPLC1_S081830	Glycine, serine, and threonine metabolism		0	0.00804558	0	0	0	0.000203984	0	0.00101992	0	0.00203984	0	0.00305976	0	0.00407968	0	0.0050996	0	0.00611952	0	0.00611952	0	0.00713944	0	0.00804558	0	0.00804558	0	0.00804558	0	0.00804558
Ar0244	serine-glyoxylate transaminase	glx[c] + serL[c] <=> gly[c] + hpyr[c]	SPLC1_S051440	Glycine, serine, and threonine metabolism		0	0	0	0	0	0	0	0	0	0	0	0	0	0	0	0	0	0	0	0	0	0	0	0	0	0	0	0	0	0
Ar0245	aspartate aminotransferase	h[c] + cysL[e] + akg[e] <=> gluL[c] + mercaptpyr[c]	SPLC1_S530150	Cysteine and methionine metabolism		0	0	0	0	0	0	0	0	0	0	0	0	0	0	0	0	0	0	0	0	0	0	0	0	0	0	0	0	0	0
Ar0246	homoserine O-acetyltransferase	accoa[c] + homL[c] -> coa[c] + oalh[c]		Cysteine and methionine metabolism		0.00240623	0.00242204	0	0	6.0962e-05	9.32891e-05	0.000305001	0.000466446	0.000610002	0.000932891	0.000915098	0.00139934	0.0012201	0.00186578	0.0015252	0.00233223	0.0018302	0.00279867	0.0018302	0.00279867	0.00213529	0.00326512	0.00240623	0.00242204	0.00240623	0.00242204	0.00240623	0.00242204	0.00240623	0.00242204
Ar0247	O-acetylhomoserine	h2s[c] + oalh[c] -> h[c] + ac[c] + hcysL[c]		Cysteine and methionine metabolism		0.00240623	0.00242204	0	0	6.0962e-05	9.32891e-05	0.000305001	0.000466446	0.000610002	0.000932891	0.000915098	0.00139934	0.0012201	0.00186578	0.0015252	0.00233223	0.0018302	0.00279867	0.0018302	0.00279867	0.00213529	0.00326512	0.00240623	0.00242204	0.00240623	0.00242204	0.00240623	0.00242204	0.00240623	0.00242204
Ar0248	cyctathionine gamma-lyase	serL[c] + hcysL[c] -> cysL[c]	SPLC1_S410060	Cysteine and methionine metabolism		0	1.58079e-05	0	0	0	3.22801e-05	0	0.000161401	0	0.000322801	0	0.000484202	0	0.000645602	0	0.000807003	0	0.000968403	0	0.000968403	0	0.0011298	0	1.58079e-05	0	1.58079e-05	0	1.58079e-05	0	1.58079e-05
Ar0249	thiosulfate3-mercaptopyruvate sulfurtransferase	so3[c] + mercaptpyr[c] <=> h[c] + pyr[c] + thios[c]	SPLC1_S230980 or SPLC1_S032740	Cysteine and methionine metabolism		0	0	0	0	0	0	0	0	0	0	0	0	0	0	0	0	0	0	0	0	0	0	0	0	0	0	0	0	0	0
Ar0250	S-adenosylmethionine synthetase	atp[c] + h2o[c] + metL[c] -> pi[c] + ppi[c] + amet[c]	SPLC1_S130030	Cysteine and methionine metabolism		7.39526e-05	0.000137184	0	1.59489	1.87359e-06	1.55449	9.37382e-06	1.39275	1.87476e-05	1.19061	2.81244e-05	0.988401	3.74982e-05	0.786259	4.6875e-05	0.584053	5.62488e-05	0.381912	5.62488e-05	0.381912	6.56256e-05	0.179706	7.39526e-05	0.000137184	7.39526e-05	0.000137184	7.39526e-05	0.000137184	7.39526e-05	0.000137184
Ar0251	DNA-cytosine methyltransferase	amet[c] + DNAcytosine[c] -> ahcys[c] + dna5m[c]	SPLC1_S010970 or SPLC1_S200600 or SPLC1_S208990 or SPLC1_S411890 or SPLC1_S500400 or SPLC1_S630140 or SPLC1_S541210 or SPLC1_S206650	Cysteine and methionine metabolism		0	0	0	0	0	0	0	0	0	0	0	0	0	0	0	0	0	0	0	0	0	0	0	0	0	0	0	0	0	0
Ar0252	S-adenosylhomocysteine hydrolase	h2o[c] + ahcys[c] -> hcysL[c] + adn[c]	SPLC1_S201180	Cysteine and methionine metabolism		7.37861e-05	0.000137018	0	1.59489	1.86937e-06	1.55449	9.35272e-06	1.39275	1.87054e-05	1.19061	2.80611e-05	0.9884	3.74138e-05	0.786259	4.67694e-05	0.584053	5.61221e-05	0.381911	5.61221e-05	0.381911	6.54778e-05	0.179706	7.37861e-05	0.000137018	7.37861e-05	0.000137018	7.37861e-05	0.000137018	7.37861e-05	0.000137018
Ar0253	5-methyltetrahydrofolate-homocysteine methyltransferase	hcysL[c] + 5mthf[c] -> h[c] + thf[c] + metL[c]	SPLC1_S231030 or SPLC1_S204840	Cysteine and methionine metabolism		0.00248002	0.00254325	0	1.59489	6.28314e-05	1.55455	0.000314354	1.39305	0.000628707	1.19122	0.000943159	0.989316	0.00125751	0.787479	0.00157196	0.585579	0.00188632	0.383742	0.00188632	0.383742	0.00220077	0.181842	0.00248002	0.00254325	0.00248002	0.00254325	0.00248002	0.00254325	0.00248002	0.00254325
Ar0254	adenosylmethionine decarboxylase	h[c] + amet[c] -> co2[c] + ametam[c]	SPLC1_S501150 or SPLC1_S220190	Cysteine and methionine metabolism		0	0	0	0	0	0	0	0	0	0	0	0	0	0	0	0	0	0	0	0	0	0	0	0	0	0	0	0	0	0
Ar0255	5'-methylthioadenosine phosphorylase	2 h[c] + pi[c] + 5mta[c] -> ade[c] + m5thior1p[c]	SPLC1_S570370	Cysteine and methionine metabolism		0	0	0	0	0	0	0	0	0	0	0	0	0	0	0	0	0	0	0	0	0	0	0	0	0	0	0	0	0	0
Ar0256	methylthioribose-1-phosphate isomerase	m5thior1p[c] -> m5ribu1p[c]	SPLC1_S200650	Cysteine and methionine metabolism		0	0	0	0	0	0	0	0	0	0	0	0	0	0	0	0	0	0	0	0	0	0	0	0	0	0	0	0	0	0
Ar0257	methylthioribulose 1-phosphate dehydratase	m5ribu1p[c] -> h2o[c] + 235mthio1p[c]	SPLC1_S081160	Cysteine and methionine metabolism		0	0	0	0	0	0	0	0	0	0	0	0	0	0	0	0	0	0	0	0	0	0	0	0	0	0	0	0	0	0
Ar0258	2,3-diketo-5-methylthiopentyl-1-phosphate enolase	235mthio1p[c] -> 2h53ox1enylp[c]	SPLC1_S081150	Cysteine and methionine metabolism		0	0	0	0	0	0	0	0	0	0	0	0	0	0	0	0	0	0	0	0	0	0	0	0	0	0	0	0	0	0
Ar0259	2-hydroxy-3-keto-5-methylthiopentenyl-1-phosphate phosphatase	h2o[c] + 2h53ox1enylp[c] -> 2 h[c] + pi[c] + 12di51en3one[c]	SPLC1_S533530	Cysteine and methionine metabolism		0	0	0	0	0	0	0	0	0	0	0	0	0	0	0	0	0	0	0	0	0	0	0	0	0	0	0	0	0	0
Ar0260	1,2-dihydroxy-3-keto-5-methylthiopentene dioxygenase	o2[c] + 12di51en3one[c] -> h[c] + for[c] + 4met2oxobu[c]	SPLC1_S208560	Cysteine and methionine metabolism		0	0	0	0	0	0	0	0	0	0	0	0	0	0	0	0	0	0	0	0	0	0	0	0	0	0	0	0	0	0
Ar0261	1,2-dihydroxy-3-keto-5-methylthiopentene dioxygenase	o2[c] + 12di51en3one[c] -> h[c] + for[c] + co[c] + 3metp[c]	SPLC1_S208560	Cysteine and methionine metabolism		0	0	0	0	0	0	0	0	0	0	0	0	0	0	0	0	0	0	0	0	0	0	0	0	0	0	0	0	0	0
Ar0262	alanyl aminopeptidase (cys-gly)	h2o[c] + cgly[c] -> cysL[c] + gly[c]	SPLC1_S031470 or SPLC1_S530160	Cysteine and methionine metabolism		0	17.5103	0	18.9323	0	18.9037	0	18.7892	0	18.6462	0	18.5031	0	18.3574	0	18.1746	0	17.9758	0	17.9758	0	17.7648	0	17.51	0	17.5075	0	17.505	0	17.5025
Ar0263	3-hydroxyisobutyrate dehydrogenase	nadp[c] + glycR[c] <=> nadph[c] + mtnsh[c]	SPLC1_S130890 or SPLC1_S204390	Valine, Leucine, and Isoleucine Metabolism		0	0	0	0	0	0	0	0	0	0	0	0	0	0	0	0	0	0	0	0	0	0	0	0	0	0	0	0	0	0
Ar0264	glycerate kinase	atp[c] + glycR[c] -> adp[c] + h[c] + 3pg[c]	SPLC1_S530030	Valine, Leucine, and Isoleucine Metabolism		0	0	0	0	0	0	0	0	0	0	0	0	0	0	0	0	0	0	0	0	0	0	0	0	0	0	0	0	0	0
Ar0265	acetolactate synthase small subunit	h[c] + pyr[c] + 2obut[c] -> co2[c] + 2ahbut[c]	SPLC1_S531590 and SPLC1_S060570 and SPLC1_S240980 and SPLC1_S360490	Valine, Leucine, and Isoleucine Metabolism		0.00804526	0.00804558	0	0	0.000203827	0.000203984	0.00101977	0.00101992	0.00203955	0.00203984	0.00305964	0.00305976	0.00407941	0.00407968	0.0050995	0.0050996	0.00611927	0.00611952	0.00611927	0.00611952	0.00713937	0.00713944	0.00804526	0.00804558	0.00804526	0.00804558	0.00804526	0.00804558	0.00804526	0.00804558
Ar0266	ketol-acid reductoisomerase (2ahbut)	h[c] + nadph[c] + 2ahbut[c] <=> nadp[c] + 23dhmp[c]	SPLC1_S207170	Valine, Leucine, and Isoleucine Metabolism		0.00804526	0.00804558	0	0	0.000203827	0.000203984	0.00101977	0.00101992	0.00203955	0.00203984	0.00305964	0.00305976	0.00407941	0.00407968	0.0050995	0.0050996	0.00611927	0.00611952	0.00611927	0.00611952	0.00713937	0.00713944	0.00804526	0.00804558	0.00804526	0.00804558	0.00804526	0.00804558	0.00804526	0.00804558
Ar0267	dihydroxyacid dehydratase (23dhmp)	23dhmp[c] -> h2o[c] + 3mop[c]	SPLC1_S082840	Valine, Leucine, and Isoleucine Metabolism		0.00804526	0.00804558	0	0	0.000203827	0.000203984	0.00101977	0.00101992	0.00203955	0.00203984	0.00305964	0.00305976	0.00407941	0.00407968	0.0050995	0.0050996	0.00611927	0.00611952	0.00611927	0.00611952	0.00713937	0.00713944	0.00804526	0.00804558	0.00804526	0.00804558	0.00804526	0.00804558	0.00804526	0.00804558
Ar0268	branched-chain amino acid aminotransferase (3mop)	gluL[c] + 3mop[c] -> akg[c] + ileL[c]	SPLC1_S041590	Valine, Leucine, and Isoleucine Metabolism		0.00804526	0.00804558	0	0	0.000203827	0.000203984	0.00101977	0.00101992	0.00203955	0.00203984	0.00305964	0.00305976	0.00407941	0.00407968	0.0050995	0.0050996	0.00611927	0.00611952	0.00611927	0.00611952	0.00713937	0.00713944	0.00804526	0.00804558	0.00804526	0.00804558	0.00804526	0.00804558	0.00804526	0.00804558
Ar0269	acetolactate synthase	pyr[c] + 2hThPP[c] -> 3 h[c] + thmpp[c] + alacS[c]	SPLC1_S531590 and SPLC1_S060570 and SPLC1_S240980 and SPLC1_S360490	Valine, Leucine, and Isoleucine Metabolism		0.0197407	0.0197415	0	0	0.000500131	0.000500516	0.00250222	0.00250258	0.00500444	0.00500516	0.00750744	0.00750774	0.0100097	0.0100103	0.0125127	0.0125129	0.0150149	0.0150155	0.0150149	0.0150155	0.0175179	0.0175181	0.0197407	0.0197415	0.0197407	0.0197415	0.0197407	0.0197415	0.0197407	0.0197415
Ar0270	ketol-acid reductoisomerase (alac-S)	h[c] + nadph[c] + alacS[c] -> nadp[c] + 23dival[c]	SPLC1_S207170	Valine, Leucine, and Isoleucine Metabolism		0.0197407	0.0197415	0	0	0.000500131	0.000500516	0.00250222	0.00250258	0.00500444	0.00500516	0.00750744	0.00750774	0.0100097	0.0100103	0.0125127	0.0125129	0.0150149	0.0150155	0.0150149	0.0150155	0.0175179	0.0175181	0.0197407	0.0197415	0.0197407	0.0197415	0.0197407	0.0197415	0.0197407	0.0197415
Ar0271	dihydroxyacid dehydratase (23dival)	23dival[c] -> h2o[c] + 3mob[c]	SPLC1_S082840	Valine, Leucine, and Isoleucine Metabolism		0.0197407	0.0197415	0	0	0.000500131	0.000500516	0.00250222	0.00250258	0.00500444	0.00500516	0.00750744	0.00750774	0.0100097	0.0100103	0.0125127	0.0125129	0.0150149	0.0150155	0.0150149	0.0150155	0.0175179	0.0175181	0.0197407	0.0197415	0.0197407	0.0197415	0.0197407	0.0197415	0.0197407	0.0197415
Ar0272	branched-chain amino acid aminotransferase (3mob)	gluL[c] + 3mob[c] -> akg[c] + valL[c]	SPLC1_S041590	Valine, Leucine, and Isoleucine Metabolism		0	0.00728544	0	0	0	0.000184712	0	0.000923559	0	0.00184712	0	0.00277068	0	0.00369424	0	0.0046178	0	0.00554135	0	0.00554135	0	0.00646491	0	0.00728544	0	0.00728544	0	0.00728544	0	0.00728544
Ar0273	valine-pyruvate aminotransferase	alaL[c] + 3mob[c] <=> pyr[c] + valL[c]	SPLC1_S208050	Valine, Leucine, and Isoleucine Metabolism		0	0.00728544	0	0	0	0.000184712	0	0.000923559	0	0.00184712	0	0.00277068	0	0.00369424	0	0.0046178	0	0.00554135	0	0.00554135	0	0.00646491	0	0.00728544	0	0.00728544	0	0.00728544	0	0.00728544
Ar0274	2-isopropylmalate synthase	h2o[c] + accoa[c] + 3mob[c] -> h[c] + coa[c] + 3c3hmp[c]	SPLC1_S170370 or SPLC1_S060560	Valine, Leucine, and Isoleucine Metabolism		0.0124555	0.012456	0	0	0.000315561	0.000315804	0.00157879	0.00157902	0.00315759	0.00315804	0.00473687	0.00473706	0.00631567	0.00631609	0.00789495	0.00789511	0.00947375	0.00947413	0.00947375	0.00947413	0.011053	0.0110531	0.0124555	0.012456	0.0124555	0.012456	0.0124555	0.012456	0.0124555	0.012456
Ar0275	3-isopropylmalate dehydratase large subunit (3c3hmp)	3c3hmp[c] <=> h2o[c] + 2ippm[c]	SPLC1_S130910 and SPLC1_S130920	Valine, Leucine, and Isoleucine Metabolism		0.0124555	0.012456	0	0	0.000315561	0.000315804	0.00157879	0.00157902	0.00315759	0.00315804	0.00473687	0.00473706	0.00631567	0.00631609	0.00789495	0.00789511	0.00947375	0.00947413	0.00947375	0.00947413	0.011053	0.0110531	0.0124555	0.012456	0.0124555	0.012456	0.0124555	0.012456	0.0124555	0.012456
Ar0276	3-isopropylmalate dehydratase large subunit (2ippm)	h2o[c] + 2ippm[c] -> 3c2hmp[c]	SPLC1_S130910 and SPLC1_S130920	Valine, Leucine, and Isoleucine Metabolism		0.0124555	0.012456	0	0	0.000315561	0.000315804	0.00157879	0.00157902	0.00315759	0.00315804	0.00473687	0.00473706	0.00631567	0.00631609	0.00789495	0.00789511	0.00947375	0.00947413	0.00947375	0.00947413	0.011053	0.0110531	0.0124555	0.012456	0.0124555	0.012456	0.0124555	0.012456	0.0124555	0.012456
Ar0277	3-isopropylmalate dehydrogenase (3c2hmp)	nad[c] + 3c2hmp[c] -> h[c] + nadh[c] + 3c4mop[c]	SPLC1_S370450	Valine, Leucine, and Isoleucine Metabolism		0.0124555	0.012456	0	0	0.000315561	0.000315804	0.00157879	0.00157902	0.00315759	0.00315804	0.00473687	0.00473706	0.00631567	0.00631609	0.00789495	0.00789511	0.00947375	0.00947413	0.00947375	0.00947413	0.011053	0.0110531	0.0124555	0.012456	0.0124555	0.012456	0.0124555	0.012456	0.0124555	0.012456
Ar0278	3-isopropylmalate dehydrogenase (3c4mop)	h[c] + 3c4mop[c] -> co2[c] + 4mop[c]		Valine, Leucine, and Isoleucine Metabolism		0.0124555	0.012456	0	0	0.000315561	0.000315804	0.00157879	0.00157902	0.00315759	0.00315804	0.00473687	0.00473706	0.00631567	0.00631609	0.00789495	0.00789511	0.00947375	0.00947413	0.00947375	0.00947413	0.011053	0.0110531	0.0124555	0.012456	0.0124555	0.012456	0.0124555	0.012456	0.0124555	0.012456
Ar0279	branched-chain amino acid aminotransferase (4mop)	gluL[c] + 4mop[c] -> akg[c] + leuL[c]	SPLC1_S041590	Valine, Leucine, and Isoleucine Metabolism		0.0124555	0.012456	0	0	0.000315561	0.000315804	0.00157879	0.00157902	0.00315759	0.00315804	0.00473687	0.00473706	0.00631567	0.00631609	0.00789495	0.00789511	0.00947375	0.00947413	0.00947375	0.00947413	0.011053	0.0110531	0.0124555	0.012456	0.0124555	0.012456	0.0124555	0.012456	0.0124555	0.012456
Ar0280	2-isopropylmalate synthase	h2o[c] + pyr[c] + accoa[c] -> coa[c] + 2mmal[c]	SPLC1_S170370 or SPLC1_S060560	Valine, Leucine, and Isoleucine Metabolism		0	0.00804558	0	0	0	0.000203984	0	0.00101992	0	0.00203984	0	0.00305976	0	0.00407968	0	0.0050996	0	0.00611952	0	0.00611952	0	0.00713944	0	0.00804558	0	0.00804558	0	0.00804558	0	0.00804558
Ar0281	3-isopropylmalate dehydratase	2mmal[c] -> h2o[c] + 2mmalat[c]	SPLC1_S130910 and SPLC1_S130920	Valine, Leucine, and Isoleucine Metabolism		0	0.00804558	0	0	0	0.000203984	0	0.00101992	0	0.00203984	0	0.00305976	0	0.00407968	0	0.0050996	0	0.00611952	0	0.00611952	0	0.00713944	0	0.00804558	0	0.00804558	0	0.00804558	0	0.00804558
Ar0282	3-isopropylmalate dehydratase	h2o[c] + 2mmalat[c] -> demalat[c]	SPLC1_S130910 and SPLC1_S130920	Valine, Leucine, and Isoleucine Metabolism		0	0.00804558	0	0	0	0.000203984	0	0.00101992	0	0.00203984	0	0.00305976	0	0.00407968	0	0.0050996	0	0.00611952	0	0.00611952	0	0.00713944	0	0.00804558	0	0.00804558	0	0.00804558	0	0.00804558
Ar0283	3-isopropylmalate dehydrogenase	nad[c] + demalat[c] -> 2 h[c] + nadh[c] + co2[c] + 2obut[c]	SPLC1_S370450	Valine, Leucine, and Isoleucine Metabolism		0	0.00804558	0	0	0	0.000203984	0	0.00101992	0	0.00203984	0	0.00305976	0	0.00407968	0	0.0050996	0	0.00611952	0	0.00611952	0	0.00713944	0	0.00804558	0	0.00804558	0	0.00804558	0	0.00804558
Ar0284	dihydrodipicolinate synthase	pyr[c] + aspsa[c] -> h[c] + 2 h2o[c] + 23dhdp[c]	SPLC1_S230240	Lysine biosynthesis		0.0236567	0.0236666	0	0.155	0.000599343	0.151673	0.00299859	0.138353	0.00599718	0.121706	0.00899671	0.105054	0.0119953	0.0884064	0.0149948	0.0717541	0.0179934	0.055107	0.0179934	0.055107	0.0209929	0.0384547	0.0236567	0.0236666	0.0236567	0.0236666	0.0236567	0.0236666	0.0236567	0.0236666
Ar0285	dihydrodipicolinate reductase	h[c] + nadph[c] + 23dhdp[c] -> nadp[c] + thdp[c]	SPLC1_S081200	Lysine biosynthesis		0.0236567	0.0236666	0	0.155	0.000599343	0.151673	0.00299859	0.138353	0.00599718	0.121706	0.00899671	0.105054	0.0119953	0.0884064	0.0149948	0.0717541	0.0179934	0.055107	0.0179934	0.055107	0.0209929	0.0384547	0.0236567	0.0236666	0.0236567	0.0236666	0.0236567	0.0236666	0.0236567	0.0236666
Ar0286	N-succinyldiaminopimelate aminotransferase	h2o[c] + gluL[c] + thdp[c] <=> akg[c] + 26dapLL[c]	SPLC1_S080550 or SPLC1_S270610	Lysine biosynthesis		0.0236567	0.0236666	0	0.155	0.000599343	0.151673	0.00299859	0.138353	0.00599718	0.121706	0.00899671	0.105054	0.0119953	0.0884064	0.0149948	0.0717541	0.0179934	0.055107	0.0179934	0.055107	0.0209929	0.0384547	0.0236567	0.0236666	0.0236567	0.0236666	0.0236567	0.0236666	0.0236567	0.0236666
Ar0287	diaminopimelate epimerase	26dapLL[c] <=> 26dapM[c]	SPLC1_S041570	Lysine biosynthesis		0.0236567	0.0236666	0	0.155	0.000599343	0.151673	0.00299859	0.138353	0.00599718	0.121706	0.00899671	0.105054	0.0119953	0.0884064	0.0149948	0.0717541	0.0179934	0.055107	0.0179934	0.055107	0.0209929	0.0384547	0.0236567	0.0236666	0.0236567	0.0236666	0.0236567	0.0236666	0.0236567	0.0236666
Ar0288	diaminopimelate decarboxylase	h[c] + 26dapM[c] -> co2[c] + lysL[c]	SPLC1_S031410 or SPLC1_S130840	Lysine biosynthesis		0.00515988	0.00516975	0	0.155	0.000130726	0.151204	0.000654038	0.136008	0.00130808	0.117017	0.00196232	0.0980191	0.00261636	0.0790275	0.0032706	0.0600299	0.00392464	0.0410382	0.00392464	0.0410382	0.00457888	0.0220407	0.00515988	0.00516975	0.00515988	0.00516975	0.00515988	0.00516975	0.00515988	0.00516975
Ar0289	lysine decarboxylase	h[c] + lysL[c] -> co2[c] + 15dap[c]	SPLC1_S201430	Lysine biosynthesis		0	0	0	0	0	0	0	0	0	0	0	0	0	0	0	0	0	0	0	0	0	0	0	0	0	0	0	0	0	0
Ar0290	delta-1-pyrroline-5-carboxylate dehydrogenase (tm)	pqn9[k] + proL[c] -> phq9[k] + 1pyr5c[c]	SPLC1_S530100	Arginine and Proline Metabolism		0	40.2073	0	43.2392	0	43.1696	0	42.8908	0	42.5424	0	42.1939	0	41.8432	0	41.461	0	41.0641	0	41.0641	0	40.6215	0	40.2068	0	40.2028	0	40.1988	0	40.1948
Ar0291	delta-1-pyrroline-5-carboxylate dehydrogenase (cm)	pqn9[i] + proL[c] -> phq9[i] + 1pyr5c[c]	SPLC1_S530100	Arginine and Proline Metabolism		0	20.3053	0	21.794	0	21.7592	0	21.6201	0	21.4462	0	21.2722	0	21.0971	0	20.9063	0	20.7156	0	20.7156	0	20.5047	0	20.3051	0	20.3031	0	20.3011	0	20.2991
Ar0292	glutamate 5-kinase	atp[c] + gluL[c] -> adp[c] + glu5p[c]	SPLC1_S231060	Arginine and Proline Metabolism		0.00597828	65.2663	0	70.32	0.00015146	70.2139	0.000757773	69.7894	0.00151555	69.2588	0.00227356	68.7281	0.00303133	68.1878	0.00378934	67.5093	0.00454711	66.7718	0.00454711	66.7718	0.00530513	65.9889	0.00597828	65.2656	0.00597828	65.259	0.00597828	65.2523	0.00597828	65.2457
Ar0293	glutamate-5-semialdehyde dehydrogenase	h[c] + nadph[c] + glu5p[c] -> pi[c] + nadp[c] + glu5sa[c]	SPLC1_S360660 or SPLC1_S410040	Arginine and Proline Metabolism		0.00597828	65.2663	0	70.32	0.00015146	70.2139	0.000757773	69.7894	0.00151555	69.2588	0.00227356	68.7281	0.00303133	68.1878	0.00378934	67.5093	0.00454711	66.7718	0.00454711	66.7718	0.00530513	65.9889	0.00597828	65.2656	0.00597828	65.259	0.00597828	65.2523	0.00597828	65.2457
Ar0294	spontaneous	glu5sa[c] -> h2o[c] + 1pyr5c[c]		Arginine and Proline Metabolism		0.00597828	65.2663	0	70.32	0.00015146	70.2139	0.000757773	69.7894	0.00151555	69.2588	0.00227356	68.7281	0.00303133	68.1878	0.00378934	67.5093	0.00454711	66.7718	0.00454711	66.7718	0.00530513	65.9889	0.00597828	65.2656	0.00597828	65.259	0.00597828	65.2523	0.00597828	65.2457
Ar0295	delta-1-pyrroline-5-carboxylate dehydrogenase (1pyr5c)	2 h2o[c] + nadp[c] + 1pyr5c[c] -> h[c] + nadph[c] + gluL[c]	SPLC1_S530100	Arginine and Proline Metabolism		0	65.2604	0	70.32	0	70.2138	0	69.7886	0	69.2573	0	68.7258	0	68.1847	0	67.5055	0	66.7672	0	66.7672	0	65.9836	0	65.2596	0	65.253	0	65.2463	0	65.2397
Ar0296	pyrroline-5-carboxylate reductase (nadph)	2 h[c] + nadph[c] + 1pyr5c[c] -> nadp[c] + proL[c]	SPLC1_S207540	Arginine and Proline Metabolism		5.19267	40.2133	4.26385	43.2392	4.28473	43.1698	4.37156	42.8916	4.49007	42.5439	4.60863	42.1962	4.72715	41.8462	4.8457	41.4648	4.96422	41.0687	4.96422	41.0687	5.08277	40.6268	5.19278	40.2128	5.19378	40.2088	5.19478	40.2048	5.19578	40.2008
Ar0297	glutamate N-acetyltransferase (accoa)	accoa[c] + gluL[c] -> h[c] + coa[c] + acglu[c]	SPLC1_S202710	Arginine and Proline Metabolism		0	0	0	0	0	0	0	0	0	0	0	0	0	0	0	0	0	0	0	0	0	0	0	0	0	0	0	0	0	0
Ar0298	N-acetylglutamate kinase	atp[c] + acglu[c] -> adp[c] + acg5p[c]	SPLC1_S510450	Arginine and Proline Metabolism		0.00645859	0.00645885	0	0	0.000163629	0.000163755	0.000818655	0.000818774	0.00163731	0.00163755	0.00245622	0.00245632	0.00327488	0.00327509	0.00409379	0.00409387	0.00491244	0.00491264	0.00491244	0.00491264	0.00573136	0.00573142	0.00645859	0.00645885	0.00645859	0.00645885	0.00645859	0.00645885	0.00645859	0.00645885
Ar0299	N-acetyl-gamma-glutamyl-phosphate reductase	h[c] + nadph[c] + acg5p[c] -> pi[c] + nadp[c] + acg5sa[c]	SPLC1_S020220	Arginine and Proline Metabolism		0.00645859	0.00645885	0	0	0.000163629	0.000163755	0.000818655	0.000818774	0.00163731	0.00163755	0.00245622	0.00245632	0.00327488	0.00327509	0.00409379	0.00409387	0.00491244	0.00491264	0.00491244	0.00491264	0.00573136	0.00573142	0.00645859	0.00645885	0.00645859	0.00645885	0.00645859	0.00645885	0.00645859	0.00645885
Ar0300	acetylornithine aminotransferase	gluL[c] + acg5sa[c] -> akg[c] + acorn[c]	SPLC1_S032410	Arginine and Proline Metabolism		0.00645859	0.00645885	0	0	0.000163629	0.000163755	0.000818655	0.000818774	0.00163731	0.00163755	0.00245622	0.00245632	0.00327488	0.00327509	0.00409379	0.00409387	0.00491244	0.00491264	0.00491244	0.00491264	0.00573136	0.00573142	0.00645859	0.00645885	0.00645859	0.00645885	0.00645859	0.00645885	0.00645859	0.00645885
Ar0301	glutamate N-acetyltransferase (acorn)	gluL[c] + acorn[c] -> acglu[c] + orn[c]	SPLC1_S202710	Arginine and Proline Metabolism		0.00645859	0.00645885	0	0	0.000163629	0.000163755	0.000818655	0.000818774	0.00163731	0.00163755	0.00245622	0.00245632	0.00327488	0.00327509	0.00409379	0.00409387	0.00491244	0.00491264	0.00491244	0.00491264	0.00573136	0.00573142	0.00645859	0.00645885	0.00645859	0.00645885	0.00645859	0.00645885	0.00645859	0.00645885
Ar0302	ornithine carbamoyltransferase chain f	cbp[c] + orn[c] -> h[c] + pi[c] + citrL[c]	SPLC1_S010070	Arginine and Proline Metabolism		0.00645859	0.00645885	0	0	0.000163629	0.000163755	0.000818655	0.000818774	0.00163731	0.00163755	0.00245622	0.00245632	0.00327488	0.00327509	0.00409379	0.00409387	0.00491244	0.00491264	0.00491244	0.00491264	0.00573136	0.00573142	0.00645859	0.00645885	0.00645859	0.00645885	0.00645859	0.00645885	0.00645859	0.00645885
Ar0303	arginine decarboxylase	h[c] + argL[c] -> co2[c] + agm[c]	SPLC1_S208410	Arginine and Proline Metabolism		0	0	0	0	0	0	0	0	0	0	0	0	0	0	0	0	0	0	0	0	0	0	0	0	0	0	0	0	0	0
Ar0304	agmatine ureohydrolase	h2o[c] + agm[c] -> urea[c] + ptrc[c]	SPLC1_S520370	Arginine and Proline Metabolism		0	0	0	0	0	0	0	0	0	0	0	0	0	0	0	0	0	0	0	0	0	0	0	0	0	0	0	0	0	0
Ar0305	creatininase	cat[c] <=> h2o[c] + catn[c]	SPLC1_S240290 or SPLC1_S410760	Arginine and Proline Metabolism		0	0	0	0	0	0	0	0	0	0	0	0	0	0	0	0	0	0	0	0	0	0	0	0	0	0	0	0	0	0
Ar0306	cytosine deaminase	h2o[c] + catn[c] -> nh3[c] + methdat[c]	SPLC1_S030460	Arginine and Proline Metabolism		0	0	0	0	0	0	0	0	0	0	0	0	0	0	0	0	0	0	0	0	0	0	0	0	0	0	0	0	0	0
Ar0307	ATP phosphoribosyltransferase	atp[c] + prpp[c] -> ppi[c] + prbatp[c]	SPLC1_S550630 and SPLC1_S080510	Histidine Metabolism		0.00231297	0.00231306	0	0	5.85991e-05	5.86443e-05	0.000293179	0.000293221	0.000586358	0.000586443	0.000879629	0.000879664	0.00117281	0.00117289	0.00146608	0.00146611	0.00175926	0.00175933	0.00175926	0.00175933	0.00205253	0.00205255	0.00231297	0.00231306	0.00231297	0.00231306	0.00231297	0.00231306	0.00231297	0.00231306
Ar0308	phosphoribosyl-AMP cyclohydrolase (prbatp)	h2o[c] + prbatp[c] -> h[c] + ppi[c] + prbamp[c]	SPLC1_S550780 or SPLC1_S040720	Histidine Metabolism		0.00231297	0.00231306	0	0	5.85991e-05	5.86443e-05	0.000293179	0.000293221	0.000586358	0.000586443	0.000879629	0.000879664	0.00117281	0.00117289	0.00146608	0.00146611	0.00175926	0.00175933	0.00175926	0.00175933	0.00205253	0.00205255	0.00231297	0.00231306	0.00231297	0.00231306	0.00231297	0.00231306	0.00231297	0.00231306
Ar0309	phosphoribosyl-AMP cyclohydrolase (prbamp)	h2o[c] + prbamp[c] -> prfp[c]	SPLC1_S550780 or SPLC1_S040720	Histidine Metabolism		0.00231297	0.00231306	0	0	5.85991e-05	5.86443e-05	0.000293179	0.000293221	0.000586358	0.000586443	0.000879629	0.000879664	0.00117281	0.00117289	0.00146608	0.00146611	0.00175926	0.00175933	0.00175926	0.00175933	0.00205253	0.00205255	0.00231297	0.00231306	0.00231297	0.00231306	0.00231297	0.00231306	0.00231297	0.00231306
Ar0310	phosphoribosylformimino-5-aminoimidazole carboxamide ribotide isomerase	prfp[c] <=> prlp[c]	SPLC1_S300140	Histidine Metabolism		0.00231297	0.00231306	0	0	5.85991e-05	5.86443e-05	0.000293179	0.000293221	0.000586358	0.000586443	0.000879629	0.000879664	0.00117281	0.00117289	0.00146608	0.00146611	0.00175926	0.00175933	0.00175926	0.00175933	0.00205253	0.00205255	0.00231297	0.00231306	0.00231297	0.00231306	0.00231297	0.00231306	0.00231297	0.00231306
Ar0311	amidotransferase (prlp)	glnL[c] + prlp[c] -> h[c] + gluL[c] + eig3p[c] + aicar[c]	SPLC1_S530720 or SPLC1_S420300	Histidine Metabolism		0.00231297	0.00231306	0	0	5.85991e-05	5.86443e-05	0.000293179	0.000293221	0.000586358	0.000586443	0.000879629	0.000879664	0.00117281	0.00117289	0.00146608	0.00146611	0.00175926	0.00175933	0.00175926	0.00175933	0.00205253	0.00205255	0.00231297	0.00231306	0.00231297	0.00231306	0.00231297	0.00231306	0.00231297	0.00231306
Ar0312	imidazoleglycerol-phosphate dehydratase	eig3p[c] -> h2o[c] + 3l2oxp[c]	SPLC1_S520960	Histidine Metabolism		0.00231297	0.00231306	0	0	5.85991e-05	5.86443e-05	0.000293179	0.000293221	0.000586358	0.000586443	0.000879629	0.000879664	0.00117281	0.00117289	0.00146608	0.00146611	0.00175926	0.00175933	0.00175926	0.00175933	0.00205253	0.00205255	0.00231297	0.00231306	0.00231297	0.00231306	0.00231297	0.00231306	0.00231297	0.00231306
Ar0313	histidinol phosphate aminotransferase	gluL[c] + 3l2oxp[c] -> akg[c] + hisp[c]	SPLC1_S205660	Histidine Metabolism		0.00231297	0.00231306	0	0	5.85991e-05	5.86443e-05	0.000293179	0.000293221	0.000586358	0.000586443	0.000879629	0.000879664	0.00117281	0.00117289	0.00146608	0.00146611	0.00175926	0.00175933	0.00175926	0.00175933	0.00205253	0.00205255	0.00231297	0.00231306	0.00231297	0.00231306	0.00231297	0.00231306	0.00231297	0.00231306
Ar0314	histidinol-phosphatase	h2o[c] + hisp[c] -> pi[c] + histd[c]	SPLC1_S520960	Histidine Metabolism		0.00231297	0.00231306	0	0	5.85991e-05	5.86443e-05	0.000293179	0.000293221	0.000586358	0.000586443	0.000879629	0.000879664	0.00117281	0.00117289	0.00146608	0.00146611	0.00175926	0.00175933	0.00175926	0.00175933	0.00205253	0.00205255	0.00231297	0.00231306	0.00231297	0.00231306	0.00231297	0.00231306	0.00231297	0.00231306
Ar0315	histidinol dehydrogenase (histd)	nad[c] + histd[c] -> 2 h[c] + nadh[c] + lhid[c]	SPLC1_S082380	Histidine Metabolism		0.00231297	0.00231306	0	0	5.85991e-05	5.86443e-05	0.000293179	0.000293221	0.000586358	0.000586443	0.000879629	0.000879664	0.00117281	0.00117289	0.00146608	0.00146611	0.00175926	0.00175933	0.00175926	0.00175933	0.00205253	0.00205255	0.00231297	0.00231306	0.00231297	0.00231306	0.00231297	0.00231306	0.00231297	0.00231306
Ar0316	histidinol dehydrogenase (l-hid)	h2o[c] + nad[c] + lhid[c] -> h[c] + nadh[c] + hisL[c]	SPLC1_S082380	Histidine Metabolism		0.00231297	0.00231306	0	0	5.85991e-05	5.86443e-05	0.000293179	0.000293221	0.000586358	0.000586443	0.000879629	0.000879664	0.00117281	0.00117289	0.00146608	0.00146611	0.00175926	0.00175933	0.00175926	0.00175933	0.00205253	0.00205255	0.00231297	0.00231306	0.00231297	0.00231306	0.00231297	0.00231306	0.00231297	0.00231306
Ar0317	phospho-2-dehydro-3-deoxyheptonate aldolase chorismate mutase	h2o[c] + e4p[c] + pep[c] -> pi[c] + 2dda7p[c]	SPLC1_S580120	Tyrosine, Tryptophan, and Phenylalanine Metabolism		0.00986548	0.00986587	0	0	0.000249942	0.000250135	0.00125049	0.00125067	0.00250099	0.00250135	0.00375187	0.00375202	0.00500236	0.0050027	0.00625325	0.00625337	0.00750374	0.00750405	0.00750374	0.00750405	0.00875463	0.00875472	0.00986548	0.00986587	0.00986548	0.00986587	0.00986548	0.00986587	0.00986548	0.00986587
Ar0318	3-dehydroquinate synthase	2dda7p[c] -> pi[c] + 3dhq[c]	SPLC1_S411650	Tyrosine, Tryptophan, and Phenylalanine Metabolism		0.00986548	0.00986587	0	0	0.000249942	0.000250135	0.00125049	0.00125067	0.00250099	0.00250135	0.00375187	0.00375202	0.00500236	0.0050027	0.00625325	0.00625337	0.00750374	0.00750405	0.00750374	0.00750405	0.00875463	0.00875472	0.00986548	0.00986587	0.00986548	0.00986587	0.00986548	0.00986587	0.00986548	0.00986587
Ar0319	carbonic 3-dehydroquinase	3dhq[c] -> h2o[c] + 3dhsk[c]	SPLC1_S360810	Tyrosine, Tryptophan, and Phenylalanine Metabolism		0.00986548	0.00986587	0	0	0.000249942	0.000250135	0.00125049	0.00125067	0.00250099	0.00250135	0.00375187	0.00375202	0.00500236	0.0050027	0.00625325	0.00625337	0.00750374	0.00750405	0.00750374	0.00750405	0.00875463	0.00875472	0.00986548	0.00986587	0.00986548	0.00986587	0.00986548	0.00986587	0.00986548	0.00986587
Ar0320	shikimate 5-dehydrogenase	h[c] + nadph[c] + 3dhsk[c] <=> nadp[c] + skm[c]	SPLC1_S101440	Tyrosine, Tryptophan, and Phenylalanine Metabolism		0.00986548	0.00986587	0	0	0.000249942	0.000250135	0.00125049	0.00125067	0.00250099	0.00250135	0.00375187	0.00375202	0.00500236	0.0050027	0.00625325	0.00625337	0.00750374	0.00750405	0.00750374	0.00750405	0.00875463	0.00875472	0.00986548	0.00986587	0.00986548	0.00986587	0.00986548	0.00986587	0.00986548	0.00986587
Ar0321	shikimate kinase	atp[c] + skm[c] -> adp[c] + h[c] + skm5p[c]	SPLC1_S410910	Tyrosine, Tryptophan, and Phenylalanine Metabolism		0.00986548	0.00986587	0	0	0.000249942	0.000250135	0.00125049	0.00125067	0.00250099	0.00250135	0.00375187	0.00375202	0.00500236	0.0050027	0.00625325	0.00625337	0.00750374	0.00750405	0.00750374	0.00750405	0.00875463	0.00875472	0.00986548	0.00986587	0.00986548	0.00986587	0.00986548	0.00986587	0.00986548	0.00986587
Ar0322	3-phosphoshikimate 1-carboxyvinyltransferase	pep[c] + skm5p[c] <=> pi[c] + 3psme[c]	SPLC1_S270990	Tyrosine, Tryptophan, and Phenylalanine Metabolism		0.00986548	0.00986587	0	0	0.000249942	0.000250135	0.00125049	0.00125067	0.00250099	0.00250135	0.00375187	0.00375202	0.00500236	0.0050027	0.00625325	0.00625337	0.00750374	0.00750405	0.00750374	0.00750405	0.00875463	0.00875472	0.00986548	0.00986587	0.00986548	0.00986587	0.00986548	0.00986587	0.00986548	0.00986587
Ar0323	chorismate synthase	3psme[c] -> pi[c] + chor[c]	SPLC1_S410790	Tyrosine, Tryptophan, and Phenylalanine Metabolism		0.00986548	0.00986587	0	0	0.000249942	0.000250135	0.00125049	0.00125067	0.00250099	0.00250135	0.00375187	0.00375202	0.00500236	0.0050027	0.00625325	0.00625337	0.00750374	0.00750405	0.00750374	0.00750405	0.00875463	0.00875472	0.00986548	0.00986587	0.00986548	0.00986587	0.00986548	0.00986587	0.00986548	0.00986587
Ar0324	chorismate mutase	chor[c] -> pphn[c]	SPLC1_S170680	Tyrosine, Tryptophan, and Phenylalanine Metabolism		0.00807363	0.00807395	0	0	0.000204546	0.000204703	0.00102337	0.00102352	0.00204674	0.00204703	0.00307042	0.00307055	0.00409379	0.00409406	0.00511748	0.00511758	0.00614085	0.0061411	0.00614085	0.0061411	0.00716454	0.00716461	0.00807363	0.00807395	0.00807363	0.00807395	0.00807363	0.00807395	0.00807363	0.00807395
Ar0325	prephenate dehydrogenase	nad[c] + pphn[c] -> nadh[c] + co2[c] + 34hpp[c]	SPLC1_S542660	Tyrosine, Tryptophan, and Phenylalanine Metabolism		0.00358176	0.0035819	0	0	9.07439e-05	9.08138e-05	0.000454004	0.000454069	0.000908007	0.000908138	0.00136215	0.00136221	0.00181616	0.00181628	0.0022703	0.00227035	0.00272431	0.00272442	0.00272431	0.00272442	0.00317845	0.00317848	0.00358176	0.0035819	0.00358176	0.0035819	0.00358176	0.0035819	0.00358176	0.0035819
Ar0326	aromatic-amino-acid transaminase (34hpp)	gluL[c] + 34hpp[c] <=> akg[c] + tyrL[c]	SPLC1_S010340 or SPLC1_S080970 or SPLC1_S100560 or SPLC1_S530150 or SPLC1_S550880 or SPLC1_S205660	Tyrosine, Tryptophan, and Phenylalanine Metabolism		0.00358145	0.0035816	0	0	9.07362e-05	9.08062e-05	0.000453965	0.000454031	0.00090793	0.000908062	0.00136204	0.00136209	0.001816	0.00181612	0.00227011	0.00227015	0.00272408	0.00272419	0.00272408	0.00272419	0.00317818	0.00317822	0.00358145	0.0035816	0.00358145	0.0035816	0.00358145	0.0035816	0.00358145	0.0035816
Ar0327	4-hydroxyphenylpyruvate dioxygenase	h[c] + o2[c] + 34hpp[c] -> co2[c] + 25dhpl[c]	SPLC1_S102310	Tyrosine, Tryptophan, and Phenylalanine Metabolism		3.02916e-07	3.02928e-07	0	0	7.67439e-09	7.6803e-09	3.8396e-08	3.84015e-08	7.67919e-08	7.6803e-08	1.152e-07	1.15205e-07	1.53596e-07	1.53606e-07	1.92004e-07	1.92008e-07	2.304e-07	2.30409e-07	2.304e-07	2.30409e-07	2.68808e-07	2.68811e-07	3.02916e-07	3.02928e-07	3.02916e-07	3.02928e-07	3.02916e-07	3.02928e-07	3.02916e-07	3.02928e-07
Ar0328	prephenate dehydratase	h[c] + pphn[c] -> h2o[c] + co2[c] + phpyr[c]	SPLC1_S270520	Tyrosine, Tryptophan, and Phenylalanine Metabolism		0.00449187	0.00449205	0	0	0.000113802	0.000113889	0.000569364	0.000569447	0.00113873	0.00113889	0.00170827	0.00170834	0.00227764	0.00227779	0.00284718	0.00284723	0.00341654	0.00341668	0.00341654	0.00341668	0.00398609	0.00398613	0.00449187	0.00449205	0.00449187	0.00449205	0.00449187	0.00449205	0.00449187	0.00449205
Ar0329	aromatic-amino-acid transaminase (phpyr)	gluL[c] + phpyr[c] <=> akg[c] + pheL[c]	SPLC1_S010340 or SPLC1_S080970 or SPLC1_S100560 or SPLC1_S530150 or SPLC1_S550880 or SPLC1_S205660	Tyrosine, Tryptophan, and Phenylalanine Metabolism		0.00449187	0.00449205	0	0	0.000113802	0.000113889	0.000569364	0.000569447	0.00113873	0.00113889	0.00170827	0.00170834	0.00227764	0.00227779	0.00284718	0.00284723	0.00341654	0.00341668	0.00341654	0.00341668	0.00398609	0.00398613	0.00449187	0.00449205	0.00449187	0.00449205	0.00449187	0.00449205	0.00449187	0.00449205
Ar0330	anthranilate synthase component II (gln-L)	glnL[c] + chor[c] -> h[c] + pyr[c] + gluL[c] + anth[c]	SPLC1_S550220 and SPLC1_S041140	Tyrosine, Tryptophan, and Phenylalanine Metabolism		0	0.00179192	0	0	0	4.54316e-05	0	0.000227158	0	0.000454316	0	0.000681474	0	0.000908632	0	0.00113579	0	0.00136295	0	0.00136295	0	0.00159011	0	0.00179192	0	0.00179192	0	0.00179192	0	0.00179192
Ar0331	anthranilate synthase component II (nh4)	nh4[c] + chor[c] -> h2o[c] + pyr[c] + anth[c]	SPLC1_S550220 and SPLC1_S041140	Tyrosine, Tryptophan, and Phenylalanine Metabolism		0	0.00179192	0	0	0	4.54316e-05	0	0.000227158	0	0.000454316	0	0.000681474	0	0.000908632	0	0.00113579	0	0.00136295	0	0.00136295	0	0.00159011	0	0.00179192	0	0.00179192	0	0.00179192	0	0.00179192
Ar0332	anthranilate phosphoribosyltransferase	prpp[c] + anth[c] -> ppi[c] + pran[c]	SPLC1_S203800 or SPLC1_S530090	Tyrosine, Tryptophan, and Phenylalanine Metabolism		0.00179185	0.00179192	0	0	4.53966e-05	4.54316e-05	0.000227125	0.000227158	0.00045425	0.000454316	0.000681447	0.000681474	0.000908572	0.000908632	0.00113577	0.00113579	0.00136289	0.00136295	0.00136289	0.00136295	0.00159009	0.00159011	0.00179185	0.00179192	0.00179185	0.00179192	0.00179185	0.00179192	0.00179185	0.00179192
Ar0333	N-(5'-phosphoribosyl)anthranilate isomerase	pran[c] -> 2cpr5p[c]	SPLC1_S082030	Tyrosine, Tryptophan, and Phenylalanine Metabolism		0.00179185	0.00179192	0	0	4.53966e-05	4.54316e-05	0.000227125	0.000227158	0.00045425	0.000454316	0.000681447	0.000681474	0.000908572	0.000908632	0.00113577	0.00113579	0.00136289	0.00136295	0.00136289	0.00136295	0.00159009	0.00159011	0.00179185	0.00179192	0.00179185	0.00179192	0.00179185	0.00179192	0.00179185	0.00179192
Ar0334	indole-3-glycerol phosphate synthase	h[c] + 2cpr5p[c] -> h2o[c] + co2[c] + 3ig3p[c]	SPLC1_S051450	Tyrosine, Tryptophan, and Phenylalanine Metabolism		0.00179185	0.00179192	0	0	4.53966e-05	4.54316e-05	0.000227125	0.000227158	0.00045425	0.000454316	0.000681447	0.000681474	0.000908572	0.000908632	0.00113577	0.00113579	0.00136289	0.00136295	0.00136289	0.00136295	0.00159009	0.00159011	0.00179185	0.00179192	0.00179185	0.00179192	0.00179185	0.00179192	0.00179185	0.00179192
Ar0335	tryptophan synthase	3ig3p[c] -> g3p[c] + Indole[c]	(SPLC1_S560040 and SPLC1_S081830) or (SPLC1_S560040 and SPLC1_S510460)	Tyrosine, Tryptophan, and Phenylalanine Metabolism		0	0	0	0	0	0	0	0	0	0	0	0	0	0	0	0	0	0	0	0	0	0	0	0	0	0	0	0	0	0
Ar0336	tryptophan synthase	serL[c] + Indole[c] -> h2o[c] + trpL[c]	(SPLC1_S560040 and SPLC1_S081830) or (SPLC1_S560040 and SPLC1_S510460)	Tyrosine, Tryptophan, and Phenylalanine Metabolism		0	0	0	0	0	0	0	0	0	0	0	0	0	0	0	0	0	0	0	0	0	0	0	0	0	0	0	0	0	0
Ar0337	ADP-ribose diphosphatase	h2o[c] + adprib[c] -> 2 h[c] + r5p[c] + amp[c]	SPLC1_S031510 or SPLC1_S171330 or SPLC1_S271500 or SPLC1_S511020	Purine metabolism		0	0	0	0	0	0	0	0	0	0	0	0	0	0	0	0	0	0	0	0	0	0	0	0	0	0	0	0	0	0
Ar0338	phosphoribosylamine-glycine ligase	atp[c] + pram[c] + gly[c] <=> adp[c] + h[c] + pi[c] + gar[c]	SPLC1_S541580	Purine metabolism		0.00255702	0.00256097	0	0.0442857	6.47821e-05	0.0432305	0.000324113	0.0390063	0.000648226	0.0337269	0.000972441	0.0284459	0.00129655	0.0231665	0.00162077	0.0178855	0.00194488	0.0126061	0.00194488	0.0126061	0.0022691	0.00732501	0.00255702	0.00256097	0.00255702	0.00256097	0.00255702	0.00256097	0.00255702	0.00256097
Ar0339	phosphoribosylglycinamide formyltransferase (10fthf)	gar[c] + 10fthf[c] <=> h[c] + thf[c] + fgam[c]	SPLC1_S130930	Purine metabolism		0.00255702	0.00256097	0	0.0442857	6.47821e-05	0.0432305	0.000324113	0.0390063	0.000648226	0.0337269	0.000972441	0.0284459	0.00129655	0.0231665	0.00162077	0.0178855	0.00194488	0.0126061	0.00194488	0.0126061	0.0022691	0.00732501	0.00255702	0.00256097	0.00255702	0.00256097	0.00255702	0.00256097	0.00255702	0.00256097
Ar0340	phosphoribosyl formylglycinamidine synthase	atp[c] + h2o[c] + glnL[c] + fgam[c] -> adp[c] + 3 h[c] + pi[c] + gluL[c] + fpram[c]	SPLC1_S082640 and SPLC1_S082650 and SPLC1_S205450	Purine metabolism		0.00255702	0.00256097	0	0.0442857	6.47821e-05	0.0432305	0.000324113	0.0390063	0.000648226	0.0337269	0.000972441	0.0284459	0.00129655	0.0231665	0.00162077	0.0178855	0.00194488	0.0126061	0.00194488	0.0126061	0.0022691	0.00732501	0.00255702	0.00256097	0.00255702	0.00256097	0.00255702	0.00256097	0.00255702	0.00256097
Ar0341	phosphoribosyl formylglycinamidine cyclo-ligase	atp[c] + fpram[c] -> adp[c] + 2 h[c] + pi[c] + air[c]	SPLC1_S510650	Purine metabolism		0.00255702	0.00256097	0	0.0442857	6.47821e-05	0.0432305	0.000324113	0.0390063	0.000648226	0.0337269	0.000972441	0.0284459	0.00129655	0.0231665	0.00162077	0.0178855	0.00194488	0.0126061	0.00194488	0.0126061	0.0022691	0.00732501	0.00255702	0.00256097	0.00255702	0.00256097	0.00255702	0.00256097	0.00255702	0.00256097
Ar0342	phosphoribosylaminoimidazole carboxylase ATPase subunit (air)	atp[c] + 2 h[c] + hco3[c] + air[c] -> adp[c] + pi[c] + n5cribo[c]	SPLC1_S204510	Purine metabolism		0.00255694	0.00256088	0	0.0442857	6.478e-05	0.0432305	0.000324103	0.0390063	0.000648205	0.0337269	0.00097241	0.0284459	0.00129651	0.0231665	0.00162072	0.0178854	0.00194482	0.012606	0.00194482	0.012606	0.00226902	0.00732494	0.00255694	0.00256088	0.00255694	0.00256088	0.00255694	0.00256088	0.00255694	0.00256088
Ar0343	phosphoribosylaminoimidazole carboxylase ATPase subunit (n5cribo)	n5cribo[c] -> 3 h[c] + 5aizc[c]	SPLC1_S040820	Purine metabolism		0.00255694	0.00256088	0	0.0442857	6.478e-05	0.0432305	0.000324103	0.0390063	0.000648205	0.0337269	0.00097241	0.0284459	0.00129651	0.0231665	0.00162072	0.0178854	0.00194482	0.012606	0.00194482	0.012606	0.00226902	0.00732494	0.00255694	0.00256088	0.00255694	0.00256088	0.00255694	0.00256088	0.00255694	0.00256088
Ar0344	phosphoribosyl aminoidazole succinocarboxamide synthetase	atp[c] + aspL[c] + 5aizc[c] <=> adp[c] + h[c] + pi[c] + 25aics[c]	SPLC1_S171450	Purine metabolism		0.00255694	0.00256088	0	0.0442857	6.478e-05	0.0432305	0.000324103	0.0390063	0.000648205	0.0337269	0.00097241	0.0284459	0.00129651	0.0231665	0.00162072	0.0178854	0.00194482	0.012606	0.00194482	0.012606	0.00226902	0.00732494	0.00255694	0.00256088	0.00255694	0.00256088	0.00255694	0.00256088	0.00255694	0.00256088
Ar0345	adenylosuccinate lyase (25aics)	25aics[c] <=> fum[c] + aicar[c]	SPLC1_S034030	Purine metabolism		0.00255694	0.00256088	0	0.0442857	6.478e-05	0.0432305	0.000324103	0.0390063	0.000648205	0.0337269	0.00097241	0.0284459	0.00129651	0.0231665	0.00162072	0.0178854	0.00194482	0.012606	0.00194482	0.012606	0.00226902	0.00732494	0.00255694	0.00256088	0.00255694	0.00256088	0.00255694	0.00256088	0.00255694	0.00256088
Ar0346	phosphoribosylaminoimidazolecarboxamide formyltransferase (10fthf)	aicar[c] + 10fthf[c] <=> thf[c] + fprica[c]	SPLC1_S060650	Purine metabolism		0.00486991	0.00487385	0	0.0442857	0.000123379	0.0432891	0.000617282	0.0392995	0.00123456	0.0343133	0.00185204	0.0293255	0.00246932	0.0243393	0.0030868	0.0193515	0.00370408	0.0143653	0.00370408	0.0143653	0.00432155	0.00937747	0.00486991	0.00487385	0.00486991	0.00487385	0.00486991	0.00487385	0.00486991	0.00487385
Ar0347	phosphoribosylaminoimidazolecarboxamide formyltransferase (fprica)	fprica[c] <=> h2o[c] + imp[c]	SPLC1_S060650	Purine metabolism		0.00486991	0.00487385	0	0.0442857	0.000123379	0.0432891	0.000617282	0.0392995	0.00123456	0.0343133	0.00185204	0.0293255	0.00246932	0.0243393	0.0030868	0.0193515	0.00370408	0.0143653	0.00370408	0.0143653	0.00432155	0.00937747	0.00486991	0.00487385	0.00486991	0.00487385	0.00486991	0.00487385	0.00486991	0.00487385
Ar0348	adenylate kinase	atp[c] + amp[c] <=> 2 adp[c]	SPLC1_S060190	Purine metabolism		0.0354281	35.1777	0	37.9257	0.000805156	37.8694	0.0040283	37.644	0.0080566	37.3623	0.0120862	37.0805	0.0161145	36.7946	0.020144	36.4487	0.0241723	36.0711	0.0241723	36.0711	0.0282019	35.6691	0.035484	35.1772	0.035984	35.1727	0.036484	35.1682	0.036984	35.1637
Ar0349	ribonucleoside-diphosphate reductase beta chain (adp)	adp[c] + trdrd[c] -> h2o[c] + trdox[c] + dadp[c]	SPLC1_S360250 and SPLC1_S360260 and SPLC1_S360270 and SPLC1_S360280	Purine metabolism		0.000198197	0.000198205	0	0	5.02133e-06	5.0252e-06	2.51224e-05	2.5126e-05	5.02448e-05	5.0252e-05	7.5375e-05	7.5378e-05	0.000100497	0.000100504	0.000125628	0.00012563	0.00015075	0.000150756	0.00015075	0.000150756	0.00017588	0.000175882	0.000198197	0.000198205	0.000198197	0.000198205	0.000198197	0.000198205	0.000198197	0.000198205
Ar0350	(deoxy)adenylate kinase	adp[c] + dadp[c] <=> atp[c] + damp[c]	SPLC1_S060190	Purine metabolism		0	0	0	0	0	0	0	0	0	0	0	0	0	0	0	0	0	0	0	0	0	0	0	0	0	0	0	0	0	0
Ar0351	5'-nucleotidase (damp)	h2o[c] + damp[c] -> pi[c] + deadn[c]	SPLC1_S080440 or SPLC1_S543010 or SPLC1_S101090	Purine metabolism		0	0	0	0	0	0	0	0	0	0	0	0	0	0	0	0	0	0	0	0	0	0	0	0	0	0	0	0	0	0
Ar0352	adenosine deaminase (deadn)	h[c] + h2o[c] + deadn[c] -> nh4[c] + din[c]	SPLC1_S010660	Purine metabolism		0	0	0	0	0	0	0	0	0	0	0	0	0	0	0	0	0	0	0	0	0	0	0	0	0	0	0	0	0	0
Ar0353	nucleoside diphosphate kinase (dadp)	atp[c] + dadp[c] <=> adp[c] + datp[c]	SPLC1_S200300	Purine metabolism		0.000198197	0.000198205	0	0	5.02133e-06	5.0252e-06	2.51224e-05	2.5126e-05	5.02448e-05	5.0252e-05	7.5375e-05	7.5378e-05	0.000100497	0.000100504	0.000125628	0.00012563	0.00015075	0.000150756	0.00015075	0.000150756	0.00017588	0.000175882	0.000198197	0.000198205	0.000198197	0.000198205	0.000198197	0.000198205	0.000198197	0.000198205
Ar0354	adenylateguanylate cyclase	atp[c] -> ppi[c] + camp[c]	SPLC1_S511290 or SPLC1_S030100 or SPLC1_S030110 or SPLC1_S030120 or SPLC1_S030130 or SPLC1_S032440 or SPLC1_S032960 or SPLC1_S041540 or SPLC1_S051590 or SPLC1_S081740 or SPLC1_S101160 or SPLC1_S103210 or SPLC1_S130280 or SPLC1_S200350 or SPLC1_S203990 or SPLC1_S204060 or SPLC1_S205240 or SPLC1_S320140 or SPLC1_S320150 or SPLC1_S360150 or SPLC1_S510590 or SPLC1_S530380 or SPLC1_S540250 or SPLC1_S5…	Purine metabolism		0	0	0	0	0	0	0	0	0	0	0	0	0	0	0	0	0	0	0	0	0	0	0	0	0	0	0	0	0	0
Ar0355	ATP amine hydrolysis (spontaneous)	atp[c] + h[c] + h2o[c] -> itp[c] + nh4[c]		Purine metabolism		0	0	0	0	0	0	0	0	0	0	0	0	0	0	0	0	0	0	0	0	0	0	0	0	0	0	0	0	0	0
Ar0356	dATP amine hydrolysis (spontaneous)	h[c] + h2o[c] + datp[c] -> nh4[c] + ditp[c]		Purine metabolism		0	0	0	0	0	0	0	0	0	0	0	0	0	0	0	0	0	0	0	0	0	0	0	0	0	0	0	0	0	0
Ar0357	Ap4A phosphorylase II	atp[c] + adp[c] + h[c] -> pi[c] + ap4a[c]	SPLC1_S590610	Purine metabolism		0	0	0	0	0	0	0	0	0	0	0	0	0	0	0	0	0	0	0	0	0	0	0	0	0	0	0	0	0	0
Ar0358	Ap4A phosphorylase II	atp[c] + aps[c] -> so4[c] + ap4a[c]	SPLC1_S590610	Purine metabolism		0	0	0	0	0	0	0	0	0	0	0	0	0	0	0	0	0	0	0	0	0	0	0	0	0	0	0	0	0	0
Ar0359	adenine phosphoribosyltransferase (ade)	prpp[c] + ade[c] <=> amp[c] + ppi[c]	SPLC1_S031590	Purine metabolism		7.37861e-05	17.5103	0	18.9323	1.86937e-06	18.9037	9.35272e-06	18.7893	1.87054e-05	18.6462	2.80611e-05	18.5032	3.74138e-05	18.3575	4.67694e-05	18.1746	5.61221e-05	17.9758	5.61221e-05	17.9758	6.54778e-05	17.7649	7.37861e-05	17.5101	7.37861e-05	17.5076	7.37861e-05	17.5051	7.37861e-05	17.5026
Ar0360	5'-nucleotidase (amp)	h2o[c] + amp[c] -> pi[c] + adn[c]	SPLC1_S080440 or SPLC1_S543010 or SPLC1_S101090	Purine metabolism		0	17.5103	0	18.9323	0	18.9037	0	18.7892	0	18.6462	0	18.5031	0	18.3574	0	18.1746	0	17.9758	0	17.9758	0	17.7648	0	17.51	0	17.5075	0	17.505	0	17.5025
Ar0361	inosine-uridine preferring nucleoside hydrolase (adn)	h2o[c] + adn[c] -> ribD[c] + ade[c]	SPLC1_S310080	Purine metabolism		7.37861e-05	17.5103	0	18.9323	1.86937e-06	18.9037	9.35272e-06	18.7893	1.87054e-05	18.6462	2.80611e-05	18.5032	3.74138e-05	18.3575	4.67694e-05	18.1746	5.61221e-05	17.9758	5.61221e-05	17.9758	6.54778e-05	17.7649	7.37861e-05	17.5101	7.37861e-05	17.5076	7.37861e-05	17.5051	7.37861e-05	17.5026
Ar0362	adenosine deaminase (adn)	h[c] + h2o[c] + adn[c] -> nh4[c] + ins[c]	SPLC1_S010660	Purine metabolism		0	0	0	0	0	0	0	0	0	0	0	0	0	0	0	0	0	0	0	0	0	0	0	0	0	0	0	0	0	0
Ar0363	Inosine-uridine preferring nucleoside hydrolase	h2o[c] + ins[c] -> ribD[c] + hxan[c]	SPLC1_S310080	Purine metabolism		0	0	0	0	0	0	0	0	0	0	0	0	0	0	0	0	0	0	0	0	0	0	0	0	0	0	0	0	0	0
Ar0364	nucleoside-triphosphatase (ITP)	h2o[c] + itp[c] -> h[c] + pi[c] + idp[c]	SPLC1_S420320	Purine metabolism		0	0	0	0	0	0	0	0	0	0	0	0	0	0	0	0	0	0	0	0	0	0	0	0	0	0	0	0	0	0
Ar0365	nucleoside-triphosphatase (dITP)	h2o[c] + ditp[c] -> h[c] + pi[c] + didp[c]	SPLC1_S420320	Purine metabolism		0	0	0	0	0	0	0	0	0	0	0	0	0	0	0	0	0	0	0	0	0	0	0	0	0	0	0	0	0	0
Ar0366	5'-nucleotidase (IMP)	h2o[c] + imp[c] -> pi[c] + ins[c]	SPLC1_S080440 or SPLC1_S543010 or SPLC1_S101090	Purine metabolism		0	0	0	0	0	0	0	0	0	0	0	0	0	0	0	0	0	0	0	0	0	0	0	0	0	0	0	0	0	0
Ar0367	GMP synthase (glutamine-hydrolysing) (gln-L)	atp[c] + h2o[c] + glnL[c] + xmp[c] -> 2 h[c] + amp[c] + ppi[c] + gluL[c] + gmp[c]	SPLC1_S360520	Purine metabolism		0.0011464	0.00114645	0	0	2.90441e-05	2.90665e-05	0.000145311	0.000145332	0.000290623	0.000290665	0.000435979	0.000435997	0.000581291	0.00058133	0.000726647	0.000726662	0.000871959	0.000871995	0.000871959	0.000871995	0.00101732	0.00101733	0.0011464	0.00114645	0.0011464	0.00114645	0.0011464	0.00114645	0.0011464	0.00114645
Ar0368	IMP dehydrogenase subunit	h2o[c] + nad[c] + imp[c] -> h[c] + nadh[c] + xmp[c]	SPLC1_S550590 or SPLC1_S040570	Purine metabolism		0.0011464	0.00114645	0	0	2.90441e-05	2.90665e-05	0.000145311	0.000145332	0.000290623	0.000290665	0.000435979	0.000435997	0.000581291	0.00058133	0.000726647	0.000726662	0.000871959	0.000871995	0.000871959	0.000871995	0.00101732	0.00101733	0.0011464	0.00114645	0.0011464	0.00114645	0.0011464	0.00114645	0.0011464	0.00114645
Ar0369	Inosine-uridine preferring nucleoside hydrolase	h2o[c] + gsn[c] -> ribD[c] + gua[c]	SPLC1_S310080	Purine metabolism		0	17.5103	0	18.9323	0	18.9037	0	18.7892	0	18.6462	0	18.5031	0	18.3574	0	18.1746	0	17.9758	0	17.9758	0	17.7648	0	17.51	0	17.5075	0	17.505	0	17.5025
Ar0370	5'-nucleotidase (XMP)	h2o[c] + xmp[c] -> pi[c] + xtsn[c]	SPLC1_S080440 or SPLC1_S543010 or SPLC1_S101090	Purine metabolism		0	0	0	0	0	0	0	0	0	0	0	0	0	0	0	0	0	0	0	0	0	0	0	0	0	0	0	0	0	0
Ar0371	Inosine-uridine preferring nucleoside hydrolase	h2o[c] + xtsn[c] -> ribD[c] + xan[c]	SPLC1_S310080	Purine metabolism		0	0	0	0	0	0	0	0	0	0	0	0	0	0	0	0	0	0	0	0	0	0	0	0	0	0	0	0	0	0
Ar0372	5'-nucleotidase (GMP)	h2o[c] + gmp[c] -> pi[c] + gsn[c]	SPLC1_S080440 or SPLC1_S543010 or SPLC1_S101090	Purine metabolism		0	17.5103	0	18.9323	0	18.9037	0	18.7892	0	18.6462	0	18.5031	0	18.3574	0	18.1746	0	17.9758	0	17.9758	0	17.7648	0	17.51	0	17.5075	0	17.505	0	17.5025
Ar0373	Xanthine-guanine phosphoribosyltransferase	ppi[c] + xmp[c] <=> prpp[c] + xan[c]	SPLC1_S171110	Purine metabolism		0	0	0	0	0	0	0	0	0	0	0	0	0	0	0	0	0	0	0	0	0	0	0	0	0	0	0	0	0	0
Ar0374	guanine deaminase	h[c] + h2o[c] + gua[c] -> nh4[c] + xan[c]	SPLC1_S370630	Pyrimidine metabolism		0	0	0	0	0	0	0	0	0	0	0	0	0	0	0	0	0	0	0	0	0	0	0	0	0	0	0	0	0	0
Ar0375	adenine phosphoribosyltransferase (gua)	prpp[c] + gua[c] -> ppi[c] + gmp[c]	SPLC1_S031590	Pyrimidine metabolism		0	17.5103	0	18.9323	0	18.9037	0	18.7892	0	18.6462	0	18.5031	0	18.3574	0	18.1746	0	17.9758	0	17.9758	0	17.7648	0	17.51	0	17.5075	0	17.505	0	17.5025
Ar0376	guanylate kinase (gmp)	atp[c] + gmp[c] <=> adp[c] + gdp[c]	SPLC1_S410470	Pyrimidine metabolism		0.0011464	0.00114645	0	0	2.90441e-05	2.90665e-05	0.000145311	0.000145333	0.000290623	0.000290665	0.00043598	0.000435998	0.000581291	0.00058133	0.000726648	0.000726663	0.000871959	0.000871995	0.000871959	0.000871995	0.00101732	0.00101733	0.0011464	0.00114645	0.0011464	0.00114645	0.0011464	0.00114645	0.0011464	0.00114645
Ar0377	ribonucleoside-diphosphate reductase beta chain (gdp)	trdrd[c] + gdp[c] -> h2o[c] + trdox[c] + dgdp[c]	SPLC1_S360250 and SPLC1_S360260 and SPLC1_S360270 and SPLC1_S360280	Pyrimidine metabolism		0.00016109	0.000161096	0	0	4.08122e-06	4.08437e-06	2.04189e-05	2.04218e-05	4.08378e-05	4.08437e-05	6.1263e-05	6.12655e-05	8.16819e-05	8.16873e-05	0.000102107	0.000102109	0.000122526	0.000122531	0.000122526	0.000122531	0.000142951	0.000142953	0.00016109	0.000161096	0.00016109	0.000161096	0.00016109	0.000161096	0.00016109	0.000161096
Ar0378	guanylate kinase (dgmp)	atp[c] + dgmp[c] <=> adp[c] + dgdp[c]	SPLC1_S410470	Pyrimidine metabolism		0	0	0	0	0	0	0	0	0	0	0	0	0	0	0	0	0	0	0	0	0	0	0	0	0	0	0	0	0	0
Ar0379	5'-nucleotidase (dGMP)	h2o[c] + dgmp[c] -> pi[c] + dgsn[c]	SPLC1_S080440 or SPLC1_S543010 or SPLC1_S101090	Pyrimidine metabolism		0	0	0	0	0	0	0	0	0	0	0	0	0	0	0	0	0	0	0	0	0	0	0	0	0	0	0	0	0	0
Ar0380	nucleoside diphosphate kinase (dgdp)	atp[c] + dgdp[c] <=> adp[c] + dgtp[c]	SPLC1_S200300	Pyrimidine metabolism		0.00016109	0.000161096	0	0	4.08122e-06	4.08437e-06	2.04189e-05	2.04218e-05	4.08378e-05	4.08437e-05	6.1263e-05	6.12655e-05	8.16819e-05	8.16873e-05	0.000102107	0.000102109	0.000122526	0.000122531	0.000122526	0.000122531	0.000142951	0.000142953	0.00016109	0.000161096	0.00016109	0.000161096	0.00016109	0.000161096	0.00016109	0.000161096
Ar0381	nucleoside diphosphate kinase (gdp)	atp[c] + gdp[c] <=> adp[c] + gtp[c]	SPLC1_S200300	Pyrimidine metabolism		0.00470882	0.00471302	0	0.0442857	0.000119298	0.0432851	0.000596863	0.0392791	0.00119373	0.0342725	0.00179078	0.0292643	0.00238764	0.0242577	0.00298469	0.0192494	0.00358155	0.0142428	0.00358155	0.0142428	0.0041786	0.00923455	0.00470882	0.00471302	0.00470882	0.00471302	0.00470882	0.00471302	0.00470882	0.00471302
Ar0382	GTP diphosphokinase (gtp)	atp[c] + gtp[c] -> h[c] + amp[c] + gdptp[c]	SPLC1_S032800	Pyrimidine metabolism		0	0	0	0	0	0	0	0	0	0	0	0	0	0	0	0	0	0	0	0	0	0	0	0	0	0	0	0	0	0
Ar0383	guanosine-5'-triphosphate,3'-diphosphate diphosphatase	h2o[c] + gdptp[c] -> h[c] + pi[c] + ppgpp[c]	SPLC1_S171500	Pyrimidine metabolism		0	0	0	0	0	0	0	0	0	0	0	0	0	0	0	0	0	0	0	0	0	0	0	0	0	0	0	0	0	0
Ar0384	adenylate cyclase (gtp)	gtp[c] -> ppi[c] + cgmp[c]	SPLC1_S030100 or SPLC1_S030110 or SPLC1_S030120 or SPLC1_S030130 or SPLC1_S032440 or SPLC1_S032960 or SPLC1_S041540 or SPLC1_S051590 or SPLC1_S081740 or SPLC1_S101160 or SPLC1_S103210 or SPLC1_S130280 or SPLC1_S200350 or SPLC1_S203990 or SPLC1_S204060 or SPLC1_S205240 or SPLC1_S320140 or SPLC1_S320150 or SPLC1_S360150 or SPLC1_S510590 or SPLC1_S530380 or SPLC1_S540250 or SPLC1_S540560 or SPLC1_S5…	Pyrimidine metabolism		0	0	0	0	0	0	0	0	0	0	0	0	0	0	0	0	0	0	0	0	0	0	0	0	0	0	0	0	0	0
Ar0385	dihydroorotase	h2o[c] + dhorS[c] <=> h[c] + cbasp[c]	SPLC1_S360640 or SPLC1_S531400	Pyrimidine metabolism		-0.00255724	-0.00255714	0	0	-6.48351e-05	-6.47851e-05	-0.000324175	-0.000324128	-0.000648351	-0.000648257	-0.000972526	-0.000972487	-0.0012967	-0.00129662	-0.00162088	-0.00162085	-0.00194505	-0.00194497	-0.00194505	-0.00194497	-0.00226923	-0.0022692	-0.00255724	-0.00255714	-0.00255724	-0.00255714	-0.00255724	-0.00255714	-0.00255724	-0.00255714
Ar0386	dihydroorotate dehydrogenase (fumarate)	fum[c] + dhorS[c] -> succ[c] + orot[c]	SPLC1_S300840 or SPLC1_S411610	Pyrimidine metabolism		0.00255714	0.00255724	0	0	6.47851e-05	6.48351e-05	0.000324128	0.000324175	0.000648257	0.000648351	0.000972487	0.000972526	0.00129662	0.0012967	0.00162085	0.00162088	0.00194497	0.00194505	0.00194497	0.00194505	0.0022692	0.00226923	0.00255714	0.00255724	0.00255714	0.00255724	0.00255714	0.00255724	0.00255714	0.00255724
Ar0387	dihydroorotate oxidase (menaquinone-8)	dhorS[c] + mqn8[c] -> orot[c] + mql8[c]	SPLC1_S411610	Pyrimidine metabolism		0	0	0	0	0	0	0	0	0	0	0	0	0	0	0	0	0	0	0	0	0	0	0	0	0	0	0	0	0	0
Ar0388	orotate phosphoribosyltransferase	ppi[c] + orot5p[c] <=> prpp[c] + orot[c]	SPLC1_S204970 or SPLC1_S201230	Pyrimidine metabolism		-0.00255724	-0.00255714	0	0	-6.48351e-05	-6.47851e-05	-0.000324175	-0.000324128	-0.000648351	-0.000648257	-0.000972526	-0.000972487	-0.0012967	-0.00129662	-0.00162088	-0.00162085	-0.00194505	-0.00194497	-0.00194505	-0.00194497	-0.00226923	-0.0022692	-0.00255724	-0.00255714	-0.00255724	-0.00255714	-0.00255724	-0.00255714	-0.00255724	-0.00255714
Ar0389	orotidine 5'-phosphate decarboxylase	h[c] + orot5p[c] -> co2[c] + ump[c]	SPLC1_S600370 or SPLC1_S201230	Pyrimidine metabolism		0.00255714	0.00255724	0	0	6.47851e-05	6.48351e-05	0.000324128	0.000324175	0.000648257	0.000648351	0.000972487	0.000972526	0.00129662	0.0012967	0.00162085	0.00162088	0.00194497	0.00194505	0.00194497	0.00194505	0.0022692	0.00226923	0.00255714	0.00255724	0.00255714	0.00255724	0.00255714	0.00255724	0.00255714	0.00255724
Ar0390	Uridine kinase-like protein	atp[c] + uri[c] -> adp[c] + h[c] + ump[c]	SPLC1_S201290	Pyrimidine metabolism		0	35.0205	0	37.8646	0	37.8074	0	37.5785	0	37.2924	0	37.0062	0	36.7149	0	36.3491	0	35.9516	0	35.9516	0	35.5296	0	35.02	0	35.015	0	35.01	0	35.005
Ar0391	5'-nucleotidase (UMP)	h2o[c] + ump[c] -> pi[c] + uri[c]	SPLC1_S080440 or SPLC1_S543010 or SPLC1_S101090	Pyrimidine metabolism		0	35.0205	0	37.8646	0	37.8074	0	37.5785	0	37.2924	0	37.0062	0	36.7149	0	36.3491	0	35.9516	0	35.9516	0	35.5296	0	35.02	0	35.015	0	35.01	0	35.005
Ar0392	pyrimidine operon regulatory protein PyrR	prpp[c] + ura[c] -> ppi[c] + ump[c]	SPLC1_S220390 or SPLC1_S030620	Pyrimidine metabolism		0	0	0	0	0	0	0	0	0	0	0	0	0	0	0	0	0	0	0	0	0	0	0	0	0	0	0	0	0	0
Ar0393	pantoate-beta-alanine ligase cytidylate kinase (cmp)	atp[c] + cmp[c] <=> adp[c] + cdp[c]	SPLC1_S510680	Pyrimidine metabolism		0.000896858	0.000896893	0	0	2.27219e-05	2.27394e-05	0.000113681	0.000113697	0.000227361	0.000227394	0.000341078	0.000341091	0.000454758	0.000454788	0.000568475	0.000568486	0.000682155	0.000682183	0.000682155	0.000682183	0.000795871	0.00079588	0.000896858	0.000896893	0.000896858	0.000896893	0.000896858	0.000896893	0.000896858	0.000896893
Ar0394	pantoate-beta-alanine ligase cytidylate kinase (dcmp)	atp[c] + dcmp[c] <=> adp[c] + dcdp[c]	SPLC1_S510680	Pyrimidine metabolism		0	0	0	0	0	0	0	0	0	0	0	0	0	0	0	0	0	0	0	0	0	0	0	0	0	0	0	0	0	0
Ar0395	pantoate-beta-alanine ligase cytidylate kinase (ump)	atp[c] + ump[c] <=> adp[c] + udp[c]	SPLC1_S510680 or SPLC1_S520340	Pyrimidine metabolism		0.0210539	0.0210548	0	0	0.000533402	0.000533813	0.00266868	0.00266907	0.00533736	0.00533813	0.00800688	0.0080072	0.0106756	0.0106763	0.0133451	0.0133453	0.0160138	0.0160144	0.0160138	0.0160144	0.0186833	0.0186835	0.0210539	0.0210548	0.0210539	0.0210548	0.0210539	0.0210548	0.0210539	0.0210548
Ar0396	nucleoside diphosphate kinase (udp)	atp[c] + udp[c] <=> adp[c] + utp[c]	SPLC1_S200300	Pyrimidine metabolism		0.0408468	35.0614	0	37.8646	0.00103485	37.8084	0.00517751	37.5837	0.010355	37.3027	0.0155342	37.0217	0.0207117	36.7356	0.0258908	36.375	0.0310683	35.9827	0.0310683	35.9827	0.0362475	35.5659	0.0408468	35.0608	0.0408468	35.0558	0.0408468	35.0508	0.0408468	35.0458
Ar0397	CTP synthase (gln-L)	atp[c] + h2o[c] + utp[c] + glnL[c] -> adp[c] + 2 h[c] + pi[c] + ctp[c] + gluL[c]	SPLC1_S370070	Pyrimidine metabolism		0.0011463	0.00114635	0	0	2.90416e-05	2.9064e-05	0.000145299	0.00014532	0.000290598	0.00029064	0.000435942	0.000435959	0.000581241	0.000581279	0.000726585	0.000726599	0.000871884	0.000871919	0.000871884	0.000871919	0.00101723	0.00101724	0.0011463	0.00114635	0.0011463	0.00114635	0.0011463	0.00114635	0.0011463	0.00114635
Ar0398	nucleoside diphosphate kinase (cdp)	atp[c] + cdp[c] <=> adp[c] + ctp[c]	SPLC1_S200300	Pyrimidine metabolism		0.000735768	0.000735797	0	0	1.86407e-05	1.86551e-05	9.32618e-05	9.32753e-05	0.000186524	0.000186551	0.000279815	0.000279826	0.000373076	0.000373101	0.000466367	0.000466376	0.000559629	0.000559652	0.000559629	0.000559652	0.00065292	0.000652927	0.000735768	0.000735797	0.000735768	0.000735797	0.000735768	0.000735797	0.000735768	0.000735797
Ar0399	5'-nucleotidase (CMP)	h2o[c] + cmp[c] -> pi[c] + cytd[c]	SPLC1_S080440 or SPLC1_S543010 or SPLC1_S101090	Pyrimidine metabolism		0	35.0205	0	37.8646	0	37.8074	0	37.5785	0	37.2924	0	37.0062	0	36.7149	0	36.3491	0	35.9516	0	35.9516	0	35.5296	0	35.02	0	35.015	0	35.01	0	35.005
Ar0400	Uridine kinase-like protein (cmp)	atp[c] + cytd[c] -> adp[c] + h[c] + cmp[c]	SPLC1_S201290	Pyrimidine metabolism		0	35.0205	0	37.8646	0	37.8074	0	37.5785	0	37.2924	0	37.0062	0	36.7149	0	36.3491	0	35.9516	0	35.9516	0	35.5296	0	35.02	0	35.015	0	35.01	0	35.005
Ar0401	ribonucleoside-diphosphate reductase beta chain (cdp)	cdp[c] + trdrd[c] -> h2o[c] + trdox[c] + dcdp[c]	SPLC1_S360250 and SPLC1_S360260 and SPLC1_S360270 and SPLC1_S360280	Pyrimidine metabolism		0.00016109	0.000161096	0	0	4.08122e-06	4.08437e-06	2.04189e-05	2.04218e-05	4.08378e-05	4.08437e-05	6.1263e-05	6.12655e-05	8.16819e-05	8.16873e-05	0.000102107	0.000102109	0.000122526	0.000122531	0.000122526	0.000122531	0.000142951	0.000142953	0.00016109	0.000161096	0.00016109	0.000161096	0.00016109	0.000161096	0.00016109	0.000161096
Ar0402	putative thioredoxin reductase	h[c] + nadph[c] + trdox[c] -> nadp[c] + trdrd[c]	SPLC1_S360430 or SPLC1_S361200	Pyrimidine metabolism		0	991.559	0	992.646	0	992.624	0	992.531	0	992.405	0	992.279	0	992.153	0	992.027	0	991.901	0	991.901	0	991.734	0	991.559	0	991.558	0	991.557	0	991.556
Ar0403	nucleoside diphosphate kinase (dcdp)	atp[c] + dcdp[c] <=> adp[c] + dctp[c]	SPLC1_S200300	Pyrimidine metabolism		0.00016109	0.000161096	0	0	4.08122e-06	4.08437e-06	2.04189e-05	2.04218e-05	4.08378e-05	4.08437e-05	6.1263e-05	6.12655e-05	8.16819e-05	8.16873e-05	0.000102107	0.000102109	0.000122526	0.000122531	0.000122526	0.000122531	0.000142951	0.000142953	0.00016109	0.000161096	0.00016109	0.000161096	0.00016109	0.000161096	0.00016109	0.000161096
Ar0404	5'-nucleotidase (dCMP)	h2o[c] + dcmp[c] -> pi[c] + dcyt[c]	SPLC1_S080440 or SPLC1_S543010 or SPLC1_S101090	Pyrimidine metabolism		0	0	0	0	0	0	0	0	0	0	0	0	0	0	0	0	0	0	0	0	0	0	0	0	0	0	0	0	0	0
Ar0405	CMPdCMP deaminase zinc-binding protein	h[c] + h2o[c] + dcmp[c] <=> nh4[c] + dump[c]	SPLC1_S101760	Pyrimidine metabolism		0	0	0	0	0	0	0	0	0	0	0	0	0	0	0	0	0	0	0	0	0	0	0	0	0	0	0	0	0	0
Ar0406	5'-nucleotidase (dUMP)	h2o[c] + dump[c] -> pi[c] + duri[c]	SPLC1_S080440 or SPLC1_S543010 or SPLC1_S101090	Pyrimidine metabolism		0	0	0	0	0	0	0	0	0	0	0	0	0	0	0	0	0	0	0	0	0	0	0	0	0	0	0	0	0	0
Ar0407	thymidylate kinase (dump)	atp[c] + dump[c] <=> adp[c] + dudp[c]	SPLC1_S501010 or SPLC1_S240900	Pyrimidine metabolism		-0.000198636	35.0203	0	37.8646	-5.03612e-06	37.8074	-2.51806e-05	37.5785	-5.03612e-05	37.2923	-7.55417e-05	37.0061	-0.000100722	36.7148	-0.000125903	36.349	-0.000151083	35.9514	-0.000151083	35.9514	-0.000176264	35.5294	-0.000198636	35.0198	-0.000198636	35.0148	-0.000198636	35.0098	-0.000198636	35.0048
Ar0408	nucleoside diphosphate kinase (dudp)	atp[c] + dudp[c] <=> adp[c] + dutp[c]	SPLC1_S200300	Pyrimidine metabolism		0	35.0205	0	37.8646	0	37.8074	0	37.5785	0	37.2924	0	37.0062	0	36.7149	0	36.3491	0	35.9516	0	35.9516	0	35.5296	0	35.02	0	35.015	0	35.01	0	35.005
Ar0409	dUTP diphosphatase	h2o[c] + dutp[c] -> h[c] + ppi[c] + dump[c]	SPLC1_S101750	Pyrimidine metabolism		0	35.0205	0	37.8646	0	37.8074	0	37.5785	0	37.2924	0	37.0062	0	36.7149	0	36.3491	0	35.9516	0	35.9516	0	35.5296	0	35.02	0	35.015	0	35.01	0	35.005
Ar0410	thymidylate synthase	h[c] + nadph[c] + mlthf[c] + dump[c] -> nadp[c] + thf[c] + dtmp[c]	SPLC1_S101740	Pyrimidine metabolism		0.000198628	0.000198636	0	0	5.03224e-06	5.03612e-06	2.51769e-05	2.51806e-05	5.03539e-05	5.03612e-05	7.55387e-05	7.55417e-05	0.000100716	0.000100722	0.0001259	0.000125903	0.000151077	0.000151083	0.000151077	0.000151083	0.000176262	0.000176264	0.000198628	0.000198636	0.000198628	0.000198636	0.000198628	0.000198636	0.000198628	0.000198636
Ar0411	5'-nucleotidase (dTMP)	h2o[c] + dtmp[c] -> pi[c] + thymd[c]	SPLC1_S080440 or SPLC1_S543010 or SPLC1_S101090	Pyrimidine metabolism		0	0	0	0	0	0	0	0	0	0	0	0	0	0	0	0	0	0	0	0	0	0	0	0	0	0	0	0	0	0
Ar0412	thymidylate kinase (dtmp)	atp[c] + dtmp[c] <=> adp[c] + dtdp[c]	SPLC1_S501010 or SPLC1_S240900	Pyrimidine metabolism		0.000198628	0.000198636	0	0	5.03224e-06	5.03612e-06	2.51769e-05	2.51806e-05	5.03539e-05	5.03612e-05	7.55387e-05	7.55417e-05	0.000100716	0.000100722	0.0001259	0.000125903	0.000151077	0.000151083	0.000151077	0.000151083	0.000176262	0.000176264	0.000198628	0.000198636	0.000198628	0.000198636	0.000198628	0.000198636	0.000198628	0.000198636
Ar0413	ribonucleoside-diphosphate reductase beta chain (udp)	udp[c] + trdrd[c] -> h2o[c] + trdox[c] + dudp[c]	SPLC1_S360250 and SPLC1_S360260 and SPLC1_S360270 and SPLC1_S360280	Pyrimidine metabolism		0.000198628	0.000198636	0	0	5.03224e-06	5.03612e-06	2.51769e-05	2.51806e-05	5.03539e-05	5.03612e-05	7.55387e-05	7.55417e-05	0.000100716	0.000100722	0.0001259	0.000125903	0.000151077	0.000151083	0.000151077	0.000151083	0.000176262	0.000176264	0.000198628	0.000198636	0.000198628	0.000198636	0.000198628	0.000198636	0.000198628	0.000198636
Ar0414	nucleoside diphosphate kinase (dtdp)	atp[c] + dtdp[c] <=> adp[c] + dttp[c]	SPLC1_S200300	Pyrimidine metabolism		0.000198628	0.000198921	0	0	5.03224e-06	5.05534e-06	2.51769e-05	2.51986e-05	5.03539e-05	5.03972e-05	7.55387e-05	7.55568e-05	0.000100716	0.000100755	0.0001259	0.000125915	0.000151077	0.000151114	0.000151077	0.000151114	0.000176262	0.000176273	0.000198628	0.000198921	0.000198628	0.000198921	0.000198628	0.000198921	0.000198628	0.000198921
Ar0415	acetyl-CoA carboxylase subunit	atp[c] + accoa[c] + hco3[c] -> adp[c] + h[c] + pi[c] + malcoa[c]	SPLC1_S541320 and SPLC1_S500810 and SPLC1_S490480 and SPLC1_S270220	Pyrimidine metabolism		0.0233309	0.0264422	0	0	0.000591089	0.000670404	0.0029573	0.00335202	0.00591459	0.00670404	0.00887281	0.0100561	0.0118301	0.0134081	0.0147883	0.0167601	0.0177456	0.0201121	0.0177456	0.0201121	0.0207038	0.0234641	0.0233309	0.0264422	0.0233309	0.0264422	0.0233309	0.0264422	0.0233309	0.0264422
Ar0416	malonyl CoA-acyl carrier protein transacylase	malcoa[c] + ACP[c] <=> coa[c] + malACP[c]	(SPLC1_S082700 and SPLC1_S102770) or (SPLC1_S543120 and SPLC1_S102770)	Fatty acid biosynthesis		0.0233309	0.0264422	0	0	0.000591089	0.000670404	0.0029573	0.00335202	0.00591459	0.00670404	0.00887281	0.0100561	0.0118301	0.0134081	0.0147883	0.0167601	0.0177456	0.0201121	0.0177456	0.0201121	0.0207038	0.0234641	0.0233309	0.0264422	0.0233309	0.0264422	0.0233309	0.0264422	0.0233309	0.0264422
Ar0417	3-oxoacyl-(acyl carrier protein) synthase III	accoa[c] + ACP[c] <=> coa[c] + acACP[c]	SPLC1_S543110 and SPLC1_S102770	Fatty acid biosynthesis		0	0.00311038	0	0	0	7.88592e-05	0	0.000394296	0	0.000788592	0	0.00118289	0	0.00157718	0	0.00197148	0	0.00236578	0	0.00236578	0	0.00276007	0	0.00311038	0	0.00311038	0	0.00311038	0	0.00311038
Ar0418	3-oxoacyl-(acyl-carrier-protein) synthase III and II	h[c] + accoa[c] + malACP[c] -> co2[c] + coa[c] + actACP[c]	SPLC1_S543110 or SPLC1_S010960 or SPLC1_S102760	Fatty acid biosynthesis		0	0.00311038	0	0	0	7.88592e-05	0	0.000394296	0	0.000788592	0	0.00118289	0	0.00157718	0	0.00197148	0	0.00236578	0	0.00236578	0	0.00276007	0	0.00311038	0	0.00311038	0	0.00311038	0	0.00311038
Ar0419	3-oxoacyl-(acyl-carrier protein) reductase 2 (actACP)	h[c] + nadph[c] + actACP[c] <=> nadp[c] + 3haACP[c]	SPLC1_S410570 or SPLC1_S542170 or SPLC1_S100050 or SPLC1_S360110 or SPLC1_S360120	Fatty acid biosynthesis		0.00311026	0.00311038	0	0	7.87984e-05	7.88592e-05	0.000394239	0.000394296	0.000788478	0.000788592	0.00118284	0.00118289	0.00157708	0.00157718	0.00197144	0.00197148	0.00236568	0.00236578	0.00236568	0.00236578	0.00276004	0.00276007	0.00311026	0.00311038	0.00311026	0.00311038	0.00311026	0.00311038	0.00311026	0.00311038
Ar0420	crotonoyl-(acyl-carrier-protein) hydratase (3haACP)	3haACP[c] -> h2o[c] + but2eACP[c]	SPLC1_S310290	Fatty acid biosynthesis		0.00311026	0.00311038	0	0	7.87984e-05	7.88592e-05	0.000394239	0.000394296	0.000788478	0.000788592	0.00118284	0.00118289	0.00157708	0.00157718	0.00197144	0.00197148	0.00236568	0.00236578	0.00236568	0.00236578	0.00276004	0.00276007	0.00311026	0.00311038	0.00311026	0.00311038	0.00311026	0.00311038	0.00311026	0.00311038
Ar0421	enoyl-(acyl-carrier-protein) reductase (NADPH)	h[c] + nadph[c] + but2eACP[c] -> nadp[c] + butACP[c]	SPLC1_S520970	Fatty acid biosynthesis		0.00311026	0.00311038	0	0	7.87984e-05	7.88592e-05	0.000394239	0.000394296	0.000788478	0.000788592	0.00118284	0.00118289	0.00157708	0.00157718	0.00197144	0.00197148	0.00236568	0.00236578	0.00236568	0.00236578	0.00276004	0.00276007	0.00311026	0.00311038	0.00311026	0.00311038	0.00311026	0.00311038	0.00311026	0.00311038
Ar0422	3-oxoacyl-(acyl-carrier-protein) synthase (butACP)	h[c] + malACP[c] + butACP[c] -> co2[c] + ACP[c] + 3ohexACP[c]	SPLC1_S543110 and SPLC1_S102770	Fatty acid biosynthesis		0.00311026	0.00311038	0	0	7.87984e-05	7.88592e-05	0.000394239	0.000394296	0.000788478	0.000788592	0.00118284	0.00118289	0.00157708	0.00157718	0.00197144	0.00197148	0.00236568	0.00236578	0.00236568	0.00236578	0.00276004	0.00276007	0.00311026	0.00311038	0.00311026	0.00311038	0.00311026	0.00311038	0.00311026	0.00311038
Ar0423	3-oxoacyl-(acyl-carrier protein) reductase 2 (3ohexACP)	h[c] + nadph[c] + 3ohexACP[c] <=> nadp[c] + 3hhexACP[c]	SPLC1_S410570 or SPLC1_S542170 or SPLC1_S100050 or SPLC1_S360110 or SPLC1_S360120	Fatty acid biosynthesis		0.00311026	0.00311038	0	0	7.87984e-05	7.88592e-05	0.000394239	0.000394296	0.000788478	0.000788592	0.00118284	0.00118289	0.00157708	0.00157718	0.00197144	0.00197148	0.00236568	0.00236578	0.00236568	0.00236578	0.00276004	0.00276007	0.00311026	0.00311038	0.00311026	0.00311038	0.00311026	0.00311038	0.00311026	0.00311038
Ar0424	crotonoyl-(acyl-carrier-protein) hydratase (3hhexACP)	3hhexACP[c] -> h2o[c] + thex2eACP[c]	SPLC1_S310290	Fatty acid biosynthesis		0.00311026	0.00311038	0	0	7.87984e-05	7.88592e-05	0.000394239	0.000394296	0.000788478	0.000788592	0.00118284	0.00118289	0.00157708	0.00157718	0.00197144	0.00197148	0.00236568	0.00236578	0.00236568	0.00236578	0.00276004	0.00276007	0.00311026	0.00311038	0.00311026	0.00311038	0.00311026	0.00311038	0.00311026	0.00311038
Ar0425	enoyl-(acyl-carrier-protein) reductase (NADPH)	h[c] + nadph[c] + thex2eACP[c] -> nadp[c] + hexACP[c]	SPLC1_S520970	Fatty acid biosynthesis		0.00311026	0.00311038	0	0	7.87984e-05	7.88592e-05	0.000394239	0.000394296	0.000788478	0.000788592	0.00118284	0.00118289	0.00157708	0.00157718	0.00197144	0.00197148	0.00236568	0.00236578	0.00236568	0.00236578	0.00276004	0.00276007	0.00311026	0.00311038	0.00311026	0.00311038	0.00311026	0.00311038	0.00311026	0.00311038
Ar0426	3-oxoacyl-(acyl-carrier-protein) synthase (hexACP)	h[c] + malACP[c] + hexACP[c] -> co2[c] + ACP[c] + 3ooctACP[c]	SPLC1_S543110 and SPLC1_S102770	Fatty acid biosynthesis		0.00311026	0.00311038	0	0	7.87984e-05	7.88592e-05	0.000394239	0.000394296	0.000788478	0.000788592	0.00118284	0.00118289	0.00157708	0.00157718	0.00197144	0.00197148	0.00236568	0.00236578	0.00236568	0.00236578	0.00276004	0.00276007	0.00311026	0.00311038	0.00311026	0.00311038	0.00311026	0.00311038	0.00311026	0.00311038
Ar0427	3-oxoacyl-(acyl-carrier protein) reductase 2 (3ooctACP)	h[c] + nadph[c] + 3ooctACP[c] <=> nadp[c] + 3hoctACP[c]	SPLC1_S410570 or SPLC1_S542170 or SPLC1_S100050 or SPLC1_S360110 or SPLC1_S360120	Fatty acid biosynthesis		0.00311026	0.00311038	0	0	7.87984e-05	7.88592e-05	0.000394239	0.000394296	0.000788478	0.000788592	0.00118284	0.00118289	0.00157708	0.00157718	0.00197144	0.00197148	0.00236568	0.00236578	0.00236568	0.00236578	0.00276004	0.00276007	0.00311026	0.00311038	0.00311026	0.00311038	0.00311026	0.00311038	0.00311026	0.00311038
Ar0428	crotonoyl-(acyl-carrier-protein) hydratase (3hoctACP)	3hoctACP[c] -> h2o[c] + toct2eACP[c]	SPLC1_S310290	Fatty acid biosynthesis		0.00311026	0.00311038	0	0	7.87984e-05	7.88592e-05	0.000394239	0.000394296	0.000788478	0.000788592	0.00118284	0.00118289	0.00157708	0.00157718	0.00197144	0.00197148	0.00236568	0.00236578	0.00236568	0.00236578	0.00276004	0.00276007	0.00311026	0.00311038	0.00311026	0.00311038	0.00311026	0.00311038	0.00311026	0.00311038
Ar0429	enoyl-(acyl-carrier-protein) reductase (NADPH)	h[c] + nadph[c] + toct2eACP[c] -> nadp[c] + ocACP[c]	SPLC1_S520970	Fatty acid biosynthesis		0.00311026	0.00311038	0	0	7.87984e-05	7.88592e-05	0.000394239	0.000394296	0.000788478	0.000788592	0.00118284	0.00118289	0.00157708	0.00157718	0.00197144	0.00197148	0.00236568	0.00236578	0.00236568	0.00236578	0.00276004	0.00276007	0.00311026	0.00311038	0.00311026	0.00311038	0.00311026	0.00311038	0.00311026	0.00311038
[truncated: 668 more rows]
