# Supplementary material for: An Improved Genome-Scale Metabolic Model of Arthrospira platensis C1 (iAK888) and Its Application in Glycogen Overproduction
Source: Metabolites. 2018 Nov 26;8(4):84. doi: 10.3390/metabo8040084 (PMC6315860; doi:10.3390/metabo8040084)
Supplement: Supplementary file 1 [file metabolites-08-00084-s001.zip › metabolites-384075-revised-suppl/Supplements/Supplementary File 2.xlsx]

## Sheet: 888genesEvidence
ORF_ID	SEED annotation	KAAS Mapping	TCDB annotation	Manual Bast	Present in iAK?	Experssion level (accession E-MTAB-2714)
SPLC1_S033240	Phycobilisome rod linker polypeptide, phycocyanin-associated	CpcI Phycobilisome linker polypeptide	#N/A	#N/A	#N/A	18.6172
SPLC1_S260600	#N/A	photosystem I reaction center subunit VIII	#N/A	#N/A	found	18.5617
SPLC1_S033260	Phycocyanin alpha chain	phycocyanin alpha subunit	#N/A	#N/A	found	18.5356
SPLC1_S033270	Phycocyanin beta chain	phycocyanin beta subunit	#N/A	#N/A	found	18.5207
SPLC1_S170060	Phycobilisome core-membrane linker polypeptide	phycobilisome linker polypeptide ApcE	#N/A	#N/A	found	18.5066
SPLC1_S205550	#N/A	ATP synthase F1 alpha subunit	ATP synthase F1 alpha subunit	#N/A	found	18.4614
SPLC1_S033250	Phycobilisome rod linker polypeptide, phycocyanin-associated	phycobilisome linker polypeptide	#N/A	#N/A	found	18.4587
SPLC1_S260590	photosystem I subunit XI (PsaL)	photosystem I reaction centre subunit XI PsaL	#N/A	#N/A	found	18.358
SPLC1_S200280	#N/A	#N/A	#N/A	photosystem I psaM subunit	found	18.2656
SPLC1_S510440	Photosystem II manganese-stabilizing protein (PsbO)	photosystem II manganese-stabilizing protein PsbO	#N/A	#N/A	found	18.2112
SPLC1_S550230	photosystem I subunit II (PsaD)	photosystem I protein PsaD	#N/A	#N/A	found	18.1
SPLC1_S600190	Phosphoglycerate kinase (EC 2.7.2.3)	phosphoglycerate kinase	#N/A	#N/A	found	17.9127
SPLC1_S205600	#N/A	ATP synthase F0 A subunit	#N/A	#N/A	found	17.8352
SPLC1_S010920	photosystem II protein D2 (PsbD)	photosystem II reaction center D2 protein	#N/A	#N/A	found	17.6115
SPLC1_S412180	Nitrate ABC transporter, nitrate-binding protein	#N/A	#N/A	#N/A	#N/A	17.5152
SPLC1_S380310	Cytochrome b6-f complex iron-sulfur subunit PetC1 (Rieske iron sulfur protein EC 1.10.9.1)	cytochrome b6-f complex Fe-S subunit	#N/A	#N/A	found	17.4082
SPLC1_S040420	photosystem II protein D2 (PsbD)	photosystem II D2 protein	#N/A	#N/A	found	17.2293
SPLC1_S060830	photosystem I P700 chlorophyll a apoprotein subunit Ib (PsaB)	photosystem I core protein PsaB	#N/A	#N/A	found	17.1114
SPLC1_S530440	UDP-N-acetylglucosamine 1-carboxyvinyltransferase (EC 2.5.1.7)	UDP-N-acetylglucosamine 1-carboxyvinyltransferase	#N/A	#N/A	found	17.0606
SPLC1_S081890	#N/A	NADH-plastoquinone oxidoreductase I subunit	#N/A	#N/A	#N/A	16.9562
SPLC1_S081030	Glutamyl-tRNA reductase (EC 1.2.1.70)	glutamyl-tRNA reductase	#N/A	#N/A	found	16.7284
SPLC1_S041400	Transketolase (EC 2.2.1.1)	#N/A	#N/A	#N/A	#N/A	16.7109
SPLC1_S205350	Photosystem II protein PsbL	photosystem II protein PsbL	#N/A	#N/A	found	16.6463
SPLC1_S082520	Allophycocyanin alpha chain	phycobilisome protein	#N/A	#N/A	found	16.5063
SPLC1_S010910	Photosystem II CP43 protein (PsbC)	photosystem II CP43 protein chlorophyll-binding protein CP43	#N/A	#N/A	found	16.4891
SPLC1_S030430	Nitrate/nitrite transporter	#N/A	nitrite transporter	#N/A	#N/A	16.3811
SPLC1_S240060	Ribulose bisphosphate carboxylase large chain (EC 4.1.1.39)	ribulose-bisphosphate carboxylase	#N/A	#N/A	found	16.3613
SPLC1_S220190	S-adenosylmethionine decarboxylase proenzyme (EC 4.1.1.50), prokaryotic class 1B	hypothetical protein SPLC1_S220190	#N/A	#N/A	#N/A	16.3546
SPLC1_S205000	1-hydroxy-2-methyl-2-(E)-butenyl 4-diphosphate synthase (EC 1.17.7.1)	4-hydroxy-3-methylbut-2-en-1-yl diphosphate synthase	#N/A	#N/A	found	16.2178
SPLC1_S240360	D-3-phosphoglycerate dehydrogenase (EC 1.1.1.95)	D-3-phosphoglycerate dehydrogenase	#N/A	#N/A	found	16.1777
SPLC1_S012050	Cyanate ABC transporter, permease protein	#N/A	#N/A	#N/A	#N/A	16.0649
SPLC1_S310140	Aspartyl-tRNA(Asn) amidotransferase subunit C (EC 6.3.5.6) @ Glutamyl-tRNA(Gln) amidotransferase subunit C (EC 6.3.5.7)	glutamyl-tRNA(Gln) amidotransferase C subunit	#N/A	#N/A	found	16.01
SPLC1_S205540	#N/A	ATP synthase F1 gamma subunit	ATP synthase F1 gamma subunit	#N/A	#N/A	16.0094
SPLC1_S060840	photosystem I P700 chlorophyll a apoprotein subunit Ia (PsaA)	photosystem I core protein PsaA	#N/A	#N/A	found	15.9808
SPLC1_S082530	Allophycocyanin beta chain	allophycocyanin beta subunit	#N/A	#N/A	found	15.9752
SPLC1_S207620	1-deoxy-D-xylulose 5-phosphate synthase (EC 2.2.1.7)	deoxyxylulose-5-phosphate synthase	#N/A	#N/A	found	15.9302
SPLC1_S531320	Argininosuccinate lyase (EC 4.3.2.1)	argininosuccinate lyase	#N/A	#N/A	found	15.8486
SPLC1_S300010	Ferredoxin-NADP(+) reductase (EC 1.18.1.2)	oxidoreductase FAD/NAD(P)-binding domain protein	#N/A	#N/A	found	15.7949
SPLC1_S080970	Aspartate aminotransferase (EC 2.6.1.1)	aspartate transaminase	#N/A	#N/A	found	15.6995
SPLC1_S082030	Phosphoribosylanthranilate isomerase (EC 5.3.1.24)	phosphoribosylanthranilate isomerase	#N/A	#N/A	found	15.6913
SPLC1_S500650	Cytochrome C553 (soluble cytochrome f)	cytochrome c class I	#N/A	#N/A	#N/A	15.4936
SPLC1_S500810	Biotin carboxyl carrier protein of acetyl-CoA carboxylase	biotin carboxyl carrier protein	#N/A	#N/A	found	15.4735
SPLC1_S012060	Cyanate ABC transporter, substrate binding protein	#N/A	putative cyanate ABC transporter substrate binding protein	#N/A	#N/A	15.4711
SPLC1_S205590	#N/A	ATP synthase subunit C	#N/A	#N/A	found	15.3916
SPLC1_S102470	NAD(P) transhydrogenase subunit beta (EC 1.6.1.2)	NAD(P) transhydrogenase beta subunit	#N/A	#N/A	found	15.379
SPLC1_S201260	Pyruvate formate-lyase (EC 2.3.1.54)	formate acetyltransferase	#N/A	#N/A	found	15.3425
SPLC1_S205360	Cytochrome b559 beta chain (PsbF)	cytochrome b559 beta subunit	#N/A	#N/A	found	15.2595
SPLC1_S206830	Light-independent protochlorophyllide reductase subunit B (EC 1.18.-.-)	light-independent protochlorophyllide reductase B subunit	#N/A	#N/A	found	15.2293
SPLC1_S541100	Cytochrome b6-f complex subunit IV (PetD)	cytochrome b/b6 domain protein	#N/A	#N/A	found	15.2179
SPLC1_S541110	Cytochrome b6-f complex subunit, cytochrome b6	cytochrome b/b6 domain protein	cytochrome b/b6 domain protein	#N/A	found	15.2138
SPLC1_S360760	Serine hydroxymethyltransferase (EC 2.1.2.1)	glycine hydroxymethyltransferase	#N/A	#N/A	found	15.1541
SPLC1_S510460	Tryptophan synthase beta chain (EC 4.2.1.20)	tryptophan synthase beta subunit	#N/A	#N/A	found	15.1283
SPLC1_S531380	Light-dependent protochlorophyllide reductase (EC 1.3.1.33)	light-dependent protochlorophyllide reductase	#N/A	#N/A	found	15.1055
SPLC1_S205560	#N/A	ATP synthase F1 delta subunit	#N/A	#N/A	found	15.088
SPLC1_S410810	Photosystem II 10 kDa phosphoprotein (PsbH)	photosystem II phosphoprotein PsbH	#N/A	#N/A	found	15.0794
SPLC1_S205370	Cytochrome b559 alpha chain (PsbE)	cytochrome b559 alpha subunit	#N/A	#N/A	found	15.043
SPLC1_S540720	Glycerol-3-phosphate dehydrogenase (EC 1.1.5.3)	FAD dependent oxidoreductase	#N/A	#N/A	found	14.99
SPLC1_S531540	photosystem I subunit IX (PsaJ)	photosystem I reaction centre subunit IX / PsaJ	#N/A	#N/A	found	14.9834
SPLC1_S140030	UDP-glucose 4-epimerase (EC 5.1.3.2)	NAD dependent epimerase/dehydratase family	#N/A	#N/A	found	14.9536
SPLC1_S411020	Phycobilisome rod-core linker polypeptide, phycocyanin-associated	phycobilisome linker polypeptide	#N/A	#N/A	found	14.9491
SPLC1_S430070	#N/A	proton-translocating NADH-quinone oxidoreductase chain M	proton-translocating NADH-quinone oxidoreductase chain M	#N/A	found	14.9356
SPLC1_S531530	photosystem I subunit III precursor, plastocyanin (cyt c553) docking protein (PsaF)	putative plastocyanin docking protein	#N/A	#N/A	found	14.9251
SPLC1_S360520	GMP synthase [glutamine-hydrolyzing] (EC 6.3.5.2)	GMP synthase large subunit	#N/A	#N/A	found	14.8626
SPLC1_S240080	Ribulose bisphosphate carboxylase small chain (EC 4.1.1.39)	ribulose-bisphosphate carboxylase	#N/A	#N/A	found	14.8488
SPLC1_S520370	Agmatinase (EC 3.5.3.11)	agmatinase	#N/A	#N/A	found	14.835
SPLC1_S543300	Inorganic pyrophosphatase (EC 3.6.1.1)	inorganic diphosphatase	#N/A	#N/A	found	14.8336
SPLC1_S570050	#N/A	Formamidase	#N/A	#N/A	found	14.8251
SPLC1_S310410	1-deoxy-D-xylulose 5-phosphate reductoisomerase (EC 1.1.1.267)	1-deoxy-D-xylulose 5-phosphate reductoisomerase	#N/A	#N/A	found	14.8151
SPLC1_S100740	Glucose-6-phosphate isomerase (EC 5.3.1.9)	glucose-6-phosphate isomerase	#N/A	#N/A	found	14.6879
SPLC1_S082540	Phycobilisome small core linker polypeptide	CpcD phycobilisome linker domain protein	#N/A	#N/A	found	14.5914
SPLC1_S511270	Ribulose-phosphate 3-epimerase (EC 5.1.3.1)	ribulose-phosphate 3-epimerase	#N/A	#N/A	found	14.5793
SPLC1_S230640	3-ketoacyl-CoA thiolase (EC 2.3.1.16) @ Acetyl-CoA acetyltransferase (EC 2.3.1.9)	putative acetyl coenzyme A acetyltransferase	#N/A	#N/A	found	14.5671
SPLC1_S550220	Anthranilate synthase, aminase component (EC 4.1.3.27)	anthranilate synthase component I	#N/A	#N/A	found	14.5559
SPLC1_S180090	Phosphate transport system permease protein PstA (TC 3.A.1.7.1)	phosphate ABC transporter inner membrane subunit PstA	#N/A	#N/A	#N/A	14.5523
SPLC1_S360600	#N/A	#N/A	putative magnesium transporter	#N/A	#N/A	14.5428
SPLC1_S540860	Adenylate cyclase (EC 4.6.1.1)	#N/A	#N/A	#N/A	#N/A	14.5376
SPLC1_S207330	photosystem II protein D1 (PsbA)	photosystem q(b) protein	#N/A	#N/A	found	14.4614
SPLC1_S520850	Cobalt-precorrin-4 C11-methyltransferase (EC 2.1.1.133)	precorrin-4 C11-methyltransferase	#N/A	#N/A	found	14.4404
SPLC1_S033230	Ferredoxin-NADP(+) reductase (EC 1.18.1.2)	rod linker polypeptide CpcD	#N/A	#N/A	found	14.4377
SPLC1_S532100	NADPH-dependent glyceraldehyde-3-phosphate dehydrogenase (EC 1.2.1.13)	glyceraldehyde-3-phosphate dehydrogenase type I	#N/A	#N/A	found	14.3784
SPLC1_S531130	Phytoene synthase (EC 2.5.1.32)	phytoene synthase	#N/A	#N/A	found	14.3174
SPLC1_S170820	#N/A	proton-translocating NADH-quinone oxidoreductase chain N	#N/A	#N/A	found	14.3162
SPLC1_S170680	Chorismate mutase II (EC 5.4.99.5)	chorismate mutase	#N/A	#N/A	found	14.3048
SPLC1_S011370	Ferredoxin--nitrite reductase (EC 1.7.7.1)	nitrite and sulphite reductase 4Fe-4S region	#N/A	#N/A	found	14.283
SPLC1_S361200	Alkyl hydroperoxide reductase subunit C-like protein	#N/A	#N/A	#N/A	found	14.231
SPLC1_S030420	Assimilatory nitrate reductase large subunit (EC:1.7.99.4)	molybdopterin oxidoreductase	molybdopterin oxidoreductase	#N/A	found	14.2173
SPLC1_S410040	Gamma-glutamyl phosphate reductase (EC 1.2.1.41)	glutamate-5-semialdehyde dehydrogenase	#N/A	#N/A	found	14.1986
SPLC1_S520340	#N/A	uridylate kinase	#N/A	#N/A	found	14.0846
SPLC1_S370610	Mg protoporphyrin IX monomethyl ester oxidative cyclase (aerobic) (EC 1.14.13.81)	magnesium-protoporphyrin IX monomethyl ester aerobic oxidativecyclase	#N/A	#N/A	found	14.0702
SPLC1_S102760	#N/A	3-oxoacyl-(acyl-carrier-protein) synthase	#N/A	#N/A	found	14.0175
SPLC1_S530330	Chlorophyll a synthase ChlG (EC 2.5.1.62)	chlorophyll synthase ChlG	#N/A	#N/A	found	13.9781
SPLC1_S410720	#N/A	#N/A	carbohydrate-selective porin OprB	#N/A	#N/A	13.9579
SPLC1_S034030	Adenylosuccinate lyase (EC 4.3.2.2)	adenylosuccinate lyase	#N/A	#N/A	found	13.9511
SPLC1_S207430	#N/A	ubiquinone/menaquinone biosynthesis methyltransferase	#N/A	#N/A	found	13.9448
SPLC1_S010400	dTDP-4-dehydrorhamnose reductase (EC 1.1.1.133)	dTDP-4-dehydrorhamnose reductase	#N/A	#N/A	found	13.9352
SPLC1_S370350	Photosystem II 12 kDa extrinsic protein (PsbU)	photosystem II oxygen evolving complex protein PsbU	#N/A	#N/A	found	13.8957
SPLC1_S371190	N-Acetylneuraminate cytidylyltransferase (EC 2.7.7.43)	putative CMP-N-acetylneuraminic acid synthetase	#N/A	#N/A	found	13.857
SPLC1_S360810	3-dehydroquinate dehydratase II (EC 4.2.1.10)	3-dehydroquinate dehydratase type II	#N/A	#N/A	found	13.8453
SPLC1_S430080	NADH dehydrogenase subunit 5, Involved in CO2 fixation	proton-translocating NADH-quinone oxidoreductase chain L	#N/A	#N/A	found	13.8382
SPLC1_S220070	Carboxysome protein CcmM	#N/A	#N/A	#N/A	found	13.8227
SPLC1_S520970	Enoyl-[acyl-carrier-protein] reductase [NADH] (EC 1.3.1.9)	short-chain dehydrogenase/reductase SDR	#N/A	#N/A	found	13.8135
SPLC1_S532590	Malate dehydrogenase (EC 1.1.1.37)	malate dehydrogenase NAD-dependent	#N/A	#N/A	found	13.8034
SPLC1_S430160	Arginyl-tRNA synthetase (EC 6.1.1.19)	arginyl-tRNA synthetase	#N/A	#N/A	found	13.8009
SPLC1_S082640	Phosphoribosylformylglycinamidine synthase, PurS subunit (EC 6.3.5.3)	phosphoribosylformylglycinamidine synthase purS	#N/A	#N/A	#N/A	13.7766
SPLC1_S060670	Transketolase (EC 2.2.1.1)	transketolase	#N/A	#N/A	found	13.776
SPLC1_S010840	#N/A	ATP synthase F1 beta subunit	#N/A	#N/A	#N/A	13.752
SPLC1_S510120	NAD kinase (EC 2.7.1.23)	inorganic polyphosphate/ATP-NAD kinase	#N/A	#N/A	found	13.705
SPLC1_S011950	#N/A	L-asparaginase II	#N/A	#N/A	#N/A	13.6663
SPLC1_S510760	Mg-protoporphyrin O-methyltransferase (EC 2.1.1.11)	putative magnesium protoporphyrin O-methyltransferase	#N/A	#N/A	found	13.6617
SPLC1_S203800	Anthranilate phosphoribosyltransferase (EC 2.4.2.18)	anthranilate phosphoribosyltransferase	#N/A	#N/A	found	13.6196
SPLC1_S490250	Heme A synthase, cytochrome oxidase biogenesis protein Cox15-CtaA	cytochrome oxidase assembly	#N/A	#N/A	#N/A	13.6107
SPLC1_S033750	Trk system potassium uptake protein TrkA	#N/A	#N/A	#N/A	#N/A	13.6018
SPLC1_S102460	NAD(P) transhydrogenase alpha subunit (EC 1.6.1.2)	nicotinamide nucleotide transhydrogenase subunit alpha	#N/A	#N/A	found	13.5729
SPLC1_S550330	#N/A	glucokinase regulatory-like protein	#N/A	#N/A	#N/A	13.549
SPLC1_S260440	6-phosphogluconolactonase (EC 3.1.1.31), eukaryotic type	putative 6-phosphogluconolactonase	#N/A	#N/A	found	13.5472
SPLC1_S205570	#N/A	ATP synthase F0 B subunit	#N/A	#N/A	found	13.5438
SPLC1_S080550	L,L-diaminopimelate aminotransferase (EC 2.6.1.83)	aminotransferase class I and II	#N/A	#N/A	#N/A	13.5229
SPLC1_S060930	Glycine cleavage system H protein	glycine cleavage system H protein	#N/A	#N/A	found	13.5018
SPLC1_S580120	2-keto-3-deoxy-D-arabino-heptulosonate-7-phosphate synthase I beta (EC 2.5.1.54)	phospho-2-dehydro-3-deoxyheptonate aldolase	#N/A	#N/A	found	13.4747
SPLC1_S203690	Low-affinity CO2 hydration protein CphX	#N/A	#N/A	#N/A	#N/A	13.4424
SPLC1_S103260	Adenylosuccinate synthetase (EC 6.3.4.4)	adenylosuccinate synthase	#N/A	#N/A	found	13.3872
SPLC1_S590650	Phosphoadenylyl-sulfate reductase [thioredoxin] (EC 1.8.4.8)	phosphoadenosine phosphosulfate reductase	#N/A	#N/A	found	13.3846
SPLC1_S180070	Phosphate ABC transporter, periplasmic phosphate-binding protein PstS (TC 3.A.1.7.1)	phosphate ABC transporter periplasmic phosphate-binding protein	phosphate ABC transporter periplasmic phosphate-binding protein	#N/A	#N/A	13.3473
SPLC1_S031410	Diaminopimelate decarboxylase (EC 4.1.1.20)	diaminopimelate decarboxylase	#N/A	#N/A	found	13.3286
SPLC1_S060770	#N/A	hypothetical protein SPLC1_S060770	ABC-type branched-chain amino acid transport systems, periplasmic component	#N/A	#N/A	13.3163
SPLC1_S041600	Spermidine synthase (EC 2.5.1.16)	putative spermine synthase	#N/A	#N/A	found	13.307
SPLC1_S033220	Phycocyanobilin lyase alpha subunit	PBS lyase HEAT domain protein repeat-containing protein	#N/A	#N/A	found	13.2492
SPLC1_S270240	Photosystem II protein PsbV, cytochrome c550	cytochrome c550 subunit of photosystem II PsbV	#N/A	#N/A	found	13.2419
SPLC1_S204530	Phospho-N-acetylmuramoyl-pentapeptide-transferase (EC 2.7.8.13)	phospho-N-acetylmuramoyl-pentapeptide-transferase	#N/A	#N/A	found	13.219
SPLC1_S171270	Cytochrome d ubiquinol oxidase subunit I (EC 1.10.3.-)	cytochrome bd ubiquinol oxidase subunit I	#N/A	#N/A	found	13.2095
SPLC1_S412190	Bicarbonate transport system permease protein	#N/A	#N/A	#N/A	#N/A	13.2082
SPLC1_S520960	Imidazoleglycerol-phosphate dehydratase (EC 4.2.1.19)	imidazoleglycerol-phosphate dehydratase	#N/A	#N/A	found	13.2011
SPLC1_S310420	Glycogen synthase, ADP-glucose transglucosylase (EC 2.4.1.21)	glycogen/starch synthase ADP-glucose type	#N/A	#N/A	found	13.1802
SPLC1_S370780	Dihydrolipoamide acetyltransferase component of pyruvate dehydrogenase complex (EC 2.3.1.12)	catalytic domain of components of various dehydrogenase complex	#N/A	#N/A	found	13.1716
SPLC1_S360270	Ribonucleotide reductase of class Ia (aerobic), beta subunit (EC 1.17.4.1)	putative ribonucleoside-diphosphate reductase beta chain	#N/A	#N/A	found	13.1665
SPLC1_S101190	Pyruvate dehydrogenase E1 component beta subunit (EC 1.2.4.1)	transketolase central region	#N/A	#N/A	found	13.1627
SPLC1_S430310	#N/A	D-xylulose 5-phosphate/D-fructose 6-phosphate phosphoketolase	#N/A	#N/A	found	13.1616
SPLC1_S102740	Glutamate racemase (EC 5.1.1.3)	glutamate racemase	#N/A	#N/A	found	13.1198
SPLC1_S180040	Substrate-specific component BioY of biotin ECF transporter	#N/A	BioY protein	#N/A	#N/A	13.0983
SPLC1_S131000	Phosphoglycolate phosphatase (EC 3.1.3.18)	HAD-superfamily hydrolase subfamily IA variant 1	#N/A	#N/A	found	13.0907
SPLC1_S011380	Uroporphyrinogen-III methyltransferase (EC 2.1.1.107)	uroporphyrin-III C-methyltransferase	#N/A	#N/A	found	13.0755
SPLC1_S102690	Photosystem II CP47 protein (PsbB)	photosystem II chlorophyll-binding protein CP47	#N/A	#N/A	found	13.0679
SPLC1_S205410	#N/A	NADH-quinone oxidoreductase B subunit	NADH-quinone oxidoreductase B subunit	#N/A	#N/A	13.0117
SPLC1_S010850	#N/A	ATP synthase F1 epsilon subunit	#N/A	#N/A	found	12.9773
SPLC1_S041310	Phosphopantothenoylcysteine decarboxylase (EC 4.1.1.36) / Phosphopantothenoylcysteine synthetase (EC 6.3.2.5)	phosphopantothenoylcysteine decarboxylase/phosphopantothenate/cysteine ligase	#N/A	#N/A	found	12.9586
SPLC1_S081020	Fructose-1,6-bisphosphatase, GlpX type (EC 3.1.3.11) / Sedoheptulose-1,7-bisphosphatase (EC 3.1.3.37)	fructose-16-bisphosphatase class II	#N/A	#N/A	found	12.9542
SPLC1_S532120	UDP-N-acetylmuramate--alanine ligase (EC 6.3.2.8)	UDP-N-acetylmuramate/alanine ligase	#N/A	#N/A	found	12.9424
SPLC1_S361300	Aquaporin Z	#N/A	putative aquaporin Z	#N/A	#N/A	12.9354
SPLC1_S102710	#N/A	photosystem II protein PsbT	#N/A	#N/A	#N/A	12.8935
SPLC1_S130020	#N/A	HAD-superfamily hydrolase subfamily IA variant 1	#N/A	#N/A	#N/A	12.8919
SPLC1_S411680	#N/A	polar amino acid ABC transporter inner membrane subunit	polar amino acid ABC transporter inner membrane subunit	#N/A	#N/A	12.8892
SPLC1_S510060	Glucose-1-phosphate cytidylyltransferase (EC 2.7.7.33)	glucose-1-phosphate cytidylyltransferase	#N/A	#N/A	found	12.8379
SPLC1_S100630	Homoserine kinase (EC 2.7.1.39)	homoserine kinase	#N/A	#N/A	found	12.8353
SPLC1_S520570	NADH dehydrogenase (EC 1.6.99.3)	FAD-dependent pyridine nucleotide-disulfide oxidoreductase	#N/A	#N/A	#N/A	12.8095
SPLC1_S081680	Seryl-tRNA synthetase (EC 6.1.1.11)	seryl-tRNA synthetase	#N/A	#N/A	found	12.7961
SPLC1_S412200	Nitrate ABC transporter, ATP-binding protein / Nitrate ABC transporter, nitrate-binding protein	#N/A	nitrate ABC transporter ATPase subunits C and D	#N/A	#N/A	12.7932
SPLC1_S040940	Isocitrate dehydrogenase [NADP] (EC 1.1.1.42)	isocitrate dehydrogenase NADP-dependent	#N/A	#N/A	found	12.7733
SPLC1_S230970	#N/A	#N/A	ATPase P-type (transporting) HAD superfamily subfamily IC	#N/A	#N/A	12.753
SPLC1_S040570	Inosine-5'-monophosphate dehydrogenase (EC 1.1.1.205)	#N/A	#N/A	#N/A	#N/A	12.7485
SPLC1_S203670	NADH dehydrogenase subunit 5, Involved in CO2 fixation	NAD(P)H dehydrogenase subunit NdhF3 family	#N/A	#N/A	found	12.7141
SPLC1_S200660	Glycine dehydrogenase [decarboxylating] (glycine cleavage system P protein) (EC 1.4.4.2)	glycine dehydrogenase	#N/A	#N/A	found	12.7112
SPLC1_S532300	#N/A	#N/A	#N/A	hypothetical protein SPLC1_S532300	found	12.7074
SPLC1_S033730	Protoporphyrin IX Mg-chelatase subunit H (EC 6.6.1.1)	magnesium chelatase H subunit	#N/A	#N/A	found	12.677
SPLC1_S360640	Dihydroorotase (EC 3.5.2.3)	dihydroorotase multifunctional complex type	#N/A	#N/A	found	12.642
SPLC1_S532560	photosystem I subunit IV (PsaE)	putative photosystem I subunit IV	#N/A	#N/A	found	12.6315
SPLC1_S501440	Phosphoribulokinase (EC 2.7.1.19)	phosphoribulokinase	#N/A	#N/A	found	12.6207
SPLC1_S201430	Lysine decarboxylase (EC 4.1.1.18)	Orn/Lys/Arg decarboxylase major region	#N/A	#N/A	found	12.6145
SPLC1_S180110	Phosphate transport ATP-binding protein PstB (TC 3.A.1.7.1)	phosphate ABC transporter ATPase subunit	#N/A	#N/A	#N/A	12.6067
SPLC1_S201250	Pyruvate formate-lyase activating enzyme (EC 1.97.1.4)	#N/A	#N/A	#N/A	found	12.6056
SPLC1_S207250	6-pyruvoyl tetrahydrobiopterin synthase (EC 4.2.3.12)	6-pyruvoyl tetrahydropterin synthase and hypothetical protein	#N/A	#N/A	found	12.5939
SPLC1_S360260	Ribonucleotide reductase of class Ia (aerobic), beta subunit (EC 1.17.4.1)	ribonucleoside-diphosphate reductase beta subunit	#N/A	#N/A	found	12.5854
SPLC1_S060190	Adenylate kinase (EC 2.7.4.3)	adenylate kinase	#N/A	#N/A	found	12.5789
SPLC1_S230230	Aspartate-semialdehyde dehydrogenase (EC 1.2.1.11)	aspartate-semialdehyde dehydrogenase	#N/A	#N/A	found	12.5595
SPLC1_S190170	#N/A	thiamine biosynthesis protein ThiC	#N/A	#N/A	found	12.5225
SPLC1_S530420	Alanine dehydrogenase (EC 1.4.1.1)	alanine dehydrogenase	alanine dehydrogenase	#N/A	found	12.5213
SPLC1_S203940	#N/A	sulfate adenylyltransferase	#N/A	#N/A	#N/A	12.5081
SPLC1_S100860	#N/A	#N/A	#N/A	ferredoxin thioredoxin reductase alpha chain	#N/A	12.4986
SPLC1_S205420	#N/A	NADH dehydrogenase subunit J	#N/A	#N/A	#N/A	12.4929
SPLC1_S560040	Tryptophan synthase alpha chain (EC 4.2.1.20)	tryptophan synthase alpha subunit	#N/A	#N/A	found	12.4563
SPLC1_S040050	NAD-dependent glyceraldehyde-3-phosphate dehydrogenase (EC 1.2.1.12)	glyceraldehyde-3-phosphate dehydrogenase type I	#N/A	#N/A	found	12.4414
SPLC1_S205580	#N/A	H+transporting two-sector ATPase B/B' subunit	#N/A	#N/A	found	12.3959
SPLC1_S340060	5,10-methylenetetrahydrofolate reductase (EC 1.5.1.20)	methylenetetrahydrofolate reductase	#N/A	#N/A	found	12.3765
SPLC1_S010960	#N/A	beta-ketoacyl synthase	#N/A	#N/A	found	12.3693
SPLC1_S360490	#N/A	thiamine pyrophosphate protein TPP binding domain protein	#N/A	#N/A	#N/A	12.3382
SPLC1_S032410	Acetylornithine aminotransferase (EC 2.6.1.11)	acetylornithine and succinylornithine aminotransferase	#N/A	#N/A	found	12.3257
SPLC1_S542610	#N/A	#N/A	extracellular solute-binding protein family 3	#N/A	#N/A	12.2915
SPLC1_S410760	Creatinine amidohydrolase (EC 3.5.2.10)	creatininase	#N/A	#N/A	found	12.2828
SPLC1_S011230	#N/A	NADH dehydrogenase I subunit N	#N/A	#N/A	found	12.271
SPLC1_S170710	Malto-oligosyltrehalose trehalohydrolase (EC 3.2.1.141)	#N/A	#N/A	#N/A	found	12.2686
SPLC1_S102450	NAD(P) transhydrogenase alpha subunit (EC 1.6.1.2)	NAD/NADP transhydrogenase alpha subunit	NAD/NADP transhydrogenase alpha subunit	#N/A	found	12.2628
SPLC1_S205650	Cysteine desulfurase (EC 2.8.1.7)	aminotransferase class V	#N/A	#N/A	found	12.2626
SPLC1_S532500	2,3-bisphosphoglycerate-independent phosphoglycerate mutase (EC 5.4.2.1)	phosphoglycerate mutase 23-bisphosphoglycerate-independent	phosphoglycerate mutase 23-bisphosphoglycerate-independent	#N/A	found	12.2618
SPLC1_S208490	Sirohydrochlorin cobaltochelatase (EC 4.99.1.3)	#N/A	#N/A	#N/A	found	12.2618
SPLC1_S630030	alternative photosystem I reaction center subunit X (PsaK2)	photosystem I reaction center subunit X	#N/A	#N/A	found	12.2492
SPLC1_S540730	Glycerol-3-phosphate dehydrogenase [NAD(P)+] (EC 1.1.1.94)	NAD-dependent glycerol-3-phosphate dehydrogenase domain protein	#N/A	#N/A	found	12.2481
SPLC1_S081880	#N/A	NADH-ubiquinone/plastoquinone oxidoreductase chain 6	#N/A	#N/A	found	12.2337
SPLC1_S543110	#N/A	3-oxoacyl-(acyl-carrier-protein) synthase III	#N/A	#N/A	found	12.2308
SPLC1_S040610	6,7-dimethyl-8-ribityllumazine synthase (EC 2.5.1.78)	67-dimethyl-8-ribityllumazine synthase	#N/A	#N/A	found	12.2294
SPLC1_S531590	Acetolactate synthase small subunit (EC 2.2.1.6)	acetolactate synthase III small subunit	#N/A	#N/A	found	12.2074
SPLC1_S542660	Arogenate dehydrogenase (EC 1.3.1.43)	Prephenate dehydrogenase	#N/A	#N/A	found	12.201
SPLC1_S530910	YbbL ABC transporter ATP-binding protein	ABC transporter related protein	ABC transporter related protein	#N/A	#N/A	12.1998
SPLC1_S271500	ADP-ribose pyrophosphatase (EC 3.6.1.13)	NUDIX hydrolase	#N/A	#N/A	found	12.1898
SPLC1_S532490	2,3-bisphosphoglycerate-independent phosphoglycerate mutase (EC 5.4.2.1)	phosphoglycerate mutase 23-bisphosphoglycerate-independent	#N/A	#N/A	found	12.1615
SPLC1_S490240	Cytochrome c oxidase polypeptide II (EC 1.9.3.1)	putative cytochrome c oxidase subunit II	putative cytochrome c oxidase subunit II	#N/A	found	12.1579
SPLC1_S081830	Threonine dehydratase, catabolic (EC 4.3.1.19)	pyridoxal-5'-phosphate-dependent protein beta subunit	#N/A	#N/A	found	12.1534
SPLC1_S550060	Threonyl-tRNA synthetase (EC 6.1.1.3)	threonyl-tRNA synthetase	#N/A	#N/A	found	12.1422
SPLC1_S500660	dTDP-glucose 4,6-dehydratase (EC 4.2.1.46)	dTDP-glucose 46-dehydratase	#N/A	#N/A	found	12.1406
SPLC1_S051450	Indole-3-glycerol phosphate synthase (EC 4.1.1.48)	indole-3-glycerol-phosphate synthase	#N/A	#N/A	found	12.1401
SPLC1_S510650	Phosphoribosylformylglycinamidine cyclo-ligase (EC 6.3.3.1)	phosphoribosylformylglycinamidine cyclo-ligase	#N/A	#N/A	found	12.1293
SPLC1_S542170	3-oxoacyl-[acyl-carrier protein] reductase (EC 1.1.1.100)	3-ketoacyl-(acyl-carrier-protein) reductase	#N/A	#N/A	found	12.1184
SPLC1_S630020	3,4-dihydroxy-2-butanone 4-phosphate synthase (EC 4.1.99.12) / GTP cyclohydrolase II (EC 3.5.4.25)	34-dihydroxy-2-butanone 4-phosphate synthase	#N/A	#N/A	found	12.0442
SPLC1_S171210	Fructose-1,6-bisphosphatase, type I (EC 3.1.3.11)	fructose-16-bisphosphatase	#N/A	#N/A	found	12.0362
SPLC1_S543360	Aspartate 1-decarboxylase (EC 4.1.1.11)	aspartate 1-decarboxylase	#N/A	#N/A	found	11.998
SPLC1_S230720	Glycine oxidase ThiO (EC 1.4.3.19)	glycine oxidase ThiO	#N/A	#N/A	found	11.9945
SPLC1_S103210	Adenylate cyclase (EC 4.6.1.1)	#N/A	#N/A	#N/A	#N/A	11.9818
SPLC1_S370690	Sulfate permease	#N/A	sulphate transporter	#N/A	#N/A	11.9778
SPLC1_S270060	Multimodular transpeptidase-transglycosylase (EC 2.4.1.129) (EC 3.4.-.-)	#N/A	#N/A	#N/A	found	11.9446
SPLC1_S040990	Cob(I)alamin adenosyltransferase (EC 2.5.1.17)	cob(I)alamin adenosyltransferase	#N/A	#N/A	found	11.9421
SPLC1_S208560	1,2-dihydroxy-3-keto-5-methylthiopentene dioxygenase (EC 1.13.11.54)	acireductone dioxygenase ARD	#N/A	#N/A	#N/A	11.9151
SPLC1_S490220	Cytochrome c oxidase polypeptide III (EC 1.9.3.1)	putative cytochrome c oxidase subunit III	putative cytochrome c oxidase subunit III	#N/A	found	11.9071
SPLC1_S360630	Trehalose synthase (EC 5.4.99.16)	trehalose synthase	trehalose synthase	#N/A	found	11.9064
SPLC1_S220230	Putrescine transport ATP-binding protein PotA (TC 3.A.1.11.1)	spermidine/putrescine ABC transporter ATPase subunit	spermidine/putrescine ABC transporter ATPase subunit	#N/A	#N/A	11.892
SPLC1_S510420	Dihydrofolate synthase (EC 6.3.2.12) @ Folylpolyglutamate synthase (EC 6.3.2.17)	folylpolyglutamate synthase	#N/A	#N/A	found	11.8909
SPLC1_S081920	Citrate synthase (si) (EC 2.3.3.1)	2-methylcitrate synthase/citrate synthase II	#N/A	#N/A	found	11.8899
SPLC1_S208430	4-alpha-glucanotransferase (amylomaltase) (EC 2.4.1.25)	4-alpha-glucanotransferase	#N/A	#N/A	found	11.8861
SPLC1_S170720	Malto-oligosyltrehalose synthase (EC 5.4.99.15)	#N/A	#N/A	#N/A	found	11.8763
SPLC1_S220110	NADH dehydrogenase subunit 5, Involved in CO2 fixation	NAD(P)H dehydrogenase subunit NdhF3 family	#N/A	#N/A	found	11.8713
SPLC1_S411960	Lysyl-tRNA synthetase (class II) (EC 6.1.1.6)	tRNA synthetase class II	#N/A	#N/A	found	11.8636
SPLC1_S081900	#N/A	NADH dehydrogenase subunit H	#N/A	#N/A	#N/A	11.8578
SPLC1_S270220	Acetyl-coenzyme A carboxyl transferase beta chain (EC 6.4.1.2)	acetyl-CoA carboxylase carboxyl transferase beta subunit	#N/A	#N/A	found	11.85
SPLC1_S201230	Orotidine 5'-phosphate decarboxylase (EC 4.1.1.23) / Orotate phosphoribosyltransferase (EC 2.4.2.10)	hypothetical protein SPLC1_S201230	#N/A	#N/A	found	11.8462
SPLC1_S203990	Adenylate cyclase (EC 4.6.1.1)	#N/A	#N/A	#N/A	#N/A	11.8444
SPLC1_S102850	Glucosamine--fructose-6-phosphate aminotransferase [isomerizing] (EC 2.6.1.16)	glucosamine/fructose-6-phosphate aminotransferase isomerizing	#N/A	#N/A	found	11.844
SPLC1_S034000	#N/A	#N/A	#N/A	candidate for digalactosyldiacylglycerol synthase	found	11.8375
SPLC1_S533530	#N/A	HAD-superfamily hydrolase subfamily IB	#N/A	#N/A	found	11.8366
SPLC1_S061360	#N/A	#N/A	#N/A	ferritin Dps family protein	#N/A	11.8344
SPLC1_S100530	Glutathione S-transferase, theta (EC 2.5.1.18)	membrane-associated protein in eicosanoid and glutathione metabolism	#N/A	#N/A	found	11.8313
SPLC1_S032190	Coproporphyrinogen III oxidase, aerobic (EC 1.3.3.3)	coproporphyrinogen oxidase	#N/A	#N/A	found	11.8219
SPLC1_S140050	dTDP-4-dehydrorhamnose 3,5-epimerase (EC 5.1.3.13)	putative dTDP-4-dehydrorhamnose 35-epimerase	#N/A	#N/A	found	11.8218
SPLC1_S510700	Molybdenum cofactor biosynthesis protein MoaE	molybdopterin biosynthesis MoaE protein	#N/A	#N/A	#N/A	11.8206
SPLC1_S171370	Mannose-1-phosphate guanylyltransferase (EC 2.7.7.13 )	nucleotidyl transferase	#N/A	#N/A	found	11.8167
SPLC1_S260960	Porphobilinogen deaminase (EC 2.5.1.61)	porphobilinogen deaminase	#N/A	#N/A	found	11.8157
SPLC1_S260530	photosystem I subunit X (PsaK, PsaK1)	photosystem I reaction center subunit PsaK	#N/A	#N/A	found	11.8155
SPLC1_S206590	#N/A	#N/A	galactoside symporter	#N/A	#N/A	11.8154
SPLC1_S081950	Alanine racemase (EC 5.1.1.1)	alanine racemase	#N/A	#N/A	found	11.8071
SPLC1_S208310	Dethiobiotin synthetase (EC 6.3.3.3)	dethiobiotin synthase	#N/A	#N/A	found	11.7994
SPLC1_S270030	Superoxide dismutase [Fe] (EC 1.15.1.1)	Superoxide dismutase	#N/A	#N/A	found	11.7946
SPLC1_S371170	UDP-glucose 4-epimerase (EC 5.1.3.2)	UDP-glucose 4-epimerase	#N/A	#N/A	found	11.7878
SPLC1_S130030	S-adenosylmethionine synthetase (EC 2.5.1.6)	methionine adenosyltransferase	#N/A	#N/A	found	11.7844
SPLC1_S430100	#N/A	UDP-glucose/GDP-mannose dehydrogenase	#N/A	#N/A	found	11.7829
SPLC1_S310290	3-hydroxyacyl-[acyl-carrier-protein] dehydratase, FabZ form (EC 4.2.1.59)	beta-hydroxyacyl-[acyl carrier protein] dehydratase	#N/A	#N/A	found	11.7727
SPLC1_S201370	4-alpha-glucanotransferase (amylomaltase) (EC 2.4.1.25)	4-alpha-glucanotransferase	#N/A	#N/A	found	11.7711
SPLC1_S500470	Dihydropteroate synthase (EC 2.5.1.15)	dihydropteroate synthase	#N/A	#N/A	found	11.7669
SPLC1_S061390	Substrate-specific component NikM of nickel ECF transporter	cobalamin biosynthesis protein CbiM	cobalamin biosynthesis protein CbiM	#N/A	#N/A	11.765
SPLC1_S200300	Nucleoside diphosphate kinase (EC 2.7.4.6)	nucleoside-diphosphate kinase	#N/A	#N/A	found	11.7613
SPLC1_S205660	Histidinol-phosphate aminotransferase (EC 2.6.1.9)	aminotransferase class I and II	#N/A	#N/A	found	11.7514
SPLC1_S202380	1,4-alpha-glucan (glycogen) branching enzyme, GH-13-type (EC 2.4.1.18)	14-alpha-glucan branching enzyme	#N/A	#N/A	found	11.7374
SPLC1_S560020	#N/A	inorganic carbon transport	#N/A	#N/A	#N/A	11.7211
SPLC1_S080750	Glycerol-3-phosphate dehydrogenase (EC 1.1.5.3)	FAD dependent oxidoreductase	#N/A	#N/A	found	11.712
SPLC1_S412170	Nitrate ABC transporter, nitrate-binding protein	#N/A	#N/A	#N/A	#N/A	11.7
SPLC1_S430090	#N/A	NAD(P)H-quinone oxidoreductase subunit 4	#N/A	#N/A	found	11.6951
SPLC1_S410680	#N/A	#N/A	calcium/proton antiporter CaCA family	#N/A	#N/A	11.6782
SPLC1_S533250	Sulfate and thiosulfate import ATP-binding protein CysA (EC 3.6.3.25)	putative sulfate transport system permease protein	putative sulphate transport system permease protein	#N/A	#N/A	11.6666
SPLC1_S360900	Leucyl-tRNA synthetase (EC 6.1.1.4)	leucyl-tRNA synthetase	#N/A	#N/A	found	11.6635
SPLC1_S300250	#N/A	#N/A	#N/A	aldose 1-epimerase	found	11.6579
SPLC1_S540600	#N/A	putative NAD(P)H-quinone oxidoreductase subunit D5	#N/A	#N/A	found	11.6266
SPLC1_S190110	4-hydroxybenzoate polyprenyltransferase (EC 2.5.1.39)	4-hydroxybenzoate polyprenyl transferase	4-hydroxybenzoate polyprenyl transferase	#N/A	found	11.6255
SPLC1_S360400	TrkA-N:Sodium/hydrogen exchanger	#N/A	sodium/hydrogen exchanger	#N/A	#N/A	11.617
SPLC1_S040750	Porphobilinogen synthase (EC 4.2.1.24)	porphobilinogen synthase	#N/A	#N/A	found	11.6098
SPLC1_S010390	Glucose-1-phosphate thymidylyltransferase (EC 2.7.7.24)	glucose-1-phosphate thymidyltransferase	#N/A	#N/A	found	11.5914
SPLC1_S380120	#N/A	3'(2')5'-bisphosphate nucleotidase	#N/A	#N/A	found	11.5839
SPLC1_S101080	Heme oxygenase (EC 1.14.99.3)	heme oxygenase	#N/A	#N/A	found	11.5832
SPLC1_S490360	#N/A	#N/A	#N/A	carbohydrate-selective porin OprB	#N/A	11.5785
SPLC1_S180100	Phosphate transport ATP-binding protein PstB (TC 3.A.1.7.1)	phosphate ABC transporter ATPase subunit	phosphate ABC transporter ATPase subunit	#N/A	#N/A	11.5655
SPLC1_S230690	Allophycocyanin alpha chain	phycobilisome protein	#N/A	#N/A	found	11.5648
SPLC1_S230240	4-hydroxy-tetrahydrodipicolinate synthase (EC 4.3.3.7)	dihydrodipicolinate synthase	#N/A	#N/A	found	11.5629
SPLC1_S011790	Glutamyl-tRNA synthetase (EC 6.1.1.17) @ Glutamyl-tRNA(Gln) synthetase (EC 6.1.1.24)	glutamyl-tRNA synthetase	#N/A	#N/A	found	11.5564
SPLC1_S540710	Alpha,alpha-trehalose-phosphate synthase [UDP-forming] (EC 2.4.1.15)	#N/A	#N/A	#N/A	found	11.5244
SPLC1_S202830	Ferredoxin	#N/A	#N/A	#N/A	#N/A	11.5198
SPLC1_S040810	Ammonium transporter	#N/A	ammonium transporter	#N/A	#N/A	11.5088
SPLC1_S170790	#N/A	#N/A	#N/A	NADPH-dependent FMN reductase	found	11.5065
SPLC1_S205400	#N/A	NADH dehydrogenase subunit A	#N/A	#N/A	#N/A	11.5023
SPLC1_S360660	Gamma-glutamyl phosphate reductase (EC 1.2.1.41)	gamma-glutamyl phosphate reductase	#N/A	#N/A	found	11.5003
SPLC1_S061030	Succinyl-CoA ligase [ADP-forming] beta chain (EC 6.2.1.5)	succinate--CoA ligase (ADP-forming)	#N/A	#N/A	found	11.4909
SPLC1_S030620	Uracil phosphoribosyltransferase (EC 2.4.2.9)	uracil phosphoribosyltransferase	#N/A	#N/A	found	11.4887
SPLC1_S380320	Cytochrome b6-f complex subunit, apocytochrome f	cytochrome f	cytochrome f	#N/A	found	11.4881
SPLC1_S033300	Mannose-1-phosphate guanylyltransferase (EC 2.7.7.13 ) / Phosphomannomutase (EC 5.4.2.8)	phosphoglucomutase/phosphomannomutase	#N/A	#N/A	found	11.4693
SPLC1_S208900	Queuosine Biosynthesis QueC ATPase	#N/A	#N/A	#N/A	#N/A	11.4645
SPLC1_S102790	photosystem I iron-sulfur center subunit VII (PsaC)	photosystem I subunit VII	photosystem I subunit VII	#N/A	found	11.4545
SPLC1_S032070	#N/A	GDP-mannose 46-dehydratase	#N/A	#N/A	found	11.4536
SPLC1_S020220	N-acetyl-gamma-glutamyl-phosphate reductase (EC 1.2.1.38)	N-acetyl-gamma-glutamyl-phosphate reductase	#N/A	#N/A	found	11.448
SPLC1_S171100	Adenylylsulfate kinase (EC 2.7.1.25)	adenylyl-sulfate kinase	#N/A	#N/A	found	11.447
SPLC1_S205450	Phosphoribosylformylglycinamidine synthase, synthetase subunit (EC 6.3.5.3)	phosphoribosylformylglycinamidine synthase II	#N/A	#N/A	found	11.4458
SPLC1_S033120	#N/A	amine oxidase	amine oxidase	#N/A	#N/A	11.445
SPLC1_S206640	Carbamoyl-phosphate synthase large chain (EC 6.3.5.5)	carbamoyl-phosphate synthase large subunit	#N/A	#N/A	found	11.4437
SPLC1_S102780	Putative succinate dehydrogenase cytochrome b subunit	CoB--CoM heterodisulfide reductase	#N/A	#N/A	found	11.4223
SPLC1_S541010	#N/A	ABC transporter related protein	ABC transporter related protein	#N/A	#N/A	11.4168
SPLC1_S310280	#N/A	acyl-[acyl-carrier-protein]--UDP-N-acetylglucosamine O-acyltransferase	#N/A	#N/A	found	11.4021
SPLC1_S031170	Homoserine dehydrogenase (EC 1.1.1.3)	homoserine dehydrogenase	#N/A	#N/A	found	11.4021
SPLC1_S180050	Biotin synthase (EC 2.8.1.6)	biotin synthase	#N/A	#N/A	found	11.3954
SPLC1_S051190	Glutaminase (EC 3.5.1.2)	glutaminase	#N/A	#N/A	found	11.3861
SPLC1_S010410	dTDP-4-dehydrorhamnose 3,5-epimerase (EC 5.1.3.13)	dTDP-4-dehydrorhamnose 35-epimerase	#N/A	#N/A	found	11.3587
SPLC1_S520490	O-succinylbenzoic acid--CoA ligase (EC 6.2.1.26)	AMP-dependent synthetase and ligase	#N/A	#N/A	found	11.3559
SPLC1_S203780	#N/A	fatty acid desaturase	#N/A	#N/A	found	11.3511
SPLC1_S100290	Urea ABC transporter, ATPase protein UrtD	urea ABC transporter ATP-binding protein UrtD	urea ABC transporter ATP-binding protein UrtD	#N/A	#N/A	11.3504
SPLC1_S600230	Octaprenyl diphosphate synthase (EC 2.5.1.90) / Dimethylallyltransferase (EC 2.5.1.1) / (2E,6E)-farnesyl diphosphate synthase (EC 2.5.1.10) / Geranylgeranyl pyrophosphate synthetase (EC 2.5.1.29)	geranylgeranyl diphosphate synthase	#N/A	#N/A	found	11.3384
SPLC1_S041260	Serine acetyltransferase (EC 2.3.1.30)	serine O-acetyltransferase	#N/A	#N/A	found	11.3144
SPLC1_S531140	Phytoene desaturase, pro-zeta-carotene producing (EC 1.-.-.-)	phytoene desaturase	#N/A	#N/A	#N/A	11.3136
SPLC1_S231040	Spermidine synthase (EC 2.5.1.16)	spermine synthase	#N/A	#N/A	found	11.3063
SPLC1_S231060	Glutamate 5-kinase (EC 2.7.2.11) / RNA-binding C-terminal domain PUA	glutamate 5-kinase	#N/A	#N/A	found	11.2939
SPLC1_S542730	Histidyl-tRNA synthetase (EC 6.1.1.21)	histidyl-tRNA synthetase	#N/A	#N/A	found	11.28
SPLC1_S230980	#N/A	rhodanese domain protein	#N/A	#N/A	#N/A	11.2746
SPLC1_S170480	Protoporphyrin IX Mg-chelatase subunit I (EC 6.6.1.1)	magnesium chelatase ATPase subunit I	#N/A	#N/A	found	11.2715
SPLC1_S530350	Multimodular transpeptidase-transglycosylase (EC 2.4.1.129) (EC 3.4.-.-)	#N/A	#N/A	#N/A	#N/A	11.2643
SPLC1_S600340	Phosphopantetheine adenylyltransferase (EC 2.7.7.3)	pantetheine-phosphate adenylyltransferase	#N/A	#N/A	found	11.2629
SPLC1_S520540	#N/A	pyruvate phosphate dikinase PEP/pyruvate-binding protein	#N/A	#N/A	#N/A	11.2416
SPLC1_S041300	Geranylgeranyl hydrogenase BchP; Geranylgeranyl diphosphate reductase (EC 1.3.1.83)	geranylgeranyl reductase	#N/A	#N/A	found	11.2286
SPLC1_S090300	Pyruvate kinase (EC 2.7.1.40)	pyruvate kinase	#N/A	#N/A	found	11.2259
SPLC1_S207170	Ketol-acid reductoisomerase (EC 1.1.1.86)	ketol-acid reductoisomerase	#N/A	#N/A	found	11.1913
SPLC1_S031270	#N/A	#N/A	#N/A	putative Periplasmic solute binding protein, ABC-type metal ion transport system	#N/A	11.1874
SPLC1_S430410	Lysyl-tRNA synthetase (class II) (EC 6.1.1.6)	lysyl-tRNA synthetase	#N/A	#N/A	found	11.1832
SPLC1_S202690	Glycogen branching enzyme, GH-57-type, archaeal (EC 2.4.1.18)	#N/A	#N/A	#N/A	#N/A	11.1544
SPLC1_S010070	Ornithine carbamoyltransferase (EC 2.1.3.3)	ornithine carbamoyltransferase	#N/A	#N/A	found	11.1377
SPLC1_S061020	#N/A	glycosyl transferase family 2	#N/A	#N/A	found	11.1377
SPLC1_S041140	Anthranilate synthase, amidotransferase component (EC 4.1.3.27)	anthranilate synthase component II	#N/A	#N/A	found	11.1319
SPLC1_S203740	Threonine synthase (EC 4.2.3.1)	threonine synthase	#N/A	#N/A	found	11.1258
SPLC1_S130840	Diaminopimelate decarboxylase (EC 4.1.1.20)	diaminopimelate decarboxylase	diaminopimelate decarboxylase	#N/A	found	11.1111
SPLC1_S060690	Transaldolase (EC 2.2.1.2)	transaldolase	#N/A	#N/A	found	11.1103
SPLC1_S271390	Xylulose-5-phosphate phosphoketolase (EC 4.1.2.9) @ Fructose-6-phosphate phosphoketolase (EC 4.1.2.22)	phosphoketolase	#N/A	#N/A	found	11.0861
SPLC1_S520390	Dihydrolipoamide dehydrogenase of pyruvate dehydrogenase complex (EC 1.8.1.4) / Dihydrolipoamide dehydrogenase (EC 1.8.1.4)	dihydrolipoamide dehydrogenase	#N/A	#N/A	found	11.0808
SPLC1_S051380	D-lactate dehydrogenase (EC 1.1.1.28)	D-lactate dehydrogenase	#N/A	#N/A	found	11.0593
SPLC1_S550350	Urease gamma subunit (EC 3.5.1.5)	urease gamma subunit	#N/A	#N/A	found	11.0555
SPLC1_S542670	Adenylate cyclase (EC 4.6.1.1)	#N/A	#N/A	#N/A	#N/A	11.0539
SPLC1_S171450	Phosphoribosylaminoimidazole-succinocarboxamide synthase (EC 6.3.2.6)	phosphoribosylaminoimidazole-succinocarboxamide synthase	#N/A	#N/A	found	11.0324
SPLC1_S202290	Cobalt-zinc-cadmium resistance protein CzcD	#N/A	cation diffusion facilitator family transporter	#N/A	#N/A	11.0298
SPLC1_S370420	#N/A	coenzyme F420 hydrogenase/dehydrogenase beta subunit domain protein	#N/A	#N/A	#N/A	11.0254
SPLC1_S030120	Adenylate cyclase (EC 4.6.1.1)	adenylate cyclase	#N/A	#N/A	#N/A	11.0188
SPLC1_S130910	3-isopropylmalate dehydratase large subunit (EC 4.2.1.33)	3-isopropylmalate dehydratase large subunit	#N/A	#N/A	found	11.0122
SPLC1_S490230	Cytochrome c oxidase polypeptide I (EC 1.9.3.1)	cytochrome c oxidase subunit I	#N/A	#N/A	found	11.0012
SPLC1_S031710	Pterin-4-alpha-carbinolamine dehydratase (EC 4.2.1.96)	#N/A	#N/A	#N/A	found	10.9959
SPLC1_S360220	Isoleucyl-tRNA synthetase (EC 6.1.1.5)	isoleucyl-tRNA synthetase	#N/A	#N/A	found	10.9888
SPLC1_S510450	Acetylglutamate kinase (EC 2.7.2.8)	acetylglutamate kinase	#N/A	#N/A	found	10.9834
SPLC1_S550370	Urease alpha subunit (EC 3.5.1.5)	urease alpha subunit	#N/A	#N/A	found	10.977
SPLC1_S081580	Ribose 5-phosphate isomerase A (EC 5.3.1.6)	ribose 5-phosphate isomerase	#N/A	#N/A	found	10.9691
SPLC1_S370760	Long-chain-fatty-acid--CoA ligase (EC 6.2.1.3)	AMP-dependent synthetase and ligase	#N/A	#N/A	found	10.9679
SPLC1_S200440	Glycogen synthase, ADP-glucose transglucosylase (EC 2.4.1.21)	glycogen synthase	#N/A	#N/A	found	10.9641
SPLC1_S202810	D-alanine--D-alanine ligase (EC 6.3.2.4)	D-alanyl-alanine synthetase A	#N/A	#N/A	found	10.9607
SPLC1_S231030	5-methyltetrahydrofolate--homocysteine methyltransferase (EC 2.1.1.13)	5-methyltetrahydrofolate--homocysteine methyltransferase	#N/A	#N/A	found	10.9593
SPLC1_S510260	#N/A	#N/A	#N/A	hypothetical protein SPLC1_S510260	#N/A	10.9383
SPLC1_S520530	#N/A	putative phosphoenolpyruvate synthase	#N/A	#N/A	found	10.933
SPLC1_S012010	Cyanate hydratase (EC 4.2.1.104)	cyanate lyase	#N/A	#N/A	found	10.9282
SPLC1_S202370	#N/A	2-phosphosulfolactate phosphatase	#N/A	#N/A	found	10.9227
SPLC1_S052060	Glucose-1-phosphate adenylyltransferase (EC 2.7.7.27)	glucose-1-phosphate adenylyltransferase	#N/A	#N/A	found	10.9175
SPLC1_S541290	GTP cyclohydrolase I (EC 3.5.4.16) type 1	putative GTP cyclohydrolase I	#N/A	#N/A	found	10.9171
SPLC1_S541580	Phosphoribosylamine--glycine ligase (EC 6.3.4.13)	phosphoribosylamine/glycine ligase	#N/A	#N/A	found	10.9171
SPLC1_S040600	Photosystem II protein PsbZ	photosystem II reaction center protein Z	#N/A	#N/A	found	10.9064
SPLC1_S031460	Threonine synthase (EC 4.2.3.1)	threonine synthase	#N/A	#N/A	found	10.893
SPLC1_S271360	Pyruvate dehydrogenase E1 component alpha subunit (EC 1.2.4.1)	pyruvate dehydrogenase (acetyl-transferring) E1 component alphasubunit	#N/A	#N/A	found	10.8859
SPLC1_S370410	#N/A	coenzyme F420 hydrogenase/dehydrogenase beta subunit domain protein	#N/A	#N/A	#N/A	10.8721
SPLC1_S371200	#N/A	2-dehydro-3-deoxyglucarate aldolase	#N/A	#N/A	found	10.8657
SPLC1_S040290	#N/A	NAD-dependent epimerase/dehydratase	#N/A	#N/A	found	10.8632
SPLC1_S100220	Cytoplasmic alpha-amylase (EC 3.2.1.1)	alpha-amylase	#N/A	#N/A	found	10.863
SPLC1_S205470	Amidophosphoribosyltransferase (EC 2.4.2.14)	amidophosphoribosyltransferase	#N/A	#N/A	found	10.8573
SPLC1_S030670	#N/A	#N/A	calcium-translocating P-type ATPase PMCA-type	#N/A	#N/A	10.8569
SPLC1_S031840	#N/A	Myo-inositol-1-phosphate synthase	#N/A	#N/A	found	10.8556
SPLC1_S600360	Tyrosyl-tRNA synthetase (EC 6.1.1.1)	tyrosyl-tRNA synthetase	#N/A	#N/A	found	10.848
SPLC1_S541690	#N/A	photosystem II protein PsbL	#N/A	#N/A	#N/A	10.8355
SPLC1_S171440	Glycogen debranching enzyme (EC 3.2.1.-)	#N/A	#N/A	#N/A	found	10.8339
SPLC1_S040720	Phosphoribosyl-AMP cyclohydrolase (EC 3.5.4.19)	phosphoribosyl-AMP cyclohydrolase	#N/A	#N/A	#N/A	10.8281
SPLC1_S490480	Biotin carboxylase of acetyl-CoA carboxylase (EC 6.3.4.14)	acetyl-CoA carboxylase biotin carboxylase	#N/A	#N/A	found	10.826
SPLC1_S300760	NAD-reducing hydrogenase subunit HoxY (EC 1.12.1.2)	#N/A	#N/A	#N/A	found	10.8183
SPLC1_S490020	Ribonucleotide reductase of class III (anaerobic), activating protein (EC 1.97.1.4)	#N/A	#N/A	#N/A	found	10.8154
SPLC1_S420300	Imidazole glycerol phosphate synthase amidotransferase subunit (EC 2.4.2.-)	imidazole glycerol phosphate synthase glutamine amidotransferasesubunit	#N/A	#N/A	found	10.8041
SPLC1_S230550	#N/A	#N/A	magnesium transporter	#N/A	#N/A	10.8001
SPLC1_S082840	Dihydroxy-acid dehydratase (EC 4.2.1.9)	dihydroxy-acid dehydratase	#N/A	#N/A	found	10.7951
SPLC1_S532130	UDP-N-acetylenolpyruvoylglucosamine reductase (EC 1.1.1.158)	UDP-N-acetylenolpyruvylglucosamine reductase	#N/A	#N/A	found	10.7937
SPLC1_S082650	Phosphoribosylformylglycinamidine synthase, glutamine amidotransferase subunit (EC 6.3.5.3)	phosphoribosylformylglycinamidine synthase I	#N/A	#N/A	found	10.7857
SPLC1_S600220	Methylenetetrahydrofolate dehydrogenase (NADP+) (EC 1.5.1.5) / Methenyltetrahydrofolate cyclohydrolase (EC 3.5.4.9)	methenyltetrahydrofolate cyclohydrolase	#N/A	#N/A	found	10.7795
SPLC1_S051460	#N/A	photosystem II reaction center protein Psb28	#N/A	#N/A	found	10.7744
SPLC1_S530150	Aspartate aminotransferase (EC 2.6.1.1)	aspartate aminotransferase	#N/A	#N/A	found	10.7584
SPLC1_S012040	Cyanate ABC transporter, ATP-binding protein	#N/A	#N/A	#N/A	#N/A	10.7549
SPLC1_S543070	D-alanyl-D-alanine carboxypeptidase (EC 3.4.16.4)	hypothetical protein SPLC1_S543070	#N/A	#N/A	#N/A	10.7465
SPLC1_S040850	N-acetylglucosamine-6-phosphate deacetylase (EC 3.5.1.25)	N-acetylglucosamine-6-phosphate deacetylase	#N/A	#N/A	found	10.7462
SPLC1_S203790	Glycolate dehydrogenase (EC 1.1.99.14), subunit GlcD	glycolate oxidase subunit GlcD	#N/A	#N/A	found	10.7435
SPLC1_S370380	Quinolinate synthetase (EC 2.5.1.72)	quinolinate synthetase complex A subunit	#N/A	#N/A	found	10.7422
SPLC1_S300220	Fructose-bisphosphate aldolase class II (EC 4.1.2.13)	fructose-bisphosphate aldolase class II Calvin cycle subtype	#N/A	#N/A	found	10.7402
SPLC1_S270380	Ferredoxin-dependent glutamate synthase (EC 1.4.7.1)	glutamate synthase	#N/A	#N/A	found	10.74
SPLC1_S501370	Glycerophosphoryl diester phosphodiesterase (EC 3.1.4.46)	phosphodiesterase/alkaline phosphatase D-like protein	#N/A	#N/A	#N/A	10.7363
SPLC1_S300800	NAD-reducing hydrogenase subunit HoxE (EC 1.12.1.2)	NADH:ubiquinone oxidoreductase 24 kD subunit	#N/A	#N/A	found	10.7327
SPLC1_S100250	#N/A	extracellular ligand-binding receptor	#N/A	#N/A	#N/A	10.7272
SPLC1_S203470	Aldehyde dehydrogenase (EC 1.2.1.3)	aldehyde Dehydrogenase	#N/A	#N/A	found	10.7266
SPLC1_S240400	NADH dehydrogenase (EC 1.6.99.3)	DoxX family protein	#N/A	#N/A	#N/A	10.7135
SPLC1_S530140	Acylphosphate phosphohydrolase (EC 3.6.1.7), putative	acylphosphatase	#N/A	#N/A	#N/A	10.6979
SPLC1_S410050	#N/A	stearoyl-CoA 9-desaturase	#N/A	#N/A	found	10.685
SPLC1_S200080	Asparaginyl-tRNA synthetase (EC 6.1.1.22)	asparaginyl-tRNA synthetase	#N/A	#N/A	found	10.6845
SPLC1_S031590	Adenine phosphoribosyltransferase (EC 2.4.2.7)	adenine phosphoribosyltransferase	#N/A	#N/A	found	10.6787
SPLC1_S209000	UDP-N-acetylglucosamine 2-epimerase (EC 5.1.3.14)	putative UDP-N-acetylglucosamine 2-epimerase	#N/A	#N/A	found	10.6781
SPLC1_S102320	#N/A	galactose-1-phosphate uridylyltransferase	#N/A	#N/A	found	10.6755
SPLC1_S240980	Acetolactate synthase large subunit (EC 2.2.1.6)	acetolactate synthase large subunit biosynthetic type	#N/A	#N/A	found	10.6697
SPLC1_S101860	Aminomethyltransferase (glycine cleavage system T protein) (EC 2.1.2.10)	glycine cleavage system T protein	#N/A	#N/A	found	10.6593
SPLC1_S102120	Cobalamin synthase (EC 2.7.8.26)	cobalamin 5'-phosphate synthase	#N/A	#N/A	found	10.6582
SPLC1_S201180	Adenosylhomocysteinase (EC 3.3.1.1)	adenosylhomocysteinase	#N/A	#N/A	found	10.6438
SPLC1_S171250	Cytochrome d ubiquinol oxidase subunit II (EC 1.10.3.-)	cytochrome d ubiquinol oxidase subunit II	#N/A	#N/A	found	10.6351
SPLC1_S201410	Phosphatidate cytidylyltransferase (EC 2.7.7.41)	phosphatidate cytidylyltransferase	#N/A	#N/A	found	10.6312
SPLC1_S102770	Acyl carrier protein	#N/A	acyl carrier protein	#N/A	#N/A	10.6225
SPLC1_S300770	NAD-reducing hydrogenase subunit HoxU (EC 1.12.1.2)	HoxU	#N/A	#N/A	found	10.6186
SPLC1_S542700	Fructokinase (EC 2.7.1.4)	sugar kinases ribokinase family	#N/A	#N/A	found	10.6095
SPLC1_S260550	Ferrochelatase, protoheme ferro-lyase (EC 4.99.1.1)	putative ferrochelatase	#N/A	#N/A	found	10.6047
SPLC1_S041590	Branched-chain amino acid aminotransferase (EC 2.6.1.42)	branched-chain amino acid aminotransferase	#N/A	#N/A	found	10.5931
SPLC1_S011150	#N/A	#N/A	#N/A	cob(II)yrinic acid a,c-diamide reductase	#N/A	10.5905
SPLC1_S130080	Protoporphyrinogen IX oxidase, aerobic, HemY (EC 1.3.3.4)	protoporphyrinogen oxidase	#N/A	#N/A	#N/A	10.5702
SPLC1_S060560	(R)-citramalate synthase (EC 2.3.1.182)	2-isopropylmalate synthase/homocitrate synthase family protein	#N/A	#N/A	found	10.5612
SPLC1_S530720	Imidazole glycerol phosphate synthase cyclase subunit (EC 4.1.3.-)	imidazoleglycerol phosphate synthase cyclase subunit	#N/A	#N/A	#N/A	10.5567
SPLC1_S501150	S-adenosylmethionine decarboxylase proenzyme (EC 4.1.1.50), prokaryotic class 1B	S-Adenosylmethionine decarboxylase	#N/A	#N/A	found	10.5457
SPLC1_S300750	NAD-reducing hydrogenase subunit HoxH (EC 1.12.1.2)	#N/A	#N/A	#N/A	found	10.5347
SPLC1_S082380	Histidinol dehydrogenase (EC 1.1.1.23)	histidinol dehydrogenase	#N/A	#N/A	found	10.5305
SPLC1_S030600	#N/A	carotene isomerase	#N/A	#N/A	#N/A	10.5175
SPLC1_S102090	Photosystem II protein PsbK	photosystem II protein K	#N/A	#N/A	found	10.4925
SPLC1_S530370	#N/A	#N/A	#N/A	carbohydrate-selective porin OprB	#N/A	10.4878
SPLC1_S230930	Glutathione reductase (EC 1.8.1.7)	glutathione-disulfide reductase	#N/A	#N/A	found	10.4872
SPLC1_S130920	3-isopropylmalate dehydratase small subunit (EC 4.2.1.33)	3-isopropylmalate dehydratase small subunit	#N/A	#N/A	found	10.4871
SPLC1_S541200	S-(hydroxymethyl)glutathione dehydrogenase (EC 1.1.1.284)	S-(hydroxymethyl)glutathione dehydrogenase/class III alcoholdehydrogenase	#N/A	#N/A	found	10.4847
SPLC1_S550360	Urease beta subunit (EC 3.5.1.5)	urease beta subunit	#N/A	#N/A	found	10.4802
SPLC1_S081360	Quinolinate phosphoribosyltransferase [decarboxylating] (EC 2.4.2.19)	nicotinate-nucleotide pyrophosphorylase	#N/A	#N/A	found	10.4721
SPLC1_S031510	ADP-ribose pyrophosphatase (EC 3.6.1.13)	#N/A	#N/A	#N/A	found	10.4509
SPLC1_S270250	Photosystem II protein PsbV, cytochrome c550	photosystem II cytochrome PsbV2	#N/A	#N/A	#N/A	10.4499
SPLC1_S370700	Sulfate permease	#N/A	#N/A	#N/A	#N/A	10.4156
SPLC1_S411970	Lysyl-tRNA synthetase (class II) (EC 6.1.1.6)	lysyl-tRNA synthetase-containing protein	#N/A	#N/A	found	10.4077
SPLC1_S590520	Phosphomannomutase (EC 5.4.2.8)	#N/A	#N/A	#N/A	found	10.4062
SPLC1_S560210	Lactoylglutathione lyase (EC 4.4.1.5)	lactoylglutathione lyase	#N/A	#N/A	found	10.3998
SPLC1_S010350	Glycerol dehydrogenase (EC 1.1.1.6)	iron-containing alcohol dehydrogenase	#N/A	#N/A	found	10.3983
SPLC1_S501130	#N/A	#N/A	#N/A	7-cyano-7-deazaguanine reductase	found	10.3959
SPLC1_S140020	Glucose-1-phosphate cytidylyltransferase (EC 2.7.7.33)	glucose-1-phosphate cytidylyltransferase	#N/A	#N/A	found	10.3938
SPLC1_S171330	ADP-ribose pyrophosphatase (EC 3.6.1.13)	#N/A	#N/A	#N/A	#N/A	10.3852
SPLC1_S205340	Photosystem II protein PsbJ	photosystem II protein PsbJ	#N/A	#N/A	found	10.3838
SPLC1_S208170	#N/A	#N/A	#N/A	magnesium transporter	#N/A	10.3723
SPLC1_S241000	Phosphoglucosamine mutase (EC 5.4.2.10)	phosphoglucosamine mutase	#N/A	#N/A	found	10.3627
SPLC1_S560160	Cysteine synthase B (EC 2.5.1.47)	pyridoxal-5'-phosphate-dependent protein beta subunit	#N/A	#N/A	found	10.3577
SPLC1_S541320	Acetyl-coenzyme A carboxyl transferase alpha chain (EC 6.4.1.2)	acetyl-CoA carboxylase carboxyl transferase alpha subunit	#N/A	#N/A	found	10.3569
SPLC1_S061230	Sucrose phosphorylase (EC 2.4.1.7)	alpha amylase catalytic region	#N/A	#N/A	#N/A	10.3558
SPLC1_S540550	#N/A	#N/A	#N/A	glycosyl transferase group 1	found	10.3486
SPLC1_S101760	#N/A	CMP/dCMP deaminase zinc-binding protein	#N/A	#N/A	#N/A	10.3171
SPLC1_S032080	#N/A	NAD-dependent epimerase/dehydratase	#N/A	#N/A	found	10.2974
SPLC1_S010320	Photosystem II protein PsbM	photosystem II reaction center protein M	#N/A	#N/A	#N/A	10.2924
SPLC1_S360120	3-oxoacyl-[acyl-carrier protein] reductase (EC 1.1.1.100)	#N/A	#N/A	#N/A	#N/A	10.2902
SPLC1_S200780	Glycyl-tRNA synthetase alpha chain (EC 6.1.1.14)	glycyl-tRNA synthetase alpha chain	#N/A	#N/A	found	10.2899
SPLC1_S204370	#N/A	sulfite reductase ferredoxin dependent	#N/A	#N/A	found	10.2759
SPLC1_S360620	Mg(2+) transport ATPase protein C	#N/A	MgtC/SapB transporter	#N/A	#N/A	10.2699
SPLC1_S543120	Malonyl CoA-acyl carrier protein transacylase (EC 2.3.1.39)	malonyl CoA-acyl carrier protein transacylase	#N/A	#N/A	found	10.2639
SPLC1_S204580	Uroporphyrinogen III decarboxylase (EC 4.1.1.37)	uroporphyrinogen decarboxylase	#N/A	#N/A	found	10.2615
SPLC1_S520200	Aconitate hydratase 2 (EC 4.2.1.3)	aconitate hydratase 2	#N/A	#N/A	found	10.2394
SPLC1_S540570	Alcohol dehydrogenase (EC 1.1.1.1); Acetaldehyde dehydrogenase (EC 1.2.1.10)	iron-containing alcohol dehydrogenase	#N/A	#N/A	#N/A	10.2366
SPLC1_S501400	Methionyl-tRNA synthetase (EC 6.1.1.10)	methionyl-tRNA synthetase	#N/A	#N/A	found	10.2164
SPLC1_S040080	Transaldolase (EC 2.2.1.2)	transaldolase	#N/A	#N/A	found	10.2015
SPLC1_S207840	L-threonine 3-O-phosphate decarboxylase (EC 4.1.1.81)	#N/A	#N/A	#N/A	found	10.1973
SPLC1_S240370	Ribosomal protein L11 methyltransferase (EC 2.1.1.-)	#N/A	#N/A	#N/A	found	10.195
SPLC1_S130040	Thiazole biosynthesis protein ThiG	thiazole biosynthesis family protein	#N/A	#N/A	found	10.1879
SPLC1_S101670	Glycerophosphoryl diester phosphodiesterase (EC 3.1.4.46)	glycerophosphoryl diester phosphodiesterase	#N/A	#N/A	#N/A	10.1795
SPLC1_S590550	Photosystem II protein Psb27	photosystem II 11 kD protein	#N/A	#N/A	#N/A	10.1633
SPLC1_S590360	6-phosphogluconate dehydrogenase, decarboxylating (EC 1.1.1.44)	6-phosphogluconate dehydrogenase decarboxylating	#N/A	#N/A	found	10.1617
SPLC1_S080510	ATP phosphoribosyltransferase regulatory subunit (EC 2.4.2.17)	histidyl-tRNA synthetase 2	#N/A	#N/A	#N/A	10.1546
SPLC1_S543480	Adenylate cyclase (EC 4.6.1.1)	adenylate/guanylate cyclase with GAF and PAS/PAC sensor	#N/A	#N/A	found	10.1467
SPLC1_S500480	Triosephosphate isomerase (EC 5.3.1.1)	triosephosphate isomerase	#N/A	#N/A	found	10.1466
SPLC1_S102280	3-polyprenyl-4-hydroxybenzoate carboxy-lyase (EC 4.1.1.-)	UbiD family decarboxylase	#N/A	#N/A	found	10.1454
SPLC1_S560180	4-hydroxy-3-methylbut-2-enyl diphosphate reductase (EC 1.17.1.2)	hydroxymethylbutenyl pyrophosphate reductase	#N/A	#N/A	found	10.122
SPLC1_S205620	Prolyl-tRNA synthetase (EC 6.1.1.15), bacterial type	prolyl-tRNA synthetase	#N/A	#N/A	found	10.1152
SPLC1_S300520	N-acetylmannosamine-6-phosphate 2-epimerase (EC 5.1.3.9)	N-acylglucosamine-6-phosphate 2-epimerase	#N/A	#N/A	#N/A	10.105
SPLC1_S543100	Phosphate:acyl-ACP acyltransferase PlsX	fatty acid/phospholipid synthesis protein PlsX	#N/A	#N/A	found	10.102
SPLC1_S081150	2,3-diketo-5-methylthiopentyl-1-phosphate enolase (EC 5.3.2.5)	ribulose-bisphosphate carboxylase	#N/A	#N/A	found	10.0984
SPLC1_S420210	#N/A	#N/A	#N/A	flavin reductase domain protein FMN-binding protein	#N/A	10.0925
SPLC1_S230650	Acetoacetyl-CoA reductase (EC 1.1.1.36)	short-chain dehydrogenase/reductase SDR	#N/A	#N/A	#N/A	10.074
SPLC1_S100270	Urea ABC transporter, permease protein UrtC	inner-membrane translocator	#N/A	#N/A	#N/A	10.0695
SPLC1_S170660	#N/A	ABC transporter related protein	#N/A	#N/A	#N/A	10.0564
SPLC1_S500760	UDP-N-acetylmuramoylalanyl-D-glutamate--2,6-diaminopimelate ligase (EC 6.3.2.13)	UDP-N-acetylmuramyl-tripeptide synthetase	#N/A	#N/A	found	10.0549
SPLC1_S230830	ATPase component NikO of energizing module of nickel ECF transporter	putative ABC transporter-like protein	putative ABC transporter-like protein	#N/A	#N/A	10.0341
SPLC1_S080460	NAD-specific glutamate dehydrogenase (EC 1.4.1.2); NADP-specific glutamate dehydrogenase (EC 1.4.1.4)	Glu/Leu/Phe/Val dehydrogenase	#N/A	#N/A	found	10.0278
SPLC1_S170310	Glycogen debranching enzyme (EC 3.2.1.-)	#N/A	#N/A	#N/A	found	10.0268
SPLC1_S041570	Diaminopimelate epimerase (EC 5.1.1.7)	diaminopimelate epimerase	#N/A	#N/A	found	10.0207
SPLC1_S040400	#N/A	ABC transporter related protein	#N/A	#N/A	#N/A	10.0205
SPLC1_S201420	Cobalt-precorrin-6y C15-methyltransferase [decarboxylating] (EC 2.1.1.-)	precorrin-6Y C5,15-methyltransferase (decarboxylating) CbiT subunit	#N/A	#N/A	found	10.0189
SPLC1_S207540	Pyrroline-5-carboxylate reductase (EC 1.5.1.2)	pyrroline-5-carboxylate reductase	#N/A	#N/A	found	9.98865
SPLC1_S081870	#N/A	NADH-ubiquinone oxidoreductase chain 4L	NADH-ubiquinone oxidoreductase chain 4L	#N/A	found	9.98033
SPLC1_S103180	Beta-carotene hydroxylase	fatty acid desaturase	#N/A	#N/A	found	9.94049
SPLC1_S041540	Adenylate cyclase (EC 4.6.1.1)	#N/A	#N/A	#N/A	#N/A	9.92906
SPLC1_S360110	3-oxoacyl-[acyl-carrier protein] reductase (EC 1.1.1.100)	#N/A	#N/A	#N/A	#N/A	9.91219
SPLC1_S340110	Light-independent protochlorophyllide reductase subunit N (EC 1.18.-.-)	light-independent protochlorophyllide reductase N subunit	#N/A	#N/A	found	9.89905
SPLC1_S542910	Phenylalanyl-tRNA synthetase beta chain (EC 6.1.1.20)	phenylalanyl-tRNA synthetase subunit beta	#N/A	#N/A	found	9.89448
SPLC1_S540390	Argininosuccinate synthase (EC 6.3.4.5)	argininosuccinate synthase	#N/A	#N/A	found	9.89134
SPLC1_S370630	Guanine deaminase (EC 3.5.4.3)	guanine deaminase	#N/A	#N/A	found	9.88617
SPLC1_S630120	Glutamine synthetase type I (EC 6.3.1.2)	glutamine synthetase type I	#N/A	#N/A	found	9.88016
SPLC1_S501010	Thymidylate kinase (EC 2.7.4.9)	dTMP kinase	#N/A	#N/A	found	9.87411
SPLC1_S590220	D-alanyl-D-alanine carboxypeptidase (EC 3.4.16.4)	peptidase M15B and M15C DD-carboxypeptidase VanY/endolysin	#N/A	#N/A	#N/A	9.86944
SPLC1_S101070	Dephospho-CoA kinase (EC 2.7.1.24)	dephospho-CoA kinase	#N/A	#N/A	found	9.85497
SPLC1_S204510	Phosphoribosylaminoimidazole carboxylase ATPase subunit (EC 4.1.1.21)	phosphoribosylaminoimidazole carboxylase	#N/A	#N/A	found	9.84444
SPLC1_S550720	Cobalt-precorrin-2 C20-methyltransferase (EC 2.1.1.130)	precorrin-2 C20-methyltransferase	#N/A	#N/A	found	9.82563
SPLC1_S220390	Uracil phosphoribosyltransferase (EC 2.4.2.9) / Pyrimidine operon regulatory protein pyrR	uracil phosphoribosyltransferase	#N/A	#N/A	found	9.79275
SPLC1_S510640	Naphthoate synthase (EC 4.1.3.36)	naphthoate synthase	#N/A	#N/A	found	9.78768
SPLC1_S206740	Arsenic resistance protein ArsH	#N/A	#N/A	#N/A	found	9.78154
SPLC1_S170370	2-isopropylmalate synthase (EC 2.3.3.13)	2-isopropylmalate synthase	#N/A	#N/A	found	9.76796
SPLC1_S033370	Octanoate-[acyl-carrier-protein]-protein-N-octanoyltransferase	lipoate-protein ligase B	#N/A	#N/A	#N/A	9.74371
SPLC1_S220380	Adenosylcobinamide-phosphate synthase (EC 6.3.1.10)	cobalamin biosynthesis protein CobD	#N/A	#N/A	found	9.73824
SPLC1_S300830	Pyruvate-flavodoxin oxidoreductase (EC 1.2.7.-)	pyruvate flavodoxin/ferredoxin oxidoreductase domain protein	#N/A	#N/A	found	9.73606
SPLC1_S271490	2-amino-4-hydroxy-6-hydroxymethyldihydropteridine pyrophosphokinase (EC 2.7.6.3)	putative 78-Dihydro-6-hydroxymethylpterin-pyrophosphokinase	#N/A	#N/A	found	9.72864
SPLC1_S340130	Light-independent protochlorophyllide reductase iron-sulfur ATP-binding protein ChlL (EC 1.18.-.-)	light-independent protochlorophyllide reductase iron-sulfurATP-binding protein	#N/A	#N/A	#N/A	9.7286
SPLC1_S082560	Phycocyanobilin:ferredoxin oxidoreductase PcyA (EC 1.3.7.5)	ferredoxin-dependent bilin reductase	#N/A	#N/A	found	9.72174
SPLC1_S010340	Aspartate aminotransferase (EC 2.6.1.1)	aminotransferase class I and II	#N/A	#N/A	found	9.71396
SPLC1_S200650	Methylthioribose-1-phosphate isomerase (EC 5.3.1.23)	putative translation initiation factor IF-2B subunit alpha	#N/A	#N/A	#N/A	9.70903
SPLC1_S102200	Phosphoenolpyruvate carboxylase (EC 4.1.1.31)	phosphoenolpyruvate carboxylase	#N/A	#N/A	found	9.70613
SPLC1_S270730	1-acyl-sn-glycerol-3-phosphate acyltransferase (EC 2.3.1.51)	phospholipid/glycerol acyltransferase	#N/A	#N/A	found	9.6893
SPLC1_S550970	Glutathione S-transferase, omega (EC 2.5.1.18)	#N/A	#N/A	#N/A	found	9.67482
SPLC1_S370070	CTP synthase (EC 6.3.4.2)	CTP synthase	#N/A	#N/A	found	9.66743
SPLC1_S220120	NADH dehydrogenase subunit 4, Involved in CO2 fixation	proton-translocating NADH-quinone oxidoreductase chain M	#N/A	#N/A	found	9.66656
SPLC1_S208990	DNA-cytosine methyltransferase (EC 2.1.1.37)	DNA-cytosine methyltransferase	#N/A	#N/A	found	9.66245
SPLC1_S033640	Glycolate dehydrogenase (EC 1.1.99.14), subunit GlcD	#N/A	#N/A	#N/A	found	9.65908
SPLC1_S100560	Transcriptional regulator, GntR family domain / Aspartate aminotransferase (EC 2.6.1.1)	#N/A	#N/A	#N/A	#N/A	9.65861
SPLC1_S270410	Mannose-6-phosphate isomerase (EC 5.3.1.8)	mannose-6-phosphate isomerase	#N/A	#N/A	found	9.65209
SPLC1_S532480	Ferric iron ABC transporter, permease protein	binding-protein-dependent transport systems inner membranecomponent	binding-protein-dependent transport systems inner membranecomponent	#N/A	#N/A	9.65121
SPLC1_S081200	4-hydroxy-tetrahydrodipicolinate reductase (EC 1.17.1.8)	dihydrodipicolinate reductase	#N/A	#N/A	found	9.64834
SPLC1_S430110	dTDP-glucose 4,6-dehydratase (EC 4.2.1.46)	dTDP-glucose 46-dehydratase	#N/A	#N/A	found	9.62778
SPLC1_S410640	Protoporphyrin IX Mg-chelatase subunit D (EC 6.6.1.1)	magnesium chelatase ATPase subunit D	#N/A	#N/A	found	9.62408
SPLC1_S171200	Glucose-6-phosphate 1-dehydrogenase (EC 1.1.1.49)	glucose-6-phosphate 1-dehydrogenase	#N/A	#N/A	found	9.61234
SPLC1_S031640	Methionyl-tRNA formyltransferase (EC 2.1.2.9)	methionyl-tRNA formyltransferase	#N/A	#N/A	found	9.61037
SPLC1_S040820	Phosphoribosylaminoimidazole carboxylase catalytic subunit (EC 4.1.1.21)	phosphoribosylaminoimidazole carboxylase catalytic subunit	#N/A	#N/A	found	9.59631
SPLC1_S031470	Cytosol aminopeptidase PepA (EC 3.4.11.1)	leucyl aminopeptidase	#N/A	#N/A	#N/A	9.5954
SPLC1_S630130	Allophycocyanin beta chain	beta-18 Phycobilisome core subunit	#N/A	#N/A	found	9.57877
SPLC1_S300150	#N/A	#N/A	Na+/H+ antiporter	#N/A	#N/A	9.56952
SPLC1_S101090	5-nucleotidase SurE (EC 3.1.3.5)	stationary-phase survival protein SurE	#N/A	#N/A	#N/A	9.56533
SPLC1_S051390	Enolase (EC 4.2.1.11)	phosphopyruvate hydratase	#N/A	#N/A	found	9.56182
SPLC1_S103240	Fructokinase (EC 2.7.1.4)	PfkB domain protein	#N/A	#N/A	found	9.54976
SPLC1_S170950	Potassium voltage-gated channel subfamily KQT; possible potassium channel, VIC family	#N/A	ion transport protein	#N/A	#N/A	9.54015
SPLC1_S051440	Serine--glyoxylate aminotransferase (EC 2.6.1.45)	#N/A	#N/A	#N/A	found	9.53709
SPLC1_S033210	Phycocyanobilin lyase beta subunit	heat domain-containing protein	#N/A	#N/A	found	9.5335
SPLC1_S533430	#N/A	methyltransferase type 11	#N/A	#N/A	found	9.51215
SPLC1_S501090	#N/A	#N/A	solute-binding family protein 3 precursor	#N/A	#N/A	9.50997
SPLC1_S204520	#N/A	#N/A	#N/A	glycosyl transferase family 2	#N/A	9.50872
SPLC1_S205680	NAD synthetase (EC 6.3.1.5) / Glutamine amidotransferase chain of NAD synthetase	NAD+ synthetase	#N/A	#N/A	found	9.49887
SPLC1_S130890	2-hydroxy-3-oxopropionate reductase (EC 1.1.1.60)	6-phosphogluconate dehydrogenase NAD-binding protein	#N/A	#N/A	found	9.46316
SPLC1_S590110	Formyltetrahydrofolate deformylase (EC 3.5.1.10)	formyltetrahydrofolate deformylase	#N/A	#N/A	found	9.44757
SPLC1_S031390	Undecaprenyl diphosphate synthase (EC 2.5.1.31)	undecaprenyl diphosphate synthase	#N/A	#N/A	found	9.44621
SPLC1_S082720	Long-chain-fatty-acid--CoA ligase (EC 6.2.1.3)	#N/A	AMP-dependent synthetase and ligase	#N/A	found	9.44036
SPLC1_S080100	Photosystem II oxygen evolving complex protein PsbP	photosystem II oxygen evolving complex protein PsbP	#N/A	#N/A	found	9.43736
SPLC1_S531610	Transcriptional regulator, MerR family	#N/A	#N/A	#N/A	#N/A	9.43481
SPLC1_S410790	Chorismate synthase (EC 4.2.3.5)	chorismate synthase	#N/A	#N/A	found	9.4305
SPLC1_S102940	Glycolate dehydrogenase (EC 1.1.99.14), iron-sulfur subunit GlcF	hypothetical protein SPLC1_S102940	Fe-S oxidoreductase	#N/A	#N/A	9.42626
SPLC1_S361310	Glycerol-3-phosphate ABC transporter, ATP-binding protein UgpC (TC 3.A.1.1.3)	#N/A	#N/A	#N/A	#N/A	9.42585
SPLC1_S202510	Similarity with glutathionylspermidine synthase (EC 6.3.1.8), group 1	glutathionylspermidine synthase	#N/A	#N/A	found	9.42515
SPLC1_S370330	#N/A	carotene 78-desaturase	#N/A	#N/A	found	9.42459
SPLC1_S543040	Phenylalanyl-tRNA synthetase alpha chain (EC 6.1.1.20)	phenylalanyl-tRNA synthetase alpha subunit	#N/A	#N/A	found	9.41809
SPLC1_S031920	Nicotinate-nucleotide--dimethylbenzimidazole phosphoribosyltransferase (EC 2.4.2.21)	#N/A	#N/A	#N/A	found	9.41588
SPLC1_S533220	Sulfate transport system permease protein CysT	sulfate ABC transporter permease protein CysT	#N/A	#N/A	#N/A	9.41569
SPLC1_S590350	Glycogen phosphorylase (EC 2.4.1.1)	glycogen/starch/alpha-glucan phosphorylase	#N/A	#N/A	found	9.41391
SPLC1_S540980	Pyruvate kinase (EC 2.7.1.40)	pyruvate kinase	#N/A	#N/A	found	9.4055
SPLC1_S171090	NADP-dependent malic enzyme (EC 1.1.1.40)	malate dehydrogenase (oxaloacetate-decarboxylating)	#N/A	#N/A	found	9.39941
SPLC1_S510970	#N/A	undecaprenol kinase	#N/A	#N/A	found	9.39684
SPLC1_S550780	Phosphoribosyl-AMP cyclohydrolase (EC 3.5.4.19) / Phosphoribosyl-ATP pyrophosphatase (EC 3.6.1.31)	phosphoribosyl-ATP diphosphatase	#N/A	#N/A	found	9.38438
SPLC1_S541540	6-phosphofructokinase (EC 2.7.1.11)	6-phosphofructokinase	#N/A	#N/A	found	9.37296
SPLC1_S171190	OpcA, an allosteric effector of glucose-6-phosphate dehydrogenase, cyanobacterial	#N/A	#N/A	#N/A	found	9.37248
SPLC1_S205080	L-asparaginase (EC 3.5.1.1)	peptidase T2 asparaginase 2	#N/A	#N/A	found	9.36516
SPLC1_S360510	Cobalt-precorrin-6 synthase, anaerobic	cobalamin biosynthesis protein CbiD	#N/A	#N/A	#N/A	9.35476
SPLC1_S100260	Urea ABC transporter, permease protein UrtB	urea ABC transporter permease protein UrtB	#N/A	#N/A	#N/A	9.33792
SPLC1_S041420	Dihydroneopterin aldolase (EC 4.1.2.25)	dihydroneopterin aldolase	#N/A	#N/A	found	9.33256
SPLC1_S034040	Beta-hexosaminidase (EC 3.2.1.52)	#N/A	#N/A	#N/A	#N/A	9.32548
SPLC1_S520890	#N/A	#N/A	ferrous iron transport protein B	#N/A	#N/A	9.32193
SPLC1_S542920	Phenylalanyl-tRNA synthetase beta chain (EC 6.1.1.20)	phenylalanyl-tRNA synthetase beta subunit	#N/A	#N/A	found	9.31308
SPLC1_S531410	Phosphoglycerate mutase (EC 5.4.2.1)	phosphoglycerate mutase	#N/A	#N/A	found	9.31137
SPLC1_S533470	Glycogen phosphorylase (EC 2.4.1.1)	glycogen/starch/alpha-glucan phosphorylase	#N/A	#N/A	found	9.30621
SPLC1_S530100	Proline dehydrogenase (EC 1.5.99.8) (Proline oxidase) / Delta-1-pyrroline-5-carboxylate dehydrogenase (EC 1.5.1.12)	delta-1-pyrroline-5-carboxylate dehydrogenase	#N/A	#N/A	found	9.29875
SPLC1_S010700	Succinate dehydrogenase flavoprotein subunit (EC 1.3.99.1)	succinate dehydrogenase or fumarate reductase flavoprotein subunit	succinate dehydrogenase or fumarate reductase flavoprotein subunit	#N/A	#N/A	9.27605
SPLC1_S203630	#N/A	NAD-dependent epimerase/dehydratase	#N/A	#N/A	found	9.25681
SPLC1_S541610	#N/A	phosphoglucomutase alpha-D-glucose phosphate-specific	#N/A	#N/A	found	9.23851
SPLC1_S300790	NAD-reducing hydrogenase subunit HoxF (EC 1.12.1.2)	NADH dehydrogenase I subunit F	#N/A	#N/A	found	9.23737
SPLC1_S630300	Glycerol kinase (EC 2.7.1.30)	glycerol kinase	#N/A	#N/A	found	9.22877
SPLC1_S061040	Succinyl-CoA ligase [ADP-forming] alpha chain (EC 6.2.1.5)	CoA-binding domain protein	#N/A	#N/A	found	9.22497
SPLC1_S310270	#N/A	lipid-A-disaccharide synthase	#N/A	#N/A	found	9.20114
SPLC1_S203680	NADH dehydrogenase subunit 4, Involved in CO2 fixation	proton-translocating NADH-quinone oxidoreductase chain M	proton-translocating NADH-quinone oxidoreductase chain M	#N/A	found	9.20065
SPLC1_S208410	Biosynthetic arginine decarboxylase (EC 4.1.1.19)	arginine decarboxylase	#N/A	#N/A	found	9.19989
SPLC1_S051410	4-diphosphocytidyl-2-C-methyl-D-erythritol kinase (EC 2.7.1.148)	4-diphosphocytidyl-2C-methyl-D-erythritol kinase	#N/A	#N/A	found	9.19885
SPLC1_S510940	2-C-methyl-D-erythritol 4-phosphate cytidylyltransferase (EC 2.7.7.60)	2-C-methyl-D-erythritol 4-phosphate cytidylyltransferase	#N/A	#N/A	found	9.19727
SPLC1_S531400	Dihydroorotase (EC 3.5.2.3)	putative dihydroorotase	#N/A	#N/A	found	9.19004
SPLC1_S543010	5-nucleotidase SurE (EC 3.1.3.5)	stationary-phase survival protein SurE	#N/A	#N/A	found	9.1697
SPLC1_S532050	1,4-dihydroxy-2-naphthoate polyprenyltransferase (EC 2.5.1.74)	14-dihydroxy-2-naphthoate phytyltransferase	#N/A	#N/A	found	9.16831
SPLC1_S533230	Sulfate and thiosulfate binding protein CysP	sulfate ABC transporter periplasmic sulfate-binding protein	sulfate ABC transporter periplasmic sulfate-binding protein	#N/A	#N/A	9.16222
SPLC1_S033160	Lead, cadmium, zinc and mercury transporting ATPase (EC 3.6.3.3) (EC 3.6.3.5); Copper-translocating P-type ATPase (EC 3.6.3.4)	#N/A	copper-translocating P-type ATPase	#N/A	#N/A	9.15743
SPLC1_S500600	UDP-glucose 4-epimerase (EC 5.1.3.2)	#N/A	#N/A	#N/A	found	9.15119
SPLC1_S220130	Low-affinity CO2 hydration protein CphX	#N/A	#N/A	#N/A	#N/A	9.13083
SPLC1_S510680	Pantoate--beta-alanine ligase (EC 6.3.2.1) / Cytidylate kinase (EC 2.7.4.25)	pantoate/beta-alanine ligase	#N/A	#N/A	found	9.12877
SPLC1_S520240	Capsular polysaccharide biosynthesis/export periplasmic protein WcbA; Capsular polysaccharide export system protein KpsC	#N/A	polysaccharide export protein	#N/A	#N/A	9.12662
SPLC1_S030220	Hydroxyacylglutathione hydrolase (EC 3.1.2.6)	hydroxyacylglutathione hydrolase	#N/A	#N/A	#N/A	9.1249
SPLC1_S051980	Diaminohydroxyphosphoribosylaminopyrimidine deaminase (EC 3.5.4.26) / 5-amino-6-(5-phosphoribosylamino)uracil reductase (EC 1.1.1.193)	riboflavin biosynthesis protein RibD	#N/A	#N/A	found	9.11229
SPLC1_S082740	Acyl carrier protein	8-amino-7-oxononanoate synthase	#N/A	#N/A	found	9.11229
SPLC1_S205280	Cell division protein FtsI [Peptidoglycan synthetase] (EC 2.4.1.129)	penicillin-binding protein 2	#N/A	#N/A	found	9.1062
SPLC1_S260640	N-acetylglucosamine-1-phosphate uridyltransferase (EC 2.7.7.23) / Glucosamine-1-phosphate N-acetyltransferase (EC 2.3.1.157)	bifunctional N-acetylglucosamine-1-phosphateuridyltransferase/glucosamine-1-phosphateacetyltransferase	#N/A	#N/A	found	9.09792
SPLC1_S203480	Lycopene cyclase, CruA type	hypothetical protein SPLC1_S203480	#N/A	#N/A	#N/A	9.09633
SPLC1_S510050	4-hydroxythreonine-4-phosphate dehydrogenase (EC 1.1.1.262)	4-hydroxythreonine-4-phosphate dehydrogenase	#N/A	#N/A	found	9.07152
SPLC1_S550770	Glutamate-1-semialdehyde aminotransferase (EC 5.4.3.8)	glutamate-1-semialdehyde-21-aminomutase	#N/A	#N/A	found	9.06645
SPLC1_S101340	Cysteine desulfurase (EC 2.8.1.7)	#N/A	#N/A	#N/A	#N/A	9.05522
SPLC1_S511380	#N/A	NADH:ubiquinone oxidoreductase 49 kD subunit 7	NADH:ubiquinone oxidoreductase 49 kD subunit 7	#N/A	found	9.04903
SPLC1_S411610	Dihydroorotate dehydrogenase (EC 1.3.3.1)	dihydroorotate oxidase	#N/A	#N/A	found	9.04476
SPLC1_S410910	Shikimate kinase I (EC 2.7.1.71)	shikimate kinase	#N/A	#N/A	found	9.04373
SPLC1_S532400	Fumarate hydratase class II (EC 4.2.1.2)	fumarate hydratase class II	#N/A	#N/A	found	9.02508
SPLC1_S204800	2-methyl-6-phytyl-1,4-benzoquinone methyltransferase / 2-methyl-6-solanyl-1,4-benzoquinone methyltransferase	#N/A	#N/A	#N/A	found	9.01675
SPLC1_S060570	Acetolactate synthase large subunit (EC 2.2.1.6)	acetolactate synthase large subunit biosynthetic type	#N/A	#N/A	found	9.0025
SPLC1_S060650	IMP cyclohydrolase (EC 3.5.4.10) / Phosphoribosylaminoimidazolecarboxamide formyltransferase (EC 2.1.2.3)	phosphoribosylaminoimidazolecarboxamide formyltransferase/IMP cyclohydrolase	#N/A	#N/A	found	8.99793
SPLC1_S171260	Cytochrome d ubiquinol oxidase subunit I (EC 1.10.3.-)	cytochrome bd ubiquinol oxidase subunit I	#N/A	#N/A	found	8.99284
SPLC1_S370450	3-isopropylmalate dehydrogenase (EC 1.1.1.85)	3-isopropylmalate dehydrogenase	#N/A	#N/A	found	8.99121
SPLC1_S080440	5'-nucleotidase (EC 3.1.3.5)	5'-Nucleotidase domain protein	#N/A	#N/A	#N/A	8.9866
SPLC1_S130930	Phosphoribosylglycinamide formyltransferase (EC 2.1.2.2)	phosphoribosylglycinamide formyltransferase	#N/A	#N/A	found	8.97397
SPLC1_S541270	Phosphoglucosamine mutase (EC 5.4.2.10)	phosphoglucomutase	#N/A	#N/A	found	8.96396
SPLC1_S041150	Diacylglycerol kinase (EC 2.7.1.107)	diacylglycerol kinase	#N/A	#N/A	#N/A	8.94593
SPLC1_S550590	Inosine-5'-monophosphate dehydrogenase (EC 1.1.1.205)	IMP dehydrogenase family protein	#N/A	#N/A	found	8.94124
SPLC1_S501050	Gamma-glutamyltranspeptidase (EC 2.3.2.2)	gamma-glutamyltransferase	#N/A	#N/A	found	8.92353
SPLC1_S102050	Cysteine synthase (EC 2.5.1.47)	cysteine synthase A	#N/A	#N/A	found	8.92012
SPLC1_S051310	#N/A	#N/A	#N/A	bicarbonate transporter	#N/A	8.89865
SPLC1_S171110	Xanthine-guanine phosphoribosyltransferase (EC 2.4.2.22)	#N/A	#N/A	#N/A	found	8.87563
SPLC1_S532080	Isochorismate synthase (EC 5.4.4.2) @ Menaquinone-specific isochorismate synthase (EC 5.4.4.2)	isochorismate synthase	#N/A	#N/A	found	8.87194
SPLC1_S032740	CoA-disulfide reductase (EC 1.8.1.14) / Polysulfide binding and transferase domain	#N/A	#N/A	#N/A	#N/A	8.86109
SPLC1_S030940	Cysteine desulfurase (EC 2.8.1.7), SufS subfamily	cysteine desulfurase SufS subfamily	#N/A	#N/A	found	8.86047
SPLC1_S490260	Heme O synthase, protoheme IX farnesyltransferase (EC 2.5.1.-) COX10-CtaB	protoheme IX farnesyltransferase	protoheme IX farnesyltransferase	#N/A	found	8.85081
SPLC1_S011430	Aspartokinase (EC 2.7.2.4)	aspartate kinase	#N/A	#N/A	found	8.8506
SPLC1_S061240	Sucrose phosphorylase (EC 2.4.1.7)	#N/A	#N/A	#N/A	#N/A	8.84709
SPLC1_S360950	Alanyl-tRNA synthetase (EC 6.1.1.7)	alanyl-tRNA synthetase	#N/A	#N/A	found	8.84074
SPLC1_S360500	Fumarylacetoacetate hydrolase family protein	#N/A	#N/A	#N/A	found	8.81904
SPLC1_S600370	Orotidine 5'-phosphate decarboxylase (EC 4.1.1.23)	orotidine 5'-phosphate decarboxylase	#N/A	#N/A	found	8.80338
SPLC1_S011340	Beta-phosphoglucomutase (EC 5.4.2.6)	HAD-superfamily hydrolase subfamily IA variant 3	#N/A	#N/A	found	8.80025
SPLC1_S532090	Thiamine-monophosphate kinase (EC 2.7.4.16)	thiamine-monophosphate kinase	#N/A	#N/A	found	8.79867
SPLC1_S220030	UDP-N-acetylmuramoylalanine--D-glutamate ligase (EC 6.3.2.9)	putative UDP-N-acetylmuramoyl-L-alanyl-D-glutamate synthetase	#N/A	#N/A	found	8.79752
SPLC1_S080770	#N/A	#N/A	ABC-3 protein	#N/A	#N/A	8.77946
SPLC1_S100280	Urea ABC transporter, permease protein UrtC	inner-membrane translocator	#N/A	#N/A	#N/A	8.76428
SPLC1_S532440	#N/A	#N/A	carbohydrate-selective porin OprB	#N/A	#N/A	8.7577
SPLC1_S532470	Ferric iron ABC transporter, iron-binding protein	extracellular solute-binding protein family 1	extracellular solute-binding protein family 1	#N/A	#N/A	8.75236
SPLC1_S420220	#N/A	#N/A	#N/A	flavin reductase domain protein FMN-binding protein	#N/A	8.74427
SPLC1_S550480	Aspartate racemase (EC 5.1.1.13)	aspartate racemase	#N/A	#N/A	#N/A	8.71381
SPLC1_S202430	Cell division protein FtsI [Peptidoglycan synthetase] (EC 2.4.1.129)	peptidoglycan glycosyltransferase	#N/A	#N/A	#N/A	8.68358
SPLC1_S330050	Neurosporene desaturase (EC 1.-.-.-)	#N/A	#N/A	#N/A	#N/A	8.68307
SPLC1_S511170	Glycyl-tRNA synthetase beta chain (EC 6.1.1.14)	glycyl-tRNA synthetase beta subunit	#N/A	#N/A	found	8.67971
SPLC1_S031750	Protein-N(5)-glutamine methyltransferase PrmC, methylates polypeptide chain release factors RF1 and RF2	#N/A	#N/A	#N/A	found	8.67666
SPLC1_S550750	Cobalt-precorrin-6y C5-methyltransferase (EC 2.1.1.-) / Cobalt-precorrin-6y C15-methyltransferase [decarboxylating] (EC 2.1.1.-)	precorrin-6y C5,15-methyltransferase (decarboxylating) CbiE subunit	#N/A	#N/A	found	8.67439
SPLC1_S530820	Cell division protein FtsI [Peptidoglycan synthetase] (EC 2.4.1.129)	penicillin-binding protein 2	#N/A	#N/A	#N/A	8.67188
SPLC1_S081640	Maltose/maltodextrin transport ATP-binding protein MalK (EC 3.6.3.19); Multiple sugar ABC transporter, ATP-binding protein	ABC transporter related protein	ABC transporter related protein	#N/A	#N/A	8.6666
SPLC1_S530180	1-acyl-sn-glycerol-3-phosphate acyltransferase (EC 2.3.1.51)	hypothetical protein SPLC1_S530180	#N/A	#N/A	#N/A	8.64153
SPLC1_S542460	#N/A	biotin/acetyl-CoA-carboxylase ligase	#N/A	#N/A	found	8.63517
SPLC1_S551030	2-C-methyl-D-erythritol 2,4-cyclodiphosphate synthase (EC 4.6.1.12)	2C-methyl-D-erythritol 24-cyclodiphosphate synthase	#N/A	#N/A	found	8.63348
SPLC1_S203320	#N/A	mannose-6-phosphate isomerase type II	#N/A	#N/A	found	8.6319
SPLC1_S630140	DNA-cytosine methyltransferase (EC 2.1.1.37)	DNA-cytosine methyltransferase	#N/A	#N/A	#N/A	8.59751
SPLC1_S500900	Succinate dehydrogenase iron-sulfur protein (EC 1.3.99.1)	succinate dehydrogenase and fumarate reductase iron-sulfur protein	#N/A	#N/A	found	8.59134
SPLC1_S411650	3-dehydroquinate synthase (EC 4.2.3.4)	3-dehydroquinate synthase	#N/A	#N/A	found	8.58505
SPLC1_S100600	5-oxoprolinase (EC 3.5.2.9)	putative 5-oxoprolinase	#N/A	#N/A	found	8.56318
SPLC1_S600270	Pyridoxine 5'-phosphate synthase (EC 2.6.99.2)	pyridoxal phosphate biosynthetic protein	#N/A	#N/A	found	8.55561
SPLC1_S360250	Ribonucleotide reductase of class Ia (aerobic), alpha subunit (EC 1.17.4.1)	ribonucleoside-diphosphate reductase alpha subunit	#N/A	#N/A	found	8.54972
SPLC1_S540650	#N/A	#N/A	Na+/H+ antiporter MnhB subunit-related protein	#N/A	#N/A	8.54295
SPLC1_S630050	Lipoate-protein ligase A	biotin/lipoate A/B protein ligase	#N/A	#N/A	#N/A	8.5306
SPLC1_S130230	1-acyl-sn-glycerol-3-phosphate acyltransferase (EC 2.3.1.51)	1-acyl-sn-glycerol-3-phosphate acyltransferase	#N/A	#N/A	found	8.52496
SPLC1_S310080	Inosine-uridine preferring nucleoside hydrolase (EC 3.2.2.1)	inosine/uridine-preferring nucleoside hydrolase	#N/A	#N/A	#N/A	8.50951
SPLC1_S206470	soluble [2Fe-2S] ferredoxin	K02639 ferredoxin Photosynthesis				16.4702
SPLC1_S100890	soluble [2Fe-2S] ferredoxin	K02639 ferredoxin Photosynthesis				13.4336
SPLC1_S570260	ABC transporter, periplasmic spermidine putrescine-binding protein PotD (TC 3.A.1.11.1)	K11069 spermidine/putrescine transport system substrate-binding protein (potD)				13.4445
SPLC1_S220240	ABC transporter, periplasmic spermidine putrescine-binding protein PotD (TC 3.A.1.11.1)	K11069 spermidine/putrescine transport system substrate-binding protein (potD)				12.1181
SPLC1_S220250	Spermidine Putrescine ABC transporter permease component PotB (TC 3.A.1.11.1)	K11071 binding-protein-dependent transport systems inner membranecomponent (potB )				12.9683
SPLC1_S080160	Aspartyl-tRNA(Asn) amidotransferase subunit A (EC 6.3.5.6) @ Glutamyl-tRNA(Gln) amidotransferase subunit A (EC 6.3.5.7)	K02433 glutamyl-tRNA(Gln) amidotransferase A subunit --Aminoacyl-tRNA biosynthesis				12.8642
SPLC1_S204390	2-hydroxy-3-oxopropionate reductase (EC 1.1.1.60)	K00020 3-hydroxyisobutyrate dehydrogenase,Valine, leucine and isoleucine degradation 1.1.1.31				12.8216
SPLC1_S410060	Aluminum resistance protein	K01758 aluminum resistance family protein				12.3198
SPLC1_S411870	CobW GTPase involved in cobalt insertion for B12 biosynthesis	cobalamin biosynthesis protein CobW K02234 ( EC 2.7.8.26)				12.2239
SPLC1_S011350	PF00070 family, FAD-dependent NAD(P)-disulphide oxidoreductase	K00382 pyridine nucleotide-disulfide oxidoreductase EC 1.8.1.4				11.8263
SPLC1_S540360	Substrate-specific component CbiM of cobalt ECF transporter	K02007 cobalt transport protein CbiM				11.0129
SPLC1_S041240	2-methyl-6-phytyl-1,4-benzoquinone cyclase	hypothetical protein SPLC1_S041240	#N/A	#N/A	found	8.47911
SPLC1_S550470	#N/A	#N/A	sodium:dicarboxylate symporter	#N/A	#N/A	8.47789
SPLC1_S040060	6-phosphofructokinase (EC 2.7.1.11)	6-phosphofructokinase	#N/A	#N/A	found	8.47046
SPLC1_S411740	#N/A	delta 6 desaturase	#N/A	#N/A	found	8.46034
SPLC1_S300140	Phosphoribosylformimino-5-aminoimidazole carboxamide ribotide isomerase (EC 5.3.1.16)	phosphoribosylformimino-5-aminoimidazole carboxamide ribotideisomerase	#N/A	#N/A	found	8.45661
SPLC1_S061400	Transmembrane component NikQ of energizing module of nickel ECF transporter	cobalt ABC transporter inner membrane subunit CbiQ	cobalt ABC transporter inner membrane subunit CbiQ	#N/A	#N/A	8.44414
SPLC1_S270130	Acetyl-coenzyme A synthetase (EC 6.2.1.1)	acetate/CoA ligase	acetate/CoA ligase	#N/A	found	8.44202
SPLC1_S360430	Thioredoxin reductase (EC 1.8.1.9)	thioredoxin reductase	#N/A	#N/A	found	8.44138
SPLC1_S171050	#N/A	#N/A	sodium/hydrogen exchanger	#N/A	#N/A	8.43833
SPLC1_S550630	ATP phosphoribosyltransferase (EC 2.4.2.17)	ATP phosphoribosyltransferase	#N/A	#N/A	found	8.43393
SPLC1_S360470	#N/A	Aldehyde Dehydrogenase	#N/A	#N/A	found	8.42887
SPLC1_S081040	Valyl-tRNA synthetase (EC 6.1.1.9)	valyl-tRNA synthetase	#N/A	#N/A	found	8.39098
SPLC1_S533380	Probable low-affinity inorganic phosphate transporter	#N/A	phosphate transporter	#N/A	#N/A	8.38907
SPLC1_S082190	#N/A	Cellulose synthase (UDP-forming)	Cellulose synthase (UDP-forming)	#N/A	found	8.38188
SPLC1_S102930	Glycolate dehydrogenase (EC 1.1.99.14), FAD-binding subunit GlcE	FAD linked oxidase domain protein	#N/A	#N/A	found	8.3787
SPLC1_S500580	Hypothetical alternative hydroxymethylpyrimidine phosphate kinase ThiD (EC 2.7.4.7) / Thiamin-phosphate pyrophosphorylase (EC 2.5.1.3)	thiamine-phosphate pyrophosphorylase	#N/A	#N/A	found	8.36194
SPLC1_S220400	Isopentenyl-diphosphate delta-isomerase, FMN-dependent (EC 5.3.3.2)	isopentenyl-diphosphate delta-isomerase type 2	#N/A	#N/A	found	8.3598
SPLC1_S430300	#N/A	acyl-[acyl-carrier-protein]--UDP-N-acetylglucosamine O-acyltransferase	#N/A	#N/A	found	8.35858
SPLC1_S570370	5'-methylthioadenosine phosphorylase (EC 2.4.2.28)	methylthioadenosine phosphorylase	#N/A	#N/A	#N/A	8.3577
SPLC1_S080280	Cobyric acid synthase (EC 6.3.5.10)	cobyric acid synthase CobQ	#N/A	#N/A	found	8.35168
SPLC1_S190160	Beta-hexosaminidase (EC 3.2.1.52)	putative beta-glucosidase	#N/A	#N/A	#N/A	8.34833
SPLC1_S032800	GTP pyrophosphokinase (EC 2.7.6.5), (p)ppGpp synthetase II / Guanosine-3',5'-bis(diphosphate) 3'-pyrophosphohydrolase (EC 3.1.7.2)	(p)ppGpp synthetase I SpoT/RelA	#N/A	#N/A	found	8.3437
SPLC1_S410940	3-polyprenyl-4-hydroxybenzoate carboxy-lyase UbiX (EC 4.1.1.-)	3-octaprenyl-4-hydroxybenzoate carboxy-lyase	#N/A	#N/A	found	8.31439
SPLC1_S204840	5-methyltetrahydropteroyltriglutamate--homocysteine methyltransferase (EC 2.1.1.14)	5-methyltetrahydropteroyltriglutamate--homocysteine S-methyltransferase	#N/A	#N/A	found	8.31278
SPLC1_S033350	Cobalt-zinc-cadmium resistance protein CzcA; Cation efflux system protein CusA	#N/A	heavy metal efflux pump CzcA family	#N/A	#N/A	8.30388
SPLC1_S202710	Glutamate N-acetyltransferase (EC 2.3.1.35) / N-acetylglutamate synthase (EC 2.3.1.1)	bifunctional ornithine acetyltransferase/N-acetylglutamate synthaseprotein	#N/A	#N/A	found	8.29799
SPLC1_S030400	Ribosome small subunit-stimulated GTPase EngC	#N/A	#N/A	#N/A	found	8.28201
SPLC1_S533360	Ferrochelatase, protoheme ferro-lyase (EC 4.99.1.1)	ferrochelatase	#N/A	#N/A	found	8.27002
SPLC1_S532270	1,4-dihydroxy-2-naphthoyl-CoA hydrolase (EC 3.1.2.28) in phylloquinone biosynthesis	thioesterase superfamily protein	#N/A	#N/A	found	8.25456
SPLC1_S530950	UDP-N-acetylmuramoylalanyl-D-glutamyl-2,6-diaminopimelate--D-alanyl-D-alanine ligase (EC 6.3.2.10)	UDP-N-acetylmuramoylalanyl-D-glutamyl-26-diaminopimelate/D-alanyl-D-alanyl ligase	#N/A	#N/A	found	8.24592
SPLC1_S380230	Phosphoenolpyruvate synthase (EC 2.7.9.2)	phosphoenolpyruvate synthase	#N/A	#N/A	found	8.23764
SPLC1_S410570	3-oxoacyl-[acyl-carrier protein] reductase (EC 1.1.1.100)	short-chain dehydrogenase/reductase SDR	#N/A	#N/A	found	8.22261
SPLC1_S530090	Anthranilate phosphoribosyltransferase (EC 2.4.2.18)	glycosyl transferase family 3	#N/A	#N/A	#N/A	8.21745
SPLC1_S160290	Cobyrinic acid A,C-diamide synthase	cobyrinic acid ac-diamide synthase	#N/A	#N/A	#N/A	8.13852
SPLC1_S300540	Phytoene dehydrogenase (EC 1.14.99.-)	phytoene dehydrogenase	#N/A	#N/A	found	8.13031
SPLC1_S550960	4-Hydroxy-2-oxoglutarate aldolase (EC 4.1.3.16) @ 2-dehydro-3-deoxyphosphogluconate aldolase (EC 4.1.2.14)	2-dehydro-3-deoxyphosphogluconate aldolase/4-hydroxy-2-oxoglutaratealdolase	#N/A	#N/A	found	8.1179
SPLC1_S511290	Adenylate cyclase (EC 4.6.1.1)	adenylate/guanylate cyclase with Chase sensor	#N/A	#N/A	#N/A	8.10364
SPLC1_S101740	Thymidylate synthase thyX (EC 2.1.1.-)	thymidylate synthase flavin-dependent	#N/A	#N/A	found	8.09663
SPLC1_S532280	2-dehydropantoate 2-reductase (EC 1.1.1.169)	2-dehydropantoate 2-reductase	#N/A	#N/A	found	8.08899
SPLC1_S061220	#N/A	#N/A	sodium/hydrogen exchanger	#N/A	#N/A	8.07242
SPLC1_S031300	#N/A	ABC-3 protein	ABC-3 protein	#N/A	#N/A	8.06955
SPLC1_S206460	Biliverdin reductase (EC 1.3.1.24)	oxidoreductase domain protein	#N/A	#N/A	#N/A	8.06585
SPLC1_S410800	Photosystem II protein PsbN	#N/A	#N/A	#N/A	found	8.04585
SPLC1_S031020	Mlc, transcriptional repressor of MalT (the transcriptional activator of maltose regulon) and manXYZ operon	hypothetical protein SPLC1_S031020	#N/A	#N/A	#N/A	8.03244
SPLC1_S521120	5-amino-6-(5-phosphoribosylamino)uracil reductase (EC 1.1.1.193)	bifunctional deaminase-reductase domain protein	#N/A	#N/A	found	8.02549
SPLC1_S430150	#N/A	#N/A	Na+/Ca+ antiporter CaCA family	#N/A	#N/A	8.02422
SPLC1_S020060	Lipoate synthase, cyanobacterial paralog	lipoic acid synthetase	#N/A	#N/A	#N/A	8.0099
SPLC1_S100300	Urea ABC transporter, ATPase protein UrtE	urea ABC transporter ATP-binding protein UrtE	#N/A	#N/A	#N/A	8.00275
SPLC1_S040710	Cysteinyl-tRNA synthetase (EC 6.1.1.16)	cysteinyl-tRNA synthetase	#N/A	#N/A	found	7.99887
SPLC1_S410950	3-methyl-2-oxobutanoate hydroxymethyltransferase (EC 2.1.2.11)	3-methyl-2-oxobutanoate hydroxymethyltransferase	#N/A	#N/A	found	7.99234
SPLC1_S208620	Aspartyl-tRNA synthetase (EC 6.1.1.12) @ Aspartyl-tRNA(Asn) synthetase (EC 6.1.1.23)	aspartyl-tRNA synthetase	#N/A	#N/A	found	7.95626
SPLC1_S310300	#N/A	UDP-3-0-acyl N-acetylglucosamine deacetylase	#N/A	#N/A	found	7.95264
SPLC1_S270280	Uroporphyrinogen-III methyltransferase (EC 2.1.1.107) / Uroporphyrinogen-III synthase (EC 4.2.1.75)	uroporphyrinogen III methylase	#N/A	#N/A	found	7.91829
SPLC1_S101440	Shikimate 5-dehydrogenase I alpha (EC 1.1.1.25)	putative shikimate 5-dehydrogenase	#N/A	#N/A	found	7.9094
SPLC1_S208420	#N/A	nucleotidyl transferase	#N/A	#N/A	found	7.86296
SPLC1_S080490	#N/A	inositol-phosphate phosphatase	#N/A	#N/A	found	7.85591
SPLC1_S083010	Lead, cadmium, zinc and mercury transporting ATPase (EC 3.6.3.3) (EC 3.6.3.5); Copper-translocating P-type ATPase (EC 3.6.3.4)	#N/A	#N/A	#N/A	found	7.84535
SPLC1_S060820	Riboflavin synthase eubacterial/eukaryotic (EC 2.5.1.9)	riboflavin synthase alpha subunit	#N/A	#N/A	found	7.83415
SPLC1_S550730	Cobalt-precorrin-8x methylmutase (EC 5.4.1.2)	Precorrin-8X methylmutase	#N/A	#N/A	found	7.83356
SPLC1_S204970	Orotate phosphoribosyltransferase (EC 2.4.2.10)	orotate phosphoribosyltransferase	#N/A	#N/A	found	7.82993
SPLC1_S032090	5-formyltetrahydrofolate cyclo-ligase (EC 6.3.3.2)	5-formyltetrahydrofolate cyclo-ligase	#N/A	#N/A	found	7.81971
SPLC1_S533290	Serine acetyltransferase (EC 2.3.1.30)	serine acetyltransferase	#N/A	#N/A	found	7.80886
SPLC1_S171610	CobN component of cobalt chelatase involved in B12 biosynthesis	cobaltochelatase CobN subunit	#N/A	#N/A	found	7.78383
SPLC1_S411670	#N/A	polar amino acid ABC transporter inner membrane subunit	polar amino acid ABC transporter inner membrane subunit	#N/A	#N/A	7.78165
SPLC1_S531620	Glutathione synthetase (EC 6.3.2.3)	glutathione synthetase	#N/A	#N/A	found	7.76601
SPLC1_S550880	Transcriptional regulator, GntR family domain / Aspartate aminotransferase (EC 2.6.1.1)	#N/A	#N/A	#N/A	#N/A	7.75279
SPLC1_S202630	CDP-diacylglycerol--glycerol-3-phosphate 3-phosphatidyltransferase (EC 2.7.8.5)	putative phosphatidylglycerophosphate synthase	#N/A	#N/A	found	7.75087
SPLC1_S202860	#N/A	putative lipid-A-disaccharide synthase	#N/A	#N/A	found	7.74416
SPLC1_S081180	Cobalt-precorrin-8x methylmutase (EC 5.4.1.2)	precorrin-8X methylmutase CbiC/CobH	#N/A	#N/A	found	7.74117
SPLC1_S207950	Octaprenyl diphosphate synthase (EC 2.5.1.90) / Dimethylallyltransferase (EC 2.5.1.1) / (2E,6E)-farnesyl diphosphate synthase (EC 2.5.1.10) / Geranylgeranyl pyrophosphate synthetase (EC 2.5.1.29)	polyprenyl synthetase	#N/A	#N/A	#N/A	7.73757
SPLC1_S270520	Prephenate dehydratase (EC 4.2.1.51)	prephenate dehydratase	#N/A	#N/A	found	7.73305
SPLC1_S010900	Polyphosphate kinase (EC 2.7.4.1)	polyphosphate kinase	#N/A	#N/A	found	7.72595
SPLC1_S032960	Adenylate cyclase (EC 4.6.1.1)	#N/A	#N/A	#N/A	#N/A	7.72551
SPLC1_S201210	Ferric iron ABC transporter, iron-binding protein	extracellular solute-binding protein family 1	#N/A	#N/A	#N/A	7.72274
SPLC1_S101720	Various polyols ABC transporter, ATP-binding component	#N/A	putative sugar ABC transporter ATP-binding protein	#N/A	#N/A	7.71516
SPLC1_S590310	CDP-diacylglycerol--glycerol-3-phosphate 3-phosphatidyltransferase (EC 2.7.8.5)	putative CDP-alcohol phosphatidyltransferase	#N/A	#N/A	found	7.71447
SPLC1_S032440	Adenylate cyclase (EC 4.6.1.1)	#N/A	#N/A	#N/A	#N/A	7.68813
SPLC1_S360790	Molybdopterin binding motif, CinA N-terminal domain / C-terminal domain of CinA type S	#N/A	#N/A	#N/A	#N/A	7.65472
SPLC1_S100810	Phosphoenolpyruvate synthase (EC 2.7.9.2)	phosphoenolpyruvate synthase	phosphoenolpyruvate synthase	#N/A	found	7.65333
SPLC1_S082280	Hypothetical radical SAM family enzyme in heat shock gene cluster, similarity with CPO of BS HemN-type	oxygen-independent coproporphyrinogen III oxidase	#N/A	#N/A	#N/A	7.65169
SPLC1_S420320	Nucleoside triphosphate pyrophosphohydrolase MazG (EC 3.6.1.8)	MazG family protein	#N/A	#N/A	#N/A	7.63638
SPLC1_S081930	#N/A	#N/A	#N/A	phosphohistidine phosphatase SixA	#N/A	7.61732
SPLC1_S240160	4'-phosphopantetheinyl transferase (EC 2.7.8.-)	4'-phosphopantetheinyl transferase	#N/A	#N/A	found	7.59221
SPLC1_S520560	Molybdenum cofactor biosynthesis protein MoaC	molybdenum cofactor biosynthesis protein C	#N/A	#N/A	#N/A	7.58561
SPLC1_S208290	Ribose-phosphate pyrophosphokinase (EC 2.7.6.1)	ribose-phosphate pyrophosphokinase	#N/A	#N/A	found	7.57854
SPLC1_S510590	Adenylate cyclase (EC 4.6.1.1)	#N/A	#N/A	#N/A	#N/A	7.57719
SPLC1_S541070	Nicotinate-nucleotide adenylyltransferase (EC 2.7.7.18)	nicotinate-nucleotide adenylyltransferase	#N/A	#N/A	found	7.57413
SPLC1_S061060	Cobalt-zinc-cadmium resistance protein CzcD	#N/A	cation diffusion facilitator family transporter	#N/A	#N/A	7.56773
SPLC1_S171500	Exopolyphosphatase (EC 3.6.1.11)	Ppx/GppA phosphatase	#N/A	#N/A	found	7.56292
SPLC1_S340070	Tryptophanyl-tRNA synthetase (EC 6.1.1.2)	tryptophanyl-tRNA synthetase	#N/A	#N/A	found	7.55312
SPLC1_S204600	Cysteine desulfurase (EC 2.8.1.7)	aminotransferase class V	#N/A	#N/A	found	7.55135
SPLC1_S230870	Alcohol dehydrogenase (EC 1.1.1.1)	#N/A	#N/A	#N/A	found	7.54895
SPLC1_S540580	#N/A	NADH/Ubiquinone/plastoquinone	#N/A	#N/A	found	7.538
SPLC1_S530380	Adenylate cyclase (EC 4.6.1.1)	adenylate/guanylate cyclase with GAF sensor and FHA domain protein	#N/A	#N/A	found	7.52327
SPLC1_S550850	Aspartate carbamoyltransferase (EC 2.1.3.2)	aspartate carbamoyltransferase	#N/A	#N/A	found	7.52126
SPLC1_S500190	Ribokinase (EC 2.7.1.15)	ribokinase	#N/A	#N/A	found	7.51094
SPLC1_S200350	Adenylate cyclase (EC 4.6.1.1)	#N/A	#N/A	#N/A	#N/A	7.50454
SPLC1_S207990	Ammonium transporter	#N/A	#N/A	#N/A	#N/A	7.50416
SPLC1_S170610	#N/A	photosystem II reaction center protein Psb28	#N/A	#N/A	#N/A	7.50179
SPLC1_S081160	Methylthioribulose-1-phosphate dehydratase (EC 4.2.1.109)	methylthioribulose-1-phosphate dehydratase	#N/A	#N/A	#N/A	7.4979
SPLC1_S542330	Solanesyl diphosphate synthase (EC 2.5.1.11)	solanesyl diphosphate synthase	#N/A	#N/A	found	7.48321
SPLC1_S530390	NAD kinase (EC 2.7.1.23)	ATP-NAD/AcoX kinase	#N/A	#N/A	found	7.4739
SPLC1_S020090	Para-aminobenzoate synthase, aminase component (EC 2.6.1.85) / Aminodeoxychorismate lyase (EC 4.1.3.38)	putative para-aminobenzoate synthase component I	#N/A	#N/A	found	7.45589
SPLC1_S190140	#N/A	photosystem II protein PsbY	#N/A	#N/A	found	7.45308
SPLC1_S550510	Adenylate cyclase (EC 4.6.1.1)	#N/A	#N/A	#N/A	#N/A	7.44973
SPLC1_S041510	Glutaminase (EC 3.5.1.2)	hypothetical protein SPLC1_S041510	#N/A	#N/A	#N/A	7.42372
SPLC1_S541220	Xanthine/uracil/thiamine/ascorbate permease family protein	#N/A	xanthine/uracil/vitamin C permease	#N/A	#N/A	7.42125
SPLC1_S500230	Carbamoyl-phosphate synthase small chain (EC 6.3.5.5)	carbamoyl-phosphate synthase small subunit	#N/A	#N/A	found	7.39852
SPLC1_S590610	#N/A	Ap4A phosphorylase II	#N/A	#N/A	found	7.38759
SPLC1_S500840	#N/A	Aspartoacylase	#N/A	#N/A	#N/A	7.38595
SPLC1_S260520	#N/A	FAD dependent oxidoreductase	#N/A	#N/A	#N/A	7.38165
SPLC1_S203650	Molybdenum cofactor biosynthesis protein MoaD	hypothetical protein SPLC1_S203650	#N/A	#N/A	#N/A	7.37078
SPLC1_S300840	#N/A	dihydroorotate dehydrogenase	#N/A	#N/A	found	7.36952
SPLC1_S520460	Proposed peptidoglycan lipid II flippase MurJ	integral membrane protein MviN	integral membrane protein MviN	#N/A	#N/A	7.36232
SPLC1_S240900	Thymidylate kinase (EC 2.7.4.9)	#N/A	#N/A	#N/A	#N/A	7.35992
SPLC1_S270990	5-Enolpyruvylshikimate-3-phosphate synthase (EC 2.5.1.19)	3-phosphoshikimate 1-carboxyvinyltransferase	#N/A	#N/A	found	7.32878
SPLC1_S530730	Sodium/glycine symporter GlyP	#N/A	amino acid carrier protein	#N/A	#N/A	7.31958
SPLC1_S411790	Lead, cadmium, zinc and mercury transporting ATPase (EC 3.6.3.3) (EC 3.6.3.5); Copper-translocating P-type ATPase (EC 3.6.3.4); FUPA32 P-type ATPase	#N/A	heavy metal translocating P-type ATPase	#N/A	#N/A	7.30297
SPLC1_S081740	Adenylate cyclase (EC 4.6.1.1)	#N/A	#N/A	#N/A	#N/A	7.27889
SPLC1_S170930	8-amino-7-oxononanoate synthase (EC 2.3.1.47)	8-amino-7-oxononanoate synthase	#N/A	#N/A	found	7.25856
SPLC1_S430370	#N/A	sucrose synthase	#N/A	#N/A	found	7.22914
SPLC1_S033740	#N/A	#N/A	potassium uptake protein TrkH family	#N/A	#N/A	7.19303
SPLC1_S533310	Cysteine desulfurase (EC 2.8.1.7)	cysteine desulfurase SufS subfamily	#N/A	#N/A	found	7.1763
SPLC1_S101160	Adenylate cyclase (EC 4.6.1.1)	putative adenylate cyclase	#N/A	#N/A	found	7.16781
SPLC1_S230310	2-succinyl-6-hydroxy-2,4-cyclohexadiene-1-carboxylate synthase (EC 4.2.99.20)	alpha/beta hydrolase fold protein	#N/A	#N/A	#N/A	7.16004
SPLC1_S200310	Molybdenum transport system permease protein ModB (TC 3.A.1.8.1)	molybdate ABC transporter inner membrane subunit	molybdate ABC transporter inner membrane subunit	#N/A	#N/A	7.08041
SPLC1_S511020	ADP-ribose pyrophosphatase (EC 3.6.1.13)	#N/A	#N/A	#N/A	#N/A	7.02771
SPLC1_S080790	#N/A	#N/A	#N/A	periplasmic solute binding protein	#N/A	7.00125
SPLC1_S540340	Transmembrane component CbiQ of energizing module of cobalt ECF transporter	cobalt ABC transporter inner membrane subunit CbiQ	cobalt ABC transporter inner membrane subunit CbiQ	#N/A	#N/A	6.9851
SPLC1_S532190	#N/A	#N/A	chloride channel core	#N/A	#N/A	6.98264
SPLC1_S511050	Pantothenate kinase type III, CoaX-like (EC 2.7.1.33)	putative transcriptional acitvator Baf family	#N/A	#N/A	found	6.97139
SPLC1_S082670	dTDP-4-dehydrorhamnose reductase (EC 1.1.1.133)	dTDP-4-dehydrorhamnose reductase	#N/A	#N/A	#N/A	6.96514
SPLC1_S208050	Valine--pyruvate aminotransferase (EC 2.6.1.66)	valine-pyruvate aminotransferase	#N/A	#N/A	found	6.94707
SPLC1_S030100	Adenylate cyclase (EC 4.6.1.1)	putative adenylate/guanylate cyclase	#N/A	#N/A	#N/A	6.9447
SPLC1_S370840	GTP cyclohydrolase I (EC 3.5.4.16) type 1	GTP cyclohydrolase I	#N/A	#N/A	found	6.94134
SPLC1_S102310	4-hydroxyphenylpyruvate dioxygenase (EC 1.13.11.27)	4-hydroxyphenylpyruvate dioxygenase	#N/A	#N/A	found	6.91632
SPLC1_S340090	Threonine dehydratase biosynthetic (EC 4.3.1.19)	threonine dehydratase biosynthetic	#N/A	#N/A	found	6.89417
SPLC1_S500920	Adenosylcobinamide kinase (EC 2.7.1.156) / Adenosylcobinamide-phosphate guanylyltransferase (EC 2.7.7.62)	cobalbumin biosynthesis protein	#N/A	#N/A	found	6.88484
SPLC1_S531190	Sulfur carrier protein ThiS	thiamine biosynthesis protein ThiS	#N/A	#N/A	#N/A	6.85607
SPLC1_S080780	#N/A	#N/A	ABC transporter related protein	#N/A	#N/A	6.85311
SPLC1_S080080	#N/A	UbiA prenyltransferase	#N/A	#N/A	found	6.82706
SPLC1_S200600	DNA-cytosine methyltransferase (EC 2.1.1.37)	DNA-cytosine methyltransferase	#N/A	#N/A	found	6.82468
SPLC1_S260540	#N/A	putative methyltransferase	#N/A	#N/A	#N/A	6.82216
SPLC1_S530160	#N/A	peptidase M1 membrane alanine aminopeptidase	#N/A	#N/A	found	6.82103
SPLC1_S240290	Creatinine amidohydrolase (EC 3.5.2.10)	creatininase	#N/A	#N/A	found	6.80448
SPLC1_S500870	Nicotinate phosphoribosyltransferase (EC 2.4.2.11)	nicotinate phosphoribosyltransferase	#N/A	#N/A	found	6.78367
SPLC1_S501040	photosystem II protein D1 (PsbA)	photosystem q(b) protein	#N/A	#N/A	found	6.78105
SPLC1_S410470	Guanylate kinase (EC 2.7.4.8)	guanylate kinase	#N/A	#N/A	found	6.77911
SPLC1_S550740	Cobalamin biosynthesis protein CobG	precorrin-3B synthase	#N/A	#N/A	found	6.77476
SPLC1_S100750	Phosphate acetyltransferase (EC 2.3.1.8)	phosphate acetyltransferase	#N/A	#N/A	found	6.76713
SPLC1_S030460	Cytosine deaminase (EC 3.5.4.1)	amidohydrolase 3	#N/A	#N/A	found	6.76708
SPLC1_S202360	D-alanyl-D-alanine carboxypeptidase (EC 3.4.16.4)	D-alanyl-D-alaninecarboxypeptidase/D-alanyl-D-alanine-endopeptidase	#N/A	#N/A	#N/A	6.74551
SPLC1_S500750	Cyanate ABC transporter, substrate binding protein	#N/A	#N/A	#N/A	#N/A	6.74169
SPLC1_S202610	Magnesium and cobalt transport protein CorA	#N/A	magnesium and cobalt transport protein CorA	#N/A	#N/A	6.70699
SPLC1_S010660	Adenosine deaminase (EC 3.5.4.4)	hypothetical protein SPLC1_S010660	#N/A	#N/A	found	6.67016
SPLC1_S208460	4-alpha-glucanotransferase (amylomaltase) (EC 2.4.1.25)	hypothetical protein SPLC1_S208460	#N/A	#N/A	#N/A	6.65812
SPLC1_S090270	Asparagine synthetase [glutamine-hydrolyzing] (EC 6.3.5.4)	asparagine synthase (glutamine-hydrolyzing)	#N/A	#N/A	found	6.65608
SPLC1_S130550	#N/A	UDP-3-O-(3-hydroxymyristoyl) glucosamine N-acyltransferase	#N/A	#N/A	#N/A	6.64061
SPLC1_S510100	#N/A	#N/A	#N/A	hypothetical protein SPLC1_S510100	#N/A	6.62218
SPLC1_S420400	Beta-phosphoglucomutase (EC 5.4.2.6)	HAD-superfamily hydrolase subfamily IA variant 3	#N/A	#N/A	found	6.59001
SPLC1_S220270	Riboflavin kinase (EC 2.7.1.26) / FMN adenylyltransferase (EC 2.7.7.2)	riboflavin biosynthesis protein RibF	#N/A	#N/A	found	6.55158
SPLC1_S510020	Molybdenum cofactor biosynthesis protein MoaA	GTP cyclohydrolase subunit MoaA	#N/A	#N/A	#N/A	6.53159
SPLC1_S010970	DNA-cytosine methyltransferase (EC 2.1.1.37)	DNA-cytosine methyltransferase	#N/A	#N/A	found	6.52027
SPLC1_S130940	Asparagine synthetase [glutamine-hydrolyzing] (EC 6.3.5.4)	asparagine synthase (glutamine-hydrolyzing)	#N/A	#N/A	found	6.5178
SPLC1_S540560	Adenylate cyclase (EC 4.6.1.1)	adenylate/guanylate cyclase with TPR repeat protein	#N/A	#N/A	found	6.50783
SPLC1_S360280	Ribonucleotide reductase of class Ia (aerobic), beta subunit (EC 1.17.4.1)	ribonucleoside-diphosphate reductase beta chain	#N/A	#N/A	found	6.49651
SPLC1_S520290	Cytochrome C553 (soluble cytochrome f)	putative cytochrome c6	putative cytochrome c6	#N/A	#N/A	6.49383
SPLC1_S206650	#N/A	cytosine-specific DNA methylase	#N/A	#N/A	#N/A	6.47947
SPLC1_S200570	Deoxyribose-phosphate aldolase (EC 4.1.2.4)	deoxyribose-phosphate aldolase	#N/A	#N/A	found	6.46989
SPLC1_S205240	Adenylate cyclase (EC 4.6.1.1)	#N/A	#N/A	#N/A	#N/A	6.44103
SPLC1_S530030	D-glycerate 3-kinase (EC 2.7.1.31), plant type	glycerate kinase	#N/A	#N/A	found	6.44092
SPLC1_S208880	Cysteine desulfurase (EC 2.8.1.7)	aminotransferase class V	#N/A	#N/A	found	6.43378
SPLC1_S100050	3-oxoacyl-[acyl-carrier protein] reductase (EC 1.1.1.100)	#N/A	#N/A	#N/A	#N/A	6.41924
SPLC1_S533280	Cysteine synthase (EC 2.5.1.47)	putative cysteine synthase A	#N/A	#N/A	found	6.38005
SPLC1_S102160	Mannose-1-phosphate guanylyltransferase (GDP) (EC 2.7.7.22)	mannose-1-phosphate guanylyltransferase (GDP)	#N/A	#N/A	found	6.36484
SPLC1_S201290	Uridine kinase (EC 2.7.1.48)	uridine kinase-like protein	#N/A	#N/A	found	6.33474
SPLC1_S200850	Mutator mutT protein (7,8-dihydro-8-oxoguanine-triphosphatase) (EC 3.6.1.-)	#N/A	#N/A	#N/A	found	6.33116
SPLC1_S542380	Queuosine Biosynthesis QueE Radical SAM	#N/A	#N/A	#N/A	#N/A	6.33112
SPLC1_S550760	Cobalt-precorrin-6x reductase (EC 1.3.1.54)	precorrin-6x reductase	#N/A	#N/A	found	6.25743
SPLC1_S270610	LL-diaminopimelate aminotransferase (EC 2.6.1.83), methanococcal	aminotransferase class I and II	#N/A	#N/A	found	6.17375
SPLC1_S170850	#N/A	#N/A	lysine exporter protein	#N/A	#N/A	6.17339
SPLC1_S530050	2-succinyl-5-enolpyruvyl-6-hydroxy-3-cyclohexene-1-carboxylic-acid synthase (EC 2.2.1.9)	2-succinyl-6-hydroxy-24-cyclohexadiene-1-carboxylic acidsynthase/2-oxoglutarate decarboxylase	#N/A	#N/A	found	6.15884
SPLC1_S140060	dTDP-4-dehydrorhamnose reductase (EC 1.1.1.133)	dTDP-4-dehydrorhamnose reductase	#N/A	#N/A	#N/A	6.15015
SPLC1_S030130	Adenylate cyclase (EC 4.6.1.1)	adenylate/guanylate cyclase	#N/A	#N/A	#N/A	6.09571
SPLC1_S230280	O-succinylbenzoate synthase (EC 4.2.1.113)	O-succinylbenzoic acid synthase	#N/A	#N/A	found	6.08265
SPLC1_S551120	Adenylate cyclase (EC 4.6.1.1)	adenylate/guanylate cyclase with GAF sensor(s)	#N/A	#N/A	#N/A	6.07644
SPLC1_S010680	Multimodular transpeptidase-transglycosylase (EC 2.4.1.129) (EC 3.4.-.-)	penicillin-binding protein 1C	#N/A	#N/A	#N/A	6.07296
SPLC1_S541210	#N/A	DNA-cytosine methyltransferase	#N/A	#N/A	#N/A	6.06953
SPLC1_S411890	DNA-cytosine methyltransferase (EC 2.1.1.37)	DNA-cytosine methyltransferase	#N/A	#N/A	found	6.0611
SPLC1_S420250	UDP-N-acetylglucosamine--N-acetylmuramyl-(pentapeptide) pyrophosphoryl-undecaprenol N-acetylglucosamine transferase (EC 2.4.1.227)	UDP-N-acetylglucosamine:LPS N-acetylglucosamine transferase	#N/A	#N/A	found	6.05268
SPLC1_S101750	Deoxyuridine 5'-triphosphate nucleotidohydrolase (EC 3.6.1.23)	deoxyuridine 5'-triphosphate nucleotidohydrolase Dut	#N/A	#N/A	found	6.04308
SPLC1_S540250	Adenylate cyclase (EC 4.6.1.1)	#N/A	#N/A	#N/A	#N/A	6.02538
SPLC1_S030530	#N/A	NAD-dependent epimerase/dehydratase	#N/A	#N/A	found	5.92172
SPLC1_S204740	Threonyl-tRNA synthetase (EC 6.1.1.3)	threonyl-tRNA synthetase	#N/A	#N/A	found	5.91669
SPLC1_S500220	Lead, cadmium, zinc and mercury transporting ATPase (EC 3.6.3.3) (EC 3.6.3.5); Copper-translocating P-type ATPase (EC 3.6.3.4)	#N/A	heavy metal translocating P-type ATPase	#N/A	#N/A	5.89869
SPLC1_S082700	Malonyl CoA-acyl carrier protein transacylase (EC 2.3.1.39)	#N/A	#N/A	#N/A	found	5.87398
SPLC1_S102250	#N/A	#N/A	sodium/hydrogen exchanger	#N/A	#N/A	5.81044
SPLC1_S041090	UDP-glucose 4-epimerase (EC 5.1.3.2)	UDP-glucose 4-epimerase	#N/A	#N/A	found	5.80417
SPLC1_S030110	Adenylate cyclase (EC 4.6.1.1)	adenylate/guanylate cyclase	#N/A	#N/A	#N/A	5.79494
SPLC1_S208850	Cysteine desulfurase (EC 2.8.1.7)	#N/A	#N/A	#N/A	found	5.78044
SPLC1_S031330	Cobalt-precorrin-6y C5-methyltransferase (EC 2.1.1.-) / Cobalt-precorrin-6y C15-methyltransferase [decarboxylating] (EC 2.1.1.-)	precorrin-6Y C5,15-methyltransferase / precorrin-8W decarboxylase	#N/A	#N/A	found	5.74404
SPLC1_S540850	Adenylate cyclase (EC 4.6.1.1)	#N/A	#N/A	#N/A	#N/A	5.66747
SPLC1_S271400	Glucokinase (EC 2.7.1.2)	glucokinase	#N/A	#N/A	found	5.66157
SPLC1_S202450	L-aspartate oxidase (EC 1.4.3.16)	putative L-aspartate oxidase	#N/A	#N/A	found	5.63807
SPLC1_S081380	N-acetylmannosaminyltransferase (EC 2.4.1.187)	#N/A	#N/A	#N/A	found	5.55213
SPLC1_S230880	Alcohol dehydrogenase (EC 1.1.1.1); Acetaldehyde dehydrogenase (EC 1.2.1.10)	iron-containing alcohol dehydrogenase	#N/A	#N/A	found	5.50519
SPLC1_S533210	Sulfate transport system permease protein CysW	sulfate ABC transporter inner membrane subunit	#N/A	#N/A	#N/A	5.48871
SPLC1_S207980	Ammonium transporter	#N/A	#N/A	#N/A	#N/A	5.46108
SPLC1_S550710	Cobalamin biosynthesis protein CbiG / Cobalt-precorrin-3b C17-methyltransferase	precorrin-3B C17-methyltransferase	#N/A	#N/A	found	5.46082
SPLC1_S040950	Phosphoenolpyruvate carboxykinase [ATP] (EC 4.1.1.49)	#N/A	#N/A	#N/A	#N/A	5.42794
SPLC1_S081780	NADH dehydrogenase-like protein / Selenide,water dikinase (EC 2.7.9.3)	Ankyrin	#N/A	#N/A	found	5.39674
SPLC1_S500400	DNA-cytosine methyltransferase (EC 2.1.1.37)	#N/A	#N/A	#N/A	#N/A	5.35584
SPLC1_S206600	Glucokinase (EC 2.7.1.2)	ROK family protein	#N/A	#N/A	#N/A	5.34625
SPLC1_S320150	Adenylate cyclase (EC 4.6.1.1)	adenylate/guanylate cyclase	#N/A	#N/A	found	5.27448
SPLC1_S051590	Adenylate cyclase (EC 4.6.1.1)	#N/A	#N/A	#N/A	#N/A	5.25385
SPLC1_S540840	Adenylate cyclase (EC 4.6.1.1)	#N/A	#N/A	#N/A	#N/A	5.20555
SPLC1_S130280	Adenylate cyclase (EC 4.6.1.1)	#N/A	#N/A	#N/A	#N/A	5.15965
SPLC1_S271370	Acetate kinase (EC 2.7.2.1)	acetate kinase	#N/A	#N/A	found	5.14559
SPLC1_S360150	Adenylate cyclase (EC 4.6.1.1)	#N/A	#N/A	#N/A	#N/A	5.04613
SPLC1_S180020	2-octaprenyl-6-methoxyphenol hydroxylase (EC 1.14.13.-)	ubiquinone biosynthesis hydroxylase UbiH/UbiF/VisC/COQ6 family	#N/A	#N/A	found	4.77974
SPLC1_S204060	Adenylate cyclase (EC 4.6.1.1)	#N/A	#N/A	#N/A	#N/A	4.6859
SPLC1_S320140	Adenylate cyclase (EC 4.6.1.1)	#N/A	#N/A	#N/A	#N/A	4.10006
SPLC1_S100130	Polyhydroxyalkanoic acid synthase	poly(R)-hydroxyalkanoic acid synthase class III PhaC subunit	#N/A	Blast againt protiien phaC (slr1830) Score = 572 bits (1473), Expect = e-164 Identities = 272/365 (74%), Blast againt protiien phaE (slr1829)	#N/A	12.1747
SPLC1_S100140	Poly-beta-hydroxybutyrate polymerase subunit PhaE (EC 2.3.1.-)	#N/A	#N/A	Blast againt protiien phaE (slr1829)	#N/A	11.8813

## Sheet: 60 remove Genes
ID used in Arthrobase	Kegg Annotation	RAST	Arthrospira database annotation	curation	Name in iak692
SPLC1_S206750	#N/A	Arsenate reductase (EC 1.20.4.1)	arsenate reductase glutathione/glutaredoxin type	not add: uncharacterized protein, blast show low similairty with TPR domain protein NIES39_C01380 e-value 0.035	SPLC1_S206750
SPLC1_S050100	#N/A	Ferredoxin	ferredoxin	not add: uncharacterized protein, cannot link to reaction	AP06860007
SPLC1_S370530	#N/A	Ferredoxin	ferredoxin	not add: uncharacterized protein, cannot link to reaction	SP10380075V04
SPLC1_S101380	#N/A	phosphoribosyltransferase	phosphoribosyltransferase	not add: uncharacterized protein, cannot link to reaction	SPLC1_S101380
SPLC1_S241030	Phosphonate and phosphinate metabolism	#N/A	GCN5-related N-acetyltransferase	not add: uncharacterized protein, cannot link to reaction	SPLC1_S241030
SPLC1_S410060	Glycine, serine and threonine metabolism	#N/A	aluminum resistance family protein	not add: uncharacterized protein, cannot link to reaction	SPLC1_S410060
SPLC1_S510190	Homologous recombination	#N/A	ATP-dependent DNA helicase RecG	not add: uncharacterized protein, cannot link to reaction	SPLC1_S510190
SPLC1_S510200	Homologous recombination	#N/A	DEAD/DEAH box helicase domain protein	not add: uncharacterized protein, cannot link to reaction	SPLC1_S510200
SPLC1_S300410	Nucleotide excision repair	ATP-dependent DNA helicase UvrD/PcrA	ATP-dependent DNA helicase PcrA	not add: uncharacterized protein, new annotation confrimed that it is not the metabolic gene	SPLC1_S300410
SPLC1_S361020	Nucleotide excision repair	ATP-dependent DNA helicase UvrD/PcrA/Rep, cyanobacterial paralog	UvrD/REP helicase	not add: uncharacterized protein, new annotation confrimed that it is not the metabolic gene	SPLC1_S361020
SPLC1_S101650	RNA degradation	ATP-dependent DNA helicase RecQ	ATP-dependent DNA helicase RecQ family	not add: uncharacterized protein, new annotation confrimed that it is not the metabolic gene	SPLC1_S101650
SPLC1_S410900	RNA degradation	ATP-dependent DNA helicase RecQ	ATP-dependent DNA helicase RecQ	not add: uncharacterized protein, new annotation confrimed that it is not the metabolic gene	SPLC1_S410900
SPLC1_S550160	beta-lactamase domain protein	#N/A	beta-lactamase domain protein	not add: uncharacterized protein, cannot link to reaction
SPLC1_S208090	#N/A	Ferredoxin	ferredoxin	not add: uncharacterized protein, cannot link to reaction
SPLC1_S510950	#N/A	ADP-heptose--lipooligosaccharide heptosyltransferase II (EC 2.4.1.-)	glycosyl transferase family 9	not add: uncharacterized protein, cannot link to reaction
SPLC1_S541080	#N/A	Nudix-related transcriptional regulator NrtR	NUDIX hydrolase	not add: uncharacterized protein, cannot link to reaction
SPLC1_S020120	#N/A	#N/A	HAD family hydrolase	not add: uncharacterized protein, cannot link to reaction
SPLC1_S031700	#N/A	#N/A	metal dependent phosphohydrolase	not add: uncharacterized protein, cannot link to reaction
SPLC1_S032050	#N/A	#N/A	putative glycosyl transferase group 1	not add: uncharacterized protein, cannot link to reaction
SPLC1_S041690	#N/A	#N/A	putative 1-deoxy-D-xylulose-5-phosphate synthase	not add: uncharacterized protein, cannot link to reaction
SPLC1_S060790	#N/A	#N/A	aldo/keto reductase	not add: uncharacterized protein, cannot link to reaction
SPLC1_S061590	#N/A	#N/A	Type IIG restriction enzyme/N6-adenine DNA methyltransferase	not add: uncharacterized protein, cannot link to reaction
SPLC1_S081430	#N/A	#N/A	glycosyl transferase group 1	not add: uncharacterized protein, cannot link to reaction
SPLC1_S101300	#N/A	#N/A	hypothetical protein SPLC1_S101300	not add: uncharacterized protein, cannot link to reaction
SPLC1_S101590	#N/A	#N/A	tetratricopeptide TPR_2 repeat protein	not add: uncharacterized protein, cannot link to reaction
SPLC1_S102150	#N/A	#N/A	aldo/keto reductase	not add: uncharacterized protein, cannot link to reaction
SPLC1_S102580	#N/A	#N/A	hypothetical protein SPLC1_S102580	not add: uncharacterized protein, cannot link to reaction
SPLC1_S103300	#N/A	#N/A	acyl-CoA dehydrogenase family protein putative	not add: uncharacterized protein, cannot link to reaction
SPLC1_S160190	#N/A	#N/A	glycosyl transferase family 2	not add: uncharacterized protein, cannot link to reaction
SPLC1_S171140	#N/A	#N/A	glycosyl transferase group 1	not add: uncharacterized protein, cannot link to reaction
SPLC1_S200450	#N/A	#N/A	sulfotransferase	not add: uncharacterized protein, cannot link to reaction
SPLC1_S201470	#N/A	#N/A	Mg chelatase subunit ChlI	not add: uncharacterized protein, cannot link to reaction
SPLC1_S203190	#N/A	#N/A	putative ATP-dependent helicase	not add: uncharacterized protein, cannot link to reaction
SPLC1_S203270	#N/A	#N/A	UvrD/REP helicase	not add: uncharacterized protein, cannot link to reaction
SPLC1_S203950	#N/A	#N/A	hypothetical protein SPLC1_S203950	not add: uncharacterized protein, cannot link to reaction
SPLC1_S203980	#N/A	#N/A	adenylate/guanylate cyclase	not add: uncharacterized protein, cannot link to reaction
SPLC1_S207160	#N/A	#N/A	hypothetical protein SPLC1_S207160	not add: uncharacterized protein, cannot link to reaction
SPLC1_S207880	#N/A	#N/A	cytochrome P450	not add: uncharacterized protein, cannot link to reaction
SPLC1_S207910	#N/A	#N/A	glycosyl transferase family 28	not add: uncharacterized protein, cannot link to reaction
SPLC1_S208270	#N/A	#N/A	GCN5-related N-acetyltransferase	not add: uncharacterized protein, cannot link to reaction
SPLC1_S208540	#N/A	#N/A	glycosyl transferase WecB/TagA/CpsF family	not add: uncharacterized protein, cannot link to reaction
SPLC1_S241020	#N/A	#N/A	glycosyl transferase group 1	not add: uncharacterized protein, cannot link to reaction
SPLC1_S250050	#N/A	#N/A	GCN5-related N-acetyltransferase	not add: uncharacterized protein, cannot link to reaction
SPLC1_S270940	#N/A	#N/A	hypothetical protein SPLC1_S270940	not add: uncharacterized protein, cannot link to reaction
SPLC1_S271260	#N/A	#N/A	phosphatidate cytidylyltransferase	not add: uncharacterized protein, cannot link to reaction
SPLC1_S310370	#N/A	#N/A	NERD domain protein	not add: uncharacterized protein, cannot link to reaction
SPLC1_S360100	#N/A	#N/A	flavin-containing monooxygenase FMO	not add: uncharacterized protein, cannot link to reaction
SPLC1_S361150	#N/A	#N/A	glutamate/cysteine ligase	not add: uncharacterized protein, cannot link to reaction
SPLC1_S510540	#N/A	#N/A	ribulose-5-phosphate 4-epimerase	not add: uncharacterized protein, cannot link to reaction
SPLC1_S510790	#N/A	#N/A	HI0933 family protein	not add: uncharacterized protein, cannot link to reaction
SPLC1_S510920	#N/A	#N/A	FAD linked oxidase domain protein	not add: uncharacterized protein, cannot link to reaction
SPLC1_S530260	#N/A	#N/A	glycosyl transferase family 2	not add: uncharacterized protein, cannot link to reaction
SPLC1_S532800	#N/A	#N/A	hypothetical protein SPLC1_S532800	not add: uncharacterized protein, cannot link to reaction
SPLC1_S540310	#N/A	#N/A	glycogen debranching enzyme	not add: uncharacterized protein, cannot link to reaction
SPLC1_S542100	#N/A	#N/A	glycosyl transferase group 1	not add: uncharacterized protein, cannot link to reaction
SPLC1_S550190	#N/A	#N/A	aminotransferase class I and II	not add: uncharacterized protein, cannot link to reaction
SPLC1_S550790	#N/A	#N/A	hypothetical protein SPLC1_S550790	not add: uncharacterized protein, cannot link to reaction
SPLC1_S200100	#N/A	#N/A	hypothetical protein SPLC1_S200100	not add: uncharacterized protein, cannot link to reaction
SPLC1_S203960	#N/A	#N/A	hypothetical protein SPLC1_S203960	not add: uncharacterized protein, cannot link to reaction
SPLC1_S543050	#N/A	#N/A	hypothetical protein SPLC1_S543050	not add: uncharacterized protein, cannot link to reaction

## Sheet: 268AddedGenes
New genes in iAK888
SPLC1_S031020
SPLC1_S206600
SPLC1_S011350
SPLC1_S010700
SPLC1_S130020
SPLC1_S102940
SPLC1_S041400
SPLC1_S370700
SPLC1_S370690
SPLC1_S220130
SPLC1_S203690
SPLC1_S540570
SPLC1_S530140
SPLC1_S520540
SPLC1_S040950
SPLC1_S030220
SPLC1_S230650
SPLC1_S100130
SPLC1_S100140
SPLC1_S061230
SPLC1_S061240
SPLC1_S202690
SPLC1_S208460
SPLC1_S190160
SPLC1_S300520
SPLC1_S550330
SPLC1_S590550
SPLC1_S541690
SPLC1_S270250
SPLC1_S170610
SPLC1_S010320
SPLC1_S102710
SPLC1_S510260
SPLC1_S240400
SPLC1_S520570
SPLC1_S081900
SPLC1_S205400
SPLC1_S081890
SPLC1_S205420
SPLC1_S205410
SPLC1_S560020
SPLC1_S420210
SPLC1_S420220
SPLC1_S202830
SPLC1_S100860
SPLC1_S510100
SPLC1_S500650
SPLC1_S520290
SPLC1_S206470
SPLC1_S100890
SPLC1_S010840
SPLC1_S205540
SPLC1_S203940
SPLC1_S041510
SPLC1_S550480
SPLC1_S011950
SPLC1_S500840
SPLC1_S034040
SPLC1_S101340
SPLC1_S230980
SPLC1_S032740
SPLC1_S500400
SPLC1_S630140
SPLC1_S541210
SPLC1_S206650
SPLC1_S220190
SPLC1_S570370
SPLC1_S200650
SPLC1_S081160
SPLC1_S208560
SPLC1_S031470
SPLC1_S204390
SPLC1_S360490
SPLC1_S080550
SPLC1_S080510
SPLC1_S040720
SPLC1_S530720
SPLC1_S100560
SPLC1_S550880
SPLC1_S530090
SPLC1_S171330
SPLC1_S511020
SPLC1_S082640
SPLC1_S080440
SPLC1_S101090
SPLC1_S511290
SPLC1_S030100
SPLC1_S030110
SPLC1_S030120
SPLC1_S030130
SPLC1_S032440
SPLC1_S032960
SPLC1_S041540
SPLC1_S051590
SPLC1_S081740
SPLC1_S103210
SPLC1_S130280
SPLC1_S200350
SPLC1_S203990
SPLC1_S204060
SPLC1_S205240
SPLC1_S320140
SPLC1_S360150
SPLC1_S510590
SPLC1_S540250
SPLC1_S540840
SPLC1_S540850
SPLC1_S540860
SPLC1_S542670
SPLC1_S550510
SPLC1_S551120
SPLC1_S310080
SPLC1_S420320
SPLC1_S040570
SPLC1_S101760
SPLC1_S240900
SPLC1_S102770
SPLC1_S100050
SPLC1_S360110
SPLC1_S360120
SPLC1_S530180
SPLC1_S010680
SPLC1_S041150
SPLC1_S101670
SPLC1_S207950
SPLC1_S130550
SPLC1_S530350
SPLC1_S520460
SPLC1_S530820
SPLC1_S202430
SPLC1_S202360
SPLC1_S590220
SPLC1_S543070
SPLC1_S531190
SPLC1_S081930
SPLC1_S360790
SPLC1_S531610
SPLC1_S020060
SPLC1_S033370
SPLC1_S630050
SPLC1_S520560
SPLC1_S510020
SPLC1_S203650
SPLC1_S510700
SPLC1_S542380
SPLC1_S208900
SPLC1_S501370
SPLC1_S230310
SPLC1_S260540
SPLC1_S082280
SPLC1_S130080
SPLC1_S490250
SPLC1_S360510
SPLC1_S160290
SPLC1_S206460
SPLC1_S370420
SPLC1_S370410
SPLC1_S340130
SPLC1_S011150
SPLC1_S411870
SPLC1_S531140
SPLC1_S030600
SPLC1_S203480
SPLC1_S260520
SPLC1_S033120
SPLC1_S330050
SPLC1_S082670
SPLC1_S140060
SPLC1_S080160
SPLC1_S204520
SPLC1_S033240
SPLC1_S520240
SPLC1_S051310
SPLC1_S361300
SPLC1_S081640
SPLC1_S101720
SPLC1_S361310
SPLC1_S533210
SPLC1_S533220
SPLC1_S533230
SPLC1_S533250
SPLC1_S030430
SPLC1_S012060
SPLC1_S012050
SPLC1_S012040
SPLC1_S412200
SPLC1_S412190
SPLC1_S412180
SPLC1_S500750
SPLC1_S412170
SPLC1_S550470
SPLC1_S180070
SPLC1_S533380
SPLC1_S180090
SPLC1_S180100
SPLC1_S180110
SPLC1_S230550
SPLC1_S360600
SPLC1_S208170
SPLC1_S360620
SPLC1_S410680
SPLC1_S430150
SPLC1_S230970
SPLC1_S030670
SPLC1_S360400
SPLC1_S102250
SPLC1_S061220
SPLC1_S171050
SPLC1_S300150
SPLC1_S540650
SPLC1_S033750
SPLC1_S033740
SPLC1_S200310
SPLC1_S040810
SPLC1_S207980
SPLC1_S207990
SPLC1_S033160
SPLC1_S411790
SPLC1_S061360
SPLC1_S201210
SPLC1_S532480
SPLC1_S220230
SPLC1_S532470
SPLC1_S061390
SPLC1_S061400
SPLC1_S230830
SPLC1_S540340
SPLC1_S500220
SPLC1_S031270
SPLC1_S080770
SPLC1_S080780
SPLC1_S031300
SPLC1_S541220
SPLC1_S060770
SPLC1_S411670
SPLC1_S411680
SPLC1_S541010
SPLC1_S542610
SPLC1_S530910
SPLC1_S501090
SPLC1_S170850
SPLC1_S530730
SPLC1_S100250
SPLC1_S100260
SPLC1_S100270
SPLC1_S100280
SPLC1_S100300
SPLC1_S100290
SPLC1_S180040
SPLC1_S040400
SPLC1_S170660
SPLC1_S206590
SPLC1_S570260
SPLC1_S220240
SPLC1_S220250
SPLC1_S202610
SPLC1_S540360
SPLC1_S061060
SPLC1_S080790
SPLC1_S532190
SPLC1_S410720
SPLC1_S532440
SPLC1_S490360
SPLC1_S530370
SPLC1_S170950
SPLC1_S520890
SPLC1_S202290
SPLC1_S033350

## Sheet: 202RemoveRxns
Rxn old	Rxn description	Formula	Gene-reaction association	Genes	Proteins	Subsystem	Reversible	LB	UB	Objective	Confidence Score	EC	Notes	References
SP0326	4-hydroxyphenylacetate 3-monooxygenase	fadh2[c] + o2[c] + 4hdp4hpa[c] <=> h[c] + h2o[c] + fad[c] + 43dhdp[c]	NfC			4-hydroxyphenylacetate degradation	1	0	0	0
SP0327	3,4-dihydroxyphenylacetate 2,3-dioxygenase	o2[c] + 43dhdp[c] <=> h[c] + 2h5cs[c]	NfC			4-hydroxyphenylacetate degradation	1	0	0	0
R04418	5-carboxymethyl-2-hydroxymuconic-semialdehyde dehydrogenase	h2o[c] + nad[c] + 2h5cs[c] <=> 2 h[c] + nadh[c] + 5cm2h[c]	NfC			4-hydroxyphenylacetate degradation	1	0	0	0
SP0328	5-oxopent-3-ene-1,2,5-tricarboxylate decarboxylase	h[c] + 5cm2h3e[c] -> co2[c] + 2h24d[c]	NfC			4-hydroxyphenylacetate degradation	0	0	0	0
R04895	probable O-succinylbenzoic acid synthase	h2o[c] + 2h24d[c] <=> 4h2k[c]	NfC			4-hydroxyphenylacetate degradation	1	0	0	0
Ad_t[p]	Adenine transport (p)	ade[c] <=> ade[p]				Adenine exchange	1	0	0	0
AD_t[e]	Adenine transport (e)	ade[p] <=> ade[e]				Adenine transport	1	-1000	1000	0
ADOCBL_t[e]	Adenosylcobalamin(coenzymeB12) transport (e)	adocbl[p] <=> adocbl[e]				Adenosylcobalamin(coenzymeB12)	1	-1000	1000	0
ADOCBL_t[p]	Adenosylcobalamin(coenzymeB12) transport (p)	adocbl[c] <=> adocbl[p]				Adenosylcobalamin(coenzymeB12) exchange	1	0	0	0
SP0360	cytochrome bd-type quinol oxidase subunit II	q8h2[c] + 2 oxi-cyto-c[c] <=> q8[c] + 2 red-cyto-c[c]	SPLC1_S171250 or SPLC1_S171260 or SPLC1_S171270			Aerobic respiration - electron donor II	1	-1000	0	0
SP0359	cytochrome c oxidase subunit II	o2[c] + 4 red-cyto-c[c] -> 4 h[c] + 4 oxi-cyto-c[c]	SPLC1_S490220 or SPLC1_S490230 or SPLC1_S490240			Aerobic respiration - electron donor II	0	0	0	0
R02749	phosphopentomutase	dri1p[c] <=> 2dr5p[c]	SP20110005V04 or SP40090039V04	SP20110005V04 SP40090039V04		Alternate Carbon Metabolism	1	0	0	0
R02778	trehalose-phosphatase	h2o[c] + tre6p[c] -> pi[c] + tre[c]	NfC	NfC		Alternate Carbon Metabolism	0	0	0	0
R05850	ribulose-5-phosphate 4-epimerase	ru5p-L[c] <=> xu5p-D[c]	SPLC1_S510540			Alternate Carbon Metabolism	1	0	0	0
SP0236	6-phosphogluconolactonase (ahdt)	h2o[c] + gam6p[c] -> f6p[c] + nh3[c]	SPLC1_S260440			Alternate Carbon Metabolism	0	0	0	0
SP0241	phosphofructokinase (utp)	utp[c] + s7p[c] -> udp[c] + s17bp[c]	SPLC1_S541540 or SPLC1_S040060			Alternate Carbon Metabolism	0	0	0	0
SP0242	phosphofructokinase (ctp)	ctp[c] + s7p[c] -> cdp[c] + s17bp[c]	SPLC1_S541540 or SPLC1_S040060			Alternate Carbon Metabolism	0	0	0	0
SP0243	phosphofructokinase (itp)	itp[c] + s7p[c] -> idp[c] + s17bp[c]	SPLC1_S541540 or SPLC1_S040060			Alternate Carbon Metabolism	0	0	0	0
SP0393	spermine synthase	ametam[c] + spmd[c] -> h[c] + 5mta[c] + spm[c]	SP70010009V04			Arginine and Proline Metabolism	0	0	0	0
R01251	pyrroline-5-carboxylate reductase (nadph)	2 h[c] + nadph[c] + 1pyr5c[c] -> nadp[c] + pro-L[c]	SPLC1_S207540			Arginine and Proline Metabolism	0	0	0	0
R01155	diamine transaminase	akg[c] + ptrc[c] -> glu-L[c] + 4abutn[c]	NfC			Arginine and Proline Metabolism	0	0	0	0
R02549	aminobutyraldehyde dehydrogenase	h2o[c] + nad[c] + 4abutn[c] -> 2 h[c] + nadh[c] + 4abut[c]	SP20250080V04			Arginine and Proline Metabolism	0	0	0	0
R01648	4-aminobutyrate transaminase	akg[c] + 4abut[c] -> glu-L[c] + sucsal[c]	FSC_exSpi			Arginine and Proline Metabolism	0	0	0	0
R00713	succinate-semialdehyde dehydrogenase (nad)	h2o[c] + nad[c] + sucsal[c] -> 2 h[c] + nadh[c] + succ[c]	SPLC1_S360470			Arginine and Proline Metabolism	0	0	0	0
SP0361	arginase/agmatinase	h2o[c] + arg-L[c] -> orn[c] + urea[c]	SPLC1_S520370			Arginine and Proline Metabolism	0	0	0	0
SP0362	arsenate reductase	red-gthrd[c] + aso4[c] -> h2o[c] + gthox[c] + aso3[c]	SPLC1_S206750			arsenate detoxification II	0	0	0	0
SP0454	ATP synthase	adp[c] + pi[c] + 3 h[e] <=> atp[c] + 2 h[c] + h2o[c]	SPLC1_S205550 and SPLC1_S205560 and SPLC1_S205570 and SPLC1_S205580 and SPLC1_S205590 and SPLC1_S205600 and SPLC1_S010850 and SPLC1_S083010			ATP synthesis from choloplast --Chla	1	0	0	0
R06963	cytochrome P450, CYP120A1 (d-carot)	t-lycop[c] -> d-carot[c]	SP10030043V04			Carotenoid biosynthesis	0	0	0	0
R06962	cytochrome P450, CYP120A1 (a-carot)	d-carot[c] -> a-carot[c]	SP10030043V04			Carotenoid biosynthesis	0	0	0	0
SP0374	beta-carotene hydroxylase (a-carot)	h[c] + nadph[c] + o2[c] + a-carot[c] -> h2o[c] + nadp[c] + znxt[c]	SPLC1_S103180 or SPLC1_S180020			Carotenoid biosynthesis	0	0	0	0
R03191	UDP-N-acetylmuramate dehydrogenase (nadh)	h[c] + nadh[c] + uaccg[c] -> nad[c] + uamr[c]	SP20170048V04	SP20170048V04		Cell Envelope Biosynthesis	0	0	0	0
R00418	UDP-N-acetylglucosamine 4-epimerase	uacgam[c] <=> udp-nadgal[c]	SP10390090V04 or SP30060050V04 or SP30150039V04 SPLC1_S371170			Cell Envelope Biosynthesis	1	0	0	0
SP0221	UDP-N-acetyl-D-mannosamine oxidoreductase	h2o[c] + 2 nad[c] + uacmam[c] -> 3 h[c] + 2 nadh[c] + unabdm[c]	SPLC1_S032080 or SPLC1_S060790			Cell Envelope Biosynthesis	0	0	0	0
SP0222	dTDP-4-amino-4,6-dideoxy-D-glucose transaminase	glu-L[c] + dtdp4d6dg[c] -> akg[c] + dtdp4addg[c]	SPLC1_S051440			Cell Envelope Biosynthesis	0	0	0	0
SP0223	hemolysin activation protein (dtdp4addg)	accoa[c] + dtdp4addg[c] -> h[c] + coa[c] + d4a46d[c]	SPLC1_S208270 or SPLC1_S241030 or SPLC1_S250050			Cell Envelope Biosynthesis	0	0	0	0
SP0228	mannose-1-phosphate guanylyltransferase	h[c] + gdp[c] + man1p[c] -> pi[c] + gdpmann[c]	SPLC1_S102160			Cell Envelope Biosynthesis	0	0	0	0
SP0434	N-acetylneuraminate synthase	h2o[c] + uacgam[c] -> h[c] + upd[c] + naceal[c]	SPLC1_S209000			Cell Envelope Biosynthesis	0	0	0	0
SP0155	GTP diphosphokinase (gdp)	atp[c] + gdp[c] -> 2 h[c] + amp[c] + ppgpp[c]	SP30120025V04 or SP30140100V04			Cofactor and Prosthetic Group Biosynthesis	0	0	0	0
SP0129	1-deoxy-D-xylulose 5-phosphate reductoisomerase (nadp)	h[c] + nadh[c] + dxyl5p[c] -> nad[c] + 2me4p[c]	SP10290047V04			Cofactor and Prosthetic Group Biosynthesis	0	0	0	0
R07238	bifunctional uroporphyrinogen-III C-methyltransferase (amet)	amet[c] + dscl2[c] -> ahcys[c] + dscl[c]	SP30190012V04 or SP10190026V04			Cofactor and Prosthetic Group Biosynthesis	0	0	0	0
R03947	sirohydrochlorin dehydrogenase (NAD)	nad[c] + dscl[c] -> h[c] + nadh[c] + scl[c]	SPLC1_S270280			Cofactor and Prosthetic Group Biosynthesis	0	0	0	0
SP0120	cation-transporting p-type ATPase PacL (ahdt)	h2o[c] + ahdt[c] -> 2 h[c] + ppi[c] + dhpmp[c]	SPLC1_S271500 or SPLC1_S300410 or SPLC1_S310370 or SPLC1_S361020 or SPLC1_S410900 or SPLC1_S510200 or SPLC1_S510190 or SPLC1_S031510 or SPLC1_S030400 or SPLC1_S061590 or SPLC1_S101650 or SPLC1_S203190 or SPLC1_S203270 or SPLC1_S200850			Cofactor and Prosthetic Group Biosynthesis	0	0	0	0
R00118	acid phosphatase	h2o[c] + nadp[c] <=> pi[c] + nad[c]	SPLC1_S543010			Cofactor and Prosthetic Group Biosynthesis	1	0	0	0
SP0102	sirohydrochlorin ferrochetalase	scl[c] + fe2[c] -> 3 h[c] + sheme[c]	SPLC1_S011380 or SPLC1_S270280			Cofactor and Prosthetic Group Biosynthesis	0	0	0	0
SP0121	cation-transporting p-type ATPase PacL (dhpmp)	h2o[c] + dhpmp[c] -> pi[c] + dineop[c]	SPLC1_S271500 or SPLC1_S300410 or SPLC1_S310370 or SPLC1_S361020 or SPLC1_S410900 or SPLC1_S510200 or SPLC1_S510190 or SPLC1_S031510 or SPLC1_S030400 or SPLC1_S061590 or SPLC1_S101650 or SPLC1_S203190 or SPLC1_S203270 or SPLC1_S200850			Cofactor and Prosthetic Group Biosynthesis	0	0	0	0
SP0126	dihydrofolate reductase	nadph[c] + dhf[c] <=> nadp[c] + thf[c]	FSC_exSpi			Cofactor and Prosthetic Group Biosynthesis	1	0	0	0
SP0147	NADPH-dependent FMN reductase (nadh)	h[c] + nadh[c] + fad[c] -> nad[c] + fadh2[c]	SPLC1_S170790 or SPLC1_S206740			Cofactor and Prosthetic Group Biosynthesis	0	0	0	0
SP0148	NADPH-dependent FMN reductase (nadph)	h[c] + nadph[c] + fad[c] -> nadp[c] + fadh2[c]	SPLC1_S170790 or SPLC1_S206740			Cofactor and Prosthetic Group Biosynthesis	0	0	0	0
R05707	NADPH-dependent FMN reductase (ribflv-nadh)	h[c] + nadph[c] + ribflv[c] -> nadp[c] + rbflvrd[c]	SPLC1_S170790 or SPLC1_S206740			Cofactor and Prosthetic Group Biosynthesis	0	0	0	0
SP0149	NADPH-dependent FMN reductase (ribflv-nadph)	h[c] + nadh[c] + ribflv[c] -> nad[c] + rbflvrd[c]	SPLC1_S170790 or SPLC1_S206740			Cofactor and Prosthetic Group Biosynthesis	0	0	0	0
SP0150	NADPH-dependent FMN reductase (fadh2)	fadh2[c] + 2 fe3[c] -> 2 h[c] + fad[c] + 2 fe2[c]	SPLC1_S170790 or SPLC1_S206740			Cofactor and Prosthetic Group Biosynthesis	0	0	1000	0
R00336	(p)ppGpp 3-pyrophosphohydrolase	h2o[c] + ppgpp[c] -> ppi[c] + gdp[c]	SPLC1_S031700			Cofactor and Prosthetic Group Biosynthesis	0	0	0	0
R04540	CoB-CoM heterodisulfide reductase	cob-ch[c] + dihmpz[c] -> mtpz[c] + coB[c] + coM[c]	SPLC1_S102780			Cofactor and Prosthetic Group Biosynthesis--coenzyme B/coenzyme M regeneration	0	0	0	0
R07504	gamma-tocopherol methyltransferase (d-tpr)	amet[c] + d-tpr[c] -> ahcys[c] + b-tpr[c]	SP20140023V04			Cofactor and Prosthetic Group Biosynthesis--Vitamin E	0	0	0	0
R07503	tocopherol cyclase (2m6pq)	2m6pq[c] -> d-tpr[c]	SP30060030V04			Cofactor and Prosthetic Group Biosynthesis--Vitamin E	0	0	0	0
CTP_t[p]	CTP transport (p)	ctp[c] <=> ctp[p]				CTP exchange	1	0	0	0
CTP_t[e]	CTP transport (e)	ctp[p] <=> ctp[e]				CTP transport	1	-1000	1000	0
SP0080	phosphoadenosine phosphosulfate reductase (grxox)	grxox[c] + paps[c] -> 2 h[c] + grxrd[c] + pap[c] + so3[c]	SPLC1_S590650			Cysteine Metabolism	0	0	0	0
CSN_t[p]	Cytosine transport (p)	csn[c] <=> csn[p]				Cytosine exchange	1	0	0	0
CSN_t[e]	Cytosine transport (e)	csn[p] <=> csn[e]				Cytosine transport	1	-1000	1000	0
dAMP_t[p]	dAMP transport (p)	damp[c] <=> damp[p]				dAMP transport via diffusion	1	0	0	0
dAMP_t[e]	dAMP transport (e)	damp[p] <=> damp[e]				dAMP transport via diffusion	1	-1000	1000	0
dCMP_t[p]	dCMP transport (p)	dcmp[c] <=> dcmp[p]				dCMP transport via diffusion	1	0	0	0
dCMP_t[e]	dCMP transport (e)	dcmp[p] <=> dcmp[e]				dCMP transport via diffusion	1	-1000	1000	0
dGMP_t[p]	dGMP transport (p)	dgmp[c] <=> dgmp[p]				dGMP transport via diffusion	1	0	0	0
dGMP_t[e]	dGMP transport (e)	dgmp[p] <=> dgmp[e]				dGMP transport via diffusion	1	-1000	1000	0
dTMP_t[p]	dTMP transport (p)	dtmp[c] <=> dtmp[p]				dTMP transport via diffusion	1	0	0	0
dTMP_t[e]	dTMP transport (e)	dtmp[p] <=> dtmp[e]				dTMP transport via diffusion	1	-1000	1000	0
O2pro_ex	O2 pro exchange	o2pro[e] <=>				Exchange reactions	1	0	0	0
THM_ex	Thiamin exchange	thm[e] <=>				Exchange reactions	1	0	0	0
ADOCBL_ex	Adenosylcobalamin(coenzymeB12) exchange	adocbl[e] <=>				Exchange reactions	1	0	0	0
Light_ex	Photon exchange	apf[e] <=>				Exchange reactions	1	0	0	0
AD_ex	Adenine exchange	ade[e] <=>				Exchange reactions	1	0	0	0
CSN_ex	Cytosine exchange	csn[e] <=>				Exchange reactions	1	0	0	0
THMD_ex	Thymidine exchange	thymd[e] <=>				Exchange reactions	1	0	0	0
L-LAC_ex	Lactate exchange	lac-L[e] <=>				Exchange reactions	1	0	0	0
RIB_ex	Ribose exchange	rib-D[e] <=>				Exchange reactions	1	0	0	0
PPND_ex	L-1,2-propanediol exchange	12ppd-S[e] <=>				Exchange reactions	1	0	0	0
GLYC_ex	Glycerol exchange	glyc[e] <=>				Exchange reactions	1	0	0	0
dCMP_ex	dCMP exchange	dcmp[e] <=>				Exchange reactions	1	0	0	0
dGMP_ex	dGMP exchange	dgmp[e] <=>				Exchange reactions	1	0	0	0
CTP_ex	CTP exchange	ctp[e] <=>				Exchange reactions	1	0	0	0
UTP_ex	UTP exchange	utp[e] <=>				Exchange reactions	1	0	0	0
dTMP_ex	dTMP exchange	dtmp[e] <=>				Exchange reactions	1	0	0	0
dAMP_ex	dAMP exchange	damp[e] <=>				Exchange reactions	1	0	0	0
GTP_ex	GTP exchange	gtp[e] <=>				Exchange reactions	1	0	0	0
Orotate_ex	Orotate exchange	orot[e] <=>				Exchange reactions	1	0	0	0
FE2_t[p]	Fe2+ transport (p)	atp[c] + h2o[c] + fe2[p] -> adp[c] + h[c] + pi[c] + fe2[c]				Fe2+ transport	0	0	1000	0
R07168	methylenetetrahydrofolate reductase (nadh)	h[c] + nadh[c] + mlthf[c] -> nad[c] + 5mthf[c]	SPLC1_S340060			Folate metabolism	0	0	0	0
SP0016	alpha-amylase	h2o[c] + 14ldglu[c] -> malthx[c]	SPLC1_S100220			Gluconeogenesis (exclude glycolysis rxn)	0	0	0	0
SP0062	NADP-specific glutamate dehydrogenase (nadh)	h2o[c] + nad[c] + glu-L[c] <=> h[c] + nadh[c] + akg[c] + nh3[c]	SP70080022V04			Glutamate and Glutamine metabolism	1	0	0	0
GLYC_t[p]	Glycerol transport (p)	glyc[c] <=> glyc[p]				Glycerol exchange	1	0	1000	0
GLYC_t[e]	Glycerol transport (e)	glyc[p] <=> glyc[e]				Glycerol transport	1	-1000	1000	0
R03425	glycine dehydrogenase	gly[c] + H-pll[c] -> co2[c] + H-pal[c]	SPLC1_S200660			Glycine and Serine Metabolism	0	0	0	0
SP0380	glycine cleavage system T	thf[c] + H-pal[c] -> nh3[c] + mlthf[c] + H-pdl[c]	SP70180032V04			Glycine and Serine Metabolism	0	0	0	0
SP0381	dihydrolipoamide dehydrogenase	nad[c] + H-pdl[c] -> h[c] + nadh[c] + H-pll[c]	SPLC1_S520390			Glycine and Serine Metabolism	0	0	0	0
GTP_t[p]	GTP transport (p)	gtp[c] <=> gtp[p]				GTP exchange	1	0	0	0
GTP_t[e]	GTP transport (e)	gtp[p] <=> gtp[e]				GTP transport	1	-1000	1000	0
HCO3_t[p]	Sodium-dependent bicarbonate transport	hco3[c] <=> hco3[p]				HCO3- entry	1	0	0	0
SP0325	periplasmic beta-type carbonic anhydrase (hco3)	h[c] + hco3[c] <=> h2o[c] + co2entry[c]	SP10040069V04	SP10040069V04		HCO3 equilibration reaction	1	0	0	0
HG2_t[p]	Hg2+ transport (p)	hg2[c] <=> hg2[p]				Hg2+ exchange	1	-1000	1000	0
HG2_t[e]	Hg2+ transport (e)	hg2[p] <=> hg2[e]				Hg2+ transport	1	-1000	1000	0
PPND_t[p]	L-1,2-propanediol transport (p)	12ppd-S[c] <=> 12ppd-S[p]				L-1,2-propanediol exchange	0	0	0	0
PPND_t[e]	L-1,2-propanediol transport (e)	12ppd-S[p] <=> 12ppd-S[e]				L-1,2-propanediol transport	1	-1000	1000	0
L-LAC_t[p]	Lactate transport (p)	lac-L[c] <=> lac-L[p]				Lactate exchange	1	0	0	0
L-LAC_t[e]	Lactate transport (e)	lac-L[p] <=> lac-L[e]				Lactate transport	1	-1000	1000	0
Light_t[p]	Photon transport (p)	apf[c] <=> apf[p]				Light transport	1	0	0	0
Light_t[e]	Photon transport (e)	apf[p] <=> apf[e]				Light transport	1	0	0	0
Light_p700	Photon transport (p)	photon[tm] -> photon700psIE[tm]				Light transport	0	0	1000	0
Light_p680	Photon transport (e)	photon[tm] -> photon680psIIE[tm]				Light transport	0	0	1000	0
M00001	Lighting Reaction (Chen Yang)	2.6 adp[c] + 2 h2o[c] + 2.6 pi[c] + 2 nadp[c] + 4 photon[tm] -> 2.6 atp[c] + 2 h[c] + 2 nadph[c] + o2[c]				Lighting Reaction -- Chen Yang	0	0	0	0
SP0332	acyl-CoA dehydrogenase	fad[c] + hxcoa[c] <=> fadh2[c] + hx2coa[c]	SP60020011V04			Membrane Lipid Metabolism	1	0	0	0
SP0294	enoyl-[acyl-carrier-protein] reductase (toctd2eACP)	h[c] + nadh[c] + toctd2eACP[c] -> nad[c] + ocdcaACP[c]	SPLC1_S520970			Membrane Lipid Metabolism (fatty acid biosynthesis)	0	0	0	0
SP0292	enoyl-[acyl-carrier-protein] reductase (tpalm2eACP)	h[c] + nadh[c] + tpalm2eACP[c] -> nad[c] + palmACP[c]	SPLC1_S520970			Membrane Lipid Metabolism (fatty acid biosynthesis)	0	0	0	0
SP0290	enoyl-[acyl-carrier-protein] reductase (tmrs2eACP)	h[c] + nadh[c] + tmrs2eACP[c] -> nad[c] + myrsACP[c]	SPLC1_S520970			Membrane Lipid Metabolism (fatty acid biosynthesis)	0	0	0	0
SP0288	enoyl-[acyl-carrier-protein] reductase (tddec2eACP)	h[c] + nadh[c] + tddec2eACP[c] -> nad[c] + ddcaACP[c]	SPLC1_S520970			Membrane Lipid Metabolism (fatty acid biosynthesis)	0	0	0	0
SP0286	enoyl-[acyl-carrier-protein] reductase (tdec2eACP)	h[c] + nadh[c] + tdec2eACP[c] -> nad[c] + dcaACP[c]	SPLC1_S520970			Membrane Lipid Metabolism (fatty acid biosynthesis)	0	0	0	0
SP0284	enoyl-[acyl-carrier-protein] reductase (toct2eACP)	h[c] + nadh[c] + toct2eACP[c] -> nad[c] + ocACP[c]	SPLC1_S520970			Membrane Lipid Metabolism (fatty acid biosynthesis)	0	0	0	0
SP0282	enoyl-[acyl-carrier-protein] reductase (thex2eACP)	h[c] + nadh[c] + thex2eACP[c] -> nad[c] + hexACP[c]	SPLC1_S520970			Membrane Lipid Metabolism (fatty acid biosynthesis)	0	0	0	0
SP0280	enoyl-[acyl-carrier-protein] reductase (but2eACP)	h[c] + nadh[c] + but2eACP[c] -> nad[c] + butACP[c]	SPLC1_S520970			Membrane Lipid Metabolism (fatty acid biosynthesis)	0	0	0	0
SP0442	delta 9 acyl-lipid desaturase (nadh)	h[c] + nadh[c] + ocdcaACP[c] -> nad[c] + cis-oc11e-acp[c]	SP10440011V04			Membrane Lipid Metabolism (fatty acid desaturation)	0	0	0	0
SP0443	delta 12 acyl-lipid desaturase (nadh)	h[c] + nadh[c] + cis-oc11e-acp[c] -> nad[c] + lino-ACP[c]	SP80050158V04			Membrane Lipid Metabolism (fatty acid desaturation)	0	0	0	0
SP0444	delta 6 acyl-lipid desaturase (nadh)	h[c] + nadh[c] + lino-ACP[c] -> nad[c] + g-lino-ACP[c]	SP10450064V04			Membrane Lipid Metabolism (fatty acid desaturation)	0	0	0	0
SP0451	5-methyltetrahydropteroyltriglutamate	hcys-L[c] + 5mlglu[c] -> met-L[c] + t-lglu[c]	SPLC1_S204840	use SP0096 instead		Methionine Metabolism	0	0	0	0
R01777	homoserine O-succinyltransferase	succoa[c] + hom-L[c] -> coa[c] + suchms[c]	FSC_exSpi			Methionine Metabolism	0	0	0	0
SP0094	cystathionine gamma-synthase	cys-L[c] + suchms[c] -> h[c] + succ[c] + cyst-L[c]	FSC_exSpi			Methionine Metabolism	0	0	0	0
SP0095	cystathionine beta-lyase	h2o[c] + cyst-L[c] <=> pyr[c] + nh3[c] + hcys-L[c]	SPLC1_S410060			Methionine Metabolism	1	0	0	0
R02528	aldo-keto reductase (mthgxl)	h[c] + nadph[c] + mthgxl[c] -> nadp[c] + acetol[c]	SPLC1_S102150 or SPLC1_S060790			Methylglyoxal Metabolism	0	0	0	0
SP0384	aldo-keto reductase (acetol)	h[c] + nadh[c] + acetol[c] -> nad[c] + 12ppd-S[c]	SPLC1_S102150 or SPLC1_S060790			Methylglyoxal Metabolism	0	0	0	0
SP0180	pantoate-beta-alanine ligase / cytidylate kinase (dump)	atp[c] + dump[c] <=> adp[c] + dudp[c]	SPLC1_S510680			Nucleotide Salvage Pathway	1	0	0	0
SP0187	adenylate kinase (ITP)	itp[c] + amp[c] <=> adp[c] + idp[c]	SPLC1_S060190		adk	Nucleotide Salvage Pathway	1	0	0	0
SP0186	adenylate kinase (GTP)	amp[c] + gtp[c] <=> adp[c] + gdp[c]	SPLC1_S060190		adk	Nucleotide Salvage Pathway	1	0	0	0
R02147	purine-nucleoside phosphorylase	pi[c] + gsn[c] <=> r1p[c] + gua[c]	SPLC1_S420300 or SPLC1_S171110 or SPLC1_S101380 or SPLC1_S205280 or SPLC1_S270060			Nucleotide Salvage Pathway	1	0	0	0
SP0189	adenosine kinase	atp[c] + adn[c] -> adp[c] + h[c] + amp[c]	SPLC1_S060190			Nucleotide Salvage Pathway	0	0	0	0
O2pro_t[p]	O2 transport (p)	o2pro[c] -> o2pro[p]				O2 exchange	0	0	0	0
O2pro_t[e]	O2 transport (e)	o2pro[p] -> o2pro[e]				O2 transport	0	0	0	0
Orotate_t[p]	orotate transport (p)	orot[c] <=> orot[p]				orotate exchange	1	0	1000	0
Orotate_t[e]	orotate transport (e)	orot[p] <=> orot[e]				orotate transport	1	-1000	1000	0
SP0303	polyphosphate kinase (pi)	atp[c] + pi[c] <=> adp[c] + ppi[c]	SPLC1_S010900			Oxidative Phosphorylation	1	0	0	0
SP0233	glycerol-3-phosphate dehydrogenase (glyc3p)	2 h[c] + q8[c] + glyc3p[c] -> dhap[c] + q8h2[c]	SPLC1_S080750			Oxidative Phosphorylation	0	0	0	0
SP0299	succinate dehydrogenase iron-sulfur protein (succ)	succ[c] + q8[c] -> fum[c] + q8h2[c]	SPLC1_S500900 or SPLC1_S510790			Oxidative Phosphorylation	0	0	0	0
SP0300	succinate dehydrogenase iron-sulfur protein (fadh2)	fadh2[c] + q8[c] <=> fad[c] + q8h2[c]	SPLC1_S500900 or SPLC1_S510790			Oxidative Phosphorylation	1	0	0	0
SP0301	NADH dehydrogenase I chain H	h[c] + nadh[c] + q8[c] -> nad[c] + q8h2[c]	SPLC1_S220110 or SPLC1_S300750 or SPLC1_S300770 or SPLC1_S300790 or SPLC1_S300800 or SPLC1_S540600 or SPLC1_S511380 or SPLC1_S011230 or SPLC1_S430080 or SPLC1_S081870 or SPLC1_S081880 or SPLC1_S203670 or SPLC1_S203680 or SPLC1_S220120 or SPLC1_S540580 or SPLC1_S170820 or SPLC1_S430070 or SPLC1_S430090			Oxidative Phosphorylation	0	0	0	0
M00002	Oxidative Phosphorylation 1 (Chen Yange)	2.5 adp[c] + 3.5 h[c] + 2.5 pi[c] + nadh[c] + 0.5 o2[c] -> 2.5 atp[c] + 3.5 h2o[c] + nad[c]				Oxidative Phosphorylation--Chen Yange	0	0	0	0
M00003	Oxidative Phosphorylation 2 (Chen Yange)	1.5 adp[c] + 2.5 h[c] + 1.5 pi[c] + fadh2[c] + 0.5 o2[c] -> 1.5 atp[c] + 2.5 h2o[c] + fad[c]				Oxidative Phosphorylation--Chen Yange	0	0	0	0
R02036	phosphogluconate dehydratase	6pgc[c] -> h2o[c] + 2ddg6p[c]	NfC	NfC		Pentose phosphate pathway	0	0	0	0
SP0423	photosystem I reaction center subunit Ia	red-fer[c] + oxi-ptcy[c] -> oxi-fer[c] + h[e] + red-ptcy[c]	SPLC1_S060840 and SPLC1_S060830			Photosynthesis system I	0	0	0	0
SP0424	photosystem I reaction center subunit VII	oxi-fer[c] + q8[c] + red-ptcy[c] -> red-fer[c] + oxi-ptcy[c]	SP60010111V04 or SP20040121V04 or SP20160010V04 or SP20180116V04 or SP10150054V04 or SP20180118V04 or SP40050023V04 or SP10150046V04 or SP10150053V04 or SP80100020V04 or SP10430033V04			Photosynthesis system I	0	0	0	0
SP0425	cytochrome b6	ptq-1[c] + 2 oxi-ptcy[c] -> pqn-9[c] + 2 red-ptcy[c]	(SP20110069V04 and SP10430032V04 and SP20110070V04) and SP10380075V04 and (SP30120080V04 or SP30120081V04 or SP30120079V04 or SP30120079V04 or SP30120077V04 or SP30120075V04 or SP30120074V04 or SP10440148V04 or SP70090246V04 or SP70090247V04 or SP70090248V04 or SP10090021V04 or SP60130011V04 or SP40050011V04)			Photosynthesis system I	0	0	0	0
SP0426	ferredoxin-NADP+ oxidoreductase (2 red-fer)	nadp[c] + 2 red-fer[c] -> nadph[c] + 2 oxi-fer[c]	SP70020119V04			Photosynthesis system I	0	0	0	0
SP0427	ferredoxin-NADP+ oxidoreductase (3 red-fer)	nadp[c] + 3 red-fer[c] -> nadph[c] + 2 oxi-fer[c]	AP06860007			Photosynthesis system I	0	0	0	0
SP0428	ferredoxin-NADP+ oxidoreductase (4 red-fer)	nadp[c] + 4 red-fer[c] -> nadph[c] + 2 oxi-fer[c]	AP07740004			Photosynthesis system I	0	0	0	0
SP0429	ferredoxin-NADP+ oxidoreductase (5 red-fer)	nadp[c] + 5 red-fer[c] -> nadph[c] + 2 oxi-fer[c]	SP10230007V04			Photosynthesis system I	0	0	0	0
SP0430	ferredoxin-NADP+ oxidoreductase (6 red-fer)	nadp[c] + 6 red-fer[c] -> nadph[c] + 2 oxi-fer[c]	SP10230007V04			Photosynthesis system I	0	0	0	0
SP0431	ferredoxin-NADP+ oxidoreductase (7 red-fer)	nadp[c] + 7 red-fer[c] -> nadph[c] + 2 oxi-fer[c]	SP10230007V04			Photosynthesis system I	0	0	0	0
SP0397	photosystem II reaction center D1 protein (4 q8)	4 q8[c] + 2 pqn-9[c] -> o2[c] + 2 ptq-1[c] + 8 h[e]	SPLC1_S102020			Photosynthesis system II	0	0	0	0
SP0398	photosystem II reaction center D1 protein (5 q8)	5 q8[c] + 2 pqn-9[c] -> o2[c] + 2 ptq-1[c] + 8 h[e]	SP30010001V04			Photosynthesis system II	0	0	0	0
SP0399	photosystem II reaction center D1 protein (6 q8)	6 q8[c] + 2 pqn-9[c] -> o2[c] + 2 ptq-1[c] + 8 h[e]	SP50150024V04			Photosynthesis system II	0	0	0	0
SP0400	photosystem II core light harvesting protein	7 q8[c] + 2 pqn-9[c] -> o2[c] + 2 ptq-1[c] + 8 h[e]	SP60010099V04			Photosynthesis system II	0	0	0	0
SP0401	photosystem II 44 kD reaction centre protein	8 q8[c] + 2 pqn-9[c] -> o2[c] + 2 ptq-1[c] + 8 h[e]	SP30200028V04			Photosynthesis system II	0	0	0	0
SP0402	photosystem II reaction center D2 protein (9 q8)	9 q8[c] + 2 pqn-9[c] -> o2[c] + 2 ptq-1[c] + 8 h[e]	SP30200029V04			Photosynthesis system II	0	0	0	0
SP0403	photosystem II reaction center D2 protein (10 q8)	10 q8[c] + 2 pqn-9[c] -> o2[c] + 2 ptq-1[c] + 8 h[e]	AP05850008			Photosynthesis system II	0	0	0	0
SP0404	cytochrome b559 alpha chain	11 q8[c] + 2 pqn-9[c] -> o2[c] + 2 ptq-1[c] + 8 h[e]	AP06110014			Photosynthesis system II	0	0	0	0
SP0405	cytochrome b559 beta chain	12 q8[c] + 2 pqn-9[c] -> o2[c] + 2 ptq-1[c] + 8 h[e]	AP06110015			Photosynthesis system II	0	0	0	0
SP0406	photosystem II PsbH protein, PSII-H	13 q8[c] + 2 pqn-9[c] -> o2[c] + 2 ptq-1[c] + 8 h[e]	SP10440115V04			Photosynthesis system II	0	0	0	0
SP0407	photosystem II reaction center PsbI protein	14 q8[c] + 2 pqn-9[c] -> o2[c] + 2 ptq-1[c] + 8 h[e]	SP60010099V04			Photosynthesis system II	0	0	0	0
SP0408	photosystem II PsbJ protein	15 q8[c] + 2 pqn-9[c] -> o2[c] + 2 ptq-1[c] + 8 h[e]	AP06110016			Photosynthesis system II	0	0	0	0
SP0409	photosystem II PsbK protein, PSII-K	16 q8[c] + 2 pqn-9[c] -> o2[c] + 2 ptq-1[c] + 8 h[e]	SP60010017V04			Photosynthesis system II	0	0	0	0
SP0410	photosystem II PsbL protein	17 q8[c] + 2 pqn-9[c] -> o2[c] + 2 ptq-1[c] + 8 h[e]	PY01790011V03			Photosynthesis system II	0	0	0	0
SP0411	photosystem II PsbM protein	18 q8[c] + 2 pqn-9[c] -> o2[c] + 2 ptq-1[c] + 8 h[e]	SP70080075V04			Photosynthesis system II	0	0	0	0
SP0412	PsbN protein	19 q8[c] + 2 pqn-9[c] -> o2[c] + 2 ptq-1[c] + 8 h[e]	SP10440114V04			Photosynthesis system II	0	0	0	0
SP0413	photosystem II manganese-stabilizing polypeptide	20 q8[c] + 2 pqn-9[c] -> o2[c] + 2 ptq-1[c] + 8 h[e]	SP20250141V04			Photosynthesis system II	0	0	0	0
SP0414	photosystem II oxygen-evolving complex 23K protein PsbP homolog	21 q8[c] + 2 pqn-9[c] -> o2[c] + 2 ptq-1[c] + 8 h[e]	SP70080075V04			Photosynthesis system II	0	0	0	0
SP0415	photosystem II PsbTc protein	22 q8[c] + 2 pqn-9[c] -> o2[c] + 2 ptq-1[c] + 8 h[e]	FSC_exSpi			Photosynthesis system II	0	0	0	0
SP0416	photosystem II 12 kDa extrinsic protein	23 q8[c] + 2 pqn-9[c] -> o2[c] + 2 ptq-1[c] + 8 h[e]	SP10380054V04			Photosynthesis system II	0	0	0	0
SP0417	cytochrome c550	24 q8[c] + 2 pqn-9[c] -> o2[c] + 2 ptq-1[c] + 8 h[e]	SP10190022V04			Photosynthesis system II	0	0	0	0
SP0418	Photosystem II protein PsbW, class I	25 q8[c] + 2 pqn-9[c] -> o2[c] + 2 ptq-1[c] + 8 h[e]	SP70030034V04			Photosynthesis system II	0	0	0	0
SP0419	photosystem II Psb28-2 protein	26 q8[c] + 2 pqn-9[c] -> o2[c] + 2 ptq-1[c] + 8 h[e]	SP70030034V04			Photosynthesis system II	0	0	0	0
SP0420	photosystem II PsbX protein	27 q8[c] + 2 pqn-9[c] -> o2[c] + 2 ptq-1[c] + 8 h[e]	SP50110039V04			Photosynthesis system II	0	0	0	0
SP0421	photosystem II protein Y	28 q8[c] + 2 pqn-9[c] -> o2[c] + 2 ptq-1[c] + 8 h[e]	SP20260016V04			Photosynthesis system II	0	0	0	0
SP0422	photosystem II PsbZ protein	29 q8[c] + 2 pqn-9[c] -> o2[c] + 2 ptq-1[c] + 8 h[e]	SP30070012V04			Photosynthesis system II	0	0	0	0
SP0208	phosphoribosylaminoimidazole carboxylase ATPase subunit (5aizc)	co2[c] + air[c] <=> h[c] + 5aizc[c]	SPLC1_S040820 or SPLC1_S204510			Purine and Pyrimidine Biosynthesis	1	0	0	0
SP0200	CTP synthase (nh4)	atp[c] + utp[c] + nh3[c] -> adp[c] + pi[c] + ctp[c]	SPLC1_S370070			Purine and Pyrimidine Biosynthesis	0	0	0	0
SP0176	nucleoside diphosphate kinase (idp)	atp[c] + idp[c] <=> adp[c] + itp[c]	SPLC1_S060190		adk	Purine metabolism	1	0	0	0
R01867	dihydroorotate oxidase (o2)	o2[c] + dhor-S[c] <=> h2o2[c] + orot[c]	SPLC1_S300840		pyrD	Pyrimidine metabolism	1	0	0	0
SP0037	2-dehydro-3-deoxyphosphogluconate aldolase (4.1.1.3)	h[c] + oaa[c] -> pyr[c] + co2[c]	SP20040021V04	SP20040021V04		Pyruvate Metabolism	0	0	0	0
SP0038	pyruvate formate-lyase activating enzyme	amet[c] + dihydroflavodoxin[c] + fcaceg[c] <=> dad-5[c] + met-L[c] + flasq[c] + fcace2[c]	SP80060075V04	SP80060075V04		Pyruvate Metabolism	1	0	0	0
SP0040	Pyruvate dehydrogenase complex	nad[c] + pyr[c] + coa[c] -> nadh[c] + co2[c] + accoa[c]	SP10210016V04 and SP20240019V04 and SP10390034V04 SPLC1_S101190 and SPLC1_S271360			Pyruvate Metabolism	0	0	0	0
SP0153	NADPH-dependent FMN reductase (fmn-nadh)	h[c] + nadh[c] + fmn[c] -> nad[c] + fmnh2[c]	SPLC1_S170790 or SPLC1_S206740			Riboflavin (B2) metabolism	0	0	0	0
RIB_t[e]	Ribose transport (e)	rib-D[p] <=> rib-D[e]				Ribose transport via diffusion	1	-1000	1000	0
RIB_t[p]	Ribose transport (p)	rib-D[c] <=> rib-D[p]				Ribose transport via diffusion	1	0	0	0
o2de_t[p]	Superoxide anion transport (p)	o2-[c] <=> o2-[p]				Superoxide anion exchange	1	0	1000	0
R08755	geranylgeranyl reductase (d-GGPP)	h[c] + nadph[c] + d-GGPP[c] -> nadp[c] + t-GGPP[c]	SPLC1_S041300			Terpenoid backbone biosynthesis	0	0	0	0
R08756	geranylgeranyl reductase (t-GGPP)	h[c] + nadph[c] + t-GGPP[c] -> nadp[c] + p-PP[c]	SPLC1_S041300			Terpenoid backbone biosynthesis	0	0	0	0
THM_t[p]	Thiamin transport (p)	thm[c] <=> thm[p]				Thiamin exchange	1	0	0	0
THM_t[e]	Thiamin transport (e)	thm[p] <=> thm[e]				Thiamin transport	1	0	0	0
THMD_t[p]	Thymidine transport (p)	thymd[c] <=> thymd[p]				Thymidine exchange	1	0	0	0
THMD_t[e]	Thymidine transport (e)	thymd[p] <=> thymd[e]				Thymidine transport	1	-1000	1000	0
SP0036	SP0047	fum[c] + fadh2[c] -> fad[c] + succ[c]	SP50150008V04			Tricarboxylic Acid Cycle (TCA cycle) / Citric Acid Cycle	0	0	0	0
SP0376	Sulfotransferase	paps[c] + phen[c] -> pap[c] + arylf[c]	SPLC1_S200450			Unassigned	0	0	0	0
UTP_t[p]	UTP transport (p)	utp[c] <=> utp[p]				UTP exchange	1	0	0	0
UTP_t[e]	UTP transport (e)	utp[p] <=> utp[e]				UTP transport	1	-1000	1000	0

## Sheet: 423 AddedRxn
Rxn name	Rxn description	Formula	Gene-reaction association	Pathway	Confidence Score	EC number	Category	Compartment	Notes	References
Ar0006	phosphoglucomutase (g6p)	bg6p[c] <=> ag1p[c]	SPLC1_S541610	Glycolysis/Gluconeogenesis	4	5.4.2.2	Carbohydrate metabolism	Cytoplasm [c]	AddRxn;new rxn; Expression >= 16S rRNA expression;
Ar0008	fructose-1,6-bisphosphatase	fdp[c] + h2o[c] -> f6p[c] + pi[c]	SPLC1_S171210 or SPLC1_S081020	Glycolysis/Gluconeogenesis	4	3.1.3.11	Carbohydrate metabolism	Cytoplasm [c]	AddRxn;add reaction; Expression >= 16S rRNA expression
Ar0010	phosphofructokinase (ctp)	f6p[c] + ctp[c] -> h[c] + fdp[c] + cdp[c]	SPLC1_S541540 or SPLC1_S040060	Glycolysis/Gluconeogenesis	4	2.7.1.11	Carbohydrate metabolism	Cytoplasm [c]	AddRxn;add rxn for detail of Pyruvate decarboxylation to acetyl CoA; Expression >= 16S rRNA expression
Ar0011	phosphofructokinase (utp)	f6p[c] + utp[c] -> h[c] + fdp[c] + udp[c]	SPLC1_S541540 or SPLC1_S040060	Glycolysis/Gluconeogenesis	4	2.7.1.11	Carbohydrate metabolism	Cytoplasm [c]	AddRxn;add rxn for detail of Pyruvate decarboxylation to acetyl CoA; Expression >= 16S rRNA expression
Ar0012	phosphofructokinase (itp)	f6p[c] + itp[c] -> h[c] + fdp[c] + idp[c]	SPLC1_S541540 or SPLC1_S040060	Glycolysis/Gluconeogenesis	4	2.7.1.11	Carbohydrate metabolism	Cytoplasm [c]	AddRxn;add rxn for detail of Pyruvate decarboxylation to acetyl CoA; Expression >= 16S rRNA expression
Ar0013	fructose-1,6-bisphosphate aldolase class II	fdp[c] <=> dhap[c] + g3p[c]	SPLC1_S300220	Glycolysis/Gluconeogenesis	4	4.1.2.13	Carbohydrate metabolism	Cytoplasm [c]	AddRxn;add rxn for detail of Pyruvate decarboxylation to acetyl CoA; Expression >= 16S rRNA expression
Ar0014	fructose-1,6-bisphosphate aldolase class II (s17bp)	dhap[c] + e4p[c] -> s17bp[c]	SPLC1_S300220	Glycolysis/Gluconeogenesis	4	4.1.2.13	Carbohydrate metabolism	Cytoplasm [c]	AddRxn;add to complete TCA acoording to Zhang and Bryant 2011 and Unusual cyanobacterial TCA cycles, use plastoquinone as preferable cofactor [Genome sequence of the cyanobacterium Prochlorococcus marinus SS120, a nearly minimal oxyphototrophic genome]; Expression >= 16S rRNA expression	Nakahara et al. 2003
Ar0015	triosephosphate isomerase	g3p[c] <=> dhap[c]	SPLC1_S500480	Glycolysis/Gluconeogenesis	4	5.3.1.1	Carbohydrate metabolism	Cytoplasm [c]	AddRxn;add to complete TCA acoording to Zhang and Bryant 2011 and Unusual cyanobacterial TCA cycles, use plastoquinone as preferable cofactor [Genome sequence of the cyanobacterium Prochlorococcus marinus SS120, a nearly minimal oxyphototrophic genome]; Expression >= 16S rRNA expression
Ar0026	citrate synthase	h2o[c] + accoa[c] + oaa[c] -> h[c] + coa[c] + cit[c]	SPLC1_S081920	Tricarboxylic Acid Cycle (TCA cycle) / Citric Acid Cycle	4	2.3.3.1	Carbohydrate metabolism	Cytoplasm [c]	AddRxn;add new reaction; Expression >= 16S rRNA expression
Ar0027	aconitate hydratase (cit)	cit[c] <=> h2o[c] + aconC[c]	SPLC1_S520200	Tricarboxylic Acid Cycle (TCA cycle) / Citric Acid Cycle	4	4.2.1.3	Carbohydrate metabolism	Cytoplasm [c]	AddRxn;add new reaction; Expression >= 16S rRNA expression
Ar0030	2-oxoglutarate decarboxylase (2-OGDC)	h[c] + akg[c] -> co2[c] + sucsal[c]	SPLC1_S530050	Tricarboxylic Acid Cycle (TCA cycle) / Citric Acid Cycle	3	4.1.1.71	Carbohydrate metabolism	Cytoplasm [c]	AddRxn;add gene SPLC1_S032080 instead UNKNOWN; Expression > negative control
Ar0033	malate dehydrogenase	nad[c] + malS[c] <=> h[c] + nadh[c] + oaa[c]	SPLC1_S532590	Tricarboxylic Acid Cycle (TCA cycle) / Citric Acid Cycle	4	1.1.1.37	Carbohydrate metabolism	Cytoplasm [c]	AddRxn;add gene SPLC1_S430110 instead of nfc; Expression >= 16S rRNA expression
Ar0038	isocitrate lyase	icit[c] -> succ[c] + glx[c]		Glyoxylate and dicarboxylate metabolism	2	4.1.3.1	Carbohydrate metabolism	Cytoplasm [c]	AddRxn;based on physiological data
Ar0039	malate synthase	h2o[c] + accoa[c] + glx[c] -> h[c] + coa[c] + malS[c]		Glyoxylate and dicarboxylate metabolism	2	2.3.3.9	Carbohydrate metabolism	Cytoplasm [c]	AddRxn;based on physiological data
Ar0062	ribulose 1,5-bisphosphate transport	15pdribu[c] -> 15pdribu[a]		Carbon fixation in photosynthetic organisms	4		Transports	Carboxysome [a]	AddRxn;Exchange occurs natuarally in cell
Ar0063	3-Phospho-D-glycerate transport (b)	3pg[a] -> 3pg[c]		Carbon fixation in photosynthetic organisms	4		Transports	Carboxysome [a]	AddRxn;Exchange occurs natuarally in cell
Ar0066	ribulose 1,5-bisphosphate carboxylaseoxygenase large and small subunit (RuBisCo O2)	15pdribu[a] + o2[a] -> 2 h[c] + 3pg[a] + 2pglyc[a]	SPLC1_S240060 and SPLC1_S240080	Carbon fixation in photosynthetic organisms	4	4.1.1.39	Energy metabolism	Carboxysome [a]	AddRxn;; Expression >= 16S rRNA expression
Ar0067	2pglycExCarboxysome	2pglyc[a] -> 2pglyc[c]		Carbon fixation in photosynthetic organisms	4		Transports	Carboxysome [a]	AddRxn;Exchange occurs natuarally in cell
Ar0068	carbon dioxide concentrating mechanism protein	hco3[a] <=> co2[a] + h2o[a]	SPLC1_S220070	Carbon fixation in photosynthetic organisms	4	4.2.1.1	Transports	Carboxysome [a]	AddRxn;; Expression >= 16S rRNA expression
Ar0069	spontaneous hco3	h[a] + hco3[a] <=> h2co3[a]		Carbon fixation in photosynthetic organisms	4		Transports	Carboxysome [a]	AddRxn;Exchange occurs natuarally in cell
Ar0070	Proton transport (b)	h[a] <=> h[c]		Carbon fixation in photosynthetic organisms	4		Transports	Carboxysome [a]	AddRxn;Exchange occurs natuarally in cell
Ar0071	O2ExCarboxysome	o2[c] -> o2[a]		Carbon fixation in photosynthetic organisms	4		Transports	Carboxysome [a]	AddRxn;Exchange occurs natuarally in cell
Ar0072	bicarbonate transport to carboxysome	hco3[c] -> hco3[a]		Carbon fixation in photosynthetic organisms	4		Transports	Carboxysome [a]	AddRxn;Exchange occurs natuarally in cell
Ar0073	bicarbonate transport via Sodium-dependent bicarbonate transporter with inducible high affinity hco3	na1[p] + hco3[p] -> hco3[c] + na1[c]	SPLC1_S370700 or SPLC1_S370690	Carbon fixation in photosynthetic organisms	4		Transports	Periplasm [p]	AddRxn;; Expression >= 16S rRNA expression
Ar0074	CO2 transport (p)	h2o[c] + co2[c] -> h[c] + hco3[c]	(SPLC1_S220110 and SPLC1_S220120 and SPLC1_S220130) or (SPLC1_S203670 and SPLC1_S203680 and SPLC1_S203690)	Carbon fixation in photosynthetic organisms	4		Transports	Cytoplasm [c]	AddRxn;; Expression >= 16S rRNA expression
Ar0081	acylphosphatase	h2o[c] + actp[c] -> h[c] + pi[c] + ac[c]	SPLC1_S530140	Pyruvate Metabolism	4	3.6.1.7	Carbohydrate metabolism	Cytoplasm [c]	AddRxn;Expression > negative control
Ar0084	Phosphoenolpyruvate carboxykinase (ATP)	adp[c] + pep[c] + co2[c] -> atp[c] + oaa[c]	SPLC1_S040950	Pyruvate Metabolism	3	4.1.1.49	Carbohydrate metabolism	Cytoplasm [c]	AddRxn;Expression > negative control
Ar0090	NAD oxidoreductase (Glycerol)	nad[c] + glyc[c] <=> h[c] + nadh[c] + glycdh[c]	SPLC1_S230870 or SPLC1_S541200 or SPLC1_S230880 or SPLC1_S540570	Pyruvate Metabolism	4	1.1.1.1	Carbohydrate metabolism	Cytoplasm [c]	AddRxn;; Expression >= 16S rRNA expression
Ar0091	aldehyde dehydrogenase	h2o[c] + nad[c] + glycdh[c] <=> 2 h[c] + nadh[c] + glycR[c]	SPLC1_S203470	Pyruvate Metabolism	4	1.2.1.3	Carbohydrate metabolism	Cytoplasm [c]	AddRxn;; Expression >= 16S rRNA expression
Ar0104	UDP-glucuronate decarboxylase	3 h[c] + udpglcur[c] -> co2[c] + udpxyl[c]	SPLC1_S430110	Glycogen and sucrose metabolism	4	4.1.1.35	Carbohydrate metabolism	Cytoplasm [c]	AddRxn;; Expression >= 16S rRNA expression
Ar0108	glycogen synthase	adpglc[c] -> adp[c] + 14glucanAmylose[c]	SPLC1_S310420 or SPLC1_S200440	Glycogen and sucrose metabolism	4	2.4.1.21	Carbohydrate metabolism	Cytoplasm [c]	AddRxn;add h+; Expression >= 16S rRNA expression
Ar0110	gly-branchgly	glycogen[c] -> brangly[c]	SPLC1_S202380	Glycogen and sucrose metabolism	4	2.4.1.1	Carbohydrate metabolism	Cytoplasm [c]	AddRxn;remove SPLC1_S590610, add new annotation SPLC1_S203940; Expression >= 16S rRNA expression
Ar0112	glycogen phosphorylase (bran-gly)	pi[c] + brangly[c] -> ag1p[c]	SPLC1_S590350 or SPLC1_S533470	Glycogen and sucrose metabolism	4	2.4.1.1	Carbohydrate metabolism	Cytoplasm [c]	AddRxn;add rxn; Expression >= 16S rRNA expression
Ar0117	CDP-glucose 4,6-dehydratase	dcpglu[c] -> h2o[c] + dcp4d6d[c]	SPLC1_S140030	Glycogen and sucrose metabolism	4	4.2.1.45	Carbohydrate metabolism	Cytoplasm [c]	AddRxn;gene invloved in a80, the reaction not present in the db; Expression >= 16S rRNA expression
Ar0120	phosphofructokinase (atp)	atp[c] + s7p[c] -> adp[c] + h[c] + s17bp[c]	SPLC1_S541540 or SPLC1_S040060	Glycogen and sucrose metabolism	4	2.7.1.11	Carbohydrate metabolism	Cytoplasm [c]	AddRxn;; Expression >= 16S rRNA expression
Ar0122	N-Acetyl-D-glucosamine 6-phosphate 2-epimerase	2 h[c] + acgam6p[c] <=> ManNAc6p[c]	SPLC1_S300520	Amino sugar and nucleotide sugar metabolism	4	5.1.3.9	Amino acid metabolism	Cytoplasm [c]	AddRxn;add new rxn; Expression >= 16S rRNA expression
Ar0126	UDP-N-acetylglucosamine pyrophosphorylase (acgam1p)	h[c] + utp[c] + acgam1p[c] -> ppi[c] + uacgam[c]	SPLC1_S260640	Amino sugar and nucleotide sugar metabolism	4	2.7.7.23	Amino acid metabolism	Cytoplasm [c]	AddRxn;; Expression >= 16S rRNA expression
Ar0132	UDP-glucose-hexose-1-phosphate uridylyltransferase	udpg[c] + gal1p[c] <=> ag1p[c] + udpgal[c]	SPLC1_S102320	Amino sugar and nucleotide sugar metabolism	4	2.7.7.12	Amino acid metabolism	Cytoplasm [c]	AddRxn;; Expression >= 16S rRNA expression
Ar0133	UDP-glucose 4-epimerase	udpg[c] <=> udpgal[c]	SPLC1_S371170 or SPLC1_S041090 or SPLC1_S030530	Amino sugar and nucleotide sugar metabolism	4	5.1.3.2	Amino acid metabolism	Cytoplasm [c]	AddRxn;; Expression >= 16S rRNA expression
Ar0134	acetyl-coenzyme A synthetase Propanoate CoA ligase	coa[c] + propade[c] <=> amp[c] + ppcoa[c]	SPLC1_S270130	Propanoate metabolism	3	6.2.1.1	Carbohydrate metabolism	Cytoplasm [c]	AddRxn;Expression > negative control
Ar0135	acetyl-coenzyme A synthetase Propanoate from pyruvate rxn1	ppi[c] + propade[c] -> atp[c] + h[c] + ppa[c]	SPLC1_S270130	Propanoate metabolism	3	6.2.1.1	Carbohydrate metabolism	Cytoplasm [c]	AddRxn;change irr to re; Expression > negative control
Ar0136	phosphotransacetylase	coa[c] + ppap[c] <=> pi[c] + ppcoa[c]	SPLC1_S100750	Propanoate metabolism	3	2.3.1.8	Carbohydrate metabolism	Cytoplasm [c]	AddRxn;Expression > negative control
Ar0137	acetate kinase	atp[c] + h[c] + ppa[c] -> adp[c] + ppap[c]	SPLC1_S271370	Propanoate metabolism	3	2.7.2.1	Carbohydrate metabolism	Cytoplasm [c]	AddRxn;Expression > negative control; add gene SPLC1_S101340 annotation by RAST, remove cys-enz[c] (dead end)
Ar0140	inositol-3-phosphate synthase	ag6p[c] -> 1dmi3p[c]	SPLC1_S031840	Inositol phosphate metabolism	4	5.5.1.4	Carbohydrate metabolism	Cytoplasm [c]	AddRxn;; Expression >= 16S rRNA expression
Ar0141	myo-inositol-1(or 4)-monophosphatase	h2o[c] + 1dmi3p[c] -> pi[c] + inost[c]	SPLC1_S080490	Inositol phosphate metabolism	3	3.1.3.25	Carbohydrate metabolism	Cytoplasm [c]	AddRxn;Expression > negative control; gene relation from or to and
Ar0142	PSII R1	P680_PSII[k] + P680[k] + QA_P680[k] -> P680p[k] + QAn_P680[k]	SPLC1_S205370 and SPLC1_S205360 and SPLC1_S590550 and SPLC1_S541690 and SPLC1_S510440 and SPLC1_S501040 and SPLC1_S410810 and SPLC1_S370350 and SPLC1_S270250 and SPLC1_S270240 and SPLC1_S207330 and SPLC1_S205350 and SPLC1_S205340 and SPLC1_S190140 and SPLC1_S170610 and SPLC1_S010320 and SPLC1_S010910 and SPLC1_S010920 and SPLC1_S040420 and SPLC1_S040600 and SPLC1_S040600 and SPLC1_S051460 and SPL…	photosynthesis	4		Energy metabolism	Thylakoid_membrane [k]	AddRxn;; Expression >= 16S rRNA expression
Ar0143	PSII R2	h[c] + pqn9[k] + QAn_P680[k] -> QA_P680[k] + PQn_P680[k]	SPLC1_S205370 and SPLC1_S205360 and SPLC1_S590550 and SPLC1_S541690 and SPLC1_S510440 and SPLC1_S501040 and SPLC1_S410810 and SPLC1_S370350 and SPLC1_S270250 and SPLC1_S270240 and SPLC1_S207330 and SPLC1_S205350 and SPLC1_S205340 and SPLC1_S190140 and SPLC1_S170610 and SPLC1_S010320 and SPLC1_S010910 and SPLC1_S010920 and SPLC1_S040420 and SPLC1_S040600 and SPLC1_S040600 and SPLC1_S051460 and SPL…	photosynthesis	4		Energy metabolism	Thylakoid_membrane [k]	AddRxn;merged rxn (1.4.4.2 and 1.8.1.4 ); Expression >= 16S rRNA expression
Ar0144	PSII R3	h[c] + QAn_P680[k] + PQn_P680[k] -> phq9[k] + QA_P680[k]	SPLC1_S205370 and SPLC1_S205360 and SPLC1_S590550 and SPLC1_S541690 and SPLC1_S510440 and SPLC1_S501040 and SPLC1_S410810 and SPLC1_S370350 and SPLC1_S270250 and SPLC1_S270240 and SPLC1_S207330 and SPLC1_S205350 and SPLC1_S205340 and SPLC1_S190140 and SPLC1_S170610 and SPLC1_S010320 and SPLC1_S010910 and SPLC1_S010920 and SPLC1_S040420 and SPLC1_S040600 and SPLC1_S040600 and SPLC1_S051460 and SPL…	photosynthesis	4		Energy metabolism	Thylakoid_membrane [k]	AddRxn;; Expression >= 16S rRNA expression
Ar0145	PSII R4	P680p[k] + S0_P680[k] -> P680[k] + S1_P680[k]	SPLC1_S205370 and SPLC1_S205360 and SPLC1_S590550 and SPLC1_S541690 and SPLC1_S510440 and SPLC1_S501040 and SPLC1_S410810 and SPLC1_S370350 and SPLC1_S270250 and SPLC1_S270240 and SPLC1_S207330 and SPLC1_S205350 and SPLC1_S205340 and SPLC1_S190140 and SPLC1_S170610 and SPLC1_S010320 and SPLC1_S010910 and SPLC1_S010920 and SPLC1_S040420 and SPLC1_S040600 and SPLC1_S040600 and SPLC1_S051460 and SPL…	photosynthesis	4		Energy metabolism	Thylakoid_membrane [k]	AddRxn;; Expression >= 16S rRNA expression
Ar0146	PSII R5	P680p[k] + S1_P680[k] -> P680[k] + S2_P680[k]	SPLC1_S205370 and SPLC1_S205360 and SPLC1_S590550 and SPLC1_S541690 and SPLC1_S510440 and SPLC1_S501040 and SPLC1_S410810 and SPLC1_S370350 and SPLC1_S270250 and SPLC1_S270240 and SPLC1_S207330 and SPLC1_S205350 and SPLC1_S205340 and SPLC1_S190140 and SPLC1_S170610 and SPLC1_S010320 and SPLC1_S010910 and SPLC1_S010920 and SPLC1_S040420 and SPLC1_S040600 and SPLC1_S040600 and SPLC1_S051460 and SPL…	photosynthesis	4		Energy metabolism	Thylakoid_membrane [k]	AddRxn;; Expression >= 16S rRNA expression
Ar0147	PSII R6	P680p[k] + S2_P680[k] -> P680[k] + S3_P680[k]	SPLC1_S205370 and SPLC1_S205360 and SPLC1_S590550 and SPLC1_S541690 and SPLC1_S510440 and SPLC1_S501040 and SPLC1_S410810 and SPLC1_S370350 and SPLC1_S270250 and SPLC1_S270240 and SPLC1_S207330 and SPLC1_S205350 and SPLC1_S205340 and SPLC1_S190140 and SPLC1_S170610 and SPLC1_S010320 and SPLC1_S010910 and SPLC1_S010920 and SPLC1_S040420 and SPLC1_S040600 and SPLC1_S040600 and SPLC1_S051460 and SPL…	photosynthesis	4		Energy metabolism	Thylakoid_membrane [k]	AddRxn;; Expression >= 16S rRNA expression
Ar0148	PSII R7	P680p[k] + S3_P680[k] -> P680[k] + S4_P680[k]	SPLC1_S205370 and SPLC1_S205360 and SPLC1_S590550 and SPLC1_S541690 and SPLC1_S510440 and SPLC1_S501040 and SPLC1_S410810 and SPLC1_S370350 and SPLC1_S270250 and SPLC1_S270240 and SPLC1_S207330 and SPLC1_S205350 and SPLC1_S205340 and SPLC1_S190140 and SPLC1_S170610 and SPLC1_S010320 and SPLC1_S010910 and SPLC1_S010920 and SPLC1_S040420 and SPLC1_S040600 and SPLC1_S040600 and SPLC1_S051460 and SPL…	photosynthesis	4		Energy metabolism	Thylakoid_membrane [k]	AddRxn;; Expression >= 16S rRNA expression
Ar0149	PSII R8	S4_P680[k] + 2 h2o[t] -> S0_P680[k] + o2[t] + 4 h[t]	SPLC1_S205370 and SPLC1_S205360 and SPLC1_S590550 and SPLC1_S541690 and SPLC1_S510440 and SPLC1_S501040 and SPLC1_S410810 and SPLC1_S370350 and SPLC1_S270250 and SPLC1_S270240 and SPLC1_S207330 and SPLC1_S205350 and SPLC1_S205340 and SPLC1_S190140 and SPLC1_S170610 and SPLC1_S010320 and SPLC1_S010910 and SPLC1_S010920 and SPLC1_S040420 and SPLC1_S040600 and SPLC1_S040600 and SPLC1_S051460 and SPL…	photosynthesis	4		Energy metabolism	Thylakoid_lumen [t]	AddRxn;change to irr; Expression >= 16S rRNA expression
Ar0150	PSII ROS evolution	o2[c] + QAn_P680[k] -> QA_P680[k] + o2s[c]	SPLC1_S205370 and SPLC1_S205360 and SPLC1_S590550 and SPLC1_S541690 and SPLC1_S510440 and SPLC1_S501040 and SPLC1_S410810 and SPLC1_S370350 and SPLC1_S270250 and SPLC1_S270240 and SPLC1_S207330 and SPLC1_S205350 and SPLC1_S205340 and SPLC1_S190140 and SPLC1_S170610 and SPLC1_S010320 and SPLC1_S010910 and SPLC1_S010920 and SPLC1_S040420 and SPLC1_S040600 and SPLC1_S040600 and SPLC1_S051460 and SPL…	photosynthesis	4		Energy metabolism	Thylakoid_membrane [k]	AddRxn;gene also invloved in R04173, irr to re; Expression >= 16S rRNA expression
Ar0151	PSII 9	h[c] + pqn9[k] + QAn_P680[k] -> QA_P680[k] + PQn_P680[k]	SPLC1_S205370 and SPLC1_S205360 and SPLC1_S590550 and SPLC1_S541690 and SPLC1_S510440 and SPLC1_S501040 and SPLC1_S410810 and SPLC1_S370350 and SPLC1_S270250 and SPLC1_S270240 and SPLC1_S207330 and SPLC1_S205350 and SPLC1_S205340 and SPLC1_S190140 and SPLC1_S170610 and SPLC1_S010320 and SPLC1_S010910 and SPLC1_S010920 and SPLC1_S040420 and SPLC1_S040600 and SPLC1_S040600 and SPLC1_S051460 and SPL…	photosynthesis	4		Energy metabolism	Thylakoid_membrane [k]	AddRxn;; Expression >= 16S rRNA expression
Ar0152	PSII 10	h[c] + QAn_P680[k] + PQn_P680[k] -> phq9[k] + QA_P680[k]	SPLC1_S205370 and SPLC1_S205360 and SPLC1_S590550 and SPLC1_S541690 and SPLC1_S510440 and SPLC1_S501040 and SPLC1_S410810 and SPLC1_S370350 and SPLC1_S270250 and SPLC1_S270240 and SPLC1_S207330 and SPLC1_S205350 and SPLC1_S205340 and SPLC1_S190140 and SPLC1_S170610 and SPLC1_S010320 and SPLC1_S010910 and SPLC1_S010920 and SPLC1_S040420 and SPLC1_S040600 and SPLC1_S040600 and SPLC1_S051460 and SPL…	photosynthesis	4		Energy metabolism	Thylakoid_membrane [k]	AddRxn;; Expression >= 16S rRNA expression
Ar0153	PSI R1	oxifer[c] + P700_PSI[k] + P700[k] -> redfer[c] + P700p[k]	SPLC1_S060840 and SPLC1_S060830 and SPLC1_S102790 and SPLC1_S550230 and SPLC1_S532560 and SPLC1_S531530 and SPLC1_S260600 and SPLC1_S531540 and SPLC1_S260530 and SPLC1_S630030 and SPLC1_S260590 and SPLC1_S200280 and SPLC1_S510260	photosynthesis	4		Energy metabolism	Thylakoid_membrane [k]	AddRxn;; Expression >= 16S rRNA expression
Ar0154	PSI R2	P700p[k] + redptcy[t] -> P700[k] + oxiptcy[t]	SPLC1_S060840 and SPLC1_S060830 and SPLC1_S102790 and SPLC1_S550230 and SPLC1_S532560 and SPLC1_S531530 and SPLC1_S260600 and SPLC1_S531540 and SPLC1_S260530 and SPLC1_S630030 and SPLC1_S260590 and SPLC1_S200280 and SPLC1_S510260	photosynthesis	4		Energy metabolism	Thylakoid_lumen [t]	AddRxn;add new gene SPLC1_S500400 or SPLC1_S630140 or SPLC1_S541210 or SPLC1_S206650; Expression >= 16S rRNA expression
Ar0155	PSI R3	o2[c] + P700_PSI[k] + P700[k] -> o2s[c] + P700p[k]	SPLC1_S060840 and SPLC1_S060830 and SPLC1_S102790 and SPLC1_S550230 and SPLC1_S532560 and SPLC1_S531530 and SPLC1_S260600 and SPLC1_S531540 and SPLC1_S260530 and SPLC1_S630030 and SPLC1_S260590 and SPLC1_S200280 and SPLC1_S510260	photosynthesis	4		Energy metabolism	Thylakoid_membrane [k]	AddRxn;; Expression >= 16S rRNA expression
Ar0156	PSI R4	oxiptcy[t] + RRieske_B6[k] -> redptcy[t] + ORieske_B6[k]	SPLC1_S060840 and SPLC1_S060830 and SPLC1_S102790 and SPLC1_S550230 and SPLC1_S532560 and SPLC1_S531530 and SPLC1_S260600 and SPLC1_S531540 and SPLC1_S260530 and SPLC1_S630030 and SPLC1_S260590 and SPLC1_S200280 and SPLC1_S510260	photosynthesis	4		Energy metabolism	Thylakoid_lumen [t]	AddRxn;; Expression >= 16S rRNA expression
Ar0157	PSI R5	8 h[c] + o2[c] + 4 redptcy[t] -> 2 h2o[c] + 4 h[t] + 4 oxiptcy[t]	SPLC1_S060840 and SPLC1_S060830 and SPLC1_S102790 and SPLC1_S550230 and SPLC1_S532560 and SPLC1_S531530 and SPLC1_S260600 and SPLC1_S531540 and SPLC1_S260530 and SPLC1_S630030 and SPLC1_S260590 and SPLC1_S200280 and SPLC1_S510260	photosynthesis	4		Energy metabolism	Thylakoid_lumen [t]	AddRxn;merge gene 2.1.1.14; Expression >= 16S rRNA expression
Ar0158	PSI R7	phq9[k] + 2 oxiptcy[t] -> pqn9[k] + 2 h[t] + 2 redptcy[t]	SPLC1_S060840 and SPLC1_S060830 and SPLC1_S102790 and SPLC1_S550230 and SPLC1_S532560 and SPLC1_S531530 and SPLC1_S260600 and SPLC1_S531540 and SPLC1_S260530 and SPLC1_S630030 and SPLC1_S260590 and SPLC1_S200280 and SPLC1_S510260	photosynthesis	4		Energy metabolism	Thylakoid_lumen [t]	AddRxn;add new gene SPLC1_S220190; Expression >= 16S rRNA expression
Ar0159	PSI R8	phq9[k] + ORieske_B6[k] -> h[t] + RRieske_B6[k] + PQH_B6_L[k]	SPLC1_S060840 and SPLC1_S060830 and SPLC1_S102790 and SPLC1_S550230 and SPLC1_S532560 and SPLC1_S531530 and SPLC1_S260600 and SPLC1_S531540 and SPLC1_S260530 and SPLC1_S630030 and SPLC1_S260590 and SPLC1_S200280 and SPLC1_S510260	photosynthesis	4		Energy metabolism	Thylakoid_lumen [t]	AddRxn;; Expression >= 16S rRNA expression
Ar0160	NADPH dehydrogenase cyclic electron flow at PSII	5 h[c] + nadph[c] + pqn9[k] -> nadp[c] + phq9[k] + 4 h[t]	SPLC1_S300800 and SPLC1_S300790 and SPLC1_S300770 and SPLC1_S240400 and SPLC1_S520570 and SPLC1_S081900 and SPLC1_S170820 and SPLC1_S205400 and SPLC1_S205400 and SPLC1_S203680 and SPLC1_S220120 and SPLC1_S430070 and SPLC1_S430090 and SPLC1_S540580 and SPLC1_S540600 and SPLC1_S081870 and SPLC1_S203670 and SPLC1_S220110 and SPLC1_S081880 and SPLC1_S511380 and SPLC1_S081890 and SPLC1_S205420 and SPL…	photosynthesis	4	1.6.5.3	Energy metabolism	Thylakoid_lumen [t]	AddRxn;; Expression >= 16S rRNA expression
Ar0161	NADPH dehydrogenase cyclic electron flow at PSII	4 h[c] + h2o[c] + nadph[c] + pqn9[k] + co2[t] -> nadp[c] + phq9[k] + hco3[c] + 4 h[t]	SPLC1_S300800 and SPLC1_S300790 and SPLC1_S300770 and SPLC1_S240400 and SPLC1_S520570 and SPLC1_S081900 and SPLC1_S170820 and SPLC1_S205400 and SPLC1_S205400 and SPLC1_S203680 and SPLC1_S220120 and SPLC1_S430070 and SPLC1_S430090 and SPLC1_S540580 and SPLC1_S540600 and SPLC1_S081870 and SPLC1_S203670 and SPLC1_S220110 and SPLC1_S081880 and SPLC1_S511380 and SPLC1_S081890 and SPLC1_S205420 and SPL…	photosynthesis	4	1.6.5.3	Energy metabolism	Thylakoid_lumen [t]	AddRxn;; Expression >= 16S rRNA expression
Ar0162	cytochrome oxidase bd (plastocianine-8 2 protons) (lumen)	4 h[c] + 2 phq9[k] + o2[c] -> 2 h2o[c] + 2 pqn9[k] + 4 h[t]	SPLC1_S171250 and SPLC1_S171260 and SPLC1_S171270	photosynthesis	4	1.10.3.-	Energy metabolism	Thylakoid_lumen [t]	AddRxn;; Expression >= 16S rRNA expression
Ar0163	flavin reductase domain protein	2 h[c] + 2 nadph[c] + o2[c] -> 2 h2o[c] + 2 nadp[c]	SPLC1_S420210 or SPLC1_S420220	photosynthesis	4		Energy metabolism	Cytoplasm [c]	AddRxn;; Expression >= 16S rRNA expression
Ar0164	NADH dehydrogenase	h[c] + nadh[c] + pqn9[k] -> nad[c] + phq9[k]	SPLC1_S520570 or SPLC1_S240400	photosynthesis	4	1.6.99.3	Energy metabolism	Thylakoid_membrane [k]	AddRxn;remove gene SPLC1_S101590 add gene SPLC1_S031470; Expression >= 16S rRNA expression
Ar0165	oxidoreductase FADNAD(P)-binding domain protein	h[c] + nadp[c] + 2 redfer[c] <=> nadph[c] + 2 oxifer[c]	SPLC1_S300010	photosynthesis	4	1.18.1.2	Energy metabolism	Cytoplasm [c]	AddRxn;; Expression >= 16S rRNA expression
Ar0166	ferredoxin -NADP+ reductase	2 h[c] + 2 redfer[c] + trdox[c] <=> 2 oxifer[c] + trdrd[c]	SPLC1_S202830 or SPLC1_S100860	photosynthesis	4	1.8.7.2	Energy metabolism	Cytoplasm [c]	AddRxn;; Expression >= 16S rRNA expression
Ar0167	Cytochrome c (ptcy) Thylakoid	8 h[c] + o2[c] + 4 redptcy[p] -> 2 h2o[c] + 4 oxiptcy[p] + 4 h[p]	SPLC1_S490240 and SPLC1_S490230 and SPLC1_S490220	photosynthesis	4	1.9.3.1	Energy metabolism	Periplasm [p]	AddRxn;; Expression >= 16S rRNA expression
Ar0168	Photon transport 22	h[c] + PQH_B6_S[k] + HB2p_B6[k] -> phq9[k] + HB3p_B6[k]	SPLC1_S380320 and SPLC1_S541110 and SPLC1_S380310 and SPLC1_S541100 and SPLC1_S510100 and SPLC1_S500650 and SPLC1_S520290 and SPLC1_S206470 and SPLC1_S100890	photosynthesis	4	1.10.99.1	Energy metabolism	Thylakoid_membrane [k]	AddRxn;; Expression >= 16S rRNA expression
Ar0169	PSI R9	phq9[i] + ORieske_B6[i] -> h[p] + PQH_B6_L[i] + RRieske_B6[i]	SPLC1_S380320 and SPLC1_S541110 and SPLC1_S380310 and SPLC1_S541100 and SPLC1_S510100 and SPLC1_S500650 and SPLC1_S520290 and SPLC1_S206470 and SPLC1_S100890	photosynthesis	4	1.10.99.1	Energy metabolism	Cytoplasmic_membrane [i]	AddRxn;; Expression >= 16S rRNA expression
Ar0170	cytochrome b6f cpmplex (cyto-c) Thylakoid	phq9[i] + 2 oxiptcy[p] -> pqn9[i] + 2 redptcy[p] + 2 h[p]	SPLC1_S380320 and SPLC1_S541110 and SPLC1_S380310 and SPLC1_S541100 and SPLC1_S510100 and SPLC1_S500650 and SPLC1_S520290 and SPLC1_S206470 and SPLC1_S100890	photosynthesis	4	1.10.99.1	Energy metabolism	Cytoplasmic_membrane [i]	AddRxn;; Expression >= 16S rRNA expression
Ar0171	Photon transport 24	h[c] + HB2p_B6[k] + PQ_B6_S[k] -> PQH_B6_S[k] + HB3p_B6[k]	SPLC1_S380320 and SPLC1_S541110 and SPLC1_S380310 and SPLC1_S541100 and SPLC1_S510100 and SPLC1_S500650 and SPLC1_S520290 and SPLC1_S206470 and SPLC1_S100890	photosynthesis	4	1.10.99.1	Energy metabolism	Thylakoid_membrane [k]	AddRxn;; Expression >= 16S rRNA expression
Ar0172	Photon transport 25	PQH_B6_L[k] + HB3p_B6[k] -> h[t] + HB2p_B6[k] + PQ_B6_S[k]	SPLC1_S380320 and SPLC1_S541110 and SPLC1_S380310 and SPLC1_S541100 and SPLC1_S510100 and SPLC1_S500650 and SPLC1_S520290 and SPLC1_S206470 and SPLC1_S100890	photosynthesis	4	1.10.99.1	Energy metabolism	Thylakoid_lumen [t]	AddRxn;; Expression >= 16S rRNA expression
Ar0173	Photon transport 26	PQ_B6_S[k] -> pqn9[k]	SPLC1_S380320 and SPLC1_S541110 and SPLC1_S380310 and SPLC1_S541100 and SPLC1_S510100 and SPLC1_S500650 and SPLC1_S520290 and SPLC1_S206470 and SPLC1_S100890	photosynthesis	4	1.10.99.1	Energy metabolism	Thylakoid_membrane [k]	AddRxn;; Expression >= 16S rRNA expression
Ar0174	cytochrome b6f cpmplex (oxi-ptcy) Thylakoid	oxiptcy[p] + RRieske_B6[c] -> redptcy[p] + ORieske_B6[c]	SPLC1_S380320 and SPLC1_S541110 and SPLC1_S380310 and SPLC1_S541100 and SPLC1_S510100 and SPLC1_S500650 and SPLC1_S520290 and SPLC1_S206470 and SPLC1_S100890	photosynthesis	4	1.10.99.1	Energy metabolism	Periplasm [p]	AddRxn;new added gene and new ec (2.6.1.17); Expression >= 16S rRNA expression
Ar0175	ATP synthase (thylakoid) (four protons for one ATP)	3 adp[c] + 3 pi[c] + 14 h[t] -> 3 atp[c] + 14 h[c] + 3 h2o[c]	(SPLC1_S205600 and SPLC1_S205570 and SPLC1_S205580 and SPLC1_S205590 and SPLC1_S205550 and SPLC1_S010840 and SPLC1_S205560 and SPLC1_S010850 and SPLC1_S205540)	Photosynthesis	4	3.6.3.14	Energy metabolism	Thylakoid_lumen [t]	AddRxn;; Expression >= 16S rRNA expression
Ar0176	ATP synthase (periplasm) (four protons for one ATP)	3 adp[c] + 3 pi[c] + 14 h[p] -> 3 atp[c] + 14 h[c] + 3 h2o[c]	(SPLC1_S205600 and SPLC1_S205570 and SPLC1_S205580 and SPLC1_S205590 and SPLC1_S205550 and SPLC1_S010840 and SPLC1_S205560 and SPLC1_S010850 and SPLC1_S205540)	Oxidative Phosphorylation	4	3.6.3.14	Energy metabolism	Periplasm [p]	AddRxn;edit metabolite by removing fad [c] and fadh2[c]; Expression >= 16S rRNA expression
Ar0177	cytochrome b6f cpmplex	PQH_B6_L[i] + HB3p_B6[i] -> h[p] + PQ_B6_S[i] + HB2p_B6[i]	SPLC1_S380320 and SPLC1_S541110 and SPLC1_S380310 and SPLC1_S541100 and SPLC1_S510100 and SPLC1_S500650 and SPLC1_S520290	Oxidative Phosphorylation	4	1.10.99.1	Energy metabolism	Cytoplasmic_membrane [i]	AddRxn;; Expression >= 16S rRNA expression
Ar0178	cytochrome b6f cpmplex	PQ_B6_S[i] -> pqn9[i]	SPLC1_S380320 and SPLC1_S541110 and SPLC1_S380310 and SPLC1_S541100 and SPLC1_S510100 and SPLC1_S500650 and SPLC1_S520290	Oxidative Phosphorylation	4	1.10.99.1	Energy metabolism	Cytoplasmic_membrane [i]	AddRxn;; Expression >= 16S rRNA expression
Ar0179	cytochrome b6f cpmplex	h[c] + PQ_B6_S[i] + HB2p_B6[i] -> HB3p_B6[i] + PQH_B6_S[i]	SPLC1_S380320 and SPLC1_S541110 and SPLC1_S380310 and SPLC1_S541100 and SPLC1_S510100 and SPLC1_S500650 and SPLC1_S520290	Oxidative Phosphorylation	4	1.10.99.1	Energy metabolism	Cytoplasmic_membrane [i]	AddRxn;; Expression >= 16S rRNA expression
Ar0180	cytochrome b6f cpmplex	h[c] + HB2p_B6[i] + PQH_B6_S[i] -> phq9[i] + HB3p_B6[i]	SPLC1_S380320 and SPLC1_S541110 and SPLC1_S380310 and SPLC1_S541100 and SPLC1_S510100 and SPLC1_S500650 and SPLC1_S520290	Oxidative Phosphorylation	4	1.10.99.1	Energy metabolism	Cytoplasmic_membrane [i]	AddRxn;edit reaction, ec transferred from 1.5.1.12 to 1.2.1.88; Expression >= 16S rRNA expression
Ar0181	NADPH dehydrogenase (nadph)	5 h[c] + nadph[c] + pqn9[i] -> nadp[c] + phq9[i] + 4 h[p]	SPLC1_S300800 and SPLC1_S300790 and SPLC1_S300770 and SPLC1_S240400 and SPLC1_S520570 and SPLC1_S081900 and SPLC1_S170820 and SPLC1_S205400 and SPLC1_S205400 and SPLC1_S203680 and SPLC1_S220120 and SPLC1_S430070 and SPLC1_S430090 and SPLC1_S540580 and SPLC1_S540600 and SPLC1_S081870 and SPLC1_S203670 and SPLC1_S220110 and SPLC1_S081880 and SPLC1_S511380 and SPLC1_S081890 and SPLC1_S205420 and SPL…	Oxidative Phosphorylation	4	1.6.5.3	Energy metabolism	Cytoplasmic_membrane [i]	AddRxn;; Expression >= 16S rRNA expression
Ar0182	NADPH dehydrogenase (nadh)	4 h[c] + h2o[c] + nadph[c] + pqn9[i] + co2[p] -> nadp[c] + phq9[i] + hco3[c] + 4 h[p]	SPLC1_S300800 and SPLC1_S300790 and SPLC1_S300770 and SPLC1_S240400 and SPLC1_S520570 and SPLC1_S081900 and SPLC1_S170820 and SPLC1_S205400 and SPLC1_S205400 and SPLC1_S203680 and SPLC1_S220120 and SPLC1_S430070 and SPLC1_S430090 and SPLC1_S540580 and SPLC1_S540600 and SPLC1_S081870 and SPLC1_S203670 and SPLC1_S220110 and SPLC1_S081880 and SPLC1_S511380 and SPLC1_S081890 and SPLC1_S205420 and SPL…	Oxidative Phosphorylation	4	1.6.5.3	Energy metabolism	Cytoplasmic_membrane [i]	AddRxn;; Expression >= 16S rRNA expression
Ar0184	Cytochrome bd (plastocianine-8 2 protons) (periplasm)	4 h[c] + 2 phq9[i] + o2[c] -> 2 h2o[c] + 2 pqn9[i] + 4 h[p]	SPLC1_S171250 and SPLC1_S171260 and SPLC1_S171270	Oxidative Phosphorylation	4	1.10.3.-	Energy metabolism	Cytoplasmic_membrane [i]	AddRxn;; Expression >= 16S rRNA expression
Ar0188	ferredoxin-nitrate reductase (no3)	2 h[c] + 2 redfer[c] + no3[c] -> h2o[c] + 2 oxifer[c] + no2[c]	SPLC1_S030420	Nitrogen Metabolism	4	1.7.7.2	Energy metabolism	Cytoplasm [c]	AddRxn;; Expression >= 16S rRNA expression
Ar0198	sulfate adenylyltransferase	atp[c] + so4[c] -> ppi[c] + aps[c]	SPLC1_S203940	Sulfur Metabolism	4	2.7.7.4	Energy metabolism	Cytoplasm [c]	AddRxn;; Expression >= 16S rRNA expression
Ar0208	UDP-N-acetylmuramate-alanine ligase	atp[c] + uamr[c] + alaL[c] -> adp[c] + h[c] + pi[c] + uama[c]	SPLC1_S532120	Alanine, aspartate, and glutamate metabolism	4	6.3.2.8	Amino acid metabolism	Cytoplasm [c]	AddRxn;remove h[c]; Expression >= 16S rRNA expression
Ar0212	amidophosphoribosyltransferase	h2o[c] + prpp[c] + glnL[c] -> ppi[c] + gluL[c] + pram[c]	SPLC1_S205470	Alanine, aspartate, and glutamate metabolism	4	2.4.2.14	Amino acid metabolism	Cytoplasm [c]	AddRxn;new added gene and new ec; Expression >= 16S rRNA expression
Ar0214	L-aspartate oxidase	h2o[c] + o2[c] + aspL[c] -> oaa[c] + h2o2[c] + nh3[c]	SPLC1_S202450	Alanine, aspartate, and glutamate metabolism	3	1.4.3.16	Amino acid metabolism	Cytoplasm [c]	AddRxn;Expression > negative control; new added gene and new ec
Ar0221	asparaginase	h2o[c] + asnL[c] -> nh3[c] + aspL[c]	SPLC1_S205080 or SPLC1_S011950	Alanine, aspartate, and glutamate metabolism	4	3.5.1.1	Amino acid metabolism	Cytoplasm [c]	AddRxn;totally edit rxn, new annotation; Expression >= 16S rRNA expression
Ar0226	alanine racemase	alaL[c] <=> alaD[c]	SPLC1_S081950	Alanine, aspartate, and glutamate metabolism	4	5.1.1.1	Amino acid metabolism	Cytoplasm [c]	AddRxn;remove h[c]; Expression >= 16S rRNA expression
Ar0231	cysteine desulfrase	cysL[c] -> alaL[c] + sulcysenz[c]	SPLC1_S030940 or SPLC1_S101340 or SPLC1_S204600 or SPLC1_S205650 or SPLC1_S208850 or SPLC1_S208880 or SPLC1_S533310	Alanine, aspartate, and glutamate metabolism	4	2.8.1.7	Amino acid metabolism	Cytoplasm [c]	AddRxn;add rxn ,edit ec due to transfer to new ec from 1.3.3.1 to 1.3.98.1; Expression >= 16S rRNA expression
Ar0243	L-threonine deaminase (thr-L)	thrL[c] -> 2obut[c] + nh4[c]	SPLC1_S340090 or SPLC1_S081830	Glycine, serine, and threonine metabolism	4	4.3.1.19	Amino acid metabolism	Cytoplasm [c]	AddRxn;; Expression >= 16S rRNA expression
Ar0244	serine-glyoxylate transaminase	glx[c] + serL[c] <=> gly[c] + hpyr[c]	SPLC1_S051440	Glycine, serine, and threonine metabolism	4	2.6.1.45	Amino acid metabolism	Cytoplasm [c]	AddRxn;remove gene SP10350035V04 ; Expression >= 16S rRNA expression
Ar0245	aspartate aminotransferase	h[c] + cysL[e] + akg[e] <=> gluL[c] + mercaptpyr[c]	SPLC1_S530150	Cysteine and methionine metabolism	4	2.6.1.1	Amino acid metabolism	Extracellular [e]	AddRxn;; Expression >= 16S rRNA expression
Ar0246	homoserine O-acetyltransferase	accoa[c] + homL[c] -> coa[c] + oalh[c]		Cysteine and methionine metabolism	2	2.3.1.31	Amino acid metabolism	Cytoplasm [c]	AddRxn;based on physiological data; remove h[c]
Ar0252	S-adenosylhomocysteine hydrolase	h2o[c] + ahcys[c] -> hcysL[c] + adn[c]	SPLC1_S201180	Cysteine and methionine metabolism	4	3.3.1.1	Amino acid metabolism	Cytoplasm [c]	AddRxn;; Expression >= 16S rRNA expression
Ar0253	5-methyltetrahydrofolate-homocysteine methyltransferase	hcysL[c] + 5mthf[c] -> h[c] + thf[c] + metL[c]	SPLC1_S231030 or SPLC1_S204840	Cysteine and methionine metabolism	4	2.1.1.13 2.1.1.14	Amino acid metabolism	Cytoplasm [c]	AddRxn;add new gene SPLC1_S240900, remove h[c]; Expression >= 16S rRNA expression
Ar0254	adenosylmethionine decarboxylase	h[c] + amet[c] -> co2[c] + ametam[c]	SPLC1_S501150 or SPLC1_S220190	Cysteine and methionine metabolism	4	4.1.1.50	Amino acid metabolism	Cytoplasm [c]	AddRxn;remove gene SP10350035V04 ; Expression >= 16S rRNA expression
Ar0255	5'-methylthioadenosine phosphorylase	2 h[c] + pi[c] + 5mta[c] -> ade[c] + m5thior1p[c]	SPLC1_S570370	Cysteine and methionine metabolism	3	2.4.2.28	Amino acid metabolism	Cytoplasm [c]	AddRxn;remove h[c];Expression > negative control
Ar0256	methylthioribose-1-phosphate isomerase	m5thior1p[c] -> m5ribu1p[c]	SPLC1_S200650	Cysteine and methionine metabolism	4	5.3.1.23	Amino acid metabolism	Cytoplasm [c]	AddRxn;add new EC, edit stoi of h[c] from 2 to 1; Expression >= 16S rRNA expression
Ar0257	methylthioribulose 1-phosphate dehydratase	m5ribu1p[c] -> h2o[c] + 235mthio1p[c]	SPLC1_S081160	Cysteine and methionine metabolism	3	4.2.1.109	Amino acid metabolism	Cytoplasm [c]	AddRxn;Expression > negative control; add new gene SPLC1_S082700, SPLC1_S102770(acylacyl carrier protein) by RAST annotation
Ar0258	2,3-diketo-5-methylthiopentyl-1-phosphate enolase	235mthio1p[c] -> 2h53ox1enylp[c]	SPLC1_S081150	Cysteine and methionine metabolism	4	5.3.2.5	Amino acid metabolism	Cytoplasm [c]	AddRxn;remove SPLC1_S010960 or SPLC1_S082700 or SPLC1_S082720 or SPLC1_S102760, add AND relation, irr to reverse; Expression >= 16S rRNA expression
Ar0277	3-isopropylmalate dehydrogenase (3c2hmp)	nad[c] + 3c2hmp[c] -> h[c] + nadh[c] + 3c4mop[c]	SPLC1_S370450	Valine, Leucine, and Isoleucine Metabolism	3	1.1.1.85	Amino acid metabolism	Cytoplasm [c]	AddRxn;change ec from 4.2.1.58 to 4.2.1.59;
Ar0278	3-isopropylmalate dehydrogenase (3c4mop)	h[c] + 3c4mop[c] -> co2[c] + 4mop[c]		Valine, Leucine, and Isoleucine Metabolism	4		Amino acid metabolism	Cytoplasm [c]	AddRxn;spontaneous
Ar0279	branched-chain amino acid aminotransferase (4mop)	gluL[c] + 4mop[c] -> akg[c] + leuL[c]	SPLC1_S041590	Valine, Leucine, and Isoleucine Metabolism	4	2.6.1.42	Amino acid metabolism	Cytoplasm [c]	AddRxn;spontaneous
Ar0280	2-isopropylmalate synthase	h2o[c] + pyr[c] + accoa[c] -> coa[c] + 2mmal[c]	SPLC1_S170370 or SPLC1_S060560	Valine, Leucine, and Isoleucine Metabolism	4	2.3.1.182	Amino acid metabolism	Cytoplasm [c]	AddRxn;spontaneous
Ar0288	diaminopimelate decarboxylase	h[c] + 26dapM[c] -> co2[c] + lysL[c]	SPLC1_S031410 or SPLC1_S130840	Lysine biosynthesis	4	4.1.1.20	Amino acid metabolism	Cytoplasm [c]	AddRxn;; Expression >= 16S rRNA expression
Ar0332	anthranilate phosphoribosyltransferase	prpp[c] + anth[c] -> ppi[c] + pran[c]	SPLC1_S203800 or SPLC1_S530090	Tyrosine, Tryptophan, and Phenylalanine Metabolism	4	2.4.2.18	Amino acid metabolism	Cytoplasm [c]	AddRxn;; Expression >= 16S rRNA expression
Ar0333	N-(5'-phosphoribosyl)anthranilate isomerase	pran[c] -> 2cpr5p[c]	SPLC1_S082030	Tyrosine, Tryptophan, and Phenylalanine Metabolism	4	5.3.1.24	Amino acid metabolism	Cytoplasm [c]	AddRxn;; Expression >= 16S rRNA expression
Ar0339	phosphoribosylglycinamide formyltransferase (10fthf)	gar[c] + 10fthf[c] <=> h[c] + thf[c] + fgam[c]	SPLC1_S130930	Purine metabolism	4	2.1.2.2	Nucleotide metabolism	Cytoplasm [c]	AddRxn;; Expression >= 16S rRNA expression
Ar0340	phosphoribosyl formylglycinamidine synthase	atp[c] + h2o[c] + glnL[c] + fgam[c] -> adp[c] + 3 h[c] + pi[c] + gluL[c] + fpram[c]	SPLC1_S082640 and SPLC1_S082650 and SPLC1_S205450	Purine metabolism	4	6.3.5.3	Nucleotide metabolism	Cytoplasm [c]	AddRxn;; Expression >= 16S rRNA expression
Ar0348	adenylate kinase	atp[c] + amp[c] <=> 2 adp[c]	SPLC1_S060190	Purine metabolism	4	2.7.4.3	Nucleotide metabolism	Cytoplasm [c]	AddRxn;remove gene SPLC1_S271260; Expression >= 16S rRNA expression
Ar0349	ribonucleoside-diphosphate reductase beta chain (adp)	adp[c] + trdrd[c] -> h2o[c] + trdox[c] + dadp[c]	SPLC1_S360250 and SPLC1_S360260 and SPLC1_S360270 and SPLC1_S360280	Purine metabolism	4	1.17.4.1	Nucleotide metabolism	Cytoplasm [c]	AddRxn;remove gene SPLC1_S271260; Expression >= 16S rRNA expression
Ar0352	adenosine deaminase (deadn)	h[c] + h2o[c] + deadn[c] -> nh4[c] + din[c]	SPLC1_S010660	Purine metabolism	3	3.5.4.4	Nucleotide metabolism	Cytoplasm [c]	AddRxn;new gene to new rxn;Expression > negative control
Ar0353	nucleoside diphosphate kinase (dadp)	atp[c] + dadp[c] <=> adp[c] + datp[c]	SPLC1_S200300	Purine metabolism	4	2.7.4.6	Nucleotide metabolism	Cytoplasm [c]	AddRxn;remove gene or SPLC1_S041690 or SPLC1_S532800; Expression >= 16S rRNA expression
Ar0354	adenylateguanylate cyclase	atp[c] -> ppi[c] + camp[c]	SPLC1_S511290 or SPLC1_S030100 or SPLC1_S030110 or SPLC1_S030120 or SPLC1_S030130 or SPLC1_S032440 or SPLC1_S032960 or SPLC1_S041540 or SPLC1_S051590 or SPLC1_S081740 or SPLC1_S101160 or SPLC1_S103210 or SPLC1_S130280 or SPLC1_S200350 or SPLC1_S203990 or SPLC1_S204060 or SPLC1_S205240 or SPLC1_S320140 or SPLC1_S320150 or SPLC1_S360150 or SPLC1_S510590 or SPLC1_S530380 or SPLC1_S540250 or SPLC1_S5…	Purine metabolism	4	4.6.1.1	Nucleotide metabolism	Cytoplasm [c]	AddRxn;; Expression >= 16S rRNA expression
Ar0355	ATP amine hydrolysis (spontaneous)	atp[c] + h[c] + h2o[c] -> itp[c] + nh4[c]		Purine metabolism	4		Nucleotide metabolism	Cytoplasm [c]	AddRxn;spontaneous
Ar0357	Ap4A phosphorylase II	atp[c] + adp[c] + h[c] -> pi[c] + ap4a[c]	SPLC1_S590610	Purine metabolism	3	2.7.7.53	Nucleotide metabolism	Cytoplasm [c]	AddRxn;spontaneous
Ar0358	Ap4A phosphorylase II	atp[c] + aps[c] -> so4[c] + ap4a[c]	SPLC1_S590610	Purine metabolism	3	2.7.7.53	Nucleotide metabolism	Cytoplasm [c]	AddRxn;spontaneous
Ar0360	5'-nucleotidase (amp)	h2o[c] + amp[c] -> pi[c] + adn[c]	SPLC1_S080440 or SPLC1_S543010 or SPLC1_S101090	Purine metabolism	4	3.1.3.5	Nucleotide metabolism	Cytoplasm [c]	AddRxn;; Expression >= 16S rRNA expression
Ar0361	inosine-uridine preferring nucleoside hydrolase (adn)	h2o[c] + adn[c] -> ribD[c] + ade[c]	SPLC1_S310080	Purine metabolism	4	3.2.2.1	Nucleotide metabolism	Cytoplasm [c]	AddRxn;add new gene SPLC1_S207950; Expression >= 16S rRNA expression
Ar0362	adenosine deaminase (adn)	h[c] + h2o[c] + adn[c] -> nh4[c] + ins[c]	SPLC1_S010660	Purine metabolism	3	3.5.4.4	Nucleotide metabolism	Cytoplasm [c]	AddRxn;add new gene SPLC1_S207950;Expression > negative control
Ar0363	Inosine-uridine preferring nucleoside hydrolase	h2o[c] + ins[c] -> ribD[c] + hxan[c]	SPLC1_S310080	Purine metabolism	4	3.2.2.1	Nucleotide metabolism	Cytoplasm [c]	AddRxn;edit metabolite by replacing dmpp with frdp[c] ; Expression >= 16S rRNA expression
Ar0366	5'-nucleotidase (IMP)	h2o[c] + imp[c] -> pi[c] + ins[c]	SPLC1_S080440 or SPLC1_S543010 or SPLC1_S101090	Purine metabolism	4	3.1.3.5	Nucleotide metabolism	Cytoplasm [c]	AddRxn;merge 2.5.1.22; Expression >= 16S rRNA expression
Ar0367	GMP synthase (glutamine-hydrolysing) (gln-L)	atp[c] + h2o[c] + glnL[c] + xmp[c] -> 2 h[c] + amp[c] + ppi[c] + gluL[c] + gmp[c]	SPLC1_S360520	Purine metabolism	4	6.3.5.2	Nucleotide metabolism	Cytoplasm [c]	AddRxn;; Expression >= 16S rRNA expression
Ar0368	IMP dehydrogenase subunit	h2o[c] + nad[c] + imp[c] -> h[c] + nadh[c] + xmp[c]	SPLC1_S550590 or SPLC1_S040570	Purine metabolism	4	1.1.1.205	Nucleotide metabolism	Cytoplasm [c]	AddRxn;no gene mapp for new annotation; Expression >= 16S rRNA expression
Ar0369	Inosine-uridine preferring nucleoside hydrolase	h2o[c] + gsn[c] -> ribD[c] + gua[c]	SPLC1_S310080	Purine metabolism	4	3.2.2.1	Nucleotide metabolism	Cytoplasm [c]	AddRxn;eidt metabolite by removing 2 h[c]; Expression >= 16S rRNA expression
Ar0376	guanylate kinase (gmp)	atp[c] + gmp[c] <=> adp[c] + gdp[c]	SPLC1_S410470	Pyrimidine metabolism	3	2.7.4.8	Nucleotide metabolism	Cytoplasm [c]	AddRxn;Expression > negative control
Ar0383	guanosine-5'-triphosphate,3'-diphosphate diphosphatase	h2o[c] + gdptp[c] -> h[c] + pi[c] + ppgpp[c]	SPLC1_S171500	Pyrimidine metabolism	3	3.6.1.40 3.6.1.40	Nucleotide metabolism	Cytoplasm [c]	AddRxn;Kegg, Seed Exopolyphosphatase (EC 3.6.1.11)
Ar0384	adenylate cyclase (gtp)	gtp[c] -> ppi[c] + cgmp[c]	SPLC1_S030100 or SPLC1_S030110 or SPLC1_S030120 or SPLC1_S030130 or SPLC1_S032440 or SPLC1_S032960 or SPLC1_S041540 or SPLC1_S051590 or SPLC1_S081740 or SPLC1_S101160 or SPLC1_S103210 or SPLC1_S130280 or SPLC1_S200350 or SPLC1_S203990 or SPLC1_S204060 or SPLC1_S205240 or SPLC1_S320140 or SPLC1_S320150 or SPLC1_S360150 or SPLC1_S510590 or SPLC1_S530380 or SPLC1_S540250 or SPLC1_S540560 or SPLC1_S5…	Pyrimidine metabolism	4	4.6.1.1	Nucleotide metabolism	Cytoplasm [c]	AddRxn;remove gene SPLC1_S051980; Expression >= 16S rRNA expression
Ar0388	orotate phosphoribosyltransferase	ppi[c] + orot5p[c] <=> prpp[c] + orot[c]	SPLC1_S204970 or SPLC1_S201230	Pyrimidine metabolism	4	2.4.2.10	Nucleotide metabolism	Cytoplasm [c]	AddRxn;add EC and add gene SPLC1_S630020 instead of UNKNOWn; Expression >= 16S rRNA expression
Ar0396	nucleoside diphosphate kinase (udp)	atp[c] + udp[c] <=> adp[c] + utp[c]	SPLC1_S200300	Pyrimidine metabolism	4	2.7.4.6	Nucleotide metabolism	Cytoplasm [c]	AddRxn;; Expression >= 16S rRNA expression
Ar0397	CTP synthase (gln-L)	atp[c] + h2o[c] + utp[c] + glnL[c] -> adp[c] + 2 h[c] + pi[c] + ctp[c] + gluL[c]	SPLC1_S370070	Pyrimidine metabolism	4	6.3.4.2	Nucleotide metabolism	Cytoplasm [c]	AddRxn;; Expression >= 16S rRNA expression
Ar0401	ribonucleoside-diphosphate reductase beta chain (cdp)	cdp[c] + trdrd[c] -> h2o[c] + trdox[c] + dcdp[c]	SPLC1_S360250 and SPLC1_S360260 and SPLC1_S360270 and SPLC1_S360280	Pyrimidine metabolism	4	1.17.4.1	Nucleotide metabolism	Cytoplasm [c]	AddRxn;edit met by removing h[c]; Expression >= 16S rRNA expression
Ar0402	putative thioredoxin reductase	h[c] + nadph[c] + trdox[c] -> nadp[c] + trdrd[c]	SPLC1_S360430 or SPLC1_S361200	Pyrimidine metabolism	4	1.8.1.9	Nucleotide metabolism	Cytoplasm [c]	AddRxn;; Expression >= 16S rRNA expression
Ar0403	nucleoside diphosphate kinase (dcdp)	atp[c] + dcdp[c] <=> adp[c] + dctp[c]	SPLC1_S200300	Pyrimidine metabolism	4	2.7.4.6	Nucleotide metabolism	Cytoplasm [c]	AddRxn;; Expression >= 16S rRNA expression
Ar0404	5'-nucleotidase (dCMP)	h2o[c] + dcmp[c] -> pi[c] + dcyt[c]	SPLC1_S080440 or SPLC1_S543010 or SPLC1_S101090	Pyrimidine metabolism	4	3.1.3.5	Nucleotide metabolism	Cytoplasm [c]	AddRxn;; Expression >= 16S rRNA expression
Ar0408	nucleoside diphosphate kinase (dudp)	atp[c] + dudp[c] <=> adp[c] + dutp[c]	SPLC1_S200300	Pyrimidine metabolism	4	2.7.4.6	Nucleotide metabolism	Cytoplasm [c]	AddRxn;; Expression >= 16S rRNA expression
Ar0449	enoyl-(acyl-carrier-protein) reductase (NADPH)	h[c] + nadph[c] + toctd2eACP[c] -> nadp[c] + ocdcaACP[c]	SPLC1_S520970	Fatty acid biosynthesis	4	1.3.1.10	Lipid metabolism	Cytoplasm [c]	AddRxn;remove gene 4 genes SPLC1_S542330 or SPLC1_S190110 or SPLC1_S490260 or SPLC1_S102580 or SPLC1_S080080, new ec from 2.5.1.- to 2.5.1.74; Expression >= 16S rRNA expression
Ar0451	malonyl coenzyme A-acyl carrier protein transacylase	h[c] + malACP[c] -> co2[c] + acACP[c]	SPLC1_S543110	Fatty acid biosynthesis	4	2.3.1.179	Lipid metabolism	Cytoplasm [c]	AddRxn;; Expression >= 16S rRNA expression
Ar0452	fatty-acyl-ACP hydrolase	h2o[c] + palmACP[c] -> h[c] + ACP[c] + hdca[c]		Fatty acid biosynthesis	2	3.1.2.14	Lipid metabolism	Cytoplasm [c]	AddRxn;remove gene 4 genes SPLC1_S542330 or SPLC1_S532050 or SPLC1_S490260 or SPLC1_S102580 or SPLC1_S080080
Ar0453	long-chain-fatty-acid CoA ligase	atp[c] + coa[c] + hdca[c] -> amp[c] + ppi[c] + pmtcoa[c]	SPLC1_S082720 or SPLC1_S370760	Fatty acid biosynthesis	4	6.2.1.3	Lipid metabolism	Cytoplasm [c]	AddRxn;change ec from 4.1.1.- ; Expression >= 16S rRNA expression
Ar0454	cdec3eACP convesion	tdec2eACP[c] <=> cdec3eACP[c]		Fatty acid biosynthesis	2		Lipid metabolism	Cytoplasm [c]	AddRxn;change ec from 2.1.1.163
Ar0455	3ocddec5eACP synthesis	h[c] + malACP[c] + cdec3eACP[c] -> co2[c] + ACP[c] + 3ocddec5eACP[c]	SPLC1_S543110 and SPLC1_S102770	Fatty acid biosynthesis	4	2.3.1.179	Lipid metabolism	Cytoplasm [c]	AddRxn;conplete ec number from 2.1.1.- to 2.1.1.295, edit met from 5h[c] to 2 h[c]; Expression >= 16S rRNA expression
Ar0456	3hcddec5eACP synthesis	h[c] + nadph[c] + 3ocddec5eACP[c] -> nadp[c] + 3hcddec5eACP[c]	SPLC1_S410570 or SPLC1_S542170 or SPLC1_S100050 or SPLC1_S360110 or SPLC1_S360120	Fatty acid biosynthesis	4	1.1.1.100	Lipid metabolism	Cytoplasm [c]	AddRxn;edit metabolite from a-tpr[c] to b-tpr[c] and a-tpr[c] to d-tpr[c] ; Expression >= 16S rRNA expression
Ar0457	t3c5ddeceACP synthesis	3hcddec5eACP[c] -> h2o[c] + t3c5ddeceACP[c]	SPLC1_S310290	Fatty acid biosynthesis	4	4.2.1.61	Lipid metabolism	Cytoplasm [c]	AddRxn;remove gene SPLC1_S207430 or SPLC1_S260540 , add gene SPLC1_S204800, edit met add h[c]; Expression >= 16S rRNA expression
Ar0458	cddec5eACP synthesis	h[c] + nadph[c] + t3c5ddeceACP[c] -> nadp[c] + cddec5eACP[c]	SPLC1_S520970	Fatty acid biosynthesis	4	1.3.1.10	Lipid metabolism	Cytoplasm [c]	AddRxn;; Expression >= 16S rRNA expression
Ar0459	3ocmrs7eACP synthesis	h[c] + malACP[c] + cddec5eACP[c] -> co2[c] + ACP[c] + 3ocmrs7eACP[c]	SPLC1_S543110 and SPLC1_S102770	Fatty acid biosynthesis	4	2.3.1.179	Lipid metabolism	Cytoplasm [c]	AddRxn;; Expression >= 16S rRNA expression
Ar0460	3hcmrs7eACP synthesis	h[c] + nadph[c] + 3ocmrs7eACP[c] -> nadp[c] + 3hcmrs7eACP[c]	SPLC1_S410570 or SPLC1_S542170 or SPLC1_S100050 or SPLC1_S360110 or SPLC1_S360120	Fatty acid biosynthesis	4	1.1.1.100	Lipid metabolism	Cytoplasm [c]	AddRxn;; Expression >= 16S rRNA expression
Ar0461	t3c7mrseACP synthesis	3hcmrs7eACP[c] -> h2o[c] + t3c7mrseACP[c]	SPLC1_S310290	Fatty acid biosynthesis	4	4.2.1.61	Lipid metabolism	Cytoplasm [c]	AddRxn;; Expression >= 16S rRNA expression
Ar0462	tdeACP synthesis	h[c] + nadph[c] + t3c7mrseACP[c] -> nadp[c] + tdeACP[c]	SPLC1_S520970	Fatty acid biosynthesis	4	1.3.1.10	Lipid metabolism	Cytoplasm [c]	AddRxn;; Expression >= 16S rRNA expression
Ar0463	3ocpalm9eACP synthesis	h[c] + malACP[c] + tdeACP[c] -> co2[c] + ACP[c] + 3ocpalm9eACP[c]	SPLC1_S543110 and SPLC1_S102770	Fatty acid biosynthesis	4	2.3.1.179	Lipid metabolism	Cytoplasm [c]	AddRxn;; Expression >= 16S rRNA expression
Ar0470	delta 6 acyl-lipid desaturase (nadph)	h[c] + nadph[c] + o2[c] + linoACP[c] -> 2 h2o[c] + nadp[c] + glinoACP[c]	SPLC1_S411740	unsaturated fatty acid biosynthesis	3	1.14.19.3	Lipid metabolism	Cytoplasm [c]	AddRxn;Expression > negative control	Roughan et al. 1980; Browse et al. 1986
Ar0471	glycerol dehydrogenase	nad[c] + glyc[c] -> h[c] + nadh[c] + dha[c]	SPLC1_S010350	Glycerolipid metabolism	4	1.1.1.6	Lipid metabolism	Cytoplasm [c]	AddRxn;gene invloves in SP0351; Expression >= 16S rRNA expression
Ar0472	glycerol kinase	atp[c] + glyc[c] -> adp[c] + h[c] + glyc3p[c]	SPLC1_S630300	Glycerolipid metabolism	4	2.7.1.30	Lipid metabolism	Cytoplasm [c]	AddRxn;; Expression >= 16S rRNA expression
Ar0473	1hdecg3p synthesis	palmACP[c] + glyc3p[c] -> ACP[c] + 1hdecg3p[c]	SPLC1_S130230 or SPLC1_S543100	Glycerolipid metabolism	4	2.3.1.15	Lipid metabolism	Cytoplasm [c]	AddRxn;remove gene SPLC1_S207430 or SPLC1_S240370 and add new gene; Expression >= 16S rRNA expression
Ar0474	pa160 synthesis	palmACP[c] + 1hdecg3p[c] -> ACP[c] + pa160[c]	SPLC1_S130230 or SPLC1_S530180 or SPLC1_S270730	Glycerolipid metabolism	4	2.3.1.51	Lipid metabolism	Cytoplasm [c]	AddRxn;; Expression >= 16S rRNA expression
Ar0475	12dgr160 synthesis	h2o[c] + pa160[c] -> pi[c] + 12dgr160[c]		Glycerolipid metabolism	2	3.1.3.4	Lipid metabolism	Cytoplasm [c]	AddRxn;based on physiological data
Ar0476	mgdg160 synthesis	udpgal[c] + 12dgr160[c] -> h[c] + udp[c] + mgdg160[c]	SPLC1_S034000	Glycerolipid metabolism	4	2.4.1.6	Lipid metabolism	Cytoplasm [c]	AddRxn;Actually, 3zpcy[c] must integrate with the protein alpha- and beta-phycocyanin subunit encoded by cpcA and cpcB gene. However, in this network is the minimal of phycocyanin synthesis based on 3zpcy[c]. add stoi of metabolite; Expression >= 16S rRNA expression
Ar0477	dgdg160 synthesis	udpgal[c] + mgdg160[c] -> udp[c] + dgdg160[c]	SPLC1_S034000	Glycerolipid metabolism	4	2.4.1.241	Lipid metabolism	Cytoplasm [c]	AddRxn;remove gene SPLC1_S201470, use and relationship; Expression >= 16S rRNA expression
Ar0478	sqdg160 synthesis	h2o[c] + 12dgr160[c] + udpsfq[c] -> h[c] + udp[c] + sqdg160[c]	SPLC1_S010680 and SPLC1_S540550	Glycerolipid metabolism	4	2.4.1.-	Lipid metabolism	Cytoplasm [c]	AddRxn;; Expression >= 16S rRNA expression	http://jb.asm.org/content/182/2/543.full, Sinan Güler J. Bacteriol. January 2000 vol. 182 no. 2 543-545
Ar0479	1hdec9eg3p synthesis	hdeACP[c] + glyc3p[c] -> ACP[c] + 1hdec9eg3p[c]	SPLC1_S130230 or SPLC1_S543100	Glycerolipid metabolism	4	2.3.1.15	Lipid metabolism	Cytoplasm [c]	AddRxn;; Expression >= 16S rRNA expression
Ar0480	pa161 synthesis	hdeACP[c] + 1hdec9eg3p[c] -> ACP[c] + pa161[c]	SPLC1_S130230 or SPLC1_S530180 or SPLC1_S270730	Glycerolipid metabolism	4	2.3.1.51	Lipid metabolism	Cytoplasm [c]	AddRxn;; Expression >= 16S rRNA expression
Ar0481	12dgr161 synthesis	h2o[c] + pa161[c] -> pi[c] + 12dgr161[c]		Glycerolipid metabolism	2	3.1.3.4	Lipid metabolism	Cytoplasm [c]	AddRxn;based on physiological data
Ar0484	sqdg161 synthesis	h2o[c] + udpsfq[c] + 12dgr161[c] -> h[c] + udp[c] + sqdg161[c]	SPLC1_S010680 and SPLC1_S540550	Glycerolipid metabolism	4	2.4.1.-	Lipid metabolism	Cytoplasm [c]	AddRxn;; Expression >= 16S rRNA expression	http://jb.asm.org/content/182/2/543.full, Sinan Güler J. Bacteriol. January 2000 vol. 182 no. 2 543-545
Ar0485	1odecg3p synthesis	ocdcaACP[c] + glyc3p[c] -> ACP[c] + 1odecg3p[c]	SPLC1_S130230 or SPLC1_S543100	Glycerolipid metabolism	4	2.3.1.15	Lipid metabolism	Cytoplasm [c]	AddRxn;edit met by removing h[c]; Expression >= 16S rRNA expression
Ar0486	pa180 synthesis	ocdcaACP[c] + 1odecg3p[c] -> ACP[c] + pa180[c]	SPLC1_S130230 or SPLC1_S530180 or SPLC1_S270730	Glycerolipid metabolism	4	2.3.1.51	Lipid metabolism	Cytoplasm [c]	AddRxn;remove gene or SPLC1_S270280; Expression >= 16S rRNA expression
Ar0487	12dgr180 synthesis	h2o[c] + pa180[c] -> pi[c] + 12dgr180[c]		Glycerolipid metabolism	2	3.1.3.4	Lipid metabolism	Cytoplasm [c]	AddRxn;edit met by removing h[c]
Ar0488	mgdg180 synthesis	udpgal[c] + 12dgr180[c] -> h[c] + udp[c] + mgdg180[c]	SPLC1_S034000	Glycerolipid metabolism	4	2.4.1.6	Lipid metabolism	Cytoplasm [c]	AddRxn;edit met by removing h[c]; Expression >= 16S rRNA expression
Ar0489	dgdg180 synthesis	udpgal[c] + mgdg180[c] -> udp[c] + dgdg180[c]	SPLC1_S034000	Glycerolipid metabolism	4	2.4.1.241	Lipid metabolism	Cytoplasm [c]	AddRxn;remove h[c] change ec from 2.1.1.130, remove old gene and out the new Blast with slr1538 Identities = 187/360 (51%), Positives = 246/360 (68%), Gaps = 12/360 (3%) Expect = 4e-96 ; Expression >= 16S rRNA expression
Ar0491	1odec11eg3p synthesis	cisoc11eacp[c] + glyc3p[c] -> ACP[c] + 1odec11eg3p[c]	SPLC1_S130230 or SPLC1_S543100	Glycerolipid metabolism	4	2.3.1.15	Lipid metabolism	Cytoplasm [c]	AddRxn;new assigned gene Blast with slr0001 109/160 (68%), Positives = 126/160 (78%), Gaps = 1/160 (0%) Expect = 3e-61 ; Expression >= 16S rRNA expression
Ar0492	pa181 synthesis	cisoc11eacp[c] + 1odec11eg3p[c] -> ACP[c] + pa181[c]	SPLC1_S130230 or SPLC1_S530180 or SPLC1_S270730	Glycerolipid metabolism	4	2.3.1.51	Lipid metabolism	Cytoplasm [c]	AddRxn;remove old gene SPLC1_S011380 or SPLC1_S270280 , add new gene; Expression >= 16S rRNA expression
Ar0493	12dgr181 synthesis	h2o[c] + pa181[c] -> pi[c] + 12dgr181[c]		Glycerolipid metabolism	2	3.1.3.4	Lipid metabolism	Cytoplasm [c]	AddRxn;remove gene sPLC1_S500920, remove h[c]
Ar0494	mgdg181 synthesis	udpgal[c] + 12dgr181[c] -> h[c] + udp[c] + mgdg181[c]	SPLC1_S034000	Glycerolipid metabolism	4	2.4.1.6	Lipid metabolism	Cytoplasm [c]	AddRxn;irr to re, ; Expression >= 16S rRNA expression
Ar0495	dgdg181 synthesis	udpgal[c] + mgdg181[c] -> udp[c] + dgdg181[c]	SPLC1_S034000	Glycerolipid metabolism	4	2.4.1.241	Lipid metabolism	Cytoplasm [c]	AddRxn;; Expression >= 16S rRNA expression
Ar0496	sqdg181 synthesis	h2o[c] + udpsfq[c] + 12dgr181[c] -> h[c] + udp[c] + sqdg181[c]	SPLC1_S010680 and SPLC1_S540550	Glycerolipid metabolism	4	2.4.1.-	Lipid metabolism	Cytoplasm [c]	AddRxn;; Expression >= 16S rRNA expression	http://jb.asm.org/content/182/2/543.full, Sinan Güler J. Bacteriol. January 2000 vol. 182 no. 2 543-545
Ar0497	1odec912eg3p synthesis	linoACP[c] + glyc3p[c] -> ACP[c] + 1odec912eg3p[c]	SPLC1_S130230 or SPLC1_S543100	Glycerolipid metabolism	4	2.3.1.15	Lipid metabolism	Cytoplasm [c]	AddRxn;; Expression >= 16S rRNA expression
Ar0498	pa182912 synthesis	linoACP[c] + 1odec912eg3p[c] -> ACP[c] + pa182912[c]	SPLC1_S130230 or SPLC1_S530180 or SPLC1_S270730	Glycerolipid metabolism	4	2.3.1.51	Lipid metabolism	Cytoplasm [c]	AddRxn;; Expression >= 16S rRNA expression
Ar0499	12dgr182912 synthesis	h2o[c] + pa182912[c] -> pi[c] + 12dgr182912[c]		Glycerolipid metabolism	2	3.1.3.4	Lipid metabolism	Cytoplasm [c]	AddRxn;edit met by changing the metabolite including nadh to nadph, removeing 2 h2o and o2, change ec form 1.14.99.- to 1.3.5.5
Ar0500	mgdg182912 synthesis	udpgal[c] + 12dgr182912[c] -> h[c] + udp[c] + mgdg182912[c]	SPLC1_S034000	Glycerolipid metabolism	4	2.4.1.6	Lipid metabolism	Cytoplasm [c]	AddRxn;edit met by changing the metabolite including nadh to nadph, removeing 2 h2o and o2, change ec form 1.14.99.- to 1.3.5.5; Expression >= 16S rRNA expression
Ar0501	dgdg182912 synthesis	udpgal[c] + mgdg182912[c] -> udp[c] + dgdg182912[c]	SPLC1_S034000	Glycerolipid metabolism	4	2.4.1.241	Lipid metabolism	Cytoplasm [c]	AddRxn;edit met by changing the metabolite including nadh to nadph,; Expression >= 16S rRNA expression
Ar0502	sqdg182912 synthesis	h2o[c] + udpsfq[c] + 12dgr182912[c] -> h[c] + udp[c] + sqdg182[c]	SPLC1_S010680 and SPLC1_S540550	Glycerolipid metabolism	4	2.4.1.-	Lipid metabolism	Cytoplasm [c]	AddRxn;edit met by changing the metabolite including nadh to nadph,; Expression >= 16S rRNA expression	http://jb.asm.org/content/182/2/543.full, Sinan Güler J. Bacteriol. January 2000 vol. 182 no. 2 543-545
Ar0503	1odec6912eg3p synthesis	glinoACP[c] + glyc3p[c] -> ACP[c] + 1odec6912eg3p[c]	SPLC1_S130230 or SPLC1_S543100	Glycerolipid metabolism	4	2.3.1.15	Lipid metabolism	Cytoplasm [c]	AddRxn;remove gene SPLC1_S207880 add new gene SPLC1_S203480, change from ir to re; Expression >= 16S rRNA expression
Ar0504	pa1836912 synthesis	glinoACP[c] + 1odec6912eg3p[c] -> ACP[c] + pa1836912[c]	SPLC1_S130230 or SPLC1_S530180 or SPLC1_S270730	Glycerolipid metabolism	4	2.3.1.51	Lipid metabolism	Cytoplasm [c]	AddRxn;remove gene SPLC1_S207880 add new gene SPLC1_S203480, change from ir to re; Expression >= 16S rRNA expression
Ar0506	mgdg1836912 synthesis	udpgal[c] + 12dgr1836912[c] -> h[c] + udp[c] + mgdg1836912[c]	SPLC1_S034000	Glycerolipid metabolism	4	2.4.1.6	Lipid metabolism	Cytoplasm [c]	AddRxn;new gene new reaction; Expression >= 16S rRNA expression
Ar0507	dgdg1836912 synthesis	udpgal[c] + mgdg1836912[c] -> udp[c] + dgdg1836912[c]	SPLC1_S034000	Glycerolipid metabolism	4	2.4.1.241	Lipid metabolism	Cytoplasm [c]	AddRxn;remove SPLC1_S180020; Expression >= 16S rRNA expression
Ar0510	Diacylglycerol kinase	atp[c] + h[c] + 12dgr120[c] -> adp[c] + pa120[c]	SPLC1_S041150	Glycerolipid metabolism	4	2.7.1.107	Lipid metabolism	Cytoplasm [c]	AddRxn;candidate for CrtO blast with slr0088, Expect = 3e-10, Identities = 118/550 (21%), Positives = 214/550 (38%), Gaps = 96/550 (17%); Expression >= 16S rRNA expression
Ar0511	UDP-sulfoquinovose synthase	4 h[c] + udpg[c] + so3[c] -> h2o[c] + udpsfq[c]	SPLC1_S203630	Glycerolipid metabolism	4	3.13.1.1	Lipid metabolism	Cytoplasm [c]	AddRxn;; Expression >= 16S rRNA expression
Ar0512	glycerol-3-phosphate dehydrogenase (nadph)	h[c] + dhap[c] + nadph[c] <=> nadp[c] + glyc3p[c]	SPLC1_S540730 or SPLC1_S080750 or SPLC1_S540720	Glycerolipid metabolism	4	1.1.1.94 1.1.5.3	Lipid metabolism	Cytoplasm [c]	AddRxn;; Expression >= 16S rRNA expression
Ar0514	cdpdhdec9eg synthesis	h[c] + ctp[c] + pa161[c] -> ppi[c] + cdpdhdec9eg[c]	SPLC1_S201410	Glycerolipid metabolism	4	2.7.7.41	Lipid metabolism	Cytoplasm [c]	AddRxn;add new annotated gene SPLC1_S082670 or SPLC1_S140060 ; Expression >= 16S rRNA expression
Ar0515	cdpdodecg synthesis	h[c] + ctp[c] + pa180[c] -> ppi[c] + cdpdodecg[c]	SPLC1_S201410	Glycerolipid metabolism	4	2.7.7.41	Lipid metabolism	Cytoplasm [c]	AddRxn;add candidate gene blast with neuC Ecoli, Score = 68.6 bits (166), Expect = 9e-13 Identities = 40/94 (42%), Positives = 55/94 (58%), Gaps = 1/94 (1%); Expression >= 16S rRNA expression
Ar0516	phosphatidate cytidylyltransferase	h[c] + ctp[c] + pa181[c] -> ppi[c] + cdpdodec11eg[c]	SPLC1_S201410	Glycerolipid metabolism	4	2.7.7.41	Lipid metabolism	Cytoplasm [c]	AddRxn;; Expression >= 16S rRNA expression
Ar0517	cdpdodec912eg synthesis	h[c] + ctp[c] + pa182912[c] -> ppi[c] + cdpdodec912eg[c]	SPLC1_S201410	Glycerolipid metabolism	4	2.7.7.41	Lipid metabolism	Cytoplasm [c]	AddRxn;; Expression >= 16S rRNA expression
Ar0518	cdpdodec6912eg synthesis	h[c] + ctp[c] + pa1836912[c] -> ppi[c] + cdpdodec6912eg[c]	SPLC1_S201410	Glycerolipid metabolism	4	2.7.7.41	Lipid metabolism	Cytoplasm [c]	AddRxn;; Expression >= 16S rRNA expression
Ar0519	cdpdodec91215eg synthesis	h[c] + ctp[c] + pa18391215[c] -> ppi[c] + cdpdodec91215eg[c]	SPLC1_S201410	Glycerolipid metabolism	4	2.7.7.41	Lipid metabolism	Cytoplasm [c]	AddRxn;; Expression >= 16S rRNA expression
Ar0521	pgp161 synthesis	glyc3p[c] + cdpdhdec9eg[c] -> h[c] + cmp[c] + pgp161[c]	SPLC1_S202630 or SPLC1_S590310	Glycerolipid metabolism	3	2.7.8.5	Lipid metabolism	Cytoplasm [c]	AddRxn;Expression > negative control
Ar0522	pgp180 synthesis	glyc3p[c] + cdpdodecg[c] -> h[c] + cmp[c] + pgp180[c]	SPLC1_S202630 or SPLC1_S590310	Glycerolipid metabolism	3	2.7.8.5	Lipid metabolism	Cytoplasm [c]	AddRxn;Expression > negative control
Ar0523	CDP-diacylglycerol glycerol-3-phosphate 3-phosphatidyltransferase	glyc3p[c] + cdpdodec11eg[c] -> h[c] + cmp[c] + pgp181[c]	SPLC1_S202630 or SPLC1_S590310	Glycerolipid metabolism	3	2.7.8.5	Lipid metabolism	Cytoplasm [c]	AddRxn;Expression > negative control
Ar0524	pgp182912 synthesis	glyc3p[c] + cdpdodec912eg[c] -> h[c] + cmp[c] + pgp182912[c]	SPLC1_S202630 or SPLC1_S590310	Glycerolipid metabolism	3	2.7.8.5	Lipid metabolism	Cytoplasm [c]	AddRxn;Expression > negative control
Ar0525	pgp18391215 synthesis	glyc3p[c] + cdpdodec91215eg[c] -> h[c] + cmp[c] + pgp18391215[c]	SPLC1_S202630 or SPLC1_S590310	Glycerolipid metabolism	3	2.7.8.5	Lipid metabolism	Cytoplasm [c]	AddRxn;Expression > negative control
Ar0526	glycerophosphodiester phosphodiesterase (g3pc)	h2o[c] + g3pc[c] -> h[c] + chol[c] + glyc3p[p]	SPLC1_S101670	Glycerolipid metabolism	4	3.1.4.46	Lipid metabolism	Periplasm [p]	AddRxn;; Expression >= 16S rRNA expression
Ar0540	geranyltranstransferase	ipdp[c] + grdp[c] -> ppi[c] + frdp[c]	SPLC1_S600230 or SPLC1_S207950	Terpenoid backbone biosynthesis	4	2.5.1.10	Vitamins and cofactors metabolism	Cytoplasm [c]	AddRxn;; Expression >= 16S rRNA expression
Ar0541	geranylgeranyl diphosphate synthase	3 h[c] + ipdp[c] + frdp[c] -> ppi[c] + ggdip[c]	SPLC1_S600230 or SPLC1_S207950	Terpenoid backbone biosynthesis	4	2.5.1.29	Vitamins and cofactors metabolism	Cytoplasm [c]	AddRxn;; Expression >= 16S rRNA expression
Ar0547	glutathionylspermidine synthase	atp[c] + redgthrd[c] + spmd[c] -> adp[c] + h[c] + pi[c] + gtspmd[c]	SPLC1_S202510	Glutathione metabolism	4	6.3.1.8	Vitamins and cofactors metabolism	Cytoplasm [c]	AddRxn;; Expression >= 16S rRNA expression
Ar0549	5-oxoprolinase	atp[c] + 2 h2o[c] + 5oxop[c] -> adp[c] + 2 h[c] + pi[c] + gluL[c]	SPLC1_S100600	Glutathione metabolism	4	3.5.2.9	Vitamins and cofactors metabolism	Cytoplasm [c]	AddRxn;; Expression >= 16S rRNA expression
Ar0553	glutathione synthetase	atp[c] + gly[c] + glucys[c] -> adp[c] + h[c] + pi[c] + redgthrd[c]	SPLC1_S531620	Glutathione metabolism	3	6.3.2.3	Vitamins and cofactors metabolism	Cytoplasm [c]	AddRxn;Expression > negative control
Ar0554	glutamate-cysteine ligase	atp[c] + gluL[c] + cysL[c] -> adp[c] + h[c] + pi[c] + glucys[c]		Glutathione metabolism	2	6.3.2.2	Vitamins and cofactors metabolism	Cytoplasm [c]	AddRxn;based on physiological data
Ar0565	UDP-N-acetylmuramoylalanyl-D-glutamyl-2,6-diaminopimelate-D-alanyl-D-alanyl ligase	atp[c] + alaala[c] + ugmd[c] -> adp[c] + h[c] + pi[c] + udpmaga2aa[c]	SPLC1_S530950	Peptidoglycan Biosynthesis	3	6.3.2.10	Carbohydrate metabolism	Cytoplasm [c]	AddRxn;change co2 to cobalt2; Expression >= 16S rRNA expression
Ar0566	phospho-N-acetylmuramoyl-pentapeptide-transferase	udpmaga2aa[c] + udcpp[c] -> ump[c] + acmlddd[c]	SPLC1_S204530	Peptidoglycan Biosynthesis	4	2.7.8.13	Carbohydrate metabolism	Cytoplasm [c]	AddRxn;; Expression >= 16S rRNA expression
Ar0567	UDP-N-acetylglucosamine-N-acetylmuramyl-(pentapeptide) pyrophosphoryl-undecaprenol N-acetylglucosamine transferase	uacgam[c] + acmlddd[c] -> h[c] + udp[c] + uaagmda[c]	SPLC1_S420250	Peptidoglycan Biosynthesis	3	2.4.1.227	Carbohydrate metabolism	Cytoplasm [c]	AddRxn;Expression > negative control
Ar0569	penicillin-binding protein	murein5p5p[p] -> alaD[p] + murein5px4p[p]	SPLC1_S205280 or SPLC1_S530820 or SPLC1_S202430	Peptidoglycan Biosynthesis	4		Carbohydrate metabolism	Periplasm [p]	AddRxn;; Expression >= 16S rRNA expression
Ar0570	D-alanyl-D-alanine carboxypeptidase	murein5px4p[p] + h2o[p] -> alaD[p] + murein4px4p[p]	SPLC1_S202360 or SPLC1_S590220 or SPLC1_S543070	Peptidoglycan Biosynthesis	4	3.4.16.4	Carbohydrate metabolism	Periplasm [p]	AddRxn;; Expression >= 16S rRNA expression
Ar0572	ThiSCOSH synthesis	sulcysenz[c] -> ThiSCOSH[c]		Thiamine (B1) biosynthesis	2		Vitamins and cofactors metabolism	Cytoplasm [c]	AddRxn;based on physiological data
Ar0573	dhgly synthesis	nadph[c] + amet[c] + tyrL[c] -> h[c] + nadp[c] + metL[c] + dhgly[c] + 4crsol[c] + dad5[c]		Thiamine (B1) biosynthesis	2	4.1.99.19	Vitamins and cofactors metabolism	Cytoplasm [c]	AddRxn;based on physiological data
Ar0574	tyrosine lyase	dxyl5p[c] + ThiSCOSH[c] + dhgly[c] -> h2o[c] + 22cpetz[c]	(SPLC1_S230720 and SPLC1_S531190) or (SPLC1_S130040 and SPLC1_S531190)	Thiamine (B1) biosynthesis	4	2.8.1.10	Vitamins and cofactors metabolism	Cytoplasm [c]	AddRxn;; Expression >= 16S rRNA expression
Ar0575	4mpetz synthesis	22cpetz[c] -> 4mpetz[c]		Thiamine (B1) biosynthesis	2	5.3.99.10	Vitamins and cofactors metabolism	Cytoplasm [c]	AddRxn;based on physiological data
Ar0576	Demand needed to allow dad5 to leave system	dad5[c] -> dad5[e]		Transport	1		Modeling	Extracellular [e]	AddRxn;Modeling	http://www.ncbi.nlm.nih.gov/pmc/articles/PMC549937/?page=1
Ar0577	dad-5 exchange	dad5[e] <=>		Exchange	1		Exchange	Extracellular [e]	AddRxn;Modeling
Ar0578	Demand needed to allow amob to leave system	amob[c] -> amob[e]		Transport	1		Modeling	Extracellular [e]	AddRxn;Modeling	http://www.ncbi.nlm.nih.gov/pmc/articles/PMC549937/?page=1
Ar0580	Demand gcald	gcald[c] -> gcald[e]		Modeling	1		Modeling	Extracellular [e]	AddRxn;Modeling
Ar0592	riboflavin synthase alpha chain (dmlz)	2 dmlz[c] -> 4r5au[c] + ribflv[c]	SPLC1_S060820	Riboflavin (B2) metabolism	3	2.5.1.9	Vitamins and cofactors metabolism	Cytoplasm [c]	AddRxn;Expression > negative control
Ar0602	4-hydroxythreonine-4-phosphate dehydrogenase	h[c] + nad[c] + phthr[c] -> nadh[c] + 2s2a3o4p[c]	SPLC1_S510050	Vitamin B6 (pyridoxine) metabolism	4	1.1.1.262	Vitamins and cofactors metabolism	Cytoplasm [c]	AddRxn;; Expression >= 16S rRNA expression
Ar0606	quinolinate synthase	dhap[c] + iasp[c] -> 2 h2o[c] + pi[c] + quln[c]	SPLC1_S370380	Nicotinate and nicotinamide metabolism	4	2.5.1.72	Vitamins and cofactors metabolism	Cytoplasm [c]	AddRxn;; Expression >= 16S rRNA expression
Ar0611	NH(3)-dependent NAD(+) synthetase	atp[c] + h2o[c] + glnL[c] + dnad[c] -> h[c] + nad[c] + amp[c] + ppi[c] + gluL[c]	SPLC1_S205680	Nicotinate and nicotinamide metabolism	4	6.3.5.1	Vitamins and cofactors metabolism	Cytoplasm [c]	AddRxn;; Expression >= 16S rRNA expression
Ar0612	NAD(P) transhydrogenase	nad[c] + nadph[c] <=> nadh[c] + nadp[c]	SPLC1_S102450 and SPLC1_S102460 and SPLC1_S102470	Nicotinate and nicotinamide metabolism	4	1.6.1.2	Vitamins and cofactors metabolism	Cytoplasm [c]	AddRxn;; Expression >= 16S rRNA expression
Ar0613	probable inorganic polyphosphateATP-NAD kinase 1	atp[c] + nad[c] -> adp[c] + h[c] + nadp[c]	SPLC1_S530390 or SPLC1_S510120	Nicotinate and nicotinamide metabolism	4	2.7.1.23	Vitamins and cofactors metabolism	Cytoplasm [c]	AddRxn;; Expression >= 16S rRNA expression
Ar0614	nicotinamide-nucleotide amidase (NAD)	atp[c] + h[c] + nmn[c] <=> nad[c] + ppi[c]	SPLC1_S541070	Nicotinate and nicotinamide metabolism	3	2.7.7.18	Vitamins and cofactors metabolism	Cytoplasm [c]	AddRxn;Expression > negative control
Ar0615	5'-nucleotidase	h2o[c] + nmn[c] -> pi[c] + ncambr[c]	SPLC1_S080440 or SPLC1_S543010 or SPLC1_S101090	Nicotinate and nicotinamide metabolism	4	3.1.3.5	Vitamins and cofactors metabolism	Cytoplasm [c]	AddRxn;; Expression >= 16S rRNA expression
Ar0616	purine nucleosidase	h2o[c] + ncambr[c] -> h[c] + r5p[c] + ncam[c]	SPLC1_S310080	Nicotinate and nicotinamide metabolism	4	3.2.2.1	Vitamins and cofactors metabolism	Cytoplasm [c]	AddRxn;; Expression >= 16S rRNA expression
Ar0625	phosphopantothenoylcysteine decarboxylase	h[c] + 4ppcys[c] -> co2[c] + pan4p[c]	SPLC1_S041310	Pantothenate and CoA biosynthesis	4	4.1.1.36	Vitamins and cofactors metabolism	Cytoplasm [c]	AddRxn;; Expression >= 16S rRNA expression
Ar0626	pantetheine-phosphate adenylyltransferase	atp[c] + h[c] + pan4p[c] <=> ppi[c] + dpcoa[c]	SPLC1_S600340	Pantothenate and CoA biosynthesis	4	2.7.7.3	Vitamins and cofactors metabolism	Cytoplasm [c]	AddRxn;; Expression >= 16S rRNA expression
Ar0627	dephospho-CoA kinase	atp[c] + dpcoa[c] -> adp[c] + h[c] + coa[c]	SPLC1_S101070	Pantothenate and CoA biosynthesis	4	2.7.1.24	Vitamins and cofactors metabolism	Cytoplasm [c]	AddRxn;; Expression >= 16S rRNA expression
Ar0628	4phosphopantetheinyl transferase	coa[c] + apoACP[c] -> h[c] + pap[c] + ACP[c]	SPLC1_S240160	Pantothenate and CoA biosynthesis	3	2.7.8.-	Vitamins and cofactors metabolism	Cytoplasm [c]	AddRxn;Expression > negative control
Ar0629	Malonyl-CoA methyltransferase	amet[c] + malcoa[c] -> ahcys[c] + malcoame[c]	SPLC1_S531610	Biotin (B7) metabolism	4	2.1.1.197	Vitamins and cofactors metabolism	Cytoplasm [c]	AddRxn;no annotated gene. So put the candidate SPLC1_S531610; Expression >= 16S rRNA expression
Ar0630	ogmeACP synthase	h[c] + malACP[c] + malcoame[c] -> co2[c] + coa[c] + ogmeACP[c]	SPLC1_S010960 or SPLC1_S102760	Biotin (B7) metabolism	4		Vitamins and cofactors metabolism	Cytoplasm [c]	AddRxn;; Expression >= 16S rRNA expression
Ar0631	hgmeACP reductase	h[c] + nadph[c] + ogmeACP[c] -> nadp[c] + hgmeACP[c]	SPLC1_S410570	Biotin (B7) metabolism	3		Vitamins and cofactors metabolism	Cytoplasm [c]	AddRxn;Expression > negative control
Ar0632	egmeACP dehydratase	hgmeACP[c] -> h2o[c] + egmeACP[c]	SPLC1_S310290	Biotin (B7) metabolism	4		Vitamins and cofactors metabolism	Cytoplasm [c]	AddRxn;; Expression >= 16S rRNA expression
Ar0633	gmeACP reductase	h[c] + nadph[c] + egmeACP[c] -> nadp[c] + gmeACP[c]	SPLC1_S520970	Biotin (B7) metabolism	4		Vitamins and cofactors metabolism	Cytoplasm [c]	AddRxn;; Expression >= 16S rRNA expression
Ar0634	opmeACP[c] synthaseII	h[c] + malACP[c] + gmeACP[c] -> co2[c] + ACP[c] + opmeACP[c]	SPLC1_S010960 or SPLC1_S102760	Biotin (B7) metabolism	4	2.3.1.41	Vitamins and cofactors metabolism	Cytoplasm [c]	AddRxn;; Expression >= 16S rRNA expression
Ar0635	hpmeACP synthase	h[c] + nadph[c] + opmeACP[c] -> nadp[c] + hpmeACP[c]	SPLC1_S410570	Biotin (B7) metabolism	3		Vitamins and cofactors metabolism	Cytoplasm [c]	AddRxn;Expression > negative control
Ar0637	pmeAcP reductase	h[c] + nadph[c] + epmeACP[c] -> nadp[c] + pmeACP[c]	SPLC1_S520970	Biotin (B7) metabolism	4		Vitamins and cofactors metabolism	Cytoplasm [c]	AddRxn;; Expression >= 16S rRNA expression
Ar0641	dethiobiotin synthase	atp[c] + co2[c] + dann[c] -> adp[c] + 3 h[c] + pi[c] + dtbt[c]	SPLC1_S208310	Biotin (B7) metabolism	4	6.3.3.3	Vitamins and cofactors metabolism	Cytoplasm [c]	AddRxn;; Expression >= 16S rRNA expression
Ar0642	biotin synthase	2 h[c] + 2 amet[c] + dtbt[c] -> 2 metL[c] + 2 dad5[c] + btn[c]	SPLC1_S180050	Biotin (B7) metabolism	4	2.8.1.6	Vitamins and cofactors metabolism	Cytoplasm [c]	AddRxn;; Expression >= 16S rRNA expression
Ar0643	biotin-carboxyl carrier protein	atp[c] + 2 h[c] + btn[c] -> ppi[c] + btnamp[c]	SPLC1_S542460	Biotin (B7) metabolism	4	6.3.4.15	Vitamins and cofactors metabolism	Cytoplasm [c]	AddRxn;; Expression >= 16S rRNA expression
Ar0644	biotin-carboxyl carrier protein (haloc)	btnamp[c] + apoc[c] -> amp[c] + haloc[c]	SPLC1_S542460	Biotin (B7) metabolism	4	6.3.4.15	Vitamins and cofactors metabolism	Cytoplasm [c]	AddRxn;; Expression >= 16S rRNA expression
Ar0645	lipoic acid synthetase	2 amet[c] + ocACP[c] -> 2 metL[c] + 2 dad5[c] + lipoACP[c]	SPLC1_S020060	Lipoic acid metabolism	3	2.8.1.8	Vitamins and cofactors metabolism	Cytoplasm [c]	AddRxn;Expression > negative control
Ar0646	lipoate-protein ligase B	lipoACP[c] + apop[c] -> ACP[c] + pn6liplys[c]	SPLC1_S033370	Lipoic acid metabolism	4	2.3.1.181	Vitamins and cofactors metabolism	Cytoplasm [c]	AddRxn;; Expression >= 16S rRNA expression
Ar0649	molybdopterin synthase catalytic subunit	cpmp[c] + cu2[c] + 2 moadcosh[c] -> 5 h[c] + 2 moadcoo[c] + mpt[c]	SPLC1_S203650 and SPLC1_S510700	Folate (B9) metabolism	4	2.8.1.12	Vitamins and cofactors metabolism	Cytoplasm [c]	AddRxn;; Expression >= 16S rRNA expression
Ar0650	GTP cyclohydrolase I	h2o[c] + gtp[c] -> h[c] + for[c] + ahdt[c]	SPLC1_S370840 or SPLC1_S541290	Folate (B9) metabolism	4	3.5.4.16	Vitamins and cofactors metabolism	Cytoplasm [c]	AddRxn;remove gene or SPLC1_S501130 ; Expression >= 16S rRNA expression SPLC1_S541290
Ar0651	6-pyruvoyl-tetrahydropterin synthase	4 h[c] + ahdt[c] -> pppi[c] + 6ptht[c]	SPLC1_S207250	Folate (B9) metabolism	4	4.2.3.12	Vitamins and cofactors metabolism	Cytoplasm [c]	AddRxn;; Expression >= 16S rRNA expression
Ar0652	crbxthpro synthase	h2o[c] + ahdt[c] -> acald[c] + pppi[c] + crbxthpro[c]	SPLC1_S207250	Folate (B9) metabolism	4	4.1.2.50	Vitamins and cofactors metabolism	Cytoplasm [c]	AddRxn;; Expression >= 16S rRNA expression
Ar0653	7c7c synthase	crbxthpro[c] -> nh4[c] + 7c7c[c]	SPLC1_S542380	Folate (B9) metabolism	3	4.3.99.3	Vitamins and cofactors metabolism	Cytoplasm [c]	AddRxn;Expression > negative control;no annotated gene, So put the candidate gene blast with Ecoli Expect = 9e-23 Identities = 77/223 (34%), Positives = 107/223 (47%), Gaps = 28/223 (12%)
Ar0660	folylpolyglutamate synthase	atp[c] + gluL[c] + dhpt[c] -> adp[c] + h[c] + pi[c] + dhf[c]	SPLC1_S510420	Folate (B9) metabolism	4	6.3.2.12 6.3.2.17	Vitamins and cofactors metabolism	Cytoplasm [c]	AddRxn;; Expression >= 16S rRNA expression
Ar0661	aminodeoxychorismate synthase	glnL[c] + chor[c] -> gluL[c] + 4adcho[c]	SPLC1_S020090	Folate (B9) metabolism	3	2.6.1.85	Vitamins and cofactors metabolism	Cytoplasm [c]	AddRxn;Expression > negative control; remove gene SPLC1_S041140
Ar0667	methylenetetrahydrofolate dehydrogenase (NADP+) (nadp)	nadph[c] + methf[c] <=> nadp[c] + mlthf[c]	SPLC1_S600220	Folate (B9) metabolism	4	1.5.1.5	Vitamins and cofactors metabolism	Cytoplasm [c]	AddRxn;; Expression >= 16S rRNA expression
Ar0670	GTPase EngC	h2o[c] + ahdt[c] -> h[c] + ppi[c] + dhpmp[c]	SPLC1_S030400 or SPLC1_S200850	Folate (B9) metabolism	3	3.6.1.-	Vitamins and cofactors metabolism	Cytoplasm [c]	AddRxn;Expression > negative control;
Ar0676	1,4-dihydroxy-2-naphthoate synthase	h[c] + sbzcoa[c] -> h2o[c] + 14dhncoa[c]	SPLC1_S510640	Quinone (K1 K2) biosynthesis	4	4.1.3.36	Vitamins and cofactors metabolism	Cytoplasm [c]	AddRxn;remove h[c] edit met from dhna to 14dhncoa; Expression >= 16S rRNA expression
Ar0687	beta-carotene hydroxylase (2omph)	o2[c] + 2omph[c] -> h2o[c] + 2o6me14b[c]	SPLC1_S180020	Quinone (K1 K2) biosynthesis	3	1.14.13.-	Vitamins and cofactors metabolism	Cytoplasm [c]	AddRxn;emove 4 h[c];Expression > negative control;
Ar0694	tocopherol cyclase (2m6pq)	2m6pq[c] -> dtpr[c]	SPLC1_S041240	Tocopherol biosynthesis	3	5.5.1.24	Vitamins and cofactors metabolism	Cytoplasm [c]	AddRxn;Expression > negative control;edit metabolite from 23dim5p[c] to 2m6pq[c] and g-tpr[c] to d-tpr[c]
Ar0695	gamma-tocopherol methyltransferase (d-tpr)	amet[c] + dtpr[c] -> h[c] + ahcys[c] + btpr[c]	SPLC1_S533430	Tocopherol biosynthesis	4	2.1.1.95	Vitamins and cofactors metabolism	Cytoplasm [c]	AddRxn;; Expression >= 16S rRNA expression; edit metabolite from a-tpr[c] to b-tpr[c] and a-tpr[c] to d-tpr[c]
Ar0704	bifunctional uroporphyrinogen-III C-methyltransferase (hmbil)	hmbil[c] -> h2o[c] + uppg3[c]	SPLC1_S270280	Porphyrin and chlorophyll metabolism	3	4.2.1.75	Vitamins and cofactors metabolism	Cytoplasm [c]	AddRxn;Expression > negative control;
Ar0707	oxygene pppg9 oxidase	2 amet[c] + cpppg3[c] -> 2 co2[c] + 2 metL[c] + 2 dad5[c] + pppg9[c]	SPLC1_S082280	Porphyrin and chlorophyll metabolism	3	1.3.99.22	Vitamins and cofactors metabolism	Cytoplasm [c]	AddRxn;Expression > negative control;
Ar0708	protoporphyrinogen oxidase (pppg9)	3 o2[c] + pppg9[c] -> 3 h2o2[c] + ppp9[c]	SPLC1_S130080	Porphyrin and chlorophyll metabolism	4	1.3.3.4	Vitamins and cofactors metabolism	Cytoplasm [c]	AddRxn;; Expression >= 16S rRNA expression
Ar0722	hydrogenobyrinic acid a,c-diamide synthase (glutamine -hydrolysing) (cbrn)	2 atp[c] + 2 h2o[c] + 2 glnL[c] + cbrn[c] -> 2 adp[c] + 5 h[c] + 2 pi[c] + 2 gluL[c] + cobIIacd[c]	SPLC1_S160290	Porphyrin and chlorophyll metabolism	3	6.3.5.11	Vitamins and cofactors metabolism	Cytoplasm [c]	AddRxn;Expression > negative control;remove gene SPLC1_S171610 or SPLC1_S033730 and add gene
Ar0730	Mg-protoporphyrin IX monomethyl ester oxidative cyclase (131-omp-IX-13-me)	2 h[c] + nadph[c] + o2[c] + 131ompIX13me[c] -> 2 h2o[c] + nadp[c] + dpllidea[c]	SPLC1_S370610	Chlorophyllide a biosynthesis	4	1.14.13.81	Vitamins and cofactors metabolism	Cytoplasm [c]	AddRxn;; Expression >= 16S rRNA expression
Ar0742	precorrin-6y C5, 15-methyltransferase (pcr6b)	2 amet[c] + pcr6b[c] -> h[c] + co2[c] + 2 ahcys[c] + pcr8x[c]	SPLC1_S031330 or SPLC1_S550750 or SPLC1_S201420	Vitamin B12 biosynthesis	4	2.1.1.132	Vitamins and cofactors metabolism	Cytoplasm [c]	AddRxn;edit met by removing h[c]; Expression >= 16S rRNA expression
Ar0750	cob(I)alamin adenosyltransferase	atp[c] + 7 h[c] + cbl1[c] -> pppi[c] + adocbip1[c]	SPLC1_S040990	Vitamin B12 biosynthesis	4	2.5.1.17	Vitamins and cofactors metabolism	Cytoplasm [c]	AddRxn;; Expression >= 16S rRNA expression; irr to re,
Ar0751	cobalamin (5'-phosphate) synthase	atp[c] + adocbip1[c] -> adp[c] + h[c] + adocbip2[c]	SPLC1_S500920	Vitamin B12 biosynthesis	3	2.7.1.156	Vitamins and cofactors metabolism	Cytoplasm [c]	AddRxn;Expression > negative control;edit met by changing the metabolite
Ar0752	Bifunctional cobalamin biosynthesis	h[c] + gtp[c] + adocbip2[c] -> ppi[c] + agdpcbi[c]	SPLC1_S500920	Vitamin B12 biosynthesis	3	2.7.7.62	Vitamins and cofactors metabolism	Cytoplasm [c]	AddRxn;Expression > negative control;remove gene
Ar0761	zeta-carotene desaturase (z-carot)	h[c] + nadph[c] + o2[c] + nesp[c] -> 2 h2o[c] + nadp[c] + tlycop[c]	SPLC1_S030600 and SPLC1_S370330	Carotenoid biosynthesis	4	5.2.1.13 1.3.5.6	Vitamins and cofactors metabolism	Cytoplasm [c]	AddRxn;Expression >= 16S rRNA expression; edit met by changing the metabolite including nadh to nadph,	Breitenbach 1998, 2001; Masamoto et al. 2001
Ar0762	cytochrome P450, CYP120A1 (g-carot)	tlycop[c] <=> gcarot[c]	SPLC1_S203480 or SPLC1_S260520	Carotenoid biosynthesis	4	5.5.1.19	Vitamins and cofactors metabolism	Cytoplasm [c]	AddRxn;Expression >= 16S rRNA expression; remove gene SPLC1_S207880 add new gene SPLC1_S203480, change from ir to re	Takaichi and Mochimaru 2007
Ar0765	bifunctional lycopene cyclasedioxygenase (iso)	biso[c] <=> 4 h[c] + iso[c]	SPLC1_S033120	Carotenoid biosynthesis	4		Vitamins and cofactors metabolism	Cytoplasm [c]	AddRxn;Expression >= 16S rRNA expression; new gene new reaction
Ar0766	beta-carotene hydroxylase (b-carot)	h[c] + nadh[c] + o2[c] + bcarot[c] -> h2o[c] + nad[c] + bcrypx[c]	SPLC1_S103180	Carotenoid biosynthesis	4	1.14.13.-	Vitamins and cofactors metabolism	Cytoplasm [c]	AddRxn;Expression >= 16S rRNA expression; remove SPLC1_S180020
Ar0771	dTDP-glucose 4,6-dehydratase	dtdpglu[c] -> h2o[c] + dtdp4d6dg[c]	SPLC1_S430110 or SPLC1_S500660	Cell Envelope Biosynthesis	4	4.2.1.46	Other metabolism	Cytoplasm [c]	AddRxn;Expression >= 16S rRNA expression;
Ar0772	dTDP-4-dehydrorhamnose 3,5-epimerase	dtdp4d6dg[c] -> dtdp4d6dm[c]	SPLC1_S010410 or SPLC1_S140050	Cell Envelope Biosynthesis	4	5.1.3.13	Other metabolism	Cytoplasm [c]	AddRxn;Expression >= 16S rRNA expression;
Ar0803	HemK methyltransferase	amet[c] <=> ahcys[c]	SPLC1_S031750	Unassigned	4	2.1.1.297	Other metabolism	Cytoplasm [c]	AddRxn;totally edit rxn, new annotation, Expression >= 16S rRNA expression
Ar0805	Fumarylacetoacetate hydrolase	h2o[c] + 4flt[c] <=> 2 h[c] + fum[c] + acetat[c]	SPLC1_S360500	Unassigned	4	3.7.1.2	Other metabolism	Cytoplasm [c]	AddRxn;Expression >= 16S rRNA expression
Ar0807	selenide water dikinase	atp[c] + h2o[c] + seln[c] -> pi[c] + amp[c] + selnp[c]	SPLC1_S081780	Unassigned	3	2.7.9.3	Other metabolism	Cytoplasm [c]	AddRxn;Expression > negative control;
Ar0808	sulfolipid sulfoquinovosyldiacylglycerol biosynthesis protein	udpsfq[c] + 12dgr181[c] -> udp[c] + sfqdg[c]	SPLC1_S540550	Glycerolipid metabolism	4		Lipid metabolism	Cytoplasm [c]	AddRxn;Expression >= 16S rRNA expression	http://jb.asm.org/content/182/2/543.full, Sinan Güler J. Bacteriol. January 2000 vol. 182 no. 2 543-545
Ar0813	test nadh	nadph[c] -> h[c] + nadp[c]		Modeling	1		Modeling	Cytoplasm [c]	AddRxn;Modeling
Ar0816	Protein	0.06269 glnL[c] + 0.05303 gluL[c] + 0.01092 cysL[c] + 0.06503 serL[c] + 0.07488 alaL[c] + 0.04386 aspL[c] + 0.0554 argL[c] + 0.05221 asnL[c] + 0.01537 trpL[c] + 0.06758 gly[c] + 0.05541 thrL[c] + 0.02064 metL[c] + 0.06901 ileL[c] + 0.06249 valL[c] + 0.10684 leuL[c] + 0.04426 lysL[c] + 0.05128 proL[c] + 0.01984 hisL[c] + 0.03072 tyrL[c] + 0.03853 pheL[c] -> protein[c]		Macromolecules	2		Macromolecules	Cytoplasm [c]	AddRxn;Based on cell constitution
Ar0817	Carbohydrate	9e-07 udpg[c] + 0.41987 glycogen[c] + 0.21486 murein4px4p[p] + 1e-05 dtdprmn[c] + 2e-07 cmpnan[c] + 0.36526 clito[c] -> carbs[c]		Macromolecules	2		Macromolecules	Periplasm [p]	AddRxn;Based on cell constitution
Ar0818	lipids	0.47 MGDG[c] + 0.16 DGDG[c] + 0.17 SQDG[c] + 0.2 PG[c] -> lipids[c]		Macromolecules	2		Macromolecules	Cytoplasm [c]	AddRxn;Based on cell constitution
Ar0819	MGDG	0.427 mgdg160[c] + 0.036 mgdg161[c] + 0.011 mgdg180[c] + 0.071 mgdg181[c] + 0.105 mgdg182912[c] + 0.35 mgdg1836912[c] -> MGDG[c]		Macromolecules	2		Macromolecules	Cytoplasm [c]	AddRxn;Based on cell constitution
Ar0820	DGDG	0.45 dgdg160[c] + 0.03 dgdg161[c] + 0.028 dgdg180[c] + 0.047 dgdg181[c] + 0.096 dgdg182912[c] + 0.349 dgdg1836912[c] -> DGDG[c]		Macromolecules	2		Macromolecules	Cytoplasm [c]	AddRxn;Based on cell constitution
Ar0821	SQDG	0.56 sqdg160[c] + 0.006 sqdg161[c] + 0.048 sqdg180[c] + 0.163 sqdg181[c] + 0.212 sqdg182[c] + 0.011 sqdg183[c] -> SQDG[c]		Macromolecules	2		Macromolecules	Cytoplasm [c]	AddRxn;Based on cell constitution
Ar0822	PG	0.50951 pgp160[c] + 0.02803 pgp161[c] + 0.17417 pgp180[c] + 0.0021481 pgp181[c] + 0.28028 pgp182912[c] -> PG[c]		Macromolecules	2		Macromolecules	Cytoplasm [c]	AddRxn;Based on cell constitution
Ar0823	DNA	0.27582 datp[c] + 0.22418 dgtp[c] + 0.22418 dctp[c] + 0.27582 dttp[c] -> DNA[c]		Macromolecules	2		Macromolecules	Cytoplasm [c]	AddRxn;Based on cell constitution
Ar0824	RNA	0.5 atp[c] + 0.40638 ctp[c] + 0.5 utp[c] + 0.40638 gtp[c] -> RNA[c]		Macromolecules	2		Macromolecules	Cytoplasm [c]	AddRxn;Based on cell constitution
Ar0825	Colorants	0.34803 3zpcy[c] + 0.4343 chlolla[c] + 0.1259 bcarot[c] + 0.02321 bcrypx[c] + 0.02255 zxt[c] + 0.02329 echi[c] + 0.02272 canth[c] -> cols[c]		Macromolecules	2		Macromolecules	Cytoplasm [c]	AddRxn;Based on cell constitution
Ar0826	Vitamins	0.72029 inost[c] + 0.0131 thmmp[c] + 0.01691 ribflv[c] + 0.18802 nac[c] + 0.00612 pdx5p[c] + 0.00704 pntoR[c] + 7e-05 btn[c] + 0.00017 dhf[c] + 0.0001 phqn[c] + 0.04804 atpr[c] + 0.00014 adocbl[c] -> vits[c]		Macromolecules	2		Macromolecules	Cytoplasm [c]	AddRxn;Based on cell constitution
Ar0827	Minerals	0.4364 na1[c] + 0.00021 cu2[c] + 0.01146 fe2[c] + 0.11787 mg2[c] + 0.03338 ca2[c] + 0.39915 k[c] + 0.00051 zn2[c] + 0.00101 mn2[c] -> mins[c]		Macromolecules	2		Macromolecules	Cytoplasm [c]	AddRxn;Based on cell constitution
Ar0828	Biomass Synthesis	4.6222 protein[c] + 1.7066 carbs[c] + 0.06173 lipids[c] + 0.02849 DNA[c] + 0.09612 RNA[c] + 0.00668 cols[c] + 0.00025 vits[c] + 0.07493 mins[c] + 20.06 atp[c] + 20.06 h2o[c] -> 20.06 adp[c] + 20.06 h[c] + 20.06 pi[c] + biomass[c]		Biomass	2		Macromolecules Biomass	Cytoplasm [c]	AddRxn;Based on cell constitution
Ar0829	Photon transport (e)	photon[e] -> P680_PSII[k]	SPLC1_S082520 and SPLC1_S082530 and SPLC1_S082540 and SPLC1_S230690 and SPLC1_S230690 and SPLC1_S170060 and SPLC1_S630130 and SPLC1_S033260 and SPLC1_S033260 and SPLC1_S033270 and SPLC1_S033240 and SPLC1_S033230 and SPLC1_S082540 and SPLC1_S082540 and SPLC1_S033220 and SPLC1_S033210 and SPLC1_S411020 and SPLC1_S033250	Transport	4		Transports	Thylakoid_membrane [k]	AddRxn;Expression >= 16S rRNA expression
Ar0830	Photon transport (e)	photon[e] -> P700_PSI[k]	SPLC1_S082520 and SPLC1_S082530 and SPLC1_S082540 and SPLC1_S230690 and SPLC1_S230690 and SPLC1_S170060 and SPLC1_S630130 and SPLC1_S033260 and SPLC1_S033260 and SPLC1_S033270 and SPLC1_S033240 and SPLC1_S033230 and SPLC1_S082540 and SPLC1_S082540 and SPLC1_S033220 and SPLC1_S033210 and SPLC1_S411020 and SPLC1_S033250	Transport	4		Transports	Thylakoid_membrane [k]	AddRxn;Expression >= 16S rRNA expression
Ar0831	Transport glycogen	glycogen[c] <=> glycogen[e]		Modeling	1		Transports	Extracellular [e]	AddRxn;Modeling
Ar0832	Exopolysaccharide transport (p)	exosca[c] -> exosca[p]	SPLC1_S520240	Transport	4		Transports	Periplasm [p]	AddRxn;Expression >= 16S rRNA expression
Ar0833	H2OExchange c tl	h2o[c] <=> h2o[t]		Transport	4		Transports	Thylakoid_lumen [t]	AddRxn;based on physiological data
Ar0834	O2transport tl	o2[t] <=> o2[c]		Transport	4		Transports	Thylakoid_lumen [t]	AddRxn;based on physiological data
Ar0835	CO2 transport by diffusion (cytosol to periplasm)	co2[c] <=> co2[p]		Transport	4		Transports	Periplasm [p]	AddRxn;Passive entry- price 2008	Regulation of CO2 Concentrating Mechanism in Cyanobacteria, life 2015, price 2008
Ar0836	CO2 transport by diffusion (extracellular to periplasm)	co2[p] <=> co2[e]		Transport	4		Transports	Periplasm [p]	AddRxn;based on physiological data	0
Ar0837	bicarbonate transport	hco3[p] <=> hco3[e]	SPLC1_S051310	Transport	4		Transports	Periplasm [p]	AddRxn;Expression >= 16S rRNA expression
Ar0838	O2 transport via diffusion (p)	o2[c] <=> o2[p]		Transport	4		Transports	Periplasm [p]	AddRxn;Passive entry, based on physiological data
Ar0839	Proton transport via diffusion (p)	h[c] <=> h[p]		Transport	4		Transports	Periplasm [p]	AddRxn;based on physiological data
Ar0840	H2O transport via diffusion (p)	h2o[c] <=> h2o[p]	SPLC1_S361300	Transport	4		Transports	Periplasm [p]	AddRxn;Expression >= 16S rRNA expression
Ar0841	alphaD-glucose transport via ABC system (periplasm)	atp[c] + h2o[c] + aglcD[p] -> aglcD[c] + adp[c] + h[c] + pi[c]	SPLC1_S081640 and SPLC1_S101720 and SPLC1_S361310	Transport	4		Transports	Periplasm [p]	AddRxn;Expression >= 16S rRNA expression
Ar0842	betaD-glucose transport via ABC system (periplasm)	atp[c] + h2o[c] + glcD[p] -> adp[c] + h[c] + bglcD[c] + pi[c]	SPLC1_S081640 and SPLC1_S101720 and SPLC1_S361310	Transport	4		Transports	Periplasm [p]	AddRxn;Expression >= 16S rRNA expression
Ar0843	D-Fructose transport via ABC system (periplasm)	atp[c] + h2o[c] + fru[p] -> adp[c] + h[c] + pi[c] + fru[c]	SPLC1_S081640 and SPLC1_S101720 and SPLC1_S361310	Transport	4		Transports	Periplasm [p]	AddRxn;Expression >= 16S rRNA expression
Ar0844	D-Lactose transport via ABC system (periplasm)	atp[c] + h2o[c] + lcts[p] -> adp[c] + h[c] + pi[c] + lcts[c]	SPLC1_S081640 and SPLC1_S101720 and SPLC1_S361310	Transport	4		Transports	Periplasm [p]	AddRxn;Expression >= 16S rRNA expression
Ar0845	D-Galactose transport via ABC system (periplasm)	atp[c] + h2o[c] + gal[p] -> adp[c] + h[c] + pi[c] + gal[c]	SPLC1_S081640 and SPLC1_S101720 and SPLC1_S361310	Transport	4		Transports	Periplasm [p]	AddRxn;Expression >= 16S rRNA expression
Ar0846	Maltose transport via ABC system (periplasm)	atp[c] + h2o[c] + malt[p] -> adp[c] + h[c] + pi[c] + malt[c]	SPLC1_S081640 and SPLC1_S101720 and SPLC1_S361310	Transport	4		Transports	Periplasm [p]	AddRxn;Expression >= 16S rRNA expression
Ar0847	Sucrose transport via ABC system (periplasm)	atp[c] + h2o[c] + sucr[p] -> adp[c] + h[c] + pi[c] + sucr[c]	SPLC1_S081640 and SPLC1_S101720 and SPLC1_S361310	Transport	4		Transports	Periplasm [p]	AddRxn;Expression >= 16S rRNA expression
Ar0848	Sulfate transport via ABC system (periplasm)	atp[c] + h2o[c] + so4[p] -> adp[c] + h[c] + pi[c] + so4[c]	SPLC1_S533210 and SPLC1_S533220 and SPLC1_S533230 and SPLC1_S533250	Transport	4	3.6.3.25	Transports	Periplasm [p]	AddRxn;Expression >= 16S rRNA expression
Ar0849	Nitrate transport via ABC system (periplasm)	atp[c] + h2o[c] + no3[p] -> adp[c] + h[c] + pi[c] + no3[c]	SPLC1_S030430 or (SPLC1_S012060 and SPLC1_S012050 and SPLC1_S012040 and SPLC1_S412200 and SPLC1_S412190 and SPLC1_S412180 and SPLC1_S500750 and SPLC1_S412170)	Transport	4		Transports	Periplasm [p]	AddRxn;Expression >= 16S rRNA expression
Ar0850	Nitrite transport via ABC system (periplasm)	atp[c] + h2o[c] + no2[p] -> adp[c] + h[c] + pi[c] + no2[c]	SPLC1_S030430	Transport	4		Transports	Periplasm [p]	AddRxn;Expression >= 16S rRNA expression
Ar0851	Citrate transport (p) via sodiumdicarboxylate symporter	na1[p] + cit[p] <=> cit[c] + na1[c]	SPLC1_S550470	Transport	3		Transports	Periplasm [p]	AddRxn;Expression > negative control;
Ar0852	Acetate transport transport via proton symport (p)	h[p] + ac[p] <=> h[c] + ac[c]		Transport	2		Transports	Periplasm [p]	AddRxn;based on physiological data
Ar0853	Phosphate via ABC system (periplasm)	atp[c] + h2o[c] + pi[p] -> adp[c] + h[c] + 2 pi[c]	SPLC1_S180070 and SPLC1_S533380 and SPLC1_S180090 and SPLC1_S180100 and SPLC1_S180110	Transport	2		Transports	Periplasm [p]	AddRxn;based on physiological data
Ar0854	magnesium (+2) transport in via diffusion by CorA transport system	mg2[p] -> mg2[c]	SPLC1_S230550 or SPLC1_S360600	Transport	4		Transports	Periplasm [p]	AddRxn;based on physiological data;Expression >= 16S rRNA
Ar0855	magnesium (+2) transport via ABC system	atp[c] + h2o[c] + mg2[p] -> adp[c] + h[c] + pi[c] + mg2[c]	(SPLC1_S208170 and SPLC1_S230550 and SPLC1_S360600) or SPLC1_S360620	Transport	2		Transports	Periplasm [p]	AddRxn;based on physiological data
Ar0856	Calcium transport out via proton antiport (periplasm)	h[p] + ca2[c] -> h[c] + ca2[p]	SPLC1_S410680	Transport	4		Transports	Periplasm [p]	AddRxn;based on physiological data;Expression >= 16S rRNA
Ar0857	Calcium transport via Na+Ca+ antiporter CaCA family	na1[p] + ca2[p] -> na1[c] + ca2[c]	SPLC1_S430150	Transport	3		Transports	Periplasm [p]	AddRxn;Expression > negative control;
Ar0858	Calcium transport via ABC system	atp[c] + h2o[c] + ca2[p] -> adp[c] + h[c] + pi[c] + ca2[c]	SPLC1_S230970 or SPLC1_S030670	Transport	4		Transports	Periplasm [p]	AddRxn;Expression >= 16S rRNA expression
Ar0859	sodium transport out via proton antiport	na1[c] + h[p] -> h[c] + na1[p]	SPLC1_S360400 or SPLC1_S102250 or SPLC1_S061220 or SPLC1_S171050 or SPLC1_S300150 or SPLC1_S540650	Transport	4		Transports	Periplasm [p]	AddRxn;Expression >= 16S rRNA expression
Ar0860	K+ ireversible transport	h[p] + k[p] -> h[c] + k[c]	(SPLC1_S033750 and SPLC1_S033740)	Transport	4		Transports	Periplasm [p]	AddRxn;Expression >= 16S rRNA expression
Ar0861	molybdate transport via ABC transporter	atp[c] + h2o[c] + mobd[p] -> adp[c] + h[c] + pi[c] + mobd[c]	SPLC1_S200310	Transport	3		Transports	Periplasm [p]	AddRxn;Expression > negative control;
Ar0863	Ammonia ireversible transport	h[p] + nh4[p] -> h[c] + nh4[c]	SPLC1_S040810 and SPLC1_S207980 and SPLC1_S207990	Transport	4		Transports	Periplasm [p]	AddRxn;Expression >= 16S rRNA expression
Ar0864	Cu2+ transport via ABC transporter	atp[c] + h2o[c] + cu2[p] -> adp[c] + h[c] + pi[c] + cu2[c]	SPLC1_S033160 or SPLC1_S083010	Transport	4		Transports	Periplasm [p]	AddRxn;Expression >= 16S rRNA expression
Ar0865	Cu2+ transport out via Copper-exporting ATPase	atp[c] + h2o[c] + cu2[c] -> adp[c] + h[c] + pi[c] + cu2[p]	SPLC1_S411790	Transport	3		Transports	Periplasm [p]	AddRxn;Expression > negative control;
Ar0866	iron (II) transport via ferroxidase	h[p] + fe2[p] -> h[c] + fe2[c]	SPLC1_S061360	Transport	4	1.16.3.1	Transports	Periplasm [p]	AddRxn;new gene to new reaction; Expression >= 16S rRNA expression
Ar0867	Fe3+ transport (p)	atp[c] + h2o[c] + fe3[p] -> adp[c] + h[c] + pi[c] + fe3[c]	(SPLC1_S201210 and SPLC1_S532480 and SPLC1_S220230) or (SPLC1_S532470 and SPLC1_S532480 and SPLC1_S220230)	Transport	4		Transports	Periplasm [p]	AddRxn;Expression >= 16S rRNA expression
Ar0868	H2 transport (p)	h2[c] <=> h2[p]		Transport	4		Transports	Periplasm [p]	AddRxn;based on physiological data
Ar0869	Co2+ transport via ABC transporter	atp[c] + h2o[c] + cobalt2[p] -> adp[c] + h[c] + pi[c] + cobalt2[c]	(SPLC1_S061390 and SPLC1_S061400 and SPLC1_S230830) or (SPLC1_S230830 and SPLC1_S540340 and SPLC1_S061400)	Transport	4		Transports	Periplasm [p]	AddRxn;change co2 to cobalt2; Expression >= 16S rRNA expression
Ar0870	Co2+ transport out via ABC transporter	atp[c] + h2o[c] + cobalt2[c] -> adp[c] + h[c] + pi[c] + cobalt2[p]	SPLC1_S033160	Transport	4		Transports	Periplasm [p]	AddRxn;Expression >= 16S rRNA expression
Ar0871	Ni2+ transport (p)	atp[c] + h2o[c] + ni2[p] -> adp[c] + h[c] + pi[c] + ni2[c]	SPLC1_S061390 and SPLC1_S061400 and SPLC1_S230830	Transport	4		Transports	Periplasm [p]	AddRxn;Expression >= 16S rRNA expression
Ar0872	Cadmium transport (p)	atp[c] + h2o[c] + cd2[c] <=> adp[c] + h[c] + pi[c] + cd2[p]	SPLC1_S500220 or SPLC1_S083010	Transport	3		Transports	Periplasm [p]	AddRxn;Expression > negative control;
Ar0873	Zn2+ transport (p) via ABC transporter	atp[c] + h2o[c] + zn2[p] -> adp[c] + h[c] + pi[c] + zn2[c]	(SPLC1_S031270 and SPLC1_S080770 and SPLC1_S080780) or (SPLC1_S031270 and SPLC1_S031300 and SPLC1_S080780) or SPLC1_S083010	Transport	4		Transports	Periplasm [p]	AddRxn;Expression >= 16S rRNA expression
Ar0874	Zn2+ transport (p) transport out via ABC transporter	atp[c] + h2o[c] + zn2[c] -> adp[c] + h[c] + pi[c] + zn2[p]	SPLC1_S500220	Transport	3		Transports	Periplasm [p]	AddRxn;Expression > negative control;
Ar0875	Uracil transport via proton symport, reversible	h[p] + ura[p] <=> h[c] + ura[c]	SPLC1_S541220	Transport	3		Transports	Periplasm [p]	AddRxn;Expression > negative control;
Ar0876	alpha-ketoglutarate transport (p)	h[p] + akg[p] <=> h[c] + akg[c]	SPLC1_S550470	Transport	3		Transports	Periplasm [p]	AddRxn;Expression > negative control;
Ar0877	Succinate transport (p)	h[p] + succ[p] <=> h[c] + succ[c]	SPLC1_S550470	Transport	3		Transports	Periplasm [p]	AddRxn;Expression > negative control;
Ar0878	Malate transport (p)	h[c] + malS[c] <=> h[p] + malS[p]	SPLC1_S550470	Transport	3		Transports	Periplasm [p]	AddRxn;Expression > negative control;
Ar0879	Fumarate transport (p)	h[c] + fum[c] <=> h[p] + fum[p]	SPLC1_S550470	Transport	3		Transports	Periplasm [p]	AddRxn;Expression > negative control;
Ar0880	Pyruvate transport (p)	h[c] + pyr[c] <=> h[p] + pyr[p]		Transport	2		Transports	Periplasm [p]	AddRxn;based on physiological data
Ar0881	Ethanol transport (p)	etoh[c] -> etoh[p]		Transport	3		Transports	Periplasm [p]	AddRxn;based on physiological data
Ar0882	L-Isoleucine transport via ABC-type branched-chain amino acid transport systems	atp[c] + h2o[c] + ileL[p] -> adp[c] + h[c] + pi[c] + ileL[c]	SPLC1_S060770	Transport	4		Transports	Periplasm [p]	AddRxn;Expression >= 16S rRNA expression
Ar0883	L-Leucine transport via ABC-type branched-chain amino acid transport systems	atp[c] + h2o[c] + leuL[p] -> adp[c] + h[c] + pi[c] + leuL[c]	SPLC1_S060770	Transport	4		Transports	Periplasm [p]	AddRxn;Expression >= 16S rRNA expression
Ar0884	L-Valine transport via ABC-type branched-chain amino acid transport systems	atp[c] + h2o[c] + valL[p] -> adp[c] + h[c] + pi[c] + valL[c]	SPLC1_S060770	Transport	4		Transports	Periplasm [p]	AddRxn;Expression >= 16S rRNA expression
Ar0885	L-Glutamine transport via polar amino acid ABC transporter	atp[c] + h2o[c] + glnL[p] -> adp[c] + h[c] + pi[c] + glnL[c]	SPLC1_S411670 and SPLC1_S411680 and SPLC1_S541010	Transport	4		Transports	Periplasm [p]	AddRxn;Expression >= 16S rRNA expression
Ar0886	L-Asparagine transport via polar amino acid ABC transporter	atp[c] + h2o[c] + asnL[p] -> adp[c] + h[c] + pi[c] + asnL[c]	SPLC1_S411670 and SPLC1_S411680 and SPLC1_S541010	Transport	4		Transports	Periplasm [p]	AddRxn;Expression >= 16S rRNA expression
Ar0887	L-Histidine transport via polar amino acid ABC transporter	atp[c] + h2o[c] + hisL[p] -> adp[c] + h[c] + pi[c] + hisL[c]	SPLC1_S411670 and SPLC1_S411680 and SPLC1_S541010	Transport	4		Transports	Periplasm [p]	AddRxn;Expression >= 16S rRNA expression
Ar0888	L-Serine transport via polar amino acid ABC transporter	atp[c] + h2o[c] + serL[p] -> adp[c] + h[c] + pi[c] + serL[c]	SPLC1_S411670 and SPLC1_S411680 and SPLC1_S541010	Transport	4		Transports	Periplasm [p]	AddRxn;Expression >= 16S rRNA expression
Ar0889	L-Threonine transport via polar amino acid ABC transporter	atp[c] + h2o[c] + thrL[p] -> adp[c] + h[c] + pi[c] + thrL[c]	SPLC1_S411670 and SPLC1_S411680 and SPLC1_S541010	Transport	4		Transports	Periplasm [p]	AddRxn;Expression >= 16S rRNA expression
Ar0890	L-Tyrosine transport via polar amino acid ABC transporter	atp[c] + h2o[c] + tyrL[p] -> adp[c] + h[c] + pi[c] + tyrL[c]	SPLC1_S411670 and SPLC1_S411680 and SPLC1_S541010	Transport	4		Transports	Periplasm [p]	AddRxn;Expression >= 16S rRNA expression
Ar0891	L-Cysteine transport via polar amino acid ABC transporter	atp[c] + h2o[c] + cysL[p] -> adp[c] + h[c] + pi[c] + cysL[c]	SPLC1_S411670 and SPLC1_S411680 and SPLC1_S541010	Transport	4		Transports	Periplasm [p]	AddRxn;Expression >= 16S rRNA expression
Ar0892	L-Methionine transport via polar amino acid ABC transporter	atp[c] + h2o[c] + metL[p] -> adp[c] + h[c] + pi[c] + metL[c]	SPLC1_S411670 and SPLC1_S411680 and SPLC1_S541010	Transport	4		Transports	Periplasm [p]	AddRxn;Expression >= 16S rRNA expression
Ar0893	Demand Methanol	meoh[c] -> meoh[e]		Transport	1		Transports	Extracellular [e]	AddRxn;Modeling
Ar0894	meoh exchange	meoh[e] <=>		Transport	1		Exchange	Extracellular [e]	AddRxn;Modeling
Ar0895	L-Tryptophan transport via polar amino acid ABC transporter	atp[c] + h2o[c] + trpL[p] -> adp[c] + h[c] + pi[c] + trpL[c]	SPLC1_S411670 and SPLC1_S411680 and SPLC1_S541010	Transport	4		Transports	Periplasm [p]	AddRxn;Expression >= 16S rRNA expression
Ar0896	L-Aspartate transport via Amino-acid ABC transporter	atp[c] + h2o[c] + aspL[p] -> adp[c] + h[c] + pi[c] + aspL[c]	SPLC1_S542610	Transport	4		Transports	Periplasm [p]	AddRxn;Expression >= 16S rRNA expression
Ar0897	L-Glutamate transport via Amino-acid ABC transporter	atp[c] + h2o[c] + gluL[p] -> adp[c] + h[c] + pi[c] + gluL[c]	SPLC1_S542610	Transport	4		Transports	Periplasm [p]	AddRxn;Expression >= 16S rRNA expression
Ar0898	L-Arginine transport via High affinity arginine ABC transporter	atp[c] + h2o[c] + argL[p] -> adp[c] + h[c] + pi[c] + argL[c]	SPLC1_S530910	Transport	4		Transports	Periplasm [p]	AddRxn;Expression >= 16S rRNA expression
Ar0899	L-Lysine transport ABC-type amino acid transport	atp[c] + h2o[c] + lysL[p] -> adp[c] + h[c] + pi[c] + lysL[c]	SPLC1_S501090	Transport	4		Transports	Periplasm [p]	AddRxn;Expression >= 16S rRNA expression
Ar0900	L-Lysine transport out via lysine exporter protein	atp[c] + h2o[c] + lysL[c] -> adp[c] + h[c] + pi[c] + lysL[p]	SPLC1_S170850	Transport	3		Transports	Periplasm [p]	AddRxn;Expression > negative control;
Ar0901	L-Phenylalanine transport via ABC-type amino acid transporter	atp[c] + h2o[c] + pheL[p] -> adp[c] + h[c] + pi[c] + pheL[c]	SPLC1_S501090	Transport	4		Transports	Periplasm [p]	AddRxn;Expression >= 16S rRNA expression
Ar0902	L-Alanine transport via ABC-type amino acid transporter	atp[c] + h2o[c] + alaL[p] -> adp[c] + h[c] + pi[c] + alaL[c]	SPLC1_S501090	Transport	4		Transports	Periplasm [p]	AddRxn;Expression >= 16S rRNA expression
Ar0903	Alanine transport via sodium alanine symporter	na1[p] + alaL[p] -> na1[c] + alaL[c]	SPLC1_S530730	Transport	3		Transports	Periplasm [p]	AddRxn;Expression > negative control;
Ar0904	Glycine transport via ABC-type amino acid transporter	atp[c] + h2o[c] + gly[p] -> adp[c] + h[c] + pi[c] + gly[c]	SPLC1_S501090	Transport	4		Transports	Periplasm [p]	AddRxn;Expression >= 16S rRNA expression
Ar0905	L-Proline transport via ABC-type amino acid transporter	atp[c] + h2o[c] + proL[p] -> adp[c] + h[c] + pi[c] + proL[c]	SPLC1_S501090	Transport	4		Transports	Periplasm [p]	AddRxn;Expression >= 16S rRNA expression
Ar0906	L-Homoserine transport via ABC-type amino acid transporter	atp[c] + h2o[c] + homL[p] -> adp[c] + h[c] + pi[c] + homL[c]	SPLC1_S501090	Transport	4		Transports	Periplasm [p]	AddRxn;Expression >= 16S rRNA expression
Ar0907	D-alanine reversible transport via proton symport (periplasm)	h[p] + alaD[p] <=> h[c] + alaD[c]		Transport	2		Transports	Periplasm [p]	AddRxn;based on physiological data
Ar0908	Ornithine transport via ABC-type amino acid transporter	atp[c] + h2o[c] + orn[p] -> adp[c] + h[c] + pi[c] + orn[c]	SPLC1_S501090	Transport	4		Transports	Periplasm [p]	AddRxn;Expression >= 16S rRNA expression
Ar0909	Urea transport via ABC system	atp[c] + h2o[c] + urea[p] -> adp[c] + h[c] + pi[c] + urea[c]	SPLC1_S100250 and SPLC1_S100260 and SPLC1_S100270 and SPLC1_S100280 and SPLC1_S100300 and SPLC1_S100290	Transport	4		Transports	Periplasm [p]	AddRxn;Expression >= 16S rRNA expression
Ar0910	biotin transport via ABC biotin transport system	atp[c] + h2o[c] + btn[p] -> adp[c] + h[c] + pi[c] + btn[c]	SPLC1_S180040 and SPLC1_S040400 and SPLC1_S170660	Transport	4		Transports	Periplasm [p]	AddRxn;Expression >= 16S rRNA expression
Ar0911	biotin transport via diffusion	btn[p] <=> btn[e]		Transport	2		Transports	Periplasm [p]	AddRxn;based on physiological data
Ar0912	D-galactose transport in via galactoside symporter	h[p] + gal[p] -> h[c] + gal[c]	SPLC1_S206590	Transport	4		Transports	Periplasm [p]	AddRxn;based on physiological data;Expression >= 16S rRNA
Ar0913	spermidine transport via spermidineputrescine ABC transporter ATPase subunit	atp[c] + h2o[c] + spmd[p] -> adp[c] + h[c] + pi[c] + spmd[c]	SPLC1_S220230 and SPLC1_S570260 and SPLC1_S220240 and SPLC1_S220250	Transport	4		Transports	Periplasm [p]	AddRxn;Expression >= 16S rRNA expression
Ar0914	spermidine transport via diffusion	spmd[p] <=> spmd[e]	SPLC1_S220230 and SPLC1_S570260 and SPLC1_S220240 and SPLC1_S220250	Transport	4		Transports	Periplasm [p]	AddRxn;Expression >= 16S rRNA expression
Ar0915	putrescine transport via spermidineputrescine ABC transporter ATPase subunit	atp[c] + h2o[c] + ptrc[p] -> adp[c] + h[c] + pi[c] + ptrc[c]		Transport	2		Transports	Periplasm [p]	AddRxn;based on physiological data
Ar0916	putrescine transport via diffusion	ptrc[p] <=> ptrc[c]	SPLC1_S202610	Transport	3		Transports	Periplasm [p]	AddRxn;Expression > negative control;
Ar0917	cobalt transport in via permease CorA	cobalt2[p] -> cobalt2[c]	SPLC1_S540360	Transport	4		Transports	Periplasm [p]	AddRxn;Expression >= 16S rRNA expression
Ar0918	nickel (+2) transport in via permease CorA	ni2[p] -> ni2[c]		Transport	3		Transports	Periplasm [p]	AddRxn;based on physiological data;Expression >= 16S rRNA
Ar0919	cobalt transport in via diffusion	cobalt2[p] <=> cobalt2[e]	SPLC1_S061060	Transport	3		Transports	Periplasm [p]	AddRxn;Expression > negative control;
Ar0920	nickel (+2) transport via diffusion	ni2[p] <=> ni2[e]	SPLC1_S500220	Transport	3		Transports	Periplasm [p]	AddRxn;Expression > negative control;
Ar0921	Copper (Cu +1) transport out via ABC transporter by copper-translocating P-type ATPase	atp[c] + h2o[c] + cu[c] -> adp[c] + h[c] + pi[c] + cu[p]	SPLC1_S033160	Transport	4		Transports	Periplasm [p]	AddRxn;Expression >= 16S rRNA expression
Ar0922	Copper (Cu+2) out via ABC transporter	atp[c] + h2o[c] + cu2[c] -> adp[c] + h[c] + pi[c] + cu2[p]	SPLC1_S012060	Transport	4		Transports	Periplasm [p]	AddRxn;Expression >= 16S rRNA expression
Ar0923	Cyanate transport by ABC transporter	atp[c] + h2o[c] + cynt[p] -> h[c] + pi[c] + cynt[c]		Transport	2		Transports	Periplasm [p]	AddRxn;based on physiological data
Ar0924	Cyanate transport via diffusion	cynt[p] <=> cynt[e]		Transport	2		Transports	Periplasm [p]	AddRxn;based on physiological data
Ar0925	Cyanate transport	cynt[e] ->	SPLC1_S080770	Exchange	4		Exchange	Extracellular [e]	AddRxn;Expression >= 16S rRNA expression
Ar0926	manganese (Mn+2) transport in via proton symport	h[p] + mn2[p] -> h[c] + mn2[c]	SPLC1_S080770 or SPLC1_S080790	Transport	4		Transports	Periplasm [p]	AddRxn;Expression >= 16S rRNA expression
Ar0927	manganese (Mn+2) transport in via via diffusion	mn2[p] <=> mn2[e]	SPLC1_S532190	Transport	3		Transports	Periplasm [p]	AddRxn;Expression > negative control;
Ar0928	chloride transport via channel core	cl[p] -> cl[c]		Transport	2		Transports	Periplasm [p]	AddRxn;based on physiological data
Ar0929	chloride transport via channel core	cl[p] <=> cl[e]		Transport	2		Transports	Periplasm [p]	AddRxn;based on physiological data
Ar0930	hydrogen peroxide transport	h2o2[c] <=> h2o2[p]		Transport	3		Transports	Periplasm [p]	AddRxn;based on physiological data
Ar0931	Hydrogen peroxide transport (e)	h2o2[p] <=> h2o2[e]		Transport	3		Transports	Periplasm [p]	AddRxn;based on physiological data
Ar0932	H2S transport	h2s[c] <=> h2s[p]		Transport	3		Transports	Periplasm [p]	AddRxn;based on physiological data
Ar0933	Sulfite transport	so3[c] <=> so3[p]		Transport	2		Transports	Periplasm [p]	AddRxn;based on physiological data
Ar1001	glycero-3-phosphocholine transport via diffusion (extracellular to periplasm)	g3pc[e] <=> g3pc[p]		Transport	2		Transports	Periplasm [p]	AddRxn;Spirulina platensis was able to remove mercuric ion	Cain et al., 2008
Ar1003	Demand p-Cresol	4crsol[c] -> 4crsol[e]		Exchange	1		Transports	Extracellular [e]	AddRxn;based on physiological data
Ar1004	Demand needed to allow carbon monoxide to leave system	co[c] -> co[e]		Exchange	1		Exchange	Extracellular [e]	AddRxn;Demand needed to allow p-Cresol to leave system
Ar1005	Lactate transport (p)	lacL[c] -> lacL[e]		Exchange	2		Exchange	Extracellular [e]	AddRxn;Demand needed to allow p-Cresol to leave system	http://www.ncbi.nlm.nih.gov/pmc/articles/PMC549937/?page=1
Ar1006	biomass export	biomass[c] -> biomass[e]		Exchange	1		Exchange	Extracellular [e]	AddRxn;Modeling
Ar1007	Phycocyanobilin export	3zpcy[c] -> 3zpcy[e]		Modeling	1		Modeling	Extracellular [e]	AddRxn;Modeling
Ar1008	scl_PHA export	scl_PHA[c] -> scl_PHA[e]		Modeling	1		Modeling	Extracellular [e]	AddRxn;Modeling
Ar1010	GLA export	glinoACP[c] -> glinoACP[e]		Modeling	1		Modeling	Extracellular [e]	AddRxn;Modeling
Ar1063	Exchange spmd	spmd[e] <=>		Exchange	1		Exchange	Extracellular [e]	AddRxn;Modeling
Ar1073	Biotin exchange	btn[e] <=>		Exchange	1		Exchange	Extracellular [e]	AddRxn;Modeling
Ar1074	Ethanol exchange	etoh[e] <=>		Exchange	1		Exchange	Extracellular [e]	AddRxn;Modeling
Ar1075	alpha-ketoglutarate exchange	akg[e] <=>		Exchange	1		Exchange	Extracellular [e]	AddRxn;Modeling
Ar1076	Succinate exchange	succ[e] <=>		Exchange	1		Exchange	Extracellular [e]	AddRxn;Modeling
Ar1077	Malate exchange	malS[e] <=>		Exchange	1		Exchange	Extracellular [e]	AddRxn;Modeling
Ar1082	Hydrogen peroxide exchange	h2o2[e] <=>		Exchange	1		Exchange	Extracellular [e]	AddRxn;Modeling
Ar1083	GLA exchange	glinoACP[e] ->		Exchange	1		Exchange	Extracellular [e]	AddRxn;Modeling
Ar1084	Exopolysaccharide exchange	exosca[e] ->		Exchange	1		Exchange	Extracellular [e]	AddRxn;Modeling
Ar1085	H2 exchange	h2[e] <=>		Exchange	1		Exchange	Extracellular [e]	AddRxn;Modeling
Ar1086	ExGlycogen	glycogen[e] <=>		Exchange	1		Exchange	Extracellular [e]	AddRxn;Modeling
Ar1087	Phycocyanobilin export2	3zpcy[e] ->		Exchange	1		Exchange	Extracellular [e]	AddRxn;Modeling
Ar1088	PHA export2	scl_PHA[e] ->		Exchange	1		Exchange	Extracellular [e]	AddRxn;Modeling
Ar1089	biomass export	biomass[e] ->		Exchange	1		Exchange	Extracellular [e]	AddRxn;Modeling

## Sheet: 140 RemovedMet
Metabolite
lpam[c]
adhlam[c]
dhlam[c]
pqn9[i]
phq9[i]
q8[c]
q8h2[c]
Deoxrib[c]
2pglyc[b]
hco3[b]
glycdh[c]
ManNAc6p[c]
MurNAc6p[c]
propade[c]
ppcoa[c]
ppa[c]
ppap[c]
lactal[c]
P680[k]
QA_P680[k]
P680p[k]
QAn_P680[k]
PQn_P680[k]
S0_P680[k]
S1_P680[k]
S2_P680[k]
S3_P680[k]
S4_P680[k]
h2o[t]
o2[t]
h[t]
P700[k]
P700p[k]
redptcy[t]
oxiptcy[t]
RRieske_B6[k]
ORieske_B6[k]
PQH_B6_L[k]
co2[t]
redptcy[p]
oxiptcy[p]
PQH_B6_S[k]
HB2p_B6[k]
HB3p_B6[k]
ORieske_B6[i]
PQH_B6_L[i]
RRieske_B6[i]
PQ_B6_S[k]
RRieske_B6[c]
ORieske_B6[c]
HB3p_B6[i]
PQ_B6_S[i]
HB2p_B6[i]
PQH_B6_S[i]
co2[p]
aspD[c]
aceaspL[c]
mercaptpyr[c]
oalh[c]
thios[c]
m5thior1p[c]
m5ribu1p[c]
235mthio1p[c]
2h53ox1enylp[c]
12di51en3one[c]
4met2oxobu[c]
3metp[c]
2mmal[c]
2mmalat[c]
demalat[c]
Indole[c]
n5cribo[c]
deadn[c]
din[c]
ditp[c]
ap4a[c]
hxan[c]
didp[c]
gsn[c]
xtsn[c]
dgsn[c]
mqn8[c]
mql8[c]
cytd[c]
dcyt[c]
duri[c]
thymd[c]
cdec3eACP[c]
3ocddec5eACP[c]
3hcddec5eACP[c]
t3c5ddeceACP[c]
cddec5eACP[c]
3ocmrs7eACP[c]
3hcmrs7eACP[c]
t3c7mrseACP[c]
tdeACP[c]
3ocpalm9eACP[c]
3hcpalm9eACP[c]
t3c9palmeACP[c]
1hdecg3p[c]
pa160[c]
12dgr160[c]
1hdec9eg3p[c]
pa161[c]
12dgr161[c]
12dgr180[c]
1odec11eg3p[c]
1odec912eg3p[c]
pa182912[c]
12dgr182912[c]
1odec6912eg3p[c]
pa1836912[c]
12dgr120[c]
mglcdglyc[c]
pa120[c]
cdpdhdecg[c]
cdpdhdec9eg[c]
cdpdodecg[c]
cdpdodec912eg[c]
cdpdodec6912eg[c]
pa18391215[c]
cdpdodec91215eg[c]
pgp18391215[c]
g3pc[c]
chol[c]
glyc3p[p]
g3pe[c]
etha[c]
g3pc[p]
g3pe[p]
gthox[e]
gthox[p]
murein5p5p[p]
murein5px4p[p]
4crsol[c]
dad5[e]
amob[c]
amob[e]
gcald[e]
4hthr[c]

## Sheet: 297 AddedMet
Metabolites
(R)-2-Methylmalate_[c]
(S)-Lactaldehyde_[c]
[Enzyme]-cysteine_[c]
[Enzyme]-S-sulfanylcysteine_[c]
[molybdopterin-synthase sulfur-carrier protein]-Gly-NH-CH2-C(O)SH_[c]
1,2-dihydroxy-5-(methylthio)pent-1-en-3-one_[c]
1,3-Bisphospho-D-glycerate_[c]
1,4-dihydroxy-2-napthoyl-CoA_[c]
14glucanAmylose_[c]
2-(alpha-Hydroxyethyl)thiamine diphosphate_[c]
2,3-Diketo-5-methylthiopentyl-1-phosphate_[c]
2-hydroxy-5-(methylthio)-3-oxopent-1-enyl phosphate_[c]
2-Methylmaleat_[c]
2-Octaprenyl-3-methyl-5-hydroxy-6-methoxy-1,4-benzoquinone_[c]
2-phosphoglycolate_[a]
2-phosphoglycolate_[b]
2-Succinyl-5-enolpyruvyl-6-hydroxy-3-cyclohexene-1-carboxylate_[c]
3-(Methylthio)propanoate_[c]
3-Hydroxyglutaryl-[acyl-carrier protein] methyl ester_[c]
3-Hydroxypimeloyl-[acyl-carrier protein] methyl ester_[c]
3-Oxo-glutaryl-[acyl-carrier protein] methyl ester_[c]
3-Oxo-pimeloyl-[acyl-carrier protein] methyl ester_[c]
3-phosphoglycerate_[a]
3-phosphoglycerate_[b]
4-fumarylacetoacetate_[c]
4-Hydroxy-L-threonine_[c]
4-methylthio-2-oxobutanoate_[c]
6-Carboxy-5,6,7,8-tetrahydropterin_[c]
7-Aminomethyl-7-deazaguanine_[c]
7-carboxy-7-carbaguanine_[c]
7-cyano-7-carbaguanine_[c]
acetate_[p]
acetoacetate_[c]
Adenosine 5'-phosphosulfate_[c]
Adenosyl cobinamide_[c]
adenosyl-cobyrinate-acid-a,c-diamide_[c]
ADPribose_[c]
alpha-D-glucose_[p]
alpha-D-Ribose 1-phosphate_[c]
alpha-ketoglutarate_[p]
Amylose_[c]
Apo-[acetyl-CoA carboxylase]_[c]
apoprotein [acyl carrier protein]_[c]
Apoprotein_[c]
beta-D-glucan_[c]
beta-D-glucose_[p]
beta-D-glucose_[p]
beta-Isorenieratene_[c]
bilirubin_[c]
biotin_[e]
biotin_[p]
biotin_[p]
Biotinyl-5'-AMP_[c]
Ca2_[p]
Canthaxanthin_[c]
Carbonic acid_[a]
Carbonic acid_[b]
Cd2+_[p]
Chloride_[c]
Chloride_[e]
Chloride_[p]
Choline_[c]
citrate_[p]
CO2_[a]
CO2_[b]
CO2_[p]
CO2_[t]
Co2+_[p]
Co2+_[p]
Cob(I)inamide_[c]
cobalt2XT_[p]
cobalt2XTX_[e]
Cu+_[c]
Cu+_[e]
Cu+_[p]
Cu2+_[p]
cyanate_[e]
cyanate_[p]
cyclic pyranopterin monophosphate_[c]
Cytidine_[c]
D-4-Hydroxy-2-oxoglutarate_[c]
D-alanine_[p]
D-aspartate_[c]
Deoxyadenosine_[c]
Deoxycytidine_[c]
Deoxyguanosine_[c]
Deoxyinosine_[c]
deoxyribonucleic-acid_[c]
Deoxyribose_[c]
Deoxyuridine_[c]
D-erythro-3-Methylmalate_[c]
D-fructose_[p]
D-galactose_[p]
D-Glyceraldehyde_[c]
dIDP_[c]
Dihydroflavodoxin_[c]
Dihydrolipoamide-E_[c]
dITP_[c]
D-Lactose_[p]
D-ribose_[p]
D-ribulose-1,5-bisphosphate_[a]
D-ribulose-1,5-bisphosphate_[b]
Echinenone_[c]
Enoylglutaryl-[acyl-carrier protein] methyl ester_[c]
Enoylpimeloyl-[acyl-carrier protein] methyl ester_[c]
ethanol_[p]
Ethanolamine_[c]
exopolysaccharide_[p]
Fe2+_[p]
Fe3+_[p]
First oxidation state of the cluster of manganese atoms in the Photosystem II (needed for water splitting)_[k]
flavodoxin semiquinone_[c]
Fourth oxidation state of the cluster of manganese atoms in the Photosystem II (needed for water splitting)_[k]
fumarate_[p]
Glutaryl-[acyl-carrier protein] methyl ester_[c]
glycine_[p]
glycogen_[e]
H+_[a]
H+_[b]
H+_[p]
H+_[t]
H2_[p]
H2O_[a]
H2O_[b]
H2O_[p]
H2O_[t]
H2O2_[p]
H2S_[p]
HCO3_[a]
HCO3_[b]
HCO3_[p]
Heme A_[c]
Heme B located in the Cytochrome-b6/f complex, triply protonated_[i]
Heme B located in the Cytochrome-b6/f complex, triply protonated_[k]
Heme B located in the Cytochrome-b6/f complex, twice protonated_[i]
Heme B located in the Cytochrome-b6/f complex, twice protonated_[k]
Heme O_[c]
Hexadecanoate (n-C16:0)_[c]
Hg2_[p]
Holo-[acetyl-CoA carboxylase]_[c]
Hypoxanthine_[c]
Indole_[c]
Internal bound plastoquinone of the Photosystem II_[k]
Internal bound semiquinone radical of the Photosystem II_[k]
isopentenyl diphosphate_[c]
Isorenieratene_[c]
K_[p]
L-alanine_[p]
L-arginine_[p]
L-asparagine_[p]
L-aspartate_[p]
L-cysteine_[p]
L-gamma-Glutamyl-L-amino acid_[c]
L-glutamate_[p]
L-glutamine_[p]
L-histidine_[p]
L-homoserine_[p]
Lipoamide-E_[c]
Lipoate_[c]
Lipoyl-[acyl carrier protein]_[c]
L-isoleucine_[p]
L-leucine_[p]
L-lysine_[p]
L-methionine_[p]
L-methionyl-tRNAfmet_[c]
L-ornithine_[p]
L-phenylalanine_[p]
L-proline_[p]
L-serine_[p]
L-Threonine O-3-phosphate_[c]
L-threonine_[p]
L-tryptophan_[p]
L-tyrosine_[p]
L-valine_[p]
malate_[p]
malonyl-CoA methyl ester_[c]
maltose_[p]
Menaquinol 8_[c]
Menaquinone 8_[c]
Mercaptopyruvate_[c]
Methanol_[c]
Mg2+_[p]
Mn2_[p]
Mo_[p]
Molybdopterin_[c]
molybdopterin-synthase sulfur-carrier protein_[c]
N-Acetyl-D-mannosamine 6-phosphate_[c]
N-Acetyl-L-aspartate_[c]
N-acetylmuramate 6-phosphate_[c]
N-acetylneuraminic acid 9-phosphate_[c]
Neutral reaction centre of the Photosystem II (light with 680 nm is sufficient for the excitation of the one reaction center)_[k]
nh3_[c]
nh4_[e]
nickel_[c]
nickel_[p]
Nicotinamide_[c]
Nicotinamide-beta-riboside_[c]
N-Methylhydantoin_[c]
NMN_[c]
NO2_[p]
NO3_[p]
O2_[a]
O2_[b]
O2_[p]
O2_[t]
O-Acetyl-L-homoserine_[c]
Oxidized rieske_B6_[i]
Oxidized rieske_B6_[k]
oxidized-cytochrome-c_[p]
oxidized-cytochrome-c_[k]
oxidized-glutathione_[e]
oxidized-glutathione_[p]
P1,P4-Bis(5'-adenosyl) tetraphosphate_[c]
Palmitoyl-CoA (n-C16:0CoA)_[c]
p-Cresol_[c]
p-Cresol_[e]
phosphate_[p]
photon_[e]
photon_[k]
photonPSI_[k]
photonPSII_[k]
Photons with 680nm wavelength_[k]
Phytyl diphosphate_[c]
Pimeloyl-[acyl-carrier protein] methyl ester_[c]
Pimeloyl-[acyl-carrier protein]_[c]
Plastoquinol-9_[i]
Plastoquinol-9_[k]
Plastoquinol-9_[p]
plastoquinone-9_[i]
plastoquinone-9_[k]
plastoquinone-9_[p]
Plastosemiquinone located at the luminal side of the Cytochrome-b6/f complex_[i]
Plastosemiquinone located at the luminal side of the Cytochrome-b6/f complex_[k]
Plastosemiquinone located at the stromal side of the Cytochrome-b6/f complex_[i]
Plastosemiquinone located at the stromal side of the Cytochrome-b6/f complex_[k]
Positive charged reaction centre of the Photosystem I (light with 700 nm is sufficient for the excitation of the one reaction center)_[k]
Propanoate_[c]
Propanoyl phosphate_[c]
Propanoyl-CoA_[c]
Propionyladenylate_[c]
Protein N6-(lipoyl)lysine_[c]
putrescine_[p]
pyruvate_[p]
Reduced plastocyanin_[c]
Reduced plastocyanin_[p]
Reduced plastocyanin_[p]
Reduced plastocyanin_[t]
Reduced rieske_B6_[i]
Reduced rieske_B6_[k]
reduced-cytochrome-c_[p]
reduced-plastocyanin_[p]
reduced-plastocyanin_[t]
S-Acetyldihydrolipoamide-E_[c]
S-Adenosyl-4-methylthio-2-oxobutanoate_[c]
S-Adenosyl-4-methylthio-2-oxobutanoate_[e]
Second oxidation state of the cluster of manganese atoms in the Photosystem II (needed for water splitting)_[k]
Semiplastoquinone radical loosely bound to the Photosystem II (can except one further electron)_[k]
S-Methyl-5-thio-D-ribose-1-phosphate_[c]
sn-Glycero-3-phosphocholine_[c]
sn-Glycero-3-phosphocholine_[e]
sn-Glycero-3-phosphocholine_[p]
sn-Glycero-3-phosphocholine_[p]
sn-Glycero-3-phosphoethanolamine_[c]
sn-Glycero-3-phosphoethanolamine_[e]
sn-Glycero-3-phosphoethanolamine_[p]
sn-Glycero-3-phosphoethanolamine_[p]
sn-glycerol-3-phosphate_[p]
sn-glycerol-3-phosphate_[p]
Sodium_[c]
Sodium_[e]
Sodium_[p]
Sodium_[p]
spermidine_[p]
spermidine_[p]
Starting state of a cluster of probably four manganese atoms_[k]
succinate_[p]
sucrose_[p]
Sulfate_[c]
Sulfate_[e]
Sulfate_[p]
Sulfite_[c]
Sulfite_[e]
Sulfite_[p]
Superoxide anion_[c]
Superoxide anion_[e]
Superoxide anion_[p]
Tartronate semialdehyde_[c]
Thiosulfate_[c]
Third oxidation state of the cluster of manganese atoms in the Photosystem II (needed for water splitting)_[k]
two disacharide linked murein units, pentapeptide crosslinked tetrapeptide (A2pm->D-ala) (middle of chain)_[p]
two disacharide linked murein units, tetrapeptide corsslinked tetrapeptide (A2pm->D-ala) (middle of chain)_[p]
two linked disacharide pentapeptide murein units (uncrosslinked, middle of chain)_[p]
uracil_[p]
urea_[p]
Xanthosine_[c]
Zinc_[c]
Zinc_[p]
