# Supplementary material for: An Improved Genome-Scale Metabolic Model of Arthrospira platensis C1 (iAK888) and Its Application in Glycogen Overproduction
Source: Metabolites. 2018 Nov 26;8(4):84. doi: 10.3390/metabo8040084 (PMC6315860; doi:10.3390/metabo8040084)
Supplement: Supplementary file 1 [file metabolites-08-00084-s001.zip › metabolites-384075-revised-suppl/Supplements/Supplementary File 3.xlsx]

## Sheet: iAK888 GENRE
Rxn name	Rxn description	Formula	Gene-reaction association	Pathway	Confidence Score	EC number	Category	Compartment	Notes	References
Ar0001	glucokinase1	aglcD[c] + atp[c] -> ag6p[c] + adp[c] + h[c]	SPLC1_S271400 or SPLC1_S031020 or SPLC1_S206600	Glycolysis/Gluconeogenesis	3	2.7.1.2	Carbohydrate metabolism	Cytoplasm [c]	Found by KEGG, SEED, and iAK692; Add SPLC1_S031020 or SPLC1_S206600; Expression > negative control
Ar0002	glucokinase2	atp[c] + bglcD[c] -> adp[c] + h[c] + bg6p[c]	SPLC1_S271400 or SPLC1_S031020 or SPLC1_S206600	Glycolysis/Gluconeogenesis	3	2.7.1.2	Carbohydrate metabolism	Cytoplasm [c]	Found by KEGG, SEED, and iAK692; SPLC1_S031020 or SPLC1_S206600, edit stoichimetrix of H+, Expression > negative control
Ar0003	glucose-6-phosphate isomerase (ag6p)	ag6p[c] <=> f6p[c]	SPLC1_S100740	Glycolysis/Gluconeogenesis	4	5.3.1.9	Carbohydrate metabolism	Cytoplasm [c]	Found by KEGG, SEED, and iAK692; Expression >= 16S rRNA expression;
Ar0004	glucose-6-phosphate isomerase (f6p)	bg6p[c] <=> f6p[c]	SPLC1_S100740	Glycolysis/Gluconeogenesis	4	5.3.1.9	Carbohydrate metabolism	Cytoplasm [c]	Found by KEGG, SEED, and iAK692; Expression >= 16S rRNA expression;
Ar0005	glucose-6-phosphate isomerase (g6p)	ag6p[c] <=> bg6p[c]	SPLC1_S100740	Glycolysis/Gluconeogenesis	4	5.3.1.9	Carbohydrate metabolism	Cytoplasm [c]	Found by KEGG, SEED, and iAK692; Expression >= 16S rRNA expression;
Ar0006	phosphoglucomutase (g6p)	bg6p[c] <=> ag1p[c]	SPLC1_S541610	Glycolysis/Gluconeogenesis	4	5.4.2.2	Carbohydrate metabolism	Cytoplasm [c]	AddRxn;new rxn; Expression >= 16S rRNA expression;
Ar0007	phosphoglucomutase (ag1p)	ag1p[c] <=> ag6p[c]	SPLC1_S541610	Glycolysis/Gluconeogenesis	4	5.4.2.2	Carbohydrate metabolism	Cytoplasm [c]	remove SPLC1_S590520 and assigned to EC 5.4.2.8; ; Expression >= 16S rRNA expression
Ar0008	fructose-1,6-bisphosphatase	fdp[c] + h2o[c] -> f6p[c] + pi[c]	SPLC1_S171210 or SPLC1_S081020	Glycolysis/Gluconeogenesis	4	3.1.3.11	Carbohydrate metabolism	Cytoplasm [c]	AddRxn;add reaction; Expression >= 16S rRNA expression
Ar0009	phosphofructokinase (atp)	atp[c] + f6p[c] -> adp[c] + h[c] + fdp[c]	SPLC1_S541540 or SPLC1_S040060	Glycolysis/Gluconeogenesis	4	2.7.1.11	Carbohydrate metabolism	Cytoplasm [c]	Expression >= 16S rRNA expression
Ar0010	phosphofructokinase (ctp)	f6p[c] + ctp[c] -> h[c] + fdp[c] + cdp[c]	SPLC1_S541540 or SPLC1_S040060	Glycolysis/Gluconeogenesis	4	2.7.1.11	Carbohydrate metabolism	Cytoplasm [c]	AddRxn;add rxn for detail of Pyruvate decarboxylation to acetyl CoA; Expression >= 16S rRNA expression
Ar0011	phosphofructokinase (utp)	f6p[c] + utp[c] -> h[c] + fdp[c] + udp[c]	SPLC1_S541540 or SPLC1_S040060	Glycolysis/Gluconeogenesis	4	2.7.1.11	Carbohydrate metabolism	Cytoplasm [c]	AddRxn;add rxn for detail of Pyruvate decarboxylation to acetyl CoA; Expression >= 16S rRNA expression
Ar0012	phosphofructokinase (itp)	f6p[c] + itp[c] -> h[c] + fdp[c] + idp[c]	SPLC1_S541540 or SPLC1_S040060	Glycolysis/Gluconeogenesis	4	2.7.1.11	Carbohydrate metabolism	Cytoplasm [c]	AddRxn;add rxn for detail of Pyruvate decarboxylation to acetyl CoA; Expression >= 16S rRNA expression
Ar0013	fructose-1,6-bisphosphate aldolase class II	fdp[c] <=> dhap[c] + g3p[c]	SPLC1_S300220	Glycolysis/Gluconeogenesis	4	4.1.2.13	Carbohydrate metabolism	Cytoplasm [c]	AddRxn;add rxn for detail of Pyruvate decarboxylation to acetyl CoA; Expression >= 16S rRNA expression
Ar0014	fructose-1,6-bisphosphate aldolase class II (s17bp)	dhap[c] + e4p[c] -> s17bp[c]	SPLC1_S300220	Glycolysis/Gluconeogenesis	4	4.1.2.13	Carbohydrate metabolism	Cytoplasm [c]	AddRxn;add to complete TCA acoording to Zhang and Bryant 2011 and Unusual cyanobacterial TCA cycles, use plastoquinone as preferable cofactor [Genome sequence of the cyanobacterium Prochlorococcus marinus SS120, a nearly minimal oxyphototrophic genome]; Expression >= 16S rRNA expression	Nakahara et al. 2003
Ar0015	triosephosphate isomerase	g3p[c] <=> dhap[c]	SPLC1_S500480	Glycolysis/Gluconeogenesis	4	5.3.1.1	Carbohydrate metabolism	Cytoplasm [c]	AddRxn;add to complete TCA acoording to Zhang and Bryant 2011 and Unusual cyanobacterial TCA cycles, use plastoquinone as preferable cofactor [Genome sequence of the cyanobacterium Prochlorococcus marinus SS120, a nearly minimal oxyphototrophic genome]; Expression >= 16S rRNA expression
Ar0016	glyceraldehyde 3-phosphate dehydrogenase 1 (NAD+)	pi[c] + g3p[c] + nad[c] <=> h[c] + 13dpg[c] + nadh[c]	SPLC1_S532100 or SPLC1_S040050	Glycolysis/Gluconeogenesis	4	1.2.1.12 1.2.1.59	Carbohydrate metabolism	Cytoplasm [c]	Expression >= 16S rRNA expression
Ar0017	phosphoglycerate mutase (rxn 1)	3pg[c] <=> 2pg[c]	SPLC1_S531410	Glycolysis/Gluconeogenesis	4	5.4.2.11	Carbohydrate metabolism	Cytoplasm [c]	totally edit rxn, RAST annotation as Glycolate dehydrogenase, Eisenhut et al. 2008; Expression >= 16S rRNA expression
Ar0019	enolase	2pg[c] <=> h2o[c] + pep[c]	SPLC1_S051390	Glycolysis/Gluconeogenesis	4	4.2.1.11	Carbohydrate metabolism	Cytoplasm [c]	Expression >= 16S rRNA expression
Ar0020	pyruvate kinase 1	adp[c] + h[c] + pep[c] -> atp[c] + pyr[c]	SPLC1_S540980 or SPLC1_S090300	Glycolysis/Gluconeogenesis	4	2.7.1.40	Carbohydrate metabolism	Cytoplasm [c]	edit rxn, compartment; Expression >= 16S rRNA expression
Ar0021	aldose 1-epimerase	aglcD[c] <=> bglcD[c]	SPLC1_S300250	Glycolysis/Gluconeogenesis	4	5.1.3.3	Carbohydrate metabolism	Cytoplasm [c]	Expression >= 16S rRNA expression
Ar0022	pyruvate dehydrogenase complexes rxn1 (pdhA pdhB)	4 h[c] + pyr[c] + thmpp[c] -> co2[c] + 2hThPP[c]	SPLC1_S101190 and SPLC1_S271360	Glycolysis/Gluconeogenesis	4	1.2.4.1	Carbohydrate metabolism	Cytoplasm [c]	Expression >= 16S rRNA expression
Ar0023	pyruvate dehydrogenase complexes rxn2 (pdhA pdhB)	2hThPP[c] + lpam[c] <=> 3 h[c] + thmpp[c] + adhlam[c]	SPLC1_S101190 and SPLC1_S271360	Glycolysis/Gluconeogenesis	4	1.2.4.1	Carbohydrate metabolism	Cytoplasm [c]	new gene to new rxn; Expression >= 16S rRNA expression
Ar0024	pyruvate dehydrogenase complexes (pdhC)	accoa[c] + dhlam[c] <=> adhlam[c] + coa[c]	SPLC1_S370780	Glycolysis/Gluconeogenesis	4	2.3.1.12	Carbohydrate metabolism	Cytoplasm [c]	Expression >= 16S rRNA expression
Ar0025	pyruvate dehydrogenase complexes (pdhD)	nad[c] + dhlam[c] <=> h[c] + nadh[c] + lpam[c]	SPLC1_S520390 or SPLC1_S011350	Glycolysis/Gluconeogenesis	4	1.8.1.4	Carbohydrate metabolism	Cytoplasm [c]	Expression >= 16S rRNA expression
Ar0026	citrate synthase	h2o[c] + accoa[c] + oaa[c] -> h[c] + coa[c] + cit[c]	SPLC1_S081920	Tricarboxylic Acid Cycle (TCA cycle) / Citric Acid Cycle	4	2.3.3.1	Carbohydrate metabolism	Cytoplasm [c]	AddRxn;add new reaction; Expression >= 16S rRNA expression
Ar0027	aconitate hydratase (cit)	cit[c] <=> h2o[c] + aconC[c]	SPLC1_S520200	Tricarboxylic Acid Cycle (TCA cycle) / Citric Acid Cycle	4	4.2.1.3	Carbohydrate metabolism	Cytoplasm [c]	AddRxn;add new reaction; Expression >= 16S rRNA expression
Ar0028	aconitate hydratase (icit)	h2o[c] + aconC[c] <=> icit[c]	SPLC1_S520200	Tricarboxylic Acid Cycle (TCA cycle) / Citric Acid Cycle	4	4.2.1.3	Carbohydrate metabolism	Cytoplasm [c]	Expression >= 16S rRNA expression
Ar0029	isocitrate dehydrogenase (NADP)	icit[c] + nadp[c] -> co2[c] + nadph[c] + akg[c]	SPLC1_S040940	Tricarboxylic Acid Cycle (TCA cycle) / Citric Acid Cycle	4	1.1.1.42	Carbohydrate metabolism	Cytoplasm [c]	Expression >= 16S rRNA expression
Ar0030	2-oxoglutarate decarboxylase (2-OGDC)	h[c] + akg[c] -> co2[c] + sucsal[c]	SPLC1_S530050	Tricarboxylic Acid Cycle (TCA cycle) / Citric Acid Cycle	3	4.1.1.71	Carbohydrate metabolism	Cytoplasm [c]	AddRxn;add gene SPLC1_S032080 instead UNKNOWN; Expression > negative control
Ar0031	succinic semialdehyde dehydrogenase (SSADH)	h2o[c] + nadp[c] + sucsal[c] -> 2 h[c] + nadph[c] + succ[c]	SPLC1_S360470	Tricarboxylic Acid Cycle (TCA cycle) / Citric Acid Cycle	3	1.2.1.16	Carbohydrate metabolism	Cytoplasm [c]	Expression > negative control
Ar0032	fumarate hydratase	h2o[c] + fum[c] <=> malS[c]	SPLC1_S532400	Tricarboxylic Acid Cycle (TCA cycle) / Citric Acid Cycle	4	4.2.1.2	Carbohydrate metabolism	Cytoplasm [c]	Expression >= 16S rRNA expression
Ar0033	malate dehydrogenase	nad[c] + malS[c] <=> h[c] + nadh[c] + oaa[c]	SPLC1_S532590	Tricarboxylic Acid Cycle (TCA cycle) / Citric Acid Cycle	4	1.1.1.37	Carbohydrate metabolism	Cytoplasm [c]	AddRxn;add gene SPLC1_S430110 instead of nfc; Expression >= 16S rRNA expression
Ar0034	succinyl-CoA synthetase alpha chain	atp[c] + coa[c] + succ[c] <=> adp[c] + pi[c] + succoa[c]	SPLC1_S061030 and SPLC1_S061040	Tricarboxylic Acid Cycle (TCA cycle) / Citric Acid Cycle	4	6.2.1.5	Carbohydrate metabolism	Cytoplasm [c]	new reaction , new genes; Expression >= 16S rRNA expression
Ar0035	succinate dehydrogenase iron-sulfur protein (fum)	succ[c] + pqn9[k] -> fum[c] + phq9[k]	SPLC1_S500900 or SPLC1_S010700 or SPLC1_S102780	Tricarboxylic Acid Cycle (TCA cycle) / Citric Acid Cycle	4	1.3.99.1	Carbohydrate metabolism	Thylakoid_membrane [k]	Expression >= 16S rRNA expression
Ar0036	succinate dehydrogenase iron-sulfur protein (fum)	succ[c] + pqn9[i] -> fum[c] + phq9[i]	SPLC1_S500900 and SPLC1_S010700	Tricarboxylic Acid Cycle (TCA cycle) / Citric Acid Cycle	4	1.3.99.1	Carbohydrate metabolism	Cytoplasmic_membrane [i]	Expression >= 16S rRNA expression
Ar0037	succinate dehydrogenase (irreversible)	succ[c] + q8[c] -> fum[c] + q8h2[c]	SPLC1_S500900 and SPLC1_S010700	Tricarboxylic Acid Cycle (TCA cycle) / Citric Acid Cycle	4	1.3.99.1	Carbohydrate metabolism	Cytoplasm [c]	Expression >= 16S rRNA expression
Ar0038	isocitrate lyase	icit[c] -> succ[c] + glx[c]		Glyoxylate and dicarboxylate metabolism	2	4.1.3.1	Carbohydrate metabolism	Cytoplasm [c]	AddRxn;based on physiological data
Ar0039	malate synthase	h2o[c] + accoa[c] + glx[c] -> h[c] + coa[c] + malS[c]		Glyoxylate and dicarboxylate metabolism	2	2.3.3.9	Carbohydrate metabolism	Cytoplasm [c]	AddRxn;based on physiological data
Ar0040	phosphoglycolate phosphatase	h2o[c] + 2pglyc[c] -> pi[c] + glyclt[c]	SPLC1_S011340 or SPLC1_S420400 or SPLC1_S131000 or SPLC1_S130020	Glyoxylate and dicarboxylate metabolism	4	3.1.3.18	Carbohydrate metabolism	Cytoplasm [c]	constraint to 0 due to no glycogen degadationnunder light; Expression >= 16S rRNA expression
Ar0041	glycolate oxidase	glyclt[c] + o2[c] -> glx[c] + h2o2[c]	SPLC1_S203790 or SPLC1_S102940 or SPLC1_S102930	Glyoxylate and dicarboxylate metabolism	4	1.1.3.15	Carbohydrate metabolism	Cytoplasm [c]	constraint to 0 due to; Expression >= 16S rRNA expression
Ar0042	glycolate dehydrogenase	nad[c] + glyclt[c] -> h[c] + nadh[c] + glx[c]	SPLC1_S033640	Glyoxylate and dicarboxylate metabolism	4	1.1.99.14	Carbohydrate metabolism	Cytoplasm [c]	Expression >= 16S rRNA expression
Ar0043	transaldolase (g3p)	g3p[c] + s7p[c] <=> f6p[c] + e4p[c]	SPLC1_S040080 or SPLC1_S060690	Pentose phosphate pathway	4	2.2.1.2	Carbohydrate metabolism	Cytoplasm [c]	Expression >= 16S rRNA expression
Ar0044	glucose-6-phosphate 1-dehydrogenase	bg6p[c] + nadp[c] -> h[c] + nadph[c] + 6pgl[c]	SPLC1_S171200 and SPLC1_S171190	Pentose phosphate pathway	4	1.1.1.49	Carbohydrate metabolism	Cytoplasm [c]	Expression >= 16S rRNA expression
Ar0045	6-phosphogluconolactonase (6pgl)	h2o[c] + 6pgl[c] -> h[c] + 6pgc[c]	SPLC1_S260440	Pentose phosphate pathway	4	3.1.1.31	Carbohydrate metabolism	Cytoplasm [c]	Expression >= 16S rRNA expression
Ar0046	6-phosphogluconate dehydrogenase, decarboxylating	nadp[c] + 6pgc[c] -> co2[c] + nadph[c] + ru5pD[c]	SPLC1_S590360	Pentose phosphate pathway	4	1.1.1.44	Carbohydrate metabolism	Cytoplasm [c]	Expression >= 16S rRNA expression
Ar0047	pentose-5-phosphate-3-epimerase	ru5pD[c] <=> xu5pD[c]	SPLC1_S511270	Pentose phosphate pathway	4	5.1.3.1	Carbohydrate metabolism	Cytoplasm [c]	Expression >= 16S rRNA expression
Ar0048	transketolase (r5p)	xu5pD[c] + r5p[c] <=> g3p[c] + s7p[c]	SPLC1_S060670 or SPLC1_S041400 or SPLC1_S430310	Pentose phosphate pathway	4	2.2.1.1	Carbohydrate metabolism	Cytoplasm [c]	Expression >= 16S rRNA expression
Ar0049	transketolase (f6p)	f6p[c] + g3p[c] <=> e4p[c] + xu5pD[c]	SPLC1_S060670 or SPLC1_S041400 or SPLC1_S430310	Pentose phosphate pathway	4	2.2.1.1	Carbohydrate metabolism	Cytoplasm [c]	Expression >= 16S rRNA expression
Ar0050	ribose 5-phosphate isomerase A	r5p[c] <=> ru5pD[c]	SPLC1_S081580	Pentose phosphate pathway	4	5.3.1.6	Carbohydrate metabolism	Cytoplasm [c]	Expression >= 16S rRNA expression
Ar0051	ribokinase	atp[c] + ribD[c] -> adp[c] + h[c] + r5p[c]	SPLC1_S500190	Pentose phosphate pathway	3	2.7.1.15	Carbohydrate metabolism	Cytoplasm [c]	Expression > negative control
Ar0052	phosphoglucomutase (r1p)	r1p[c] <=> 2 h[c] + r5p[c]	SPLC1_S541270	Pentose phosphate pathway	4	5.4.2.2	Carbohydrate metabolism	Cytoplasm [c]	Expression >= 16S rRNA expression
Ar0053	ribose-phosphate pyrophosphokinase	atp[c] + r5p[c] <=> h[c] + prpp[c] + amp[c]	SPLC1_S208290	Pentose phosphate pathway	3	2.7.6.1	Carbohydrate metabolism	Cytoplasm [c]	Expression > negative control
Ar0054	phosphoketolase	pi[c] + xu5pD[c] -> h2o[c] + g3p[c] + actp[c]	SPLC1_S271390	Pentose phosphate pathway	4	4.1.2.9	Carbohydrate metabolism	Cytoplasm [c]	Expression > negative control
Ar0055	deoxyribose-phosphate aldolase	g3p[c] + acald[c] <=> 2dr5p[c]	SPLC1_S200570	Pentose phosphate pathway	3	4.1.2.4	Carbohydrate metabolism	Cytoplasm [c]	Expression > negative control
Ar0056	Deoxyribokinase	adp[c] + h[c] + 2dr5p[c] <=> atp[c] + Deoxrib[c]	SPLC1_S500190	Pentose phosphate pathway	3	2.7.1.15	Carbohydrate metabolism	Cytoplasm [c]	Expression > negative control
Ar0057	fructose-6-phosphate phosphoketolase	f6p[c] + pi[c] -> h2o[c] + e4p[c] + actp[c]	SPLC1_S271390	Carbon fixation in photosynthetic organisms	4	4.1.2.22	Energy metabolism	Cytoplasm [c]	Expression >= 16S rRNA expression
Ar0058	phosphoenolpyruvate carboxylase	pep[c] + hco3[c] -> pi[c] + oaa[c]	SPLC1_S102200	Carbon fixation in photosynthetic organisms	4	4.1.1.31	Energy metabolism	Cytoplasm [c]	Expression >= 16S rRNA expression
Ar0059	phosphoribulokinase	atp[c] + ru5pD[c] -> adp[c] + h[c] + 15pdribu[c]	SPLC1_S501440	Carbon fixation in photosynthetic organisms	4	2.7.1.19	Energy metabolism	Cytoplasm [c]	Expression >= 16S rRNA expression
Ar0060	fructose-1,6-sedoheptulose-1,7-bisphosphatase	h2o[c] + s17bp[c] -> pi[c] + s7p[c]	SPLC1_S081020	Carbon fixation in photosynthetic organisms	4	3.1.3.37	Energy metabolism	Cytoplasm [c]	Expression >= 16S rRNA expression
Ar0061	phosphoglycerate-kinase	atp[c] + 3pg[c] <=> adp[c] + 13dpg[c]	SPLC1_S600190	Carbon fixation in photosynthetic organisms	4	2.7.2.3	Energy metabolism	Cytoplasm [c]	Expression >= 16S rRNA expression
Ar0062	ribulose 1,5-bisphosphate transport	15pdribu[c] -> 15pdribu[a]		Carbon fixation in photosynthetic organisms	4		Transports	Carboxysome [a]	AddRxn;Exchange occurs natuarally in cell
Ar0063	3-Phospho-D-glycerate transport (b)	3pg[a] -> 3pg[c]		Carbon fixation in photosynthetic organisms	4		Transports	Carboxysome [a]	AddRxn;Exchange occurs natuarally in cell
Ar0064	RuBisCO including a forced photorespiration rate of 3 %	15pdribu[a] + 0.97 co2[a] + 0.97 h2o[a] + 0.03 o2[a] -> 1.97 3pg[a]	SPLC1_S240060 and SPLC1_S240080	Carbon fixation in photosynthetic organisms	4	4.1.1.39	Energy metabolism	Carboxysome [a]	Expression >= 16S rRNA expression
Ar0065	ribulose 1,5-bisphosphate carboxylaseoxygenase large and small subunit ( RuBisCo)	15pdribu[a] + co2[a] + h2o[a] -> 2 3pg[a] + 2 h[a]	SPLC1_S240060 and SPLC1_S240080	Carbon fixation in photosynthetic organisms	4	4.1.1.39	Energy metabolism	Carboxysome [a]	Expression >= 16S rRNA expression
Ar0066	ribulose 1,5-bisphosphate carboxylaseoxygenase large and small subunit (RuBisCo O2)	15pdribu[a] + o2[a] -> 2 h[c] + 3pg[a] + 2pglyc[a]	SPLC1_S240060 and SPLC1_S240080	Carbon fixation in photosynthetic organisms	4	4.1.1.39	Energy metabolism	Carboxysome [a]	AddRxn; Expression >= 16S rRNA expression
Ar0067	2pglycExCarboxysome	2pglyc[a] -> 2pglyc[c]		Carbon fixation in photosynthetic organisms	4		Transports	Carboxysome [a]	AddRxn;Exchange occurs natuarally in cell
Ar0068	carbon dioxide concentrating mechanism protein	hco3[a] <=> co2[a] + h2o[a]	SPLC1_S220070	Carbon fixation in photosynthetic organisms	4	4.2.1.1	Transports	Carboxysome [a]	AddRxn; Expression >= 16S rRNA expression
Ar0069	spontaneous hco3	h[a] + hco3[a] <=> h2co3[a]		Carbon fixation in photosynthetic organisms	4		Transports	Carboxysome [a]	AddRxn;Exchange occurs natuarally in cell
Ar0070	Proton transport (b)	h[a] <=> h[c]		Carbon fixation in photosynthetic organisms	4		Transports	Carboxysome [a]	AddRxn;Exchange occurs natuarally in cell
Ar0071	O2ExCarboxysome	o2[c] -> o2[a]		Carbon fixation in photosynthetic organisms	4		Transports	Carboxysome [a]	AddRxn;Exchange occurs natuarally in cell
Ar0072	bicarbonate transport to carboxysome	hco3[c] -> hco3[a]		Carbon fixation in photosynthetic organisms	4		Transports	Carboxysome [a]	AddRxn;Exchange occurs natuarally in cell
Ar0073	bicarbonate transport via Sodium-dependent bicarbonate transporter with inducible high affinity hco3	na1[p] + hco3[p] -> hco3[c] + na1[c]	SPLC1_S370700 or SPLC1_S370690	Carbon fixation in photosynthetic organisms	4		Transports	Periplasm [p]	AddRxn; Expression >= 16S rRNA expression
Ar0074	CO2 transport (p)	h2o[c] + co2[c] -> h[c] + hco3[c]	(SPLC1_S220110 and SPLC1_S220120 and SPLC1_S220130) or (SPLC1_S203670 and SPLC1_S203680 and SPLC1_S203690)	Carbon fixation in photosynthetic organisms	4		Transports	Cytoplasm [c]	AddRxn; Expression >= 16S rRNA expression
Ar0075	malic enzyme	nadp[c] + malS[c] -> pyr[c] + co2[c] + nadph[c]	SPLC1_S171090	Pyruvate Metabolism	4	1.1.1.38	Carbohydrate metabolism	Cytoplasm [c]	cyclic electron flow at PSI; Mi et al. 1992;Ogawa and Mi 2007; Battchikova 2011. ; Expression >= 16S rRNA expression
Ar0076	formate C-acetyltransferase	pyr[c] + coa[c] <=> accoa[c] + for[c]	SPLC1_S201260	Pyruvate Metabolism	4	2.3.1.54	Carbohydrate metabolism	Cytoplasm [c]	NADPH I Dehydrogenase. NADPH is preferred (Cooley and Vermaas 2001); Expression >= 16S rRNA expression
Ar0077	acetate kinase	atp[c] + ac[c] <=> adp[c] + actp[c]	SPLC1_S271370	Pyruvate Metabolism	3	2.7.2.1	Carbohydrate metabolism	Cytoplasm [c]	Expression > negative control
Ar0078	acetaldehyde dehydrogenase	h[c] + nadh[c] + accoa[c] <=> nad[c] + coa[c] + acald[c]	SPLC1_S230880 or SPLC1_S540570	Pyruvate Metabolism	4	1.2.1.10	Carbohydrate metabolism	Cytoplasm [c]	Expression > negative control
Ar0079	NAD oxidoreductase (Ethanol)	h[c] + nadh[c] + acald[c] <=> nad[c] + etoh[c]	SPLC1_S230870 or SPLC1_S541200 or SPLC1_S230880 or SPLC1_S540570	Pyruvate Metabolism	4	1.1.1.1	Carbohydrate metabolism	Cytoplasm [c]	Expression >= 16S rRNA expression
Ar0080	phosphotransacetylase	pi[c] + accoa[c] <=> coa[c] + actp[c]	SPLC1_S100750	Pyruvate Metabolism	3	2.3.1.8	Carbohydrate metabolism	Cytoplasm [c]	Expression > negative control
Ar0081	acylphosphatase	h2o[c] + actp[c] -> h[c] + pi[c] + ac[c]	SPLC1_S530140	Pyruvate Metabolism	4	3.6.1.7	Carbohydrate metabolism	Cytoplasm [c]	AddRxn;Expression > negative control
Ar0082	pyruvate synthase	pyr[c] + coa[c] + 2 oxifer[c] -> h[c] + co2[c] + accoa[c] + 2 redfer[c]	SPLC1_S300830	Pyruvate Metabolism	4	1.2.7.1	Carbohydrate metabolism	Cytoplasm [c]	Expression >= 16S rRNA expression
Ar0083	phosphoenolpyruvate synthase	atp[c] + h2o[c] + pyr[c] -> 2 h[c] + pi[c] + pep[c] + amp[c]	SPLC1_S100810 or SPLC1_S380230 or SPLC1_S520530 or SPLC1_S520540	Pyruvate Metabolism	4	2.7.9.2	Carbohydrate metabolism	Cytoplasm [c]	Expression >= 16S rRNA expression
Ar0084	Phosphoenolpyruvate carboxykinase (ATP)	adp[c] + pep[c] + co2[c] -> atp[c] + oaa[c]	SPLC1_S040950	Pyruvate Metabolism	3	4.1.1.49	Carbohydrate metabolism	Cytoplasm [c]	AddRxn;Expression > negative control
Ar0085	acetyl-coenzyme A synthetase CoA ligase (AMP-forming)	atp[c] + coa[c] + ac[c] -> accoa[c] + amp[c] + ppi[c]	SPLC1_S270130	Pyruvate Metabolism	3	6.2.1.1	Carbohydrate metabolism	Cytoplasm [c]	Expression > negative control
Ar0086	aldehyde dehydrogenase	h2o[c] + nad[c] + acald[c] -> 2 h[c] + nadh[c] + ac[c]	SPLC1_S203470	Pyruvate Metabolism	4	1.2.1.3	Carbohydrate metabolism	Cytoplasm [c]	Expression >= 16S rRNA expression
Ar0087	2-hydroxyaciddehydrogenase	nad[c] + lacD[c] <=> h[c] + nadh[c] + pyr[c]	SPLC1_S051380	Pyruvate Metabolism	4	1.1.1.28	Carbohydrate metabolism	Cytoplasm [c]	Expression >= 16S rRNA expression
Ar0088	Metallo-beta-lactamase superfamily proteinMonooxygenase, flavin-binding family	h2o[c] + lgtS[c] -> h[c] + redgthrd[c] + lacD[c]	SPLC1_S030220	Pyruvate Metabolism	4	3.1.2.6	Carbohydrate metabolism	Cytoplasm [c]	Expression >= 16S rRNA expression
Ar0089	lactoylglutathione lyase	redgthrd[c] + mthgxl[c] <=> lgtS[c]	SPLC1_S560210	Pyruvate Metabolism	4	4.4.1.5	Carbohydrate metabolism	Cytoplasm [c]	Expression >= 16S rRNA expression
Ar0090	NAD oxidoreductase (Glycerol)	nad[c] + glyc[c] <=> h[c] + nadh[c] + glycdh[c]	SPLC1_S230870 or SPLC1_S541200 or SPLC1_S230880 or SPLC1_S540570	Pyruvate Metabolism	4	1.1.1.1	Carbohydrate metabolism	Cytoplasm [c]	AddRxn; Expression >= 16S rRNA expression
Ar0091	aldehyde dehydrogenase	h2o[c] + nad[c] + glycdh[c] <=> 2 h[c] + nadh[c] + glycR[c]	SPLC1_S203470	Pyruvate Metabolism	4	1.2.1.3	Carbohydrate metabolism	Cytoplasm [c]	AddRxn; Expression >= 16S rRNA expression
Ar0092	acetyl coenzyme A acetyltransferase	2 accoa[c] <=> coa[c] + aacoa[c]	SPLC1_S230640	Pyruvate Metabolism	4	2.3.1.9	Carbohydrate metabolism	Cytoplasm [c]	Blast againt protiien phaA (slr1993) Score = 536 bits (1381), Expect = e-153 Identities = 272/396 (68%) ; Expression >= 16S rRNA expression	Taroncher-Oldenburg et al. 2000, Anupama Shrivastav et al. 2010
Ar0093	acetoacetyl-CoA reductase	aacoa[c] + nadph[c] + h[c] <=> 3hyCoa[c] + nadp[c]	SPLC1_S230650	Polyhydroxyalkanoates (PHAs) synthesis		1.1.1.36	Carbohydrate metabolism	Cytoplasm [c]	Blast againt protiien phaB (slr1994) Score = 321 bits (822), Expect = 4e-89 Identities = 164/240 (68%)	Taroncher-Oldenburg et al. 2000, Anupama Shrivastav et al. 2010
Ar0094	type III PHA synthase	3hyCoa[c] <=> scl_PHA[c] + coa[c]	SPLC1_S100130 and SPLC1_S100140	Polyhydroxyalkanoates (PHAs) synthesis		2.3.1.-	Carbohydrate metabolism	Cytoplasm [c]	Blast againt protiien phaC (slr1830) Score = 572 bits (1473), Expect = e-164 Identities = 272/365 (74%), Blast againt protiien phaE (slr1829)	Taroncher-Oldenburg et al. 2000, Anupama Shrivastav et al. 2010
Ar0095	mannose-6-phosphate isomerase	man6p[c] <=> f6p[c]	SPLC1_S270410 or SPLC1_S203320	Fructose and mannose metabolism	4	5.3.1.8	Carbohydrate metabolism	Cytoplasm [c]	Expression >= 16S rRNA expression
Ar0096	fructokinase	atp[c] + fru[c] -> adp[c] + h[c] + f6p[c]	SPLC1_S542700 or SPLC1_S103240	Fructose and mannose metabolism	4	2.7.1.4	Carbohydrate metabolism	Cytoplasm [c]	Expression >= 16S rRNA expression
Ar0097	phosphomannomutase	man1p[c] <=> man6p[c]	SPLC1_S033300 or SPLC1_S590520	Fructose and mannose metabolism	4	5.4.2.8	Carbohydrate metabolism	Cytoplasm [c]	Expression >= 16S rRNA expression
Ar0098	mannose-1-phosphate guanyltransferase	h[c] + man1p[c] + gtp[c] -> ppi[c] + gdpmann[c]	SPLC1_S171370 or SPLC1_S033300 or SPLC1_S102160	Fructose and mannose metabolism	4	2.7.7.13	Carbohydrate metabolism	Cytoplasm [c]	Expression >= 16S rRNA expression
Ar0099	GDP-D-mannose dehydratase	gdpmann[c] -> h2o[c] + gdpddman[c]	SPLC1_S032070 or SPLC1_S040290	Fructose and mannose metabolism	4	4.2.1.47	Carbohydrate metabolism	Cytoplasm [c]	Expression >= 16S rRNA expression
Ar0100	3-beta hydroxysteroid dehydrogenaseisomerase	h[c] + nadph[c] + gdpddman[c] -> nadp[c] + gdpfuc[c]	SPLC1_S032080	Fructose and mannose metabolism	4	1.1.1.271	Carbohydrate metabolism	Cytoplasm [c]	Expression >= 16S rRNA expression
Ar0101	UTP-glucose-1-phosphate uridylyltransferase	h[c] + ag1p[c] + utp[c] <=> ppi[c] + udpg[c]	SPLC1_S208420	Glycogen and sucrose metabolism	3	2.7.7.9	Carbohydrate metabolism	Cytoplasm [c]	Expression > negative control; remove gene or SPLC1_S240401 and used instead SPLC1_S240400, NADH II Dehydrogenase, no proton pumping (Cooley and Vermaas 2001), NADH is preferred (Melo et al. 2004)
Ar0102	UDP-glucose dehydrogenase	h2o[c] + 2 nad[c] + udpg[c] -> 3 h[c] + 2 nadh[c] + udpglcur[c]	SPLC1_S430100	Glycogen and sucrose metabolism	4	1.1.1.22	Carbohydrate metabolism	Cytoplasm [c]	blast with eco:b4226, Score = 110 bits (276), Expect = 5e-26 Identities = 63/163 (38%), Positives = 96/163 (58%), Gaps = 4/163 (2%) ; Expression >= 16S rRNA expression
Ar0103	UDP-glucuronic acid epimerase	3 h[c] + udpglcur[c] <=> udpgalc[c]	SPLC1_S500600	Glycogen and sucrose metabolism	4	5.1.3.6	Carbohydrate metabolism	Cytoplasm [c]	Expression >= 16S rRNA expression
Ar0104	UDP-glucuronate decarboxylase	3 h[c] + udpglcur[c] -> co2[c] + udpxyl[c]	SPLC1_S430110	Glycogen and sucrose metabolism	4	4.1.1.35	Carbohydrate metabolism	Cytoplasm [c]	AddRxn; Expression >= 16S rRNA expression
Ar0105	sucrose synthase	fru[c] + udpg[c] -> h[c] + udp[c] + sucr[c]	SPLC1_S430370	Glycogen and sucrose metabolism	3	2.4.1.13	Carbohydrate metabolism	Cytoplasm [c]	Expression > negative control
Ar0106	Sucrose phosphorylase	pi[c] + sucr[c] <=> ag1p[c] + fru[c]	SPLC1_S061230 or SPLC1_S061240	Glycogen and sucrose metabolism	4	2.4.1.7	Carbohydrate metabolism	Cytoplasm [c]	Expression >= 16S rRNA expression
Ar0107	glucose-1-phosphate adenylyltransferase	atp[c] + h[c] + ag1p[c] -> ppi[c] + adpglc[c]	SPLC1_S052060	Glycogen and sucrose metabolism	4	2.7.7.27	Carbohydrate metabolism	Cytoplasm [c]	Expression >= 16S rRNA expression
Ar0108	glycogen synthase	adpglc[c] -> adp[c] + 14glucanAmylose[c]	SPLC1_S310420 or SPLC1_S200440	Glycogen and sucrose metabolism	4	2.4.1.21	Carbohydrate metabolism	Cytoplasm [c]	AddRxn;add h+; Expression >= 16S rRNA expression
Ar0109	1,4-alpha-glucan branching enzyme	14glucanAmylose[c] -> glycogen[c]	SPLC1_S202380 or SPLC1_S202690	Glycogen and sucrose metabolism	4	2.4.1.18	Carbohydrate metabolism	Cytoplasm [c]	Expression >= 16S rRNA expression
Ar0110	gly-branchgly	glycogen[c] -> brangly[c]	SPLC1_S202380	Glycogen and sucrose metabolism	4	2.4.1.1	Carbohydrate metabolism	Cytoplasm [c]	AddRxn;remove SPLC1_S590610, add new annotation SPLC1_S203940; Expression >= 16S rRNA expression
Ar0111	glycogen phosphorylase (glycogen)	pi[c] + glycogen[c] -> ag1p[c]	SPLC1_S590350 or SPLC1_S533470	Glycogen and sucrose metabolism	4	2.4.1.1	Carbohydrate metabolism	Cytoplasm [c]	Expression >= 16S rRNA expression
Ar0112	glycogen phosphorylase (bran-gly)	pi[c] + brangly[c] -> ag1p[c]	SPLC1_S590350 or SPLC1_S533470	Glycogen and sucrose metabolism	4	2.4.1.1	Carbohydrate metabolism	Cytoplasm [c]	AddRxn;add rxn; Expression >= 16S rRNA expression
Ar0113	glycogen operon protein (treX)	h2o[c] + glycogen[c] -> tre[c]	SPLC1_S170310 or SPLC1_S171440 or SPLC1_S170710 or SPLC1_S170720	Glycogen and sucrose metabolism	4	3.2.1.-	Carbohydrate metabolism	Cytoplasm [c]	Expression >= 16S rRNA expression
Ar0114	trehalose synthase	tre[c] <=> malt[c]	SPLC1_S360630 or SPLC1_S100220	Glycogen and sucrose metabolism	4	5.4.99.16	Carbohydrate metabolism	Cytoplasm [c]	change from Unassigned to Sulfur Metabolism, edit stoichiometry, add 6h; Expression >= 16S rRNA expression
Ar0115	4-alpha-glucanotransferase	h2o[c] + malt[c] -> 2 aglcD[c]	SPLC1_S208430 or SPLC1_S201370 or SPLC1_S208460	Glycogen and sucrose metabolism	4	2.4.1.25	Carbohydrate metabolism	Cytoplasm [c]	remove h[c]; Expression >= 16S rRNA expression
Ar0116	alpha-D-glucose-1-phosphate cytidylyltransferase	3 h[c] + ag1p[c] + ctp[c] -> ppi[c] + dcpglu[c]	SPLC1_S510060 or SPLC1_S140020	Glycogen and sucrose metabolism	4	2.7.7.33	Carbohydrate metabolism	Cytoplasm [c]	edit direction to irr; Expression >= 16S rRNA expression
Ar0117	CDP-glucose 4,6-dehydratase	dcpglu[c] -> h2o[c] + dcp4d6d[c]	SPLC1_S140030	Glycogen and sucrose metabolism	4	4.2.1.45	Carbohydrate metabolism	Cytoplasm [c]	AddRxn;gene invloved in a80, the reaction not present in the db; Expression >= 16S rRNA expression
Ar0118	UDP-glucose-1,4-beta-glucan glucosyltransferase	udpg[c] -> h[c] + udp[c] + bglycan[c]	SPLC1_S082190	Glycogen and sucrose metabolism	3	2.4.1.35	Carbohydrate metabolism	Cytoplasm [c]	Expression > negative control
Ar0119	glycoside hydrolase	h2o[c] + bglycan[c] -> bglcD[c]	SPLC1_S190160	Glycogen and sucrose metabolism	3	3.2.1.21	Carbohydrate metabolism	Cytoplasm [c]	Expression > negative control
Ar0120	phosphofructokinase (atp)	atp[c] + s7p[c] -> adp[c] + h[c] + s17bp[c]	SPLC1_S541540 or SPLC1_S040060	Glycogen and sucrose metabolism	4	2.7.1.11	Carbohydrate metabolism	Cytoplasm [c]	AddRxn; Expression >= 16S rRNA expression
Ar0121	alpha-alpha-trehalose-phosphate synthase (UDP-forming)	ag6p[c] + udpg[c] -> h[c] + udp[c] + tre6p[c]	SPLC1_S540710	Glycogen and sucrose metabolism	4	2.4.1.15	Carbohydrate metabolism	Cytoplasm [c]	Expression >= 16S rRNA expression
Ar0122	N-Acetyl-D-glucosamine 6-phosphate 2-epimerase	2 h[c] + acgam6p[c] <=> ManNAc6p[c]	SPLC1_S300520	Amino sugar and nucleotide sugar metabolism	4	5.1.3.9	Amino acid metabolism	Cytoplasm [c]	AddRxn;add new rxn; Expression >= 16S rRNA expression
Ar0123	glucosamine-fructose-6-phosphate aminotransferase	f6p[c] + glnL[c] -> gluL[c] + gam6p[c]	SPLC1_S102850	Amino sugar and nucleotide sugar metabolism	4	2.6.1.16	Amino acid metabolism	Cytoplasm [c]	add h[c]; Expression >= 16S rRNA expression
Ar0124	Phosphoglucomutase (gam6p)	gam6p[c] -> gam1p[c]	SPLC1_S241000	Amino sugar and nucleotide sugar metabolism	4	5.4.2.10	Amino acid metabolism	Cytoplasm [c]	Expression >= 16S rRNA expression
Ar0125	UDP-N-acetylglucosamine pyrophosphorylase (gam1p)	accoa[c] + gam1p[c] -> h[c] + coa[c] + acgam1p[c]	SPLC1_S260640	Amino sugar and nucleotide sugar metabolism	4	2.3.1.157	Amino acid metabolism	Cytoplasm [c]	remove or SPLC1_S010340 or SPLC1_S080970 or SPLC1_S270610 or SPLC1_S550190; Expression >= 16S rRNA expression
Ar0126	UDP-N-acetylglucosamine pyrophosphorylase (acgam1p)	h[c] + utp[c] + acgam1p[c] -> ppi[c] + uacgam[c]	SPLC1_S260640	Amino sugar and nucleotide sugar metabolism	4	2.7.7.23	Amino acid metabolism	Cytoplasm [c]	AddRxn; Expression >= 16S rRNA expression
Ar0127	N-acetyl-glucosamine-6-phosphate	h2o[c] + acgam6p[c] <=> ac[c] + gam6p[c]	SPLC1_S040850	Amino sugar and nucleotide sugar metabolism	4	3.5.1.25	Amino acid metabolism	Cytoplasm [c]	Expression >= 16S rRNA expression
Ar0128	N-acetylmuramic acid 6-phosphate etherase	h2o[c] + MurNAc6p[c] <=> 3 h[c] + lacD[c] + acgam6p[c]	SPLC1_S550330	Amino sugar and nucleotide sugar metabolism	4	4.2.1.126	Amino acid metabolism	Cytoplasm [c]	Expression >= 16S rRNA expression	http://jb.asm.org/content/192/8/2239.full
Ar0129	UDP-N-acetylglucosamine 2-epimerase	uacgam[c] <=> uacmam[c]	SPLC1_S209000	Amino sugar and nucleotide sugar metabolism	4	5.1.3.14	Amino acid metabolism	Cytoplasm [c]	Expression >= 16S rRNA expression
Ar0130	UDP-N-acetylglucosamine 1-carboxyvinyltransferase	pep[c] + uacgam[c] -> pi[c] + uaccg[c]	SPLC1_S530440	Amino sugar and nucleotide sugar metabolism	4	2.5.1.7	Amino acid metabolism	Cytoplasm [c]	change to irr; Expression >= 16S rRNA expression
Ar0131	UDP-N-acetylmuramate dehydrogenase (nadph)	h[c] + nadph[c] + uaccg[c] -> nadp[c] + uamr[c]	SPLC1_S532130	Amino sugar and nucleotide sugar metabolism	4	1.3.1.98	Amino acid metabolism	Cytoplasm [c]	Expression >= 16S rRNA expression
Ar0132	UDP-glucose-hexose-1-phosphate uridylyltransferase	udpg[c] + gal1p[c] <=> ag1p[c] + udpgal[c]	SPLC1_S102320	Amino sugar and nucleotide sugar metabolism	4	2.7.7.12	Amino acid metabolism	Cytoplasm [c]	AddRxn; Expression >= 16S rRNA expression
Ar0133	UDP-glucose 4-epimerase	udpg[c] <=> udpgal[c]	SPLC1_S371170 or SPLC1_S041090 or SPLC1_S030530	Amino sugar and nucleotide sugar metabolism	4	5.1.3.2	Amino acid metabolism	Cytoplasm [c]	AddRxn; Expression >= 16S rRNA expression
Ar0134	acetyl-coenzyme A synthetase Propanoate CoA ligase	coa[c] + propade[c] <=> amp[c] + ppcoa[c]	SPLC1_S270130	Propanoate metabolism	3	6.2.1.1	Carbohydrate metabolism	Cytoplasm [c]	AddRxn;Expression > negative control
Ar0135	acetyl-coenzyme A synthetase Propanoate from pyruvate rxn1	ppi[c] + propade[c] -> atp[c] + h[c] + ppa[c]	SPLC1_S270130	Propanoate metabolism	3	6.2.1.1	Carbohydrate metabolism	Cytoplasm [c]	AddRxn;change irr to re; Expression > negative control
Ar0136	phosphotransacetylase	coa[c] + ppap[c] <=> pi[c] + ppcoa[c]	SPLC1_S100750	Propanoate metabolism	3	2.3.1.8	Carbohydrate metabolism	Cytoplasm [c]	AddRxn;Expression > negative control
Ar0137	acetate kinase	atp[c] + h[c] + ppa[c] -> adp[c] + ppap[c]	SPLC1_S271370	Propanoate metabolism	3	2.7.2.1	Carbohydrate metabolism	Cytoplasm [c]	AddRxn;Expression > negative control; add gene SPLC1_S101340 annotation by RAST, remove cys-enz[c] (dead end)
Ar0138	formate C-acetyltransferase	for[c] + ppcoa[c] <=> h[c] + coa[c] + 2obut[c]	SPLC1_S201260 or SPLC1_S201250	Propanoate metabolism	4	2.3.1.54	Carbohydrate metabolism	Cytoplasm [c]	add gene, blast with sll1559; Expression >= 16S rRNA expression
Ar0139	glycerol dehydrogenase	h[c] + nadh[c] + mthgxl[c] <=> nad[c] + lactal[c]	SPLC1_S010350	Propanoate metabolism	4	1.1.1.6	Carbohydrate metabolism	Cytoplasm [c]	remove SPLC1_S533530, add gene blast with slr1124; Expression >= 16S rRNA expression
Ar0140	inositol-3-phosphate synthase	ag6p[c] -> 1dmi3p[c]	SPLC1_S031840	Inositol phosphate metabolism	4	5.5.1.4	Carbohydrate metabolism	Cytoplasm [c]	AddRxn; Expression >= 16S rRNA expression
Ar0141	myo-inositol-1(or 4)-monophosphatase	h2o[c] + 1dmi3p[c] -> pi[c] + inost[c]	SPLC1_S080490	Inositol phosphate metabolism	3	3.1.3.25	Carbohydrate metabolism	Cytoplasm [c]	AddRxn;Expression > negative control; gene relation from or to and
Ar0142	PSII R1	P680_PSII[k] + P680[k] + QA_P680[k] -> P680p[k] + QAn_P680[k]	SPLC1_S205370 and SPLC1_S205360 and SPLC1_S590550 and SPLC1_S541690 and SPLC1_S510440 and SPLC1_S501040 and SPLC1_S410810 and SPLC1_S370350 and SPLC1_S270250 and SPLC1_S270240 and SPLC1_S207330 and SPLC1_S205350 and SPLC1_S205340 and SPLC1_S190140 and SPLC1_S170610 and SPLC1_S010320 and SPLC1_S010910 and SPLC1_S010920 and SPLC1_S040420 and SPLC1_S040600 and SPLC1_S040600 and SPLC1_S051460 and SPL…	photosynthesis	4		Energy metabolism	Thylakoid_membrane [k]	AddRxn; Expression >= 16S rRNA expression
Ar0143	PSII R2	h[c] + pqn9[k] + QAn_P680[k] -> QA_P680[k] + PQn_P680[k]	SPLC1_S205370 and SPLC1_S205360 and SPLC1_S590550 and SPLC1_S541690 and SPLC1_S510440 and SPLC1_S501040 and SPLC1_S410810 and SPLC1_S370350 and SPLC1_S270250 and SPLC1_S270240 and SPLC1_S207330 and SPLC1_S205350 and SPLC1_S205340 and SPLC1_S190140 and SPLC1_S170610 and SPLC1_S010320 and SPLC1_S010910 and SPLC1_S010920 and SPLC1_S040420 and SPLC1_S040600 and SPLC1_S040600 and SPLC1_S051460 and SPL…	photosynthesis	4		Energy metabolism	Thylakoid_membrane [k]	AddRxn;merged rxn (1.4.4.2 and 1.8.1.4 ); Expression >= 16S rRNA expression
Ar0144	PSII R3	h[c] + QAn_P680[k] + PQn_P680[k] -> phq9[k] + QA_P680[k]	SPLC1_S205370 and SPLC1_S205360 and SPLC1_S590550 and SPLC1_S541690 and SPLC1_S510440 and SPLC1_S501040 and SPLC1_S410810 and SPLC1_S370350 and SPLC1_S270250 and SPLC1_S270240 and SPLC1_S207330 and SPLC1_S205350 and SPLC1_S205340 and SPLC1_S190140 and SPLC1_S170610 and SPLC1_S010320 and SPLC1_S010910 and SPLC1_S010920 and SPLC1_S040420 and SPLC1_S040600 and SPLC1_S040600 and SPLC1_S051460 and SPL…	photosynthesis	4		Energy metabolism	Thylakoid_membrane [k]	AddRxn; Expression >= 16S rRNA expression
Ar0145	PSII R4	P680p[k] + S0_P680[k] -> P680[k] + S1_P680[k]	SPLC1_S205370 and SPLC1_S205360 and SPLC1_S590550 and SPLC1_S541690 and SPLC1_S510440 and SPLC1_S501040 and SPLC1_S410810 and SPLC1_S370350 and SPLC1_S270250 and SPLC1_S270240 and SPLC1_S207330 and SPLC1_S205350 and SPLC1_S205340 and SPLC1_S190140 and SPLC1_S170610 and SPLC1_S010320 and SPLC1_S010910 and SPLC1_S010920 and SPLC1_S040420 and SPLC1_S040600 and SPLC1_S040600 and SPLC1_S051460 and SPL…	photosynthesis	4		Energy metabolism	Thylakoid_membrane [k]	AddRxn; Expression >= 16S rRNA expression
Ar0146	PSII R5	P680p[k] + S1_P680[k] -> P680[k] + S2_P680[k]	SPLC1_S205370 and SPLC1_S205360 and SPLC1_S590550 and SPLC1_S541690 and SPLC1_S510440 and SPLC1_S501040 and SPLC1_S410810 and SPLC1_S370350 and SPLC1_S270250 and SPLC1_S270240 and SPLC1_S207330 and SPLC1_S205350 and SPLC1_S205340 and SPLC1_S190140 and SPLC1_S170610 and SPLC1_S010320 and SPLC1_S010910 and SPLC1_S010920 and SPLC1_S040420 and SPLC1_S040600 and SPLC1_S040600 and SPLC1_S051460 and SPL…	photosynthesis	4		Energy metabolism	Thylakoid_membrane [k]	AddRxn; Expression >= 16S rRNA expression
Ar0147	PSII R6	P680p[k] + S2_P680[k] -> P680[k] + S3_P680[k]	SPLC1_S205370 and SPLC1_S205360 and SPLC1_S590550 and SPLC1_S541690 and SPLC1_S510440 and SPLC1_S501040 and SPLC1_S410810 and SPLC1_S370350 and SPLC1_S270250 and SPLC1_S270240 and SPLC1_S207330 and SPLC1_S205350 and SPLC1_S205340 and SPLC1_S190140 and SPLC1_S170610 and SPLC1_S010320 and SPLC1_S010910 and SPLC1_S010920 and SPLC1_S040420 and SPLC1_S040600 and SPLC1_S040600 and SPLC1_S051460 and SPL…	photosynthesis	4		Energy metabolism	Thylakoid_membrane [k]	AddRxn; Expression >= 16S rRNA expression
Ar0148	PSII R7	P680p[k] + S3_P680[k] -> P680[k] + S4_P680[k]	SPLC1_S205370 and SPLC1_S205360 and SPLC1_S590550 and SPLC1_S541690 and SPLC1_S510440 and SPLC1_S501040 and SPLC1_S410810 and SPLC1_S370350 and SPLC1_S270250 and SPLC1_S270240 and SPLC1_S207330 and SPLC1_S205350 and SPLC1_S205340 and SPLC1_S190140 and SPLC1_S170610 and SPLC1_S010320 and SPLC1_S010910 and SPLC1_S010920 and SPLC1_S040420 and SPLC1_S040600 and SPLC1_S040600 and SPLC1_S051460 and SPL…	photosynthesis	4		Energy metabolism	Thylakoid_membrane [k]	AddRxn; Expression >= 16S rRNA expression
Ar0149	PSII R8	S4_P680[k] + 2 h2o[t] -> S0_P680[k] + o2[t] + 4 h[t]	SPLC1_S205370 and SPLC1_S205360 and SPLC1_S590550 and SPLC1_S541690 and SPLC1_S510440 and SPLC1_S501040 and SPLC1_S410810 and SPLC1_S370350 and SPLC1_S270250 and SPLC1_S270240 and SPLC1_S207330 and SPLC1_S205350 and SPLC1_S205340 and SPLC1_S190140 and SPLC1_S170610 and SPLC1_S010320 and SPLC1_S010910 and SPLC1_S010920 and SPLC1_S040420 and SPLC1_S040600 and SPLC1_S040600 and SPLC1_S051460 and SPL…	photosynthesis	4		Energy metabolism	Thylakoid_lumen [t]	AddRxn;change to irr; Expression >= 16S rRNA expression
Ar0150	PSII ROS evolution	o2[c] + QAn_P680[k] -> QA_P680[k] + o2s[c]	SPLC1_S205370 and SPLC1_S205360 and SPLC1_S590550 and SPLC1_S541690 and SPLC1_S510440 and SPLC1_S501040 and SPLC1_S410810 and SPLC1_S370350 and SPLC1_S270250 and SPLC1_S270240 and SPLC1_S207330 and SPLC1_S205350 and SPLC1_S205340 and SPLC1_S190140 and SPLC1_S170610 and SPLC1_S010320 and SPLC1_S010910 and SPLC1_S010920 and SPLC1_S040420 and SPLC1_S040600 and SPLC1_S040600 and SPLC1_S051460 and SPL…	photosynthesis	4		Energy metabolism	Thylakoid_membrane [k]	AddRxn;gene also invloved in R04173, irr to re; Expression >= 16S rRNA expression
Ar0151	PSII 9	h[c] + pqn9[k] + QAn_P680[k] -> QA_P680[k] + PQn_P680[k]	SPLC1_S205370 and SPLC1_S205360 and SPLC1_S590550 and SPLC1_S541690 and SPLC1_S510440 and SPLC1_S501040 and SPLC1_S410810 and SPLC1_S370350 and SPLC1_S270250 and SPLC1_S270240 and SPLC1_S207330 and SPLC1_S205350 and SPLC1_S205340 and SPLC1_S190140 and SPLC1_S170610 and SPLC1_S010320 and SPLC1_S010910 and SPLC1_S010920 and SPLC1_S040420 and SPLC1_S040600 and SPLC1_S040600 and SPLC1_S051460 and SPL…	photosynthesis	4		Energy metabolism	Thylakoid_membrane [k]	AddRxn; Expression >= 16S rRNA expression
Ar0152	PSII 10	h[c] + QAn_P680[k] + PQn_P680[k] -> phq9[k] + QA_P680[k]	SPLC1_S205370 and SPLC1_S205360 and SPLC1_S590550 and SPLC1_S541690 and SPLC1_S510440 and SPLC1_S501040 and SPLC1_S410810 and SPLC1_S370350 and SPLC1_S270250 and SPLC1_S270240 and SPLC1_S207330 and SPLC1_S205350 and SPLC1_S205340 and SPLC1_S190140 and SPLC1_S170610 and SPLC1_S010320 and SPLC1_S010910 and SPLC1_S010920 and SPLC1_S040420 and SPLC1_S040600 and SPLC1_S040600 and SPLC1_S051460 and SPL…	photosynthesis	4		Energy metabolism	Thylakoid_membrane [k]	AddRxn; Expression >= 16S rRNA expression
Ar0153	PSI R1	oxifer[c] + P700_PSI[k] + P700[k] -> redfer[c] + P700p[k]	SPLC1_S060840 and SPLC1_S060830 and SPLC1_S102790 and SPLC1_S550230 and SPLC1_S532560 and SPLC1_S531530 and SPLC1_S260600 and SPLC1_S531540 and SPLC1_S260530 and SPLC1_S630030 and SPLC1_S260590 and SPLC1_S200280 and SPLC1_S510260	photosynthesis	4		Energy metabolism	Thylakoid_membrane [k]	AddRxn; Expression >= 16S rRNA expression
Ar0154	PSI R2	P700p[k] + redptcy[t] -> P700[k] + oxiptcy[t]	SPLC1_S060840 and SPLC1_S060830 and SPLC1_S102790 and SPLC1_S550230 and SPLC1_S532560 and SPLC1_S531530 and SPLC1_S260600 and SPLC1_S531540 and SPLC1_S260530 and SPLC1_S630030 and SPLC1_S260590 and SPLC1_S200280 and SPLC1_S510260	photosynthesis	4		Energy metabolism	Thylakoid_lumen [t]	AddRxn;add new gene SPLC1_S500400 or SPLC1_S630140 or SPLC1_S541210 or SPLC1_S206650; Expression >= 16S rRNA expression
Ar0155	PSI R3	o2[c] + P700_PSI[k] + P700[k] -> o2s[c] + P700p[k]	SPLC1_S060840 and SPLC1_S060830 and SPLC1_S102790 and SPLC1_S550230 and SPLC1_S532560 and SPLC1_S531530 and SPLC1_S260600 and SPLC1_S531540 and SPLC1_S260530 and SPLC1_S630030 and SPLC1_S260590 and SPLC1_S200280 and SPLC1_S510260	photosynthesis	4		Energy metabolism	Thylakoid_membrane [k]	AddRxn; Expression >= 16S rRNA expression
Ar0156	PSI R4	oxiptcy[t] + RRieske_B6[k] -> redptcy[t] + ORieske_B6[k]	SPLC1_S060840 and SPLC1_S060830 and SPLC1_S102790 and SPLC1_S550230 and SPLC1_S532560 and SPLC1_S531530 and SPLC1_S260600 and SPLC1_S531540 and SPLC1_S260530 and SPLC1_S630030 and SPLC1_S260590 and SPLC1_S200280 and SPLC1_S510260	photosynthesis	4		Energy metabolism	Thylakoid_lumen [t]	AddRxn; Expression >= 16S rRNA expression
Ar0157	PSI R5	8 h[c] + o2[c] + 4 redptcy[t] -> 2 h2o[c] + 4 h[t] + 4 oxiptcy[t]	SPLC1_S060840 and SPLC1_S060830 and SPLC1_S102790 and SPLC1_S550230 and SPLC1_S532560 and SPLC1_S531530 and SPLC1_S260600 and SPLC1_S531540 and SPLC1_S260530 and SPLC1_S630030 and SPLC1_S260590 and SPLC1_S200280 and SPLC1_S510260	photosynthesis	4		Energy metabolism	Thylakoid_lumen [t]	AddRxn;merge gene 2.1.1.14; Expression >= 16S rRNA expression
Ar0158	PSI R7	phq9[k] + 2 oxiptcy[t] -> pqn9[k] + 2 h[t] + 2 redptcy[t]	SPLC1_S060840 and SPLC1_S060830 and SPLC1_S102790 and SPLC1_S550230 and SPLC1_S532560 and SPLC1_S531530 and SPLC1_S260600 and SPLC1_S531540 and SPLC1_S260530 and SPLC1_S630030 and SPLC1_S260590 and SPLC1_S200280 and SPLC1_S510260	photosynthesis	4		Energy metabolism	Thylakoid_lumen [t]	AddRxn;add new gene SPLC1_S220190; Expression >= 16S rRNA expression
Ar0159	PSI R8	phq9[k] + ORieske_B6[k] -> h[t] + RRieske_B6[k] + PQH_B6_L[k]	SPLC1_S060840 and SPLC1_S060830 and SPLC1_S102790 and SPLC1_S550230 and SPLC1_S532560 and SPLC1_S531530 and SPLC1_S260600 and SPLC1_S531540 and SPLC1_S260530 and SPLC1_S630030 and SPLC1_S260590 and SPLC1_S200280 and SPLC1_S510260	photosynthesis	4		Energy metabolism	Thylakoid_lumen [t]	AddRxn; Expression >= 16S rRNA expression
Ar0160	NADPH dehydrogenase cyclic electron flow at PSII	5 h[c] + nadph[c] + pqn9[k] -> nadp[c] + phq9[k] + 4 h[t]	SPLC1_S300800 and SPLC1_S300790 and SPLC1_S300770 and SPLC1_S240400 and SPLC1_S520570 and SPLC1_S081900 and SPLC1_S170820 and SPLC1_S205400 and SPLC1_S205400 and SPLC1_S203680 and SPLC1_S220120 and SPLC1_S430070 and SPLC1_S430090 and SPLC1_S540580 and SPLC1_S540600 and SPLC1_S081870 and SPLC1_S203670 and SPLC1_S220110 and SPLC1_S081880 and SPLC1_S511380 and SPLC1_S081890 and SPLC1_S205420 and SPL…	photosynthesis	4	1.6.5.3	Energy metabolism	Thylakoid_lumen [t]	AddRxn; Expression >= 16S rRNA expression
Ar0161	NADPH dehydrogenase cyclic electron flow at PSII	4 h[c] + h2o[c] + nadph[c] + pqn9[k] + co2[t] -> nadp[c] + phq9[k] + hco3[c] + 4 h[t]	SPLC1_S300800 and SPLC1_S300790 and SPLC1_S300770 and SPLC1_S240400 and SPLC1_S520570 and SPLC1_S081900 and SPLC1_S170820 and SPLC1_S205400 and SPLC1_S205400 and SPLC1_S203680 and SPLC1_S220120 and SPLC1_S430070 and SPLC1_S430090 and SPLC1_S540580 and SPLC1_S540600 and SPLC1_S081870 and SPLC1_S203670 and SPLC1_S220110 and SPLC1_S081880 and SPLC1_S511380 and SPLC1_S081890 and SPLC1_S205420 and SPL…	photosynthesis	4	1.6.5.3	Energy metabolism	Thylakoid_lumen [t]	AddRxn; Expression >= 16S rRNA expression
Ar0162	cytochrome oxidase bd (plastocianine-8 2 protons) (lumen)	4 h[c] + 2 phq9[k] + o2[c] -> 2 h2o[c] + 2 pqn9[k] + 4 h[t]	SPLC1_S171250 and SPLC1_S171260 and SPLC1_S171270	photosynthesis	4	1.10.3.-	Energy metabolism	Thylakoid_lumen [t]	AddRxn; Expression >= 16S rRNA expression
Ar0163	flavin reductase domain protein	2 h[c] + 2 nadph[c] + o2[c] -> 2 h2o[c] + 2 nadp[c]	SPLC1_S420210 or SPLC1_S420220	photosynthesis	4		Energy metabolism	Cytoplasm [c]	AddRxn; Expression >= 16S rRNA expression
Ar0164	NADH dehydrogenase	h[c] + nadh[c] + pqn9[k] -> nad[c] + phq9[k]	SPLC1_S520570 or SPLC1_S240400	photosynthesis	4	1.6.99.3	Energy metabolism	Thylakoid_membrane [k]	AddRxn;remove gene SPLC1_S101590 add gene SPLC1_S031470; Expression >= 16S rRNA expression
Ar0165	oxidoreductase FADNAD(P)-binding domain protein	h[c] + nadp[c] + 2 redfer[c] <=> nadph[c] + 2 oxifer[c]	SPLC1_S300010	photosynthesis	4	1.18.1.2	Energy metabolism	Cytoplasm [c]	AddRxn; Expression >= 16S rRNA expression
Ar0166	ferredoxin -NADP+ reductase	2 h[c] + 2 redfer[c] + trdox[c] <=> 2 oxifer[c] + trdrd[c]	SPLC1_S202830 or SPLC1_S100860	photosynthesis	4	1.8.7.2	Energy metabolism	Cytoplasm [c]	AddRxn; Expression >= 16S rRNA expression
Ar0167	Cytochrome c (ptcy) Thylakoid	8 h[c] + o2[c] + 4 redptcy[p] -> 2 h2o[c] + 4 oxiptcy[p] + 4 h[p]	SPLC1_S490240 and SPLC1_S490230 and SPLC1_S490220	photosynthesis	4	1.9.3.1	Energy metabolism	Periplasm [p]	AddRxn; Expression >= 16S rRNA expression
Ar0168	Photon transport 22	h[c] + PQH_B6_S[k] + HB2p_B6[k] -> phq9[k] + HB3p_B6[k]	SPLC1_S380320 and SPLC1_S541110 and SPLC1_S380310 and SPLC1_S541100 and SPLC1_S510100 and SPLC1_S500650 and SPLC1_S520290 and SPLC1_S206470 and SPLC1_S100890	photosynthesis	4	1.10.99.1	Energy metabolism	Thylakoid_membrane [k]	AddRxn; Expression >= 16S rRNA expression
Ar0169	PSI R9	phq9[i] + ORieske_B6[i] -> h[p] + PQH_B6_L[i] + RRieske_B6[i]	SPLC1_S380320 and SPLC1_S541110 and SPLC1_S380310 and SPLC1_S541100 and SPLC1_S510100 and SPLC1_S500650 and SPLC1_S520290 and SPLC1_S206470 and SPLC1_S100890	photosynthesis	4	1.10.99.1	Energy metabolism	Cytoplasmic_membrane [i]	AddRxn; Expression >= 16S rRNA expression
Ar0170	cytochrome b6f cpmplex (cyto-c) Thylakoid	phq9[i] + 2 oxiptcy[p] -> pqn9[i] + 2 redptcy[p] + 2 h[p]	SPLC1_S380320 and SPLC1_S541110 and SPLC1_S380310 and SPLC1_S541100 and SPLC1_S510100 and SPLC1_S500650 and SPLC1_S520290 and SPLC1_S206470 and SPLC1_S100890	photosynthesis	4	1.10.99.1	Energy metabolism	Cytoplasmic_membrane [i]	AddRxn; Expression >= 16S rRNA expression
Ar0171	Photon transport 24	h[c] + HB2p_B6[k] + PQ_B6_S[k] -> PQH_B6_S[k] + HB3p_B6[k]	SPLC1_S380320 and SPLC1_S541110 and SPLC1_S380310 and SPLC1_S541100 and SPLC1_S510100 and SPLC1_S500650 and SPLC1_S520290 and SPLC1_S206470 and SPLC1_S100890	photosynthesis	4	1.10.99.1	Energy metabolism	Thylakoid_membrane [k]	AddRxn; Expression >= 16S rRNA expression
Ar0172	Photon transport 25	PQH_B6_L[k] + HB3p_B6[k] -> h[t] + HB2p_B6[k] + PQ_B6_S[k]	SPLC1_S380320 and SPLC1_S541110 and SPLC1_S380310 and SPLC1_S541100 and SPLC1_S510100 and SPLC1_S500650 and SPLC1_S520290 and SPLC1_S206470 and SPLC1_S100890	photosynthesis	4	1.10.99.1	Energy metabolism	Thylakoid_lumen [t]	AddRxn; Expression >= 16S rRNA expression
Ar0173	Photon transport 26	PQ_B6_S[k] -> pqn9[k]	SPLC1_S380320 and SPLC1_S541110 and SPLC1_S380310 and SPLC1_S541100 and SPLC1_S510100 and SPLC1_S500650 and SPLC1_S520290 and SPLC1_S206470 and SPLC1_S100890	photosynthesis	4	1.10.99.1	Energy metabolism	Thylakoid_membrane [k]	AddRxn; Expression >= 16S rRNA expression
Ar0174	cytochrome b6f cpmplex (oxi-ptcy) Thylakoid	oxiptcy[p] + RRieske_B6[c] -> redptcy[p] + ORieske_B6[c]	SPLC1_S380320 and SPLC1_S541110 and SPLC1_S380310 and SPLC1_S541100 and SPLC1_S510100 and SPLC1_S500650 and SPLC1_S520290 and SPLC1_S206470 and SPLC1_S100890	photosynthesis	4	1.10.99.1	Energy metabolism	Periplasm [p]	AddRxn;new added gene and new ec (2.6.1.17); Expression >= 16S rRNA expression
Ar0175	ATP synthase (thylakoid) (four protons for one ATP)	3 adp[c] + 3 pi[c] + 14 h[t] -> 3 atp[c] + 14 h[c] + 3 h2o[c]	(SPLC1_S205600 and SPLC1_S205570 and SPLC1_S205580 and SPLC1_S205590 and SPLC1_S205550 and SPLC1_S010840 and SPLC1_S205560 and SPLC1_S010850 and SPLC1_S205540)	Photosynthesis	4	3.6.3.14	Energy metabolism	Thylakoid_lumen [t]	AddRxn; Expression >= 16S rRNA expression
Ar0176	ATP synthase (periplasm) (four protons for one ATP)	3 adp[c] + 3 pi[c] + 14 h[p] -> 3 atp[c] + 14 h[c] + 3 h2o[c]	(SPLC1_S205600 and SPLC1_S205570 and SPLC1_S205580 and SPLC1_S205590 and SPLC1_S205550 and SPLC1_S010840 and SPLC1_S205560 and SPLC1_S010850 and SPLC1_S205540)	Oxidative Phosphorylation	4	3.6.3.14	Energy metabolism	Periplasm [p]	AddRxn;edit metabolite by removing fad [c] and fadh2[c]; Expression >= 16S rRNA expression
Ar0177	cytochrome b6f cpmplex	PQH_B6_L[i] + HB3p_B6[i] -> h[p] + PQ_B6_S[i] + HB2p_B6[i]	SPLC1_S380320 and SPLC1_S541110 and SPLC1_S380310 and SPLC1_S541100 and SPLC1_S510100 and SPLC1_S500650 and SPLC1_S520290	Oxidative Phosphorylation	4	1.10.99.1	Energy metabolism	Cytoplasmic_membrane [i]	AddRxn; Expression >= 16S rRNA expression
Ar0178	cytochrome b6f cpmplex	PQ_B6_S[i] -> pqn9[i]	SPLC1_S380320 and SPLC1_S541110 and SPLC1_S380310 and SPLC1_S541100 and SPLC1_S510100 and SPLC1_S500650 and SPLC1_S520290	Oxidative Phosphorylation	4	1.10.99.1	Energy metabolism	Cytoplasmic_membrane [i]	AddRxn; Expression >= 16S rRNA expression
Ar0179	cytochrome b6f cpmplex	h[c] + PQ_B6_S[i] + HB2p_B6[i] -> HB3p_B6[i] + PQH_B6_S[i]	SPLC1_S380320 and SPLC1_S541110 and SPLC1_S380310 and SPLC1_S541100 and SPLC1_S510100 and SPLC1_S500650 and SPLC1_S520290	Oxidative Phosphorylation	4	1.10.99.1	Energy metabolism	Cytoplasmic_membrane [i]	AddRxn; Expression >= 16S rRNA expression
Ar0180	cytochrome b6f cpmplex	h[c] + HB2p_B6[i] + PQH_B6_S[i] -> phq9[i] + HB3p_B6[i]	SPLC1_S380320 and SPLC1_S541110 and SPLC1_S380310 and SPLC1_S541100 and SPLC1_S510100 and SPLC1_S500650 and SPLC1_S520290	Oxidative Phosphorylation	4	1.10.99.1	Energy metabolism	Cytoplasmic_membrane [i]	AddRxn;edit reaction, ec transferred from 1.5.1.12 to 1.2.1.88; Expression >= 16S rRNA expression
Ar0181	NADPH dehydrogenase (nadph)	5 h[c] + nadph[c] + pqn9[i] -> nadp[c] + phq9[i] + 4 h[p]	SPLC1_S300800 and SPLC1_S300790 and SPLC1_S300770 and SPLC1_S240400 and SPLC1_S520570 and SPLC1_S081900 and SPLC1_S170820 and SPLC1_S205400 and SPLC1_S205400 and SPLC1_S203680 and SPLC1_S220120 and SPLC1_S430070 and SPLC1_S430090 and SPLC1_S540580 and SPLC1_S540600 and SPLC1_S081870 and SPLC1_S203670 and SPLC1_S220110 and SPLC1_S081880 and SPLC1_S511380 and SPLC1_S081890 and SPLC1_S205420 and SPL…	Oxidative Phosphorylation	4	1.6.5.3	Energy metabolism	Cytoplasmic_membrane [i]	AddRxn; Expression >= 16S rRNA expression
Ar0182	NADPH dehydrogenase (nadh)	4 h[c] + h2o[c] + nadph[c] + pqn9[i] + co2[p] -> nadp[c] + phq9[i] + hco3[c] + 4 h[p]	SPLC1_S300800 and SPLC1_S300790 and SPLC1_S300770 and SPLC1_S240400 and SPLC1_S520570 and SPLC1_S081900 and SPLC1_S170820 and SPLC1_S205400 and SPLC1_S205400 and SPLC1_S203680 and SPLC1_S220120 and SPLC1_S430070 and SPLC1_S430090 and SPLC1_S540580 and SPLC1_S540600 and SPLC1_S081870 and SPLC1_S203670 and SPLC1_S220110 and SPLC1_S081880 and SPLC1_S511380 and SPLC1_S081890 and SPLC1_S205420 and SPL…	Oxidative Phosphorylation	4	1.6.5.3	Energy metabolism	Cytoplasmic_membrane [i]	AddRxn; Expression >= 16S rRNA expression
Ar0183	NADH dehydrogenase	h[c] + nadh[c] + pqn9[i] -> nad[c] + phq9[i]	SPLC1_S520570 or SPLC1_S240400	Oxidative Phosphorylation	4	1.6.99.3	Energy metabolism	Cytoplasmic_membrane [i]	Expression >= 16S rRNA expression
Ar0184	Cytochrome bd (plastocianine-8 2 protons) (periplasm)	4 h[c] + 2 phq9[i] + o2[c] -> 2 h2o[c] + 2 pqn9[i] + 4 h[p]	SPLC1_S171250 and SPLC1_S171260 and SPLC1_S171270	Oxidative Phosphorylation	4	1.10.3.-	Energy metabolism	Cytoplasmic_membrane [i]	AddRxn; Expression >= 16S rRNA expression
Ar0185	polyphosphate kinase (pppi)	atp[c] + ppi[c] <=> adp[c] + pppi[c]	SPLC1_S010900	Oxidative Phosphorylation	3	2.7.4.1	Energy metabolism	Cytoplasm [c]	Expression > negative control
Ar0186	polyphosphate kinase (ppi)	atp[c] + pi[c] <=> adp[c] + ppi[c]	SPLC1_S010900	Oxidative Phosphorylation	3	2.7.4.1	Energy metabolism	Cytoplasm [c]	Expression > negative control
Ar0187	inorganic pyrophosphatase	h2o[c] + ppi[c] -> h[c] + 2 pi[c]	SPLC1_S543300	Oxidative Phosphorylation	4	3.6.1.1	Energy metabolism	Cytoplasm [c]	Expression >= 16S rRNA expression
Ar0188	ferredoxin-nitrate reductase (no3)	2 h[c] + 2 redfer[c] + no3[c] -> h2o[c] + 2 oxifer[c] + no2[c]	SPLC1_S030420	Nitrogen Metabolism	4	1.7.7.2	Energy metabolism	Cytoplasm [c]	AddRxn; Expression >= 16S rRNA expression
Ar0189	ferredoxin-nitrite reductase (no2)	8 h[c] + 6 redfer[c] + no2[c] -> 2 h2o[c] + 6 oxifer[c] + nh3[c]	SPLC1_S550740 or SPLC1_S011370	Nitrogen Metabolism	4	1.7.7.1	Energy metabolism	Cytoplasm [c]	use ec 2.6.1.1 instead 2.6.1.57, remove gene SPLC1_S207840; Expression >= 16S rRNA expression
Ar0190	NH4+NH3 equilibrium	nh4[c] <=> h[c] + nh3[c]		Nitrogen Metabolism	2		Energy metabolism	Cytoplasm [c]	use ec 2.6.1.1 instead 2.6.1.57, remove gene SPLC1_S207840
Ar0191	formamidase	h2o[c] + formm[c] -> for[c] + nh3[c]	SPLC1_S570050	Nitrogen Metabolism	4	3.5.1.49	Energy metabolism	Cytoplasm [c]	Expression >= 16S rRNA expression
Ar0192	cyanate lyase (cynt)	h[c] + hco3[c] + cynt[c] -> co2[c] + cbm[c]	SPLC1_S012010	Nitrogen Metabolism	4	4.2.1.104	Energy metabolism	Cytoplasm [c]	Expression >= 16S rRNA expression
Ar0193	cyanate lyase (cbm)	h[c] + cbm[c] <=> co2[c] + nh3[c]		Nitrogen Metabolism	2		Energy metabolism	Cytoplasm [c]	remove the old genes add 4 new genes, edit metabolite from rib-d[c] to adprib[c]
Ar0194	NADP-specific glutamate dehydrogenase (nadph)	h2o[c] + nadp[c] + gluL[c] <=> h[c] + nadph[c] + akg[c] + nh3[c]	SPLC1_S080460	Nitrogen Metabolism	4	1.4.1.3	Energy metabolism	Cytoplasm [c]	change stoichiometry [h]; Expression >= 16S rRNA expression
Ar0195	glutamate-ammonia ligase	atp[c] + gluL[c] + nh3[c] -> adp[c] + h[c] + pi[c] + glnL[c]	SPLC1_S630120	Nitrogen Metabolism	4	6.3.1.2	Energy metabolism	Cytoplasm [c]	Expression >= 16S rRNA expression
Ar0196	ferredoxin-dependent glutamate synthase	2 h[c] + akg[c] + 2 redfer[c] + glnL[c] -> 2 oxifer[c] + 2 gluL[c]	SPLC1_S270380	Nitrogen Metabolism	4	1.4.7.1	Energy metabolism	Cytoplasm [c]	change reletionship from or to And, add new gene SPLC1_S082640; Expression >= 16S rRNA expression
Ar0197	urease	h2o[c] + urea[c] -> co2[c] + 2 nh3[c]	SPLC1_S550370 and SPLC1_S550360 and SPLC1_S550350	Nitrogen Metabolism	4		Energy metabolism	Cytoplasm [c]	Expression >= 16S rRNA expression
Ar0198	sulfate adenylyltransferase	atp[c] + so4[c] -> ppi[c] + aps[c]	SPLC1_S203940	Sulfur Metabolism	4	2.7.7.4	Energy metabolism	Cytoplasm [c]	AddRxn; Expression >= 16S rRNA expression
Ar0199	adenylylsulfate 3-phosphotransferase	atp[c] + aps[c] -> adp[c] + h[c] + paps[c]	SPLC1_S171100	Sulfur Metabolism	4	2.7.1.25	Energy metabolism	Cytoplasm [c]	Expression >= 16S rRNA expression
Ar0200	3'(2')5'-bisphosphate nucleotidase	h2o[c] + paps[c] -> pi[c] + aps[c]	SPLC1_S380120	Sulfur Metabolism	4	3.1.3.7	Energy metabolism	Cytoplasm [c]	Expression >= 16S rRNA expression
Ar0201	phosphoadenosine phosphosulfate reductase (trdrd)	trdrd[c] + paps[c] -> 2 h[c] + trdox[c] + pap[c] + so3[c]	SPLC1_S590650	Sulfur Metabolism	4	1.8.4.8	Energy metabolism	Cytoplasm [c]	Expression >= 16S rRNA expression
Ar0202	ferredoxin-sulfite reductase (so3)	8 h[c] + 6 redfer[c] + so3[c] -> 3 h2o[c] + 6 oxifer[c] + h2s[c]	SPLC1_S204370	Sulfur Metabolism	4	1.8.7.1	Energy metabolism	Cytoplasm [c]	edit re to irr; Expression >= 16S rRNA expression
Ar0203	cysteine synthase	h2s[c] + acser[c] -> h[c] + ac[c] + cysL[c]	SPLC1_S560160 or SPLC1_S533280 or SPLC1_S102050	Sulfur Metabolism	4	2.5.1.47	Energy metabolism	Cytoplasm [c]	Expression >= 16S rRNA expression
Ar0204	serine acetyltransferase	accoa[c] + serL[c] -> coa[c] + acser[c]	SPLC1_S533290 or SPLC1_S041260	Sulfur Metabolism	4	2.3.1.30	Energy metabolism	Cytoplasm [c]	remove h[c]; Expression >= 16S rRNA expression
Ar0205	adenosine-3'(2'),5'-bisphosphate nucleotidase	h2o[c] + pap[c] <=> pi[c] + amp[c]	SPLC1_S380120	Sulfur metabolism	4	3.1.3.7	Energy metabolism	Cytoplasm [c]	remove gene SP10350035V04 ; Expression >= 16S rRNA expression
Ar0206	glutaminase	h2o[c] + glnL[c] -> gluL[c] + nh3[c]	SPLC1_S051190 or SPLC1_S041510	Alanine, aspartate, and glutamate metabolism	4		Amino acid metabolism	Cytoplasm [c]	remove h[c]; Expression >= 16S rRNA expression
Ar0207	glutamate racemase	gluL[c] <=> gluD[c]	SPLC1_S102740	Alanine, aspartate, and glutamate metabolism	4	5.1.1.3	Amino acid metabolism	Cytoplasm [c]	new added gene and new ec; Expression >= 16S rRNA expression
Ar0208	UDP-N-acetylmuramate-alanine ligase	atp[c] + uamr[c] + alaL[c] -> adp[c] + h[c] + pi[c] + uama[c]	SPLC1_S532120	Alanine, aspartate, and glutamate metabolism	4	6.3.2.8	Amino acid metabolism	Cytoplasm [c]	AddRxn;remove h[c]; Expression >= 16S rRNA expression
Ar0209	UDP-N-acetylmuramoylalanine-D-glutamate ligase	atp[c] + gluD[c] + uama[c] -> adp[c] + h[c] + pi[c] + uamag[c]	SPLC1_S220030	Alanine, aspartate, and glutamate metabolism	3	6.3.2.9	Amino acid metabolism	Cytoplasm [c]	add many genes annotated by RAS , remove h[c]
Ar0210	delta-1-pyrroline-5-carboxylate dehydrogenase	h2o[c] + nadp[c] + glu5sa[c] -> 2 h[c] + nadph[c] + gluL[c]	SPLC1_S530100	Alanine, aspartate, and glutamate metabolism	4	1.2.1.88	Amino acid metabolism	Cytoplasm [c]	Expression >= 16S rRNA expression
Ar0211	carbamoyl-phosphate synthase small chain	2 atp[c] + h2o[c] + hco3[c] + glnL[c] -> 2 adp[c] + h[c] + pi[c] + gluL[c] + cbp[c]	SPLC1_S206640 and SPLC1_S500230	Alanine, aspartate, and glutamate metabolism	4	6.3.5.5	Amino acid metabolism	Cytoplasm [c]	new added gene and new ec; Expression >= 16S rRNA expression
Ar0212	amidophosphoribosyltransferase	h2o[c] + prpp[c] + glnL[c] -> ppi[c] + gluL[c] + pram[c]	SPLC1_S205470	Alanine, aspartate, and glutamate metabolism	4	2.4.2.14	Amino acid metabolism	Cytoplasm [c]	AddRxn;new added gene and new ec; Expression >= 16S rRNA expression
Ar0213	aspartate aminotransferase	akg[c] + aspL[c] <=> oaa[c] + gluL[c]	SPLC1_S530150	Alanine, aspartate, and glutamate metabolism	4	2.6.1.1	Amino acid metabolism	Cytoplasm [c]	new added gene and new ec; Expression >= 16S rRNA expression
Ar0214	L-aspartate oxidase	h2o[c] + o2[c] + aspL[c] -> oaa[c] + h2o2[c] + nh3[c]	SPLC1_S202450	Alanine, aspartate, and glutamate metabolism	3	1.4.3.16	Amino acid metabolism	Cytoplasm [c]	AddRxn;Expression > negative control; new added gene and new ec
Ar0215	L-aspartate oxidase	o2[c] + aspL[c] -> h[c] + h2o2[c] + iasp[c]	SPLC1_S202450	Alanine, aspartate, and glutamate metabolism	3	1.4.3.16	Amino acid metabolism	Cytoplasm [c]	Expression > negative control
Ar0216	aspartate racemase	h[c] + aspL[c] -> aspD[c]	SPLC1_S550480	Alanine, aspartate, and glutamate metabolism	3	5.1.1.13	Amino acid metabolism	Cytoplasm [c]	add gene SPLC1_S040570 annotate by RAST
Ar0217	argininosuccinate synthase	atp[c] + aspL[c] + citrL[c] -> h[c] + amp[c] + ppi[c] + argsuc[c]	SPLC1_S540390	Alanine, aspartate, and glutamate metabolism	4	6.3.4.5	Amino acid metabolism	Cytoplasm [c]	new added gene and new ec; Expression >= 16S rRNA expression
Ar0218	L-argininosuccinate lyase	argsuc[c] -> fum[c] + argL[c]	SPLC1_S531320	Alanine, aspartate, and glutamate metabolism	4	4.3.2.1	Amino acid metabolism	Cytoplasm [c]	new added gene and new ec; Expression >= 16S rRNA expression
Ar0219	adenylosuccinate synthetase	gtp[c] + aspL[c] + imp[c] -> 2 h[c] + pi[c] + gdp[c] + dcamp[c]	SPLC1_S103260	Alanine, aspartate, and glutamate metabolism	4	6.3.4.4	Amino acid metabolism	Cytoplasm [c]	new added gene and new ec; Expression >= 16S rRNA expression
Ar0220	adenylosuccinate lyase (dcamp)	dcamp[c] -> fum[c] + amp[c]	SPLC1_S034030	Alanine, aspartate, and glutamate metabolism	4	4.3.2.2	Amino acid metabolism	Cytoplasm [c]	new added gene and new ec; Expression >= 16S rRNA expression
Ar0221	asparaginase	h2o[c] + asnL[c] -> nh3[c] + aspL[c]	SPLC1_S205080 or SPLC1_S011950	Alanine, aspartate, and glutamate metabolism	4	3.5.1.1	Amino acid metabolism	Cytoplasm [c]	AddRxn;totally edit rxn, new annotation; Expression >= 16S rRNA expression
Ar0222	asparagine synthetase	atp[c] + h2o[c] + glnL[c] + aspL[c] -> h[c] + amp[c] + ppi[c] + gluL[c] + asnL[c]	SPLC1_S130940 or SPLC1_S090270 or SPLC1_S130940	Alanine, aspartate, and glutamate metabolism	3	6.3.5.4	Amino acid metabolism	Cytoplasm [c]	edit metabolite for nh3 to nh4;Expression > negative control
Ar0223	Aspartoacylase	h2o[c] + aceaspL[c] -> ac[c] + asnL[c]	SPLC1_S500840	Alanine, aspartate, and glutamate metabolism	3	3.5.1.15	Amino acid metabolism	Cytoplasm [c]	Expression > negative control
Ar0224	aspartate carbamoyltransferase catalytic chain	cbp[c] + aspL[c] -> h[c] + pi[c] + cbasp[c]	SPLC1_S550850	Alanine, aspartate, and glutamate metabolism	3	2.1.3.2	Amino acid metabolism	Cytoplasm [c]	remove gene SP10350035V04 ;Expression > negative control
Ar0225	phosphoglycerate dehydrogenase	nad[c] + 3pg[c] -> h[c] + nadh[c] + 3php[c]	SPLC1_S240360	Alanine, aspartate, and glutamate metabolism	4	1.1.1.95	Amino acid metabolism	Cytoplasm [c]	Expression >= 16S rRNA expression
Ar0226	alanine racemase	alaL[c] <=> alaD[c]	SPLC1_S081950	Alanine, aspartate, and glutamate metabolism	4	5.1.1.1	Amino acid metabolism	Cytoplasm [c]	AddRxn;remove h[c]; Expression >= 16S rRNA expression
Ar0227	D-alanine-D-alanine ligase	atp[c] + 2 alaD[c] <=> adp[c] + h[c] + pi[c] + alaala[c]	SPLC1_S202810	Alanine, aspartate, and glutamate metabolism	4	6.3.2.4	Amino acid metabolism	Cytoplasm [c]	remove h[c]; Expression >= 16S rRNA expression
Ar0228	D-ala-D-ala dipeptidase	h2o[c] + alaala[c] <=> 2 alaD[c]	SPLC1_S034040	Alanine, aspartate, and glutamate metabolism	4	3.4.13.22	Amino acid metabolism	Cytoplasm [c]	add met h[c]; Expression >= 16S rRNA expression
Ar0229	alanine dehydrogenase	h2o[c] + nad[c] + alaL[c] <=> nadh[c] + pyr[c] + nh3[c]	SPLC1_S530420	Alanine, aspartate, and glutamate metabolism	4	1.4.1.1	Amino acid metabolism	Cytoplasm [c]	Expression >= 16S rRNA expression
Ar0230	aspartate 1-decarboxylase	h[c] + aspL[c] -> alaB[c]	SPLC1_S543360	Alanine, aspartate, and glutamate metabolism	4	4.1.1.11	Amino acid metabolism	Cytoplasm [c]	remove h[c]; Expression >= 16S rRNA expression
Ar0231	cysteine desulfrase	cysL[c] -> alaL[c] + sulcysenz[c]	SPLC1_S030940 or SPLC1_S101340 or SPLC1_S204600 or SPLC1_S205650 or SPLC1_S208850 or SPLC1_S208880 or SPLC1_S533310	Alanine, aspartate, and glutamate metabolism	4	2.8.1.7	Amino acid metabolism	Cytoplasm [c]	AddRxn;add rxn ,edit ec due to transfer to new ec from 1.3.3.1 to 1.3.98.1; Expression >= 16S rRNA expression
Ar0232	phosphoserine aminotransferase (3php)	gluL[c] + 3php[c] -> akg[c] + pserL[c]	SPLC1_S051440	Glycine, serine, and threonine metabolism	4	2.6.1.52	Amino acid metabolism	Cytoplasm [c]	add new rxn; Expression >= 16S rRNA expression	http://www.ncbi.nlm.nih.gov/pubmed/25701735
Ar0233	phosphoserine phosphatase	h2o[c] + pserL[c] -> pi[c] + serL[c]	SPLC1_S531410	Glycine, serine, and threonine metabolism	4	3.1.3.3	Amino acid metabolism	Cytoplasm [c]	Expression >= 16S rRNA expression	http://www.ncbi.nlm.nih.gov/pubmed/25701735
Ar0234	L-threonine deaminase (ser-L)	serL[c] <=> pyr[c] + nh3[c]	SPLC1_S340090 or SPLC1_S081830	Glycine, serine, and threonine metabolism	4	4.3.1.19	Amino acid metabolism	Cytoplasm [c]	Expression >= 16S rRNA expression
Ar0235	tryptophan synthase beta chain	serL[c] + 3ig3p[c] -> h2o[c] + g3p[c] + trpL[c]	(SPLC1_S560040 and SPLC1_S081830) or (SPLC1_S560040 and SPLC1_S510460)	Glycine, serine, and threonine metabolism	4	4.2.1.20	Amino acid metabolism	Cytoplasm [c]	Expression >= 16S rRNA expression
Ar0236	serine hydroxymethyltransferase	h2o[c] + gly[c] + mlthf[c] <=> serL[c] + thf[c]	SPLC1_S360760	Glycine, serine, and threonine metabolism	4	2.1.2.1	Amino acid metabolism	Cytoplasm [c]	Expression >= 16S rRNA expression
Ar0237	glycine cleavage system protein H	nad[c] + gly[c] + thf[c] -> nadh[c] + co2[c] + nh3[c] + mlthf[c]	SPLC1_S101860 and SPLC1_S200660 and SPLC1_S060930	Glycine, serine, and threonine metabolism	4	2.1.2.10	Amino acid metabolism	Cytoplasm [c]	remove h[c]; Expression >= 16S rRNA expression
Ar0238	aspartate kinase	atp[c] + aspL[c] -> adp[c] + 4pasp[c]	SPLC1_S011430	Glycine, serine, and threonine metabolism	3	2.7.2.4	Amino acid metabolism	Cytoplasm [c]	remove h[c];
Ar0239	aspartate beta-semialdehyde dehydrogenese	h[c] + nadph[c] + 4pasp[c] -> pi[c] + nadp[c] + aspsa[c]	SPLC1_S230230	Glycine, serine, and threonine metabolism	4	1.2.1.11	Amino acid metabolism	Cytoplasm [c]	remove h[c], add new ec for SPLC1_S520340; Expression >= 16S rRNA expression
Ar0240	homoserine dehydrogenase	h[c] + nadph[c] + aspsa[c] <=> nadp[c] + homL[c]	SPLC1_S031170	Glycine, serine, and threonine metabolism	4	1.1.1.3	Amino acid metabolism	Cytoplasm [c]	remove h[c]; Expression >= 16S rRNA expression
Ar0241	homoserine kinase	atp[c] + homL[c] -> adp[c] + h[c] + phom[c]	SPLC1_S100630	Glycine, serine, and threonine metabolism	4	2.7.1.39	Amino acid metabolism	Cytoplasm [c]	edit stoi of h from 3 to 2; Expression >= 16S rRNA expression
Ar0242	threonine synthase	h2o[c] + phom[c] -> pi[c] + thrL[c]	SPLC1_S031460 or SPLC1_S203740	Glycine, serine, and threonine metabolism	4	4.2.3.1	Amino acid metabolism	Cytoplasm [c]	remove h[c]; Expression >= 16S rRNA expression
Ar0243	L-threonine deaminase (thr-L)	thrL[c] -> 2obut[c] + nh4[c]	SPLC1_S340090 or SPLC1_S081830	Glycine, serine, and threonine metabolism	4	4.3.1.19	Amino acid metabolism	Cytoplasm [c]	AddRxn; Expression >= 16S rRNA expression
Ar0244	serine-glyoxylate transaminase	glx[c] + serL[c] <=> gly[c] + hpyr[c]	SPLC1_S051440	Glycine, serine, and threonine metabolism	4	2.6.1.45	Amino acid metabolism	Cytoplasm [c]	AddRxn;remove gene SP10350035V04 ; Expression >= 16S rRNA expression
Ar0245	aspartate aminotransferase	h[c] + cysL[e] + akg[e] <=> gluL[c] + mercaptpyr[c]	SPLC1_S530150	Cysteine and methionine metabolism	4	2.6.1.1	Amino acid metabolism	Extracellular [e]	AddRxn; Expression >= 16S rRNA expression
Ar0246	homoserine O-acetyltransferase	accoa[c] + homL[c] -> coa[c] + oalh[c]		Cysteine and methionine metabolism	2	2.3.1.31	Amino acid metabolism	Cytoplasm [c]	AddRxn;based on physiological data; remove h[c]
Ar0247	O-acetylhomoserine	h2s[c] + oalh[c] -> h[c] + ac[c] + hcysL[c]		Cysteine and methionine metabolism	2	2.5.1.49	Amino acid metabolism	Cytoplasm [c]	based on physiological data
Ar0248	cyctathionine gamma-lyase	serL[c] + hcysL[c] -> cysL[c]	SPLC1_S410060	Cysteine and methionine metabolism	4	4.4.1.1	Amino acid metabolism	Cytoplasm [c]	new rxn new gene; Expression >= 16S rRNA expression
Ar0249	thiosulfate3-mercaptopyruvate sulfurtransferase	so3[c] + mercaptpyr[c] <=> h[c] + pyr[c] + thios[c]	SPLC1_S230980 or SPLC1_S032740	Cysteine and methionine metabolism	4	2.8.1.2	Amino acid metabolism	Cytoplasm [c]	Expression >= 16S rRNA expression
Ar0250	S-adenosylmethionine synthetase	atp[c] + h2o[c] + metL[c] -> pi[c] + ppi[c] + amet[c]	SPLC1_S130030	Cysteine and methionine metabolism	4	2.5.1.6	Amino acid metabolism	Cytoplasm [c]	add new gene SPLC1_S240900, remove h[c]; Expression >= 16S rRNA expression
Ar0251	DNA-cytosine methyltransferase	amet[c] + DNAcytosine[c] -> ahcys[c] + dna5m[c]	SPLC1_S010970 or SPLC1_S200600 or SPLC1_S208990 or SPLC1_S411890 or SPLC1_S500400 or SPLC1_S630140 or SPLC1_S541210 or SPLC1_S206650	Cysteine and methionine metabolism	4	2.1.1.37	Amino acid metabolism	Cytoplasm [c]	remove h[c]; Expression >= 16S rRNA expression
Ar0252	S-adenosylhomocysteine hydrolase	h2o[c] + ahcys[c] -> hcysL[c] + adn[c]	SPLC1_S201180	Cysteine and methionine metabolism	4	3.3.1.1	Amino acid metabolism	Cytoplasm [c]	AddRxn; Expression >= 16S rRNA expression
Ar0253	5-methyltetrahydrofolate-homocysteine methyltransferase	hcysL[c] + 5mthf[c] -> h[c] + thf[c] + metL[c]	SPLC1_S231030 or SPLC1_S204840	Cysteine and methionine metabolism	4	2.1.1.13 2.1.1.14	Amino acid metabolism	Cytoplasm [c]	AddRxn;add new gene SPLC1_S240900, remove h[c]; Expression >= 16S rRNA expression
Ar0254	adenosylmethionine decarboxylase	h[c] + amet[c] -> co2[c] + ametam[c]	SPLC1_S501150 or SPLC1_S220190	Cysteine and methionine metabolism	4	4.1.1.50	Amino acid metabolism	Cytoplasm [c]	AddRxn;remove gene SP10350035V04 ; Expression >= 16S rRNA expression
Ar0255	5'-methylthioadenosine phosphorylase	2 h[c] + pi[c] + 5mta[c] -> ade[c] + m5thior1p[c]	SPLC1_S570370	Cysteine and methionine metabolism	3	2.4.2.28	Amino acid metabolism	Cytoplasm [c]	AddRxn;remove h[c];Expression > negative control
Ar0256	methylthioribose-1-phosphate isomerase	m5thior1p[c] -> m5ribu1p[c]	SPLC1_S200650	Cysteine and methionine metabolism	4	5.3.1.23	Amino acid metabolism	Cytoplasm [c]	AddRxn;add new EC, edit stoi of h[c] from 2 to 1; Expression >= 16S rRNA expression
Ar0257	methylthioribulose 1-phosphate dehydratase	m5ribu1p[c] -> h2o[c] + 235mthio1p[c]	SPLC1_S081160	Cysteine and methionine metabolism	3	4.2.1.109	Amino acid metabolism	Cytoplasm [c]	AddRxn;Expression > negative control; add new gene SPLC1_S082700, SPLC1_S102770(acylacyl carrier protein) by RAST annotation
Ar0258	2,3-diketo-5-methylthiopentyl-1-phosphate enolase	235mthio1p[c] -> 2h53ox1enylp[c]	SPLC1_S081150	Cysteine and methionine metabolism	4	5.3.2.5	Amino acid metabolism	Cytoplasm [c]	AddRxn;remove SPLC1_S010960 or SPLC1_S082700 or SPLC1_S082720 or SPLC1_S102760, add AND relation, irr to reverse; Expression >= 16S rRNA expression
Ar0259	2-hydroxy-3-keto-5-methylthiopentenyl-1-phosphate phosphatase	h2o[c] + 2h53ox1enylp[c] -> 2 h[c] + pi[c] + 12di51en3one[c]	SPLC1_S533530	Cysteine and methionine metabolism	4	3.1.3.87	Amino acid metabolism	Cytoplasm [c]	add ec and gene, remove SPLC1_S082700 or SPLC1_S082720; Expression >= 16S rRNA expression
Ar0260	1,2-dihydroxy-3-keto-5-methylthiopentene dioxygenase	o2[c] + 12di51en3one[c] -> h[c] + for[c] + 4met2oxobu[c]	SPLC1_S208560	Cysteine and methionine metabolism	4	1.13.11.54	Amino acid metabolism	Cytoplasm [c]	add new gene from RAST annotation; Expression >= 16S rRNA expression
Ar0261	1,2-dihydroxy-3-keto-5-methylthiopentene dioxygenase	o2[c] + 12di51en3one[c] -> h[c] + for[c] + co[c] + 3metp[c]	SPLC1_S208560	Cysteine and methionine metabolism	4	1.13.11.53	Amino acid metabolism	Cytoplasm [c]	change ec from 4.2.1.58 to 4.2.1.59; Expression >= 16S rRNA expression
Ar0262	alanyl aminopeptidase (cys-gly)	h2o[c] + cgly[c] -> cysL[c] + gly[c]	SPLC1_S031470 or SPLC1_S530160	Cysteine and methionine metabolism	4	3.4.11.2	Amino acid metabolism	Cytoplasm [c]	Expression >= 16S rRNA expression
Ar0263	3-hydroxyisobutyrate dehydrogenase	nadp[c] + glycR[c] <=> nadph[c] + mtnsh[c]	SPLC1_S130890 or SPLC1_S204390	Valine, Leucine, and Isoleucine Metabolism	4	1.1.1.60	Amino acid metabolism	Cytoplasm [c]	Expression >= 16S rRNA expression
Ar0264	glycerate kinase	atp[c] + glycR[c] -> adp[c] + h[c] + 3pg[c]	SPLC1_S530030	Valine, Leucine, and Isoleucine Metabolism	3	2.7.1.31	Amino acid metabolism	Cytoplasm [c]	Expression > negative control
Ar0265	acetolactate synthase small subunit	h[c] + pyr[c] + 2obut[c] -> co2[c] + 2ahbut[c]	SPLC1_S531590 and SPLC1_S060570 and SPLC1_S240980 and SPLC1_S360490	Valine, Leucine, and Isoleucine Metabolism	4	2.2.1.6	Amino acid metabolism	Cytoplasm [c]	change ec from 4.2.1.58 to 4.2.1.59; Expression >= 16S rRNA expression
Ar0266	ketol-acid reductoisomerase (2ahbut)	h[c] + nadph[c] + 2ahbut[c] <=> nadp[c] + 23dhmp[c]	SPLC1_S207170	Valine, Leucine, and Isoleucine Metabolism	4	1.1.1.86	Amino acid metabolism	Cytoplasm [c]	Expression >= 16S rRNA expression
Ar0267	dihydroxyacid dehydratase (23dhmp)	23dhmp[c] -> h2o[c] + 3mop[c]	SPLC1_S082840	Valine, Leucine, and Isoleucine Metabolism	4	4.2.1.9	Amino acid metabolism	Cytoplasm [c]	Expression >= 16S rRNA expression
Ar0268	branched-chain amino acid aminotransferase (3mop)	gluL[c] + 3mop[c] -> akg[c] + ileL[c]	SPLC1_S041590	Valine, Leucine, and Isoleucine Metabolism	4	2.6.1.42	Amino acid metabolism	Cytoplasm [c]	Expression >= 16S rRNA expression
Ar0269	acetolactate synthase	pyr[c] + 2hThPP[c] -> 3 h[c] + thmpp[c] + alacS[c]	SPLC1_S531590 and SPLC1_S060570 and SPLC1_S240980 and SPLC1_S360490	Valine, Leucine, and Isoleucine Metabolism	4	2.2.1.6	Amino acid metabolism	Cytoplasm [c]	change ec from 4.2.1.58 to 4.2.1.59; Expression >= 16S rRNA expression
Ar0270	ketol-acid reductoisomerase (alac-S)	h[c] + nadph[c] + alacS[c] -> nadp[c] + 23dival[c]	SPLC1_S207170	Valine, Leucine, and Isoleucine Metabolism	4	1.1.1.86	Amino acid metabolism	Cytoplasm [c]	Expression >= 16S rRNA expression
Ar0271	dihydroxyacid dehydratase (23dival)	23dival[c] -> h2o[c] + 3mob[c]	SPLC1_S082840	Valine, Leucine, and Isoleucine Metabolism	4	4.2.1.9	Amino acid metabolism	Cytoplasm [c]	Expression >= 16S rRNA expression
Ar0272	branched-chain amino acid aminotransferase (3mob)	gluL[c] + 3mob[c] -> akg[c] + valL[c]	SPLC1_S041590	Valine, Leucine, and Isoleucine Metabolism	4	2.6.1.42	Amino acid metabolism	Cytoplasm [c]	Expression >= 16S rRNA expression
Ar0273	valine-pyruvate aminotransferase	alaL[c] + 3mob[c] <=> pyr[c] + valL[c]	SPLC1_S208050	Valine, Leucine, and Isoleucine Metabolism	3	2.6.1.66	Amino acid metabolism	Cytoplasm [c]	change ec from 4.2.1.58 to 4.2.1.59;Expression > negative control
Ar0274	2-isopropylmalate synthase	h2o[c] + accoa[c] + 3mob[c] -> h[c] + coa[c] + 3c3hmp[c]	SPLC1_S170370 or SPLC1_S060560	Valine, Leucine, and Isoleucine Metabolism	4	2.3.3.13	Amino acid metabolism	Cytoplasm [c]	Expression >= 16S rRNA expression
Ar0275	3-isopropylmalate dehydratase large subunit (3c3hmp)	3c3hmp[c] <=> h2o[c] + 2ippm[c]	SPLC1_S130910 and SPLC1_S130920	Valine, Leucine, and Isoleucine Metabolism	4	4.2.1.33	Amino acid metabolism	Cytoplasm [c]	Expression >= 16S rRNA expression
Ar0276	3-isopropylmalate dehydratase large subunit (2ippm)	h2o[c] + 2ippm[c] -> 3c2hmp[c]	SPLC1_S130910 and SPLC1_S130920	Valine, Leucine, and Isoleucine Metabolism	4	4.2.1.33	Amino acid metabolism	Cytoplasm [c]	Expression >= 16S rRNA expression
Ar0277	3-isopropylmalate dehydrogenase (3c2hmp)	nad[c] + 3c2hmp[c] -> h[c] + nadh[c] + 3c4mop[c]	SPLC1_S370450	Valine, Leucine, and Isoleucine Metabolism	3	1.1.1.85	Amino acid metabolism	Cytoplasm [c]	AddRxn;change ec from 4.2.1.58 to 4.2.1.59;
Ar0278	3-isopropylmalate dehydrogenase (3c4mop)	h[c] + 3c4mop[c] -> co2[c] + 4mop[c]		Valine, Leucine, and Isoleucine Metabolism	4		Amino acid metabolism	Cytoplasm [c]	AddRxn;spontaneous
Ar0279	branched-chain amino acid aminotransferase (4mop)	gluL[c] + 4mop[c] -> akg[c] + leuL[c]	SPLC1_S041590	Valine, Leucine, and Isoleucine Metabolism	4	2.6.1.42	Amino acid metabolism	Cytoplasm [c]	AddRxn;spontaneous
Ar0280	2-isopropylmalate synthase	h2o[c] + pyr[c] + accoa[c] -> coa[c] + 2mmal[c]	SPLC1_S170370 or SPLC1_S060560	Valine, Leucine, and Isoleucine Metabolism	4	2.3.1.182	Amino acid metabolism	Cytoplasm [c]	AddRxn;spontaneous
Ar0281	3-isopropylmalate dehydratase	2mmal[c] -> h2o[c] + 2mmalat[c]	SPLC1_S130910 and SPLC1_S130920	Valine, Leucine, and Isoleucine Metabolism	4	4.2.1.35	Amino acid metabolism	Cytoplasm [c]	spontaneous
Ar0282	3-isopropylmalate dehydratase	h2o[c] + 2mmalat[c] -> demalat[c]	SPLC1_S130910 and SPLC1_S130920	Valine, Leucine, and Isoleucine Metabolism	4	4.2.1.35	Amino acid metabolism	Cytoplasm [c]	Expression >= 16S rRNA expression
Ar0283	3-isopropylmalate dehydrogenase	nad[c] + demalat[c] -> 2 h[c] + nadh[c] + co2[c] + 2obut[c]	SPLC1_S370450	Valine, Leucine, and Isoleucine Metabolism	4	1.1.1.85	Amino acid metabolism	Cytoplasm [c]	Expression >= 16S rRNA expression
Ar0284	dihydrodipicolinate synthase	pyr[c] + aspsa[c] -> h[c] + 2 h2o[c] + 23dhdp[c]	SPLC1_S230240	Lysine biosynthesis	4	4.3.3.7	Amino acid metabolism	Cytoplasm [c]	Expression >= 16S rRNA expression
Ar0285	dihydrodipicolinate reductase	h[c] + nadph[c] + 23dhdp[c] -> nadp[c] + thdp[c]	SPLC1_S081200	Lysine biosynthesis	4	1.17.1.8	Amino acid metabolism	Cytoplasm [c]	change ec from 4.2.1.58 to 4.2.1.59; Expression >= 16S rRNA expression
Ar0286	N-succinyldiaminopimelate aminotransferase	h2o[c] + gluL[c] + thdp[c] <=> akg[c] + 26dapLL[c]	SPLC1_S080550 or SPLC1_S270610	Lysine biosynthesis	4	2.6.1.83	Amino acid metabolism	Cytoplasm [c]	Expression >= 16S rRNA expression
Ar0287	diaminopimelate epimerase	26dapLL[c] <=> 26dapM[c]	SPLC1_S041570	Lysine biosynthesis	4	5.1.1.7	Amino acid metabolism	Cytoplasm [c]	Expression >= 16S rRNA expression
Ar0288	diaminopimelate decarboxylase	h[c] + 26dapM[c] -> co2[c] + lysL[c]	SPLC1_S031410 or SPLC1_S130840	Lysine biosynthesis	4	4.1.1.20	Amino acid metabolism	Cytoplasm [c]	AddRxn; Expression >= 16S rRNA expression
Ar0289	lysine decarboxylase	h[c] + lysL[c] -> co2[c] + 15dap[c]	SPLC1_S201430	Lysine biosynthesis	4	4.1.1.18	Amino acid metabolism	Cytoplasm [c]	change ec from 4.2.1.58 to 4.2.1.59; Expression >= 16S rRNA expression
Ar0290	delta-1-pyrroline-5-carboxylate dehydrogenase (tm)	pqn9[k] + proL[c] -> phq9[k] + 1pyr5c[c]	SPLC1_S530100	Arginine and Proline Metabolism	4	1.5.99.8	Amino acid metabolism	Thylakoid_membrane [k]	Expression >= 16S rRNA expression	Final electron acceptor is likely to be Q; Rasmusson et al. 2008
Ar0291	delta-1-pyrroline-5-carboxylate dehydrogenase (cm)	pqn9[i] + proL[c] -> phq9[i] + 1pyr5c[c]	SPLC1_S530100	Arginine and Proline Metabolism	4	1.5.99.8	Amino acid metabolism	Cytoplasmic_membrane [i]	Expression >= 16S rRNA expression	Final electron acceptor is likely to be Q; Rasmusson et al. 2008
Ar0292	glutamate 5-kinase	atp[c] + gluL[c] -> adp[c] + glu5p[c]	SPLC1_S231060	Arginine and Proline Metabolism	4	2.7.2.11	Amino acid metabolism	Cytoplasm [c]	Expression >= 16S rRNA expression
Ar0293	glutamate-5-semialdehyde dehydrogenase	h[c] + nadph[c] + glu5p[c] -> pi[c] + nadp[c] + glu5sa[c]	SPLC1_S360660 or SPLC1_S410040	Arginine and Proline Metabolism	4	1.2.1.41	Amino acid metabolism	Cytoplasm [c]	add new gene annotated by RAST,edit met using pmtcoa instead hxcoa; Expression >= 16S rRNA expression
Ar0294	spontaneous	glu5sa[c] -> h2o[c] + 1pyr5c[c]		Arginine and Proline Metabolism	4		Amino acid metabolism	Cytoplasm [c]	spontaneous
Ar0295	delta-1-pyrroline-5-carboxylate dehydrogenase (1pyr5c)	2 h2o[c] + nadp[c] + 1pyr5c[c] -> h[c] + nadph[c] + gluL[c]	SPLC1_S530100	Arginine and Proline Metabolism	4	1.2.1.88	Amino acid metabolism	Cytoplasm [c]	spontaneous
Ar0296	pyrroline-5-carboxylate reductase (nadph)	2 h[c] + nadph[c] + 1pyr5c[c] -> nadp[c] + proL[c]	SPLC1_S207540	Arginine and Proline Metabolism	4	1.5.1.2	Amino acid metabolism	Cytoplasm [c]	spontaneous
Ar0297	glutamate N-acetyltransferase (accoa)	accoa[c] + gluL[c] -> h[c] + coa[c] + acglu[c]	SPLC1_S202710	Arginine and Proline Metabolism	3	2.3.1.1	Amino acid metabolism	Cytoplasm [c]	spontaneous
Ar0298	N-acetylglutamate kinase	atp[c] + acglu[c] -> adp[c] + acg5p[c]	SPLC1_S510450	Arginine and Proline Metabolism	4	2.7.2.8	Amino acid metabolism	Cytoplasm [c]	Expression >= 16S rRNA expression
Ar0299	N-acetyl-gamma-glutamyl-phosphate reductase	h[c] + nadph[c] + acg5p[c] -> pi[c] + nadp[c] + acg5sa[c]	SPLC1_S020220	Arginine and Proline Metabolism	4	1.2.1.38	Amino acid metabolism	Cytoplasm [c]	Expression >= 16S rRNA expression
Ar0300	acetylornithine aminotransferase	gluL[c] + acg5sa[c] -> akg[c] + acorn[c]	SPLC1_S032410	Arginine and Proline Metabolism	4	2.6.1.11	Amino acid metabolism	Cytoplasm [c]	Expression >= 16S rRNA expression
Ar0301	glutamate N-acetyltransferase (acorn)	gluL[c] + acorn[c] -> acglu[c] + orn[c]	SPLC1_S202710	Arginine and Proline Metabolism	3	2.3.1.35	Amino acid metabolism	Cytoplasm [c]	Expression > negative control
Ar0302	ornithine carbamoyltransferase chain f	cbp[c] + orn[c] -> h[c] + pi[c] + citrL[c]	SPLC1_S010070	Arginine and Proline Metabolism	4	2.1.3.3	Amino acid metabolism	Cytoplasm [c]	Expression >= 16S rRNA expression
Ar0303	arginine decarboxylase	h[c] + argL[c] -> co2[c] + agm[c]	SPLC1_S208410	Arginine and Proline Metabolism	4	4.1.1.19	Amino acid metabolism	Cytoplasm [c]	Expression >= 16S rRNA expression
Ar0304	agmatine ureohydrolase	h2o[c] + agm[c] -> urea[c] + ptrc[c]	SPLC1_S520370	Arginine and Proline Metabolism	4	3.5.3.11	Amino acid metabolism	Cytoplasm [c]	Expression >= 16S rRNA expression
Ar0305	creatininase	cat[c] <=> h2o[c] + catn[c]	SPLC1_S240290 or SPLC1_S410760	Arginine and Proline Metabolism	4	3.5.2.10	Amino acid metabolism	Cytoplasm [c]	Expression >= 16S rRNA expression
Ar0306	cytosine deaminase	h2o[c] + catn[c] -> nh3[c] + methdat[c]	SPLC1_S030460	Arginine and Proline Metabolism	3	3.5.4.1	Amino acid metabolism	Cytoplasm [c]	edit rxn according to ref.;Expression > negative control
Ar0307	ATP phosphoribosyltransferase	atp[c] + prpp[c] -> ppi[c] + prbatp[c]	SPLC1_S550630 and SPLC1_S080510	Histidine Metabolism	4	2.4.2.17	Amino acid metabolism	Cytoplasm [c]	edit rxn according to ref.; Expression >= 16S rRNA expression
Ar0308	phosphoribosyl-AMP cyclohydrolase (prbatp)	h2o[c] + prbatp[c] -> h[c] + ppi[c] + prbamp[c]	SPLC1_S550780 or SPLC1_S040720	Histidine Metabolism	4	3.6.1.31	Amino acid metabolism	Cytoplasm [c]	edit rxn according to ref.; Expression >= 16S rRNA expression
Ar0309	phosphoribosyl-AMP cyclohydrolase (prbamp)	h2o[c] + prbamp[c] -> prfp[c]	SPLC1_S550780 or SPLC1_S040720	Histidine Metabolism	4	3.5.4.19	Amino acid metabolism	Cytoplasm [c]	Expression >= 16S rRNA expression
Ar0310	phosphoribosylformimino-5-aminoimidazole carboxamide ribotide isomerase	prfp[c] <=> prlp[c]	SPLC1_S300140	Histidine Metabolism	3	5.3.1.16	Amino acid metabolism	Cytoplasm [c]	Expression > negative control
Ar0311	amidotransferase (prlp)	glnL[c] + prlp[c] -> h[c] + gluL[c] + eig3p[c] + aicar[c]	SPLC1_S530720 or SPLC1_S420300	Histidine Metabolism	4		Amino acid metabolism	Cytoplasm [c]	Expression >= 16S rRNA expression
Ar0312	imidazoleglycerol-phosphate dehydratase	eig3p[c] -> h2o[c] + 3l2oxp[c]	SPLC1_S520960	Histidine Metabolism	4	4.2.1.19	Amino acid metabolism	Cytoplasm [c]	Expression >= 16S rRNA expression
Ar0313	histidinol phosphate aminotransferase	gluL[c] + 3l2oxp[c] -> akg[c] + hisp[c]	SPLC1_S205660	Histidine Metabolism	4	2.6.1.9	Amino acid metabolism	Cytoplasm [c]	Expression >= 16S rRNA expression
Ar0314	histidinol-phosphatase	h2o[c] + hisp[c] -> pi[c] + histd[c]	SPLC1_S520960	Histidine Metabolism	4	3.1.3.15	Amino acid metabolism	Cytoplasm [c]	Expression >= 16S rRNA expression
Ar0315	histidinol dehydrogenase (histd)	nad[c] + histd[c] -> 2 h[c] + nadh[c] + lhid[c]	SPLC1_S082380	Histidine Metabolism	4	1.1.1.23	Amino acid metabolism	Cytoplasm [c]	Expression >= 16S rRNA expression
Ar0316	histidinol dehydrogenase (l-hid)	h2o[c] + nad[c] + lhid[c] -> h[c] + nadh[c] + hisL[c]	SPLC1_S082380	Histidine Metabolism	4	1.1.1.23	Amino acid metabolism	Cytoplasm [c]	Expression >= 16S rRNA expression
Ar0317	phospho-2-dehydro-3-deoxyheptonate aldolase chorismate mutase	h2o[c] + e4p[c] + pep[c] -> pi[c] + 2dda7p[c]	SPLC1_S580120	Tyrosine, Tryptophan, and Phenylalanine Metabolism	4	2.5.1.54	Amino acid metabolism	Cytoplasm [c]	Expression >= 16S rRNA expression
Ar0318	3-dehydroquinate synthase	2dda7p[c] -> pi[c] + 3dhq[c]	SPLC1_S411650	Tyrosine, Tryptophan, and Phenylalanine Metabolism	4	4.2.3.4	Amino acid metabolism	Cytoplasm [c]	Expression >= 16S rRNA expression
Ar0319	carbonic 3-dehydroquinase	3dhq[c] -> h2o[c] + 3dhsk[c]	SPLC1_S360810	Tyrosine, Tryptophan, and Phenylalanine Metabolism	4	4.2.1.10	Amino acid metabolism	Cytoplasm [c]	Expression >= 16S rRNA expression
Ar0320	shikimate 5-dehydrogenase	h[c] + nadph[c] + 3dhsk[c] <=> nadp[c] + skm[c]	SPLC1_S101440	Tyrosine, Tryptophan, and Phenylalanine Metabolism	3	1.1.1.25	Amino acid metabolism	Cytoplasm [c]	Expression > negative control
Ar0321	shikimate kinase	atp[c] + skm[c] -> adp[c] + h[c] + skm5p[c]	SPLC1_S410910	Tyrosine, Tryptophan, and Phenylalanine Metabolism	4	2.7.1.71	Amino acid metabolism	Cytoplasm [c]	Expression >= 16S rRNA expression
Ar0322	3-phosphoshikimate 1-carboxyvinyltransferase	pep[c] + skm5p[c] <=> pi[c] + 3psme[c]	SPLC1_S270990	Tyrosine, Tryptophan, and Phenylalanine Metabolism	3	2.5.1.19	Amino acid metabolism	Cytoplasm [c]	Expression > negative control
Ar0323	chorismate synthase	3psme[c] -> pi[c] + chor[c]	SPLC1_S410790	Tyrosine, Tryptophan, and Phenylalanine Metabolism	4	4.2.3.5	Amino acid metabolism	Cytoplasm [c]	Expression >= 16S rRNA expression
Ar0324	chorismate mutase	chor[c] -> pphn[c]	SPLC1_S170680	Tyrosine, Tryptophan, and Phenylalanine Metabolism	4	5.4.99.5	Amino acid metabolism	Cytoplasm [c]	Expression >= 16S rRNA expression
Ar0325	prephenate dehydrogenase	nad[c] + pphn[c] -> nadh[c] + co2[c] + 34hpp[c]	SPLC1_S542660	Tyrosine, Tryptophan, and Phenylalanine Metabolism	4	1.3.1.12	Amino acid metabolism	Cytoplasm [c]	Expression >= 16S rRNA expression
Ar0326	aromatic-amino-acid transaminase (34hpp)	gluL[c] + 34hpp[c] <=> akg[c] + tyrL[c]	SPLC1_S010340 or SPLC1_S080970 or SPLC1_S100560 or SPLC1_S530150 or SPLC1_S550880 or SPLC1_S205660	Tyrosine, Tryptophan, and Phenylalanine Metabolism	4	2.6.1.1 2.6.1.9	Amino acid metabolism	Cytoplasm [c]	Expression >= 16S rRNA expression
Ar0327	4-hydroxyphenylpyruvate dioxygenase	h[c] + o2[c] + 34hpp[c] -> co2[c] + 25dhpl[c]	SPLC1_S102310	Tyrosine, Tryptophan, and Phenylalanine Metabolism	3	1.13.11.27	Amino acid metabolism	Cytoplasm [c]	Expression > negative control
Ar0328	prephenate dehydratase	h[c] + pphn[c] -> h2o[c] + co2[c] + phpyr[c]	SPLC1_S270520	Tyrosine, Tryptophan, and Phenylalanine Metabolism	3	4.2.1.51	Amino acid metabolism	Cytoplasm [c]	Expression > negative control
Ar0329	aromatic-amino-acid transaminase (phpyr)	gluL[c] + phpyr[c] <=> akg[c] + pheL[c]	SPLC1_S010340 or SPLC1_S080970 or SPLC1_S100560 or SPLC1_S530150 or SPLC1_S550880 or SPLC1_S205660	Tyrosine, Tryptophan, and Phenylalanine Metabolism	4	2.6.1.1 2.6.1.9	Amino acid metabolism	Cytoplasm [c]	Expression >= 16S rRNA expression
Ar0330	anthranilate synthase component II (gln-L)	glnL[c] + chor[c] -> h[c] + pyr[c] + gluL[c] + anth[c]	SPLC1_S550220 and SPLC1_S041140	Tyrosine, Tryptophan, and Phenylalanine Metabolism	4	4.1.3.27	Amino acid metabolism	Cytoplasm [c]	Expression >= 16S rRNA expression
Ar0331	anthranilate synthase component II (nh4)	nh4[c] + chor[c] -> h2o[c] + pyr[c] + anth[c]	SPLC1_S550220 and SPLC1_S041140	Tyrosine, Tryptophan, and Phenylalanine Metabolism	4	4.1.3.27	Amino acid metabolism	Cytoplasm [c]	Expression >= 16S rRNA expression
Ar0332	anthranilate phosphoribosyltransferase	prpp[c] + anth[c] -> ppi[c] + pran[c]	SPLC1_S203800 or SPLC1_S530090	Tyrosine, Tryptophan, and Phenylalanine Metabolism	4	2.4.2.18	Amino acid metabolism	Cytoplasm [c]	AddRxn; Expression >= 16S rRNA expression
Ar0333	N-(5'-phosphoribosyl)anthranilate isomerase	pran[c] -> 2cpr5p[c]	SPLC1_S082030	Tyrosine, Tryptophan, and Phenylalanine Metabolism	4	5.3.1.24	Amino acid metabolism	Cytoplasm [c]	AddRxn; Expression >= 16S rRNA expression
Ar0334	indole-3-glycerol phosphate synthase	h[c] + 2cpr5p[c] -> h2o[c] + co2[c] + 3ig3p[c]	SPLC1_S051450	Tyrosine, Tryptophan, and Phenylalanine Metabolism	4	4.1.1.48	Amino acid metabolism	Cytoplasm [c]	Expression >= 16S rRNA expression
Ar0335	tryptophan synthase	3ig3p[c] -> g3p[c] + Indole[c]	(SPLC1_S560040 and SPLC1_S081830) or (SPLC1_S560040 and SPLC1_S510460)	Tyrosine, Tryptophan, and Phenylalanine Metabolism	4	4.2.1.20	Amino acid metabolism	Cytoplasm [c]	Expression >= 16S rRNA expression
Ar0336	tryptophan synthase	serL[c] + Indole[c] -> h2o[c] + trpL[c]	(SPLC1_S560040 and SPLC1_S081830) or (SPLC1_S560040 and SPLC1_S510460)	Tyrosine, Tryptophan, and Phenylalanine Metabolism	4	4.2.1.20	Amino acid metabolism	Cytoplasm [c]	Expression >= 16S rRNA expression
Ar0337	ADP-ribose diphosphatase	h2o[c] + adprib[c] -> 2 h[c] + r5p[c] + amp[c]	SPLC1_S031510 or SPLC1_S171330 or SPLC1_S271500 or SPLC1_S511020	Purine metabolism	4	3.6.1.13	Nucleotide metabolism	Cytoplasm [c]	Expression >= 16S rRNA expression
Ar0338	phosphoribosylamine-glycine ligase	atp[c] + pram[c] + gly[c] <=> adp[c] + h[c] + pi[c] + gar[c]	SPLC1_S541580	Purine metabolism	4	6.3.4.13	Nucleotide metabolism	Cytoplasm [c]	Expression >= 16S rRNA expression
Ar0339	phosphoribosylglycinamide formyltransferase (10fthf)	gar[c] + 10fthf[c] <=> h[c] + thf[c] + fgam[c]	SPLC1_S130930	Purine metabolism	4	2.1.2.2	Nucleotide metabolism	Cytoplasm [c]	AddRxn; Expression >= 16S rRNA expression
Ar0340	phosphoribosyl formylglycinamidine synthase	atp[c] + h2o[c] + glnL[c] + fgam[c] -> adp[c] + 3 h[c] + pi[c] + gluL[c] + fpram[c]	SPLC1_S082640 and SPLC1_S082650 and SPLC1_S205450	Purine metabolism	4	6.3.5.3	Nucleotide metabolism	Cytoplasm [c]	AddRxn; Expression >= 16S rRNA expression
Ar0341	phosphoribosyl formylglycinamidine cyclo-ligase	atp[c] + fpram[c] -> adp[c] + 2 h[c] + pi[c] + air[c]	SPLC1_S510650	Purine metabolism	4	6.3.3.1	Nucleotide metabolism	Cytoplasm [c]	add new gene-> new rxn; Expression >= 16S rRNA expression
Ar0342	phosphoribosylaminoimidazole carboxylase ATPase subunit (air)	atp[c] + 2 h[c] + hco3[c] + air[c] -> adp[c] + pi[c] + n5cribo[c]	SPLC1_S204510	Purine metabolism	4	6.3.4.18	Nucleotide metabolism	Cytoplasm [c]	edit ec due to incorrect typing; Expression >= 16S rRNA expression
Ar0343	phosphoribosylaminoimidazole carboxylase ATPase subunit (n5cribo)	n5cribo[c] -> 3 h[c] + 5aizc[c]	SPLC1_S040820	Purine metabolism	4	5.4.99.18	Nucleotide metabolism	Cytoplasm [c]	remove gene SPLC1_S540720 , add new ec and gene; Expression >= 16S rRNA expression
Ar0344	phosphoribosyl aminoidazole succinocarboxamide synthetase	atp[c] + aspL[c] + 5aizc[c] <=> adp[c] + h[c] + pi[c] + 25aics[c]	SPLC1_S171450	Purine metabolism	4	6.3.2.6	Nucleotide metabolism	Cytoplasm [c]	remove gene SPLC1_S271260; Expression >= 16S rRNA expression
Ar0345	adenylosuccinate lyase (25aics)	25aics[c] <=> fum[c] + aicar[c]	SPLC1_S034030	Purine metabolism	4	4.3.2.2	Nucleotide metabolism	Cytoplasm [c]	remove gene SPLC1_S271260; Expression >= 16S rRNA expression
Ar0346	phosphoribosylaminoimidazolecarboxamide formyltransferase (10fthf)	aicar[c] + 10fthf[c] <=> thf[c] + fprica[c]	SPLC1_S060650	Purine metabolism	4	2.1.2.3	Nucleotide metabolism	Cytoplasm [c]	remove gene SPLC1_S271260; Expression >= 16S rRNA expression
Ar0347	phosphoribosylaminoimidazolecarboxamide formyltransferase (fprica)	fprica[c] <=> h2o[c] + imp[c]	SPLC1_S060650	Purine metabolism	4	2.1.2.3	Nucleotide metabolism	Cytoplasm [c]	remove gene SPLC1_S271260; Expression >= 16S rRNA expression
Ar0348	adenylate kinase	atp[c] + amp[c] <=> 2 adp[c]	SPLC1_S060190	Purine metabolism	4	2.7.4.3	Nucleotide metabolism	Cytoplasm [c]	AddRxn;remove gene SPLC1_S271260; Expression >= 16S rRNA expression
Ar0349	ribonucleoside-diphosphate reductase beta chain (adp)	adp[c] + trdrd[c] -> h2o[c] + trdox[c] + dadp[c]	SPLC1_S360250 and SPLC1_S360260 and SPLC1_S360270 and SPLC1_S360280	Purine metabolism	4	1.17.4.1	Nucleotide metabolism	Cytoplasm [c]	AddRxn;remove gene SPLC1_S271260; Expression >= 16S rRNA expression
Ar0350	(deoxy)adenylate kinase	adp[c] + dadp[c] <=> atp[c] + damp[c]	SPLC1_S060190	Purine metabolism	4	2.7.4.3	Nucleotide metabolism	Cytoplasm [c]	remove gene SPLC1_S271260; Expression >= 16S rRNA expression
Ar0351	5'-nucleotidase (damp)	h2o[c] + damp[c] -> pi[c] + deadn[c]	SPLC1_S080440 or SPLC1_S543010 or SPLC1_S101090	Purine metabolism	4	3.1.3.5	Nucleotide metabolism	Cytoplasm [c]	new gene to new rxn; Expression >= 16S rRNA expression
Ar0352	adenosine deaminase (deadn)	h[c] + h2o[c] + deadn[c] -> nh4[c] + din[c]	SPLC1_S010660	Purine metabolism	3	3.5.4.4	Nucleotide metabolism	Cytoplasm [c]	AddRxn;new gene to new rxn;Expression > negative control
Ar0353	nucleoside diphosphate kinase (dadp)	atp[c] + dadp[c] <=> adp[c] + datp[c]	SPLC1_S200300	Purine metabolism	4	2.7.4.6	Nucleotide metabolism	Cytoplasm [c]	AddRxn;remove gene or SPLC1_S041690 or SPLC1_S532800; Expression >= 16S rRNA expression
Ar0354	adenylateguanylate cyclase	atp[c] -> ppi[c] + camp[c]	SPLC1_S511290 or SPLC1_S030100 or SPLC1_S030110 or SPLC1_S030120 or SPLC1_S030130 or SPLC1_S032440 or SPLC1_S032960 or SPLC1_S041540 or SPLC1_S051590 or SPLC1_S081740 or SPLC1_S101160 or SPLC1_S103210 or SPLC1_S130280 or SPLC1_S200350 or SPLC1_S203990 or SPLC1_S204060 or SPLC1_S205240 or SPLC1_S320140 or SPLC1_S320150 or SPLC1_S360150 or SPLC1_S510590 or SPLC1_S530380 or SPLC1_S540250 or SPLC1_S5…	Purine metabolism	4	4.6.1.1	Nucleotide metabolism	Cytoplasm [c]	AddRxn; Expression >= 16S rRNA expression
Ar0355	ATP amine hydrolysis (spontaneous)	atp[c] + h[c] + h2o[c] -> itp[c] + nh4[c]		Purine metabolism	4		Nucleotide metabolism	Cytoplasm [c]	AddRxn;spontaneous
Ar0356	dATP amine hydrolysis (spontaneous)	h[c] + h2o[c] + datp[c] -> nh4[c] + ditp[c]		Purine metabolism	4		Nucleotide metabolism	Cytoplasm [c]	spontaneous
Ar0357	Ap4A phosphorylase II	atp[c] + adp[c] + h[c] -> pi[c] + ap4a[c]	SPLC1_S590610	Purine metabolism	3	2.7.7.53	Nucleotide metabolism	Cytoplasm [c]	AddRxn;spontaneous
Ar0358	Ap4A phosphorylase II	atp[c] + aps[c] -> so4[c] + ap4a[c]	SPLC1_S590610	Purine metabolism	3	2.7.7.53	Nucleotide metabolism	Cytoplasm [c]	AddRxn;spontaneous
Ar0359	adenine phosphoribosyltransferase (ade)	prpp[c] + ade[c] <=> amp[c] + ppi[c]	SPLC1_S031590	Purine metabolism	4	2.4.2.7	Nucleotide metabolism	Cytoplasm [c]	Expression >= 16S rRNA expression
Ar0360	5'-nucleotidase (amp)	h2o[c] + amp[c] -> pi[c] + adn[c]	SPLC1_S080440 or SPLC1_S543010 or SPLC1_S101090	Purine metabolism	4	3.1.3.5	Nucleotide metabolism	Cytoplasm [c]	AddRxn; Expression >= 16S rRNA expression
Ar0361	inosine-uridine preferring nucleoside hydrolase (adn)	h2o[c] + adn[c] -> ribD[c] + ade[c]	SPLC1_S310080	Purine metabolism	4	3.2.2.1	Nucleotide metabolism	Cytoplasm [c]	AddRxn;add new gene SPLC1_S207950; Expression >= 16S rRNA expression
Ar0362	adenosine deaminase (adn)	h[c] + h2o[c] + adn[c] -> nh4[c] + ins[c]	SPLC1_S010660	Purine metabolism	3	3.5.4.4	Nucleotide metabolism	Cytoplasm [c]	AddRxn;add new gene SPLC1_S207950;Expression > negative control
Ar0363	Inosine-uridine preferring nucleoside hydrolase	h2o[c] + ins[c] -> ribD[c] + hxan[c]	SPLC1_S310080	Purine metabolism	4	3.2.2.1	Nucleotide metabolism	Cytoplasm [c]	AddRxn;edit metabolite by replacing dmpp with frdp[c] ; Expression >= 16S rRNA expression
Ar0364	nucleoside-triphosphatase (ITP)	h2o[c] + itp[c] -> h[c] + pi[c] + idp[c]	SPLC1_S420320	Purine metabolism	3	3.6.1.8	Nucleotide metabolism	Cytoplasm [c]	Expression > negative control; assigned complete EC from 1.3.1.- to 1.3.1.83, edit metabolite from d-GGPP to p-PP
Ar0365	nucleoside-triphosphatase (dITP)	h2o[c] + ditp[c] -> h[c] + pi[c] + didp[c]	SPLC1_S420320	Purine metabolism	3	3.6.1.8	Nucleotide metabolism	Cytoplasm [c]	Expression > negative control; edit stoi of ipdp and ppi
Ar0366	5'-nucleotidase (IMP)	h2o[c] + imp[c] -> pi[c] + ins[c]	SPLC1_S080440 or SPLC1_S543010 or SPLC1_S101090	Purine metabolism	4	3.1.3.5	Nucleotide metabolism	Cytoplasm [c]	AddRxn;merge 2.5.1.22; Expression >= 16S rRNA expression
Ar0367	GMP synthase (glutamine-hydrolysing) (gln-L)	atp[c] + h2o[c] + glnL[c] + xmp[c] -> 2 h[c] + amp[c] + ppi[c] + gluL[c] + gmp[c]	SPLC1_S360520	Purine metabolism	4	6.3.5.2	Nucleotide metabolism	Cytoplasm [c]	AddRxn; Expression >= 16S rRNA expression
Ar0368	IMP dehydrogenase subunit	h2o[c] + nad[c] + imp[c] -> h[c] + nadh[c] + xmp[c]	SPLC1_S550590 or SPLC1_S040570	Purine metabolism	4	1.1.1.205	Nucleotide metabolism	Cytoplasm [c]	AddRxn;no gene mapp for new annotation; Expression >= 16S rRNA expression
Ar0369	Inosine-uridine preferring nucleoside hydrolase	h2o[c] + gsn[c] -> ribD[c] + gua[c]	SPLC1_S310080	Purine metabolism	4	3.2.2.1	Nucleotide metabolism	Cytoplasm [c]	AddRxn;eidt metabolite by removing 2 h[c]; Expression >= 16S rRNA expression
Ar0370	5'-nucleotidase (XMP)	h2o[c] + xmp[c] -> pi[c] + xtsn[c]	SPLC1_S080440 or SPLC1_S543010 or SPLC1_S101090	Purine metabolism	4	3.1.3.5	Nucleotide metabolism	Cytoplasm [c]	edit metabolite by glu-L[c] and change metabolite rs-gthrd to red-gthrd ; Expression >= 16S rRNA expression
Ar0371	Inosine-uridine preferring nucleoside hydrolase	h2o[c] + xtsn[c] -> ribD[c] + xan[c]	SPLC1_S310080	Purine metabolism	4	3.2.2.1	Nucleotide metabolism	Cytoplasm [c]	Expression >= 16S rRNA expression
Ar0372	5'-nucleotidase (GMP)	h2o[c] + gmp[c] -> pi[c] + gsn[c]	SPLC1_S080440 or SPLC1_S543010 or SPLC1_S101090	Purine metabolism	4	3.1.3.5	Nucleotide metabolism	Cytoplasm [c]	change re to irr; Expression >= 16S rRNA expression
Ar0373	Xanthine-guanine phosphoribosyltransferase	ppi[c] + xmp[c] <=> prpp[c] + xan[c]	SPLC1_S171110	Purine metabolism	4	2.4.2.22	Nucleotide metabolism	Cytoplasm [c]	RAST annotation, blastP 86% 1e-78 ident = 45% , remove gene SPLC1_S100530; Expression >= 16S rRNA expression
Ar0374	guanine deaminase	h[c] + h2o[c] + gua[c] -> nh4[c] + xan[c]	SPLC1_S370630	Pyrimidine metabolism	4	3.5.4.3	Nucleotide metabolism	Cytoplasm [c]	add new gene SPLC1_S102770 associated to the reaction; Expression >= 16S rRNA expression
Ar0375	adenine phosphoribosyltransferase (gua)	prpp[c] + gua[c] -> ppi[c] + gmp[c]	SPLC1_S031590	Pyrimidine metabolism	4	2.4.2.7	Nucleotide metabolism	Cytoplasm [c]	Expression >= 16S rRNA expression
Ar0376	guanylate kinase (gmp)	atp[c] + gmp[c] <=> adp[c] + gdp[c]	SPLC1_S410470	Pyrimidine metabolism	3	2.7.4.8	Nucleotide metabolism	Cytoplasm [c]	AddRxn;Expression > negative control
Ar0377	ribonucleoside-diphosphate reductase beta chain (gdp)	trdrd[c] + gdp[c] -> h2o[c] + trdox[c] + dgdp[c]	SPLC1_S360250 and SPLC1_S360260 and SPLC1_S360270 and SPLC1_S360280	Pyrimidine metabolism	4	1.17.4.1	Nucleotide metabolism	Cytoplasm [c]	Expression >= 16S rRNA expression
Ar0378	guanylate kinase (dgmp)	atp[c] + dgmp[c] <=> adp[c] + dgdp[c]	SPLC1_S410470	Pyrimidine metabolism	3	2.7.4.8	Nucleotide metabolism	Cytoplasm [c]	Expression > negative control
Ar0379	5'-nucleotidase (dGMP)	h2o[c] + dgmp[c] -> pi[c] + dgsn[c]	SPLC1_S080440 or SPLC1_S543010 or SPLC1_S101090	Pyrimidine metabolism	4	3.1.3.5	Nucleotide metabolism	Cytoplasm [c]	Expression >= 16S rRNA expression
Ar0380	nucleoside diphosphate kinase (dgdp)	atp[c] + dgdp[c] <=> adp[c] + dgtp[c]	SPLC1_S200300	Pyrimidine metabolism	4	2.7.4.6	Nucleotide metabolism	Cytoplasm [c]	Expression >= 16S rRNA expression
Ar0381	nucleoside diphosphate kinase (gdp)	atp[c] + gdp[c] <=> adp[c] + gtp[c]	SPLC1_S200300	Pyrimidine metabolism	4	2.7.4.6	Nucleotide metabolism	Cytoplasm [c]	edit metabolite and combined reaction catalyzed by ThiG and ThiS enzyme because single steps are unknow or poorly, add new gene thiS into network ; Expression >= 16S rRNA expression
Ar0382	GTP diphosphokinase (gtp)	atp[c] + gtp[c] -> h[c] + amp[c] + gdptp[c]	SPLC1_S032800	Pyrimidine metabolism	3	2.7.6.5	Nucleotide metabolism	Cytoplasm [c]	Expression > negative control; add two metabolites, for[c] and co[c]
Ar0383	guanosine-5'-triphosphate,3'-diphosphate diphosphatase	h2o[c] + gdptp[c] -> h[c] + pi[c] + ppgpp[c]	SPLC1_S171500	Pyrimidine metabolism	3	3.6.1.40 3.6.1.40	Nucleotide metabolism	Cytoplasm [c]	AddRxn;Kegg, Seed Exopolyphosphatase (EC 3.6.1.11)
Ar0384	adenylate cyclase (gtp)	gtp[c] -> ppi[c] + cgmp[c]	SPLC1_S030100 or SPLC1_S030110 or SPLC1_S030120 or SPLC1_S030130 or SPLC1_S032440 or SPLC1_S032960 or SPLC1_S041540 or SPLC1_S051590 or SPLC1_S081740 or SPLC1_S101160 or SPLC1_S103210 or SPLC1_S130280 or SPLC1_S200350 or SPLC1_S203990 or SPLC1_S204060 or SPLC1_S205240 or SPLC1_S320140 or SPLC1_S320150 or SPLC1_S360150 or SPLC1_S510590 or SPLC1_S530380 or SPLC1_S540250 or SPLC1_S540560 or SPLC1_S5…	Pyrimidine metabolism	4	4.6.1.1	Nucleotide metabolism	Cytoplasm [c]	AddRxn;remove gene SPLC1_S051980; Expression >= 16S rRNA expression
Ar0385	dihydroorotase	h2o[c] + dhorS[c] <=> h[c] + cbasp[c]	SPLC1_S360640 or SPLC1_S531400	Pyrimidine metabolism	4	3.5.2.3	Nucleotide metabolism	Cytoplasm [c]	add gene SPLC1_S051980 ; Expression >= 16S rRNA expression
Ar0386	dihydroorotate dehydrogenase (fumarate)	fum[c] + dhorS[c] -> succ[c] + orot[c]	SPLC1_S300840 or SPLC1_S411610	Pyrimidine metabolism	4	1.3.98.1 1.3.5.2	Nucleotide metabolism	Cytoplasm [c]	Expression >= 16S rRNA expression
Ar0387	dihydroorotate oxidase (menaquinone-8)	dhorS[c] + mqn8[c] -> orot[c] + mql8[c]	SPLC1_S411610	Pyrimidine metabolism	4	1.3.5.2	Nucleotide metabolism	Cytoplasm [c]	change ec from 2.5.1.9 to 2.5.1.78, remove h[c], remove gene SPLC1_S060820; Expression >= 16S rRNA expression
Ar0388	orotate phosphoribosyltransferase	ppi[c] + orot5p[c] <=> prpp[c] + orot[c]	SPLC1_S204970 or SPLC1_S201230	Pyrimidine metabolism	4	2.4.2.10	Nucleotide metabolism	Cytoplasm [c]	AddRxn;add EC and add gene SPLC1_S630020 instead of UNKNOWn; Expression >= 16S rRNA expression
Ar0389	orotidine 5'-phosphate decarboxylase	h[c] + orot5p[c] -> co2[c] + ump[c]	SPLC1_S600370 or SPLC1_S201230	Pyrimidine metabolism	4	4.1.1.23	Nucleotide metabolism	Cytoplasm [c]	Expression >= 16S rRNA expression
Ar0390	Uridine kinase-like protein	atp[c] + uri[c] -> adp[c] + h[c] + ump[c]	SPLC1_S201290	Pyrimidine metabolism	3	2.7.1.48	Nucleotide metabolism	Cytoplasm [c]	Expression > negative control
Ar0391	5'-nucleotidase (UMP)	h2o[c] + ump[c] -> pi[c] + uri[c]	SPLC1_S080440 or SPLC1_S543010 or SPLC1_S101090	Pyrimidine metabolism	4	3.1.3.5	Nucleotide metabolism	Cytoplasm [c]	add ec; Expression >= 16S rRNA expression
Ar0392	pyrimidine operon regulatory protein PyrR	prpp[c] + ura[c] -> ppi[c] + ump[c]	SPLC1_S220390 or SPLC1_S030620	Pyrimidine metabolism	4	2.4.2.9	Nucleotide metabolism	Cytoplasm [c]	no charecterized gene in cyanobacteria. In the E coli model, the associated gene is same in Rxn ID SP0009; Expression >= 16S rRNA expression
Ar0393	pantoate-beta-alanine ligase cytidylate kinase (cmp)	atp[c] + cmp[c] <=> adp[c] + cdp[c]	SPLC1_S510680	Pyrimidine metabolism	4	2.7.4.14	Nucleotide metabolism	Cytoplasm [c]	no charecterized gene in cyanobacteria. In the E coli model, the associated gene is same in Rxn IDSP0077; Expression >= 16S rRNA expression
Ar0394	pantoate-beta-alanine ligase cytidylate kinase (dcmp)	atp[c] + dcmp[c] <=> adp[c] + dcdp[c]	SPLC1_S510680	Pyrimidine metabolism	4	2.7.4.14	Nucleotide metabolism	Cytoplasm [c]	Expression >= 16S rRNA expression
Ar0395	pantoate-beta-alanine ligase cytidylate kinase (ump)	atp[c] + ump[c] <=> adp[c] + udp[c]	SPLC1_S510680 or SPLC1_S520340	Pyrimidine metabolism	4	2.7.4.14 2.7.4.22	Nucleotide metabolism	Cytoplasm [c]	Expression >= 16S rRNA expression
Ar0396	nucleoside diphosphate kinase (udp)	atp[c] + udp[c] <=> adp[c] + utp[c]	SPLC1_S200300	Pyrimidine metabolism	4	2.7.4.6	Nucleotide metabolism	Cytoplasm [c]	AddRxn; Expression >= 16S rRNA expression
Ar0397	CTP synthase (gln-L)	atp[c] + h2o[c] + utp[c] + glnL[c] -> adp[c] + 2 h[c] + pi[c] + ctp[c] + gluL[c]	SPLC1_S370070	Pyrimidine metabolism	4	6.3.4.2	Nucleotide metabolism	Cytoplasm [c]	AddRxn; Expression >= 16S rRNA expression
Ar0398	nucleoside diphosphate kinase (cdp)	atp[c] + cdp[c] <=> adp[c] + ctp[c]	SPLC1_S200300	Pyrimidine metabolism	4	2.7.4.6	Nucleotide metabolism	Cytoplasm [c]	Expression >= 16S rRNA expression
Ar0399	5'-nucleotidase (CMP)	h2o[c] + cmp[c] -> pi[c] + cytd[c]	SPLC1_S080440 or SPLC1_S543010 or SPLC1_S101090	Pyrimidine metabolism	4	3.1.3.5	Nucleotide metabolism	Cytoplasm [c]	edit metabolite from nadp[c] to dnad[c]; Expression >= 16S rRNA expression
Ar0400	Uridine kinase-like protein (cmp)	atp[c] + cytd[c] -> adp[c] + h[c] + cmp[c]	SPLC1_S201290	Pyrimidine metabolism	3	2.7.1.48	Nucleotide metabolism	Cytoplasm [c]	Expression > negative control; change relation from or to and
Ar0401	ribonucleoside-diphosphate reductase beta chain (cdp)	cdp[c] + trdrd[c] -> h2o[c] + trdox[c] + dcdp[c]	SPLC1_S360250 and SPLC1_S360260 and SPLC1_S360270 and SPLC1_S360280	Pyrimidine metabolism	4	1.17.4.1	Nucleotide metabolism	Cytoplasm [c]	AddRxn;edit met by removing h[c]; Expression >= 16S rRNA expression
Ar0402	putative thioredoxin reductase	h[c] + nadph[c] + trdox[c] -> nadp[c] + trdrd[c]	SPLC1_S360430 or SPLC1_S361200	Pyrimidine metabolism	4	1.8.1.9	Nucleotide metabolism	Cytoplasm [c]	AddRxn; Expression >= 16S rRNA expression
Ar0403	nucleoside diphosphate kinase (dcdp)	atp[c] + dcdp[c] <=> adp[c] + dctp[c]	SPLC1_S200300	Pyrimidine metabolism	4	2.7.4.6	Nucleotide metabolism	Cytoplasm [c]	AddRxn; Expression >= 16S rRNA expression
Ar0404	5'-nucleotidase (dCMP)	h2o[c] + dcmp[c] -> pi[c] + dcyt[c]	SPLC1_S080440 or SPLC1_S543010 or SPLC1_S101090	Pyrimidine metabolism	4	3.1.3.5	Nucleotide metabolism	Cytoplasm [c]	AddRxn; Expression >= 16S rRNA expression
Ar0405	CMPdCMP deaminase zinc-binding protein	h[c] + h2o[c] + dcmp[c] <=> nh4[c] + dump[c]	SPLC1_S101760	Pyrimidine metabolism	4	3.5.4.12	Nucleotide metabolism	Cytoplasm [c]	Expression >= 16S rRNA expression
Ar0406	5'-nucleotidase (dUMP)	h2o[c] + dump[c] -> pi[c] + duri[c]	SPLC1_S080440 or SPLC1_S543010 or SPLC1_S101090	Pyrimidine metabolism	4	3.1.3.5	Nucleotide metabolism	Cytoplasm [c]	Expression >= 16S rRNA expression
Ar0407	thymidylate kinase (dump)	atp[c] + dump[c] <=> adp[c] + dudp[c]	SPLC1_S501010 or SPLC1_S240900	Pyrimidine metabolism	4	2.7.4.9	Nucleotide metabolism	Cytoplasm [c]	Expression >= 16S rRNA expression
Ar0408	nucleoside diphosphate kinase (dudp)	atp[c] + dudp[c] <=> adp[c] + dutp[c]	SPLC1_S200300	Pyrimidine metabolism	4	2.7.4.6	Nucleotide metabolism	Cytoplasm [c]	AddRxn; Expression >= 16S rRNA expression
Ar0409	dUTP diphosphatase	h2o[c] + dutp[c] -> h[c] + ppi[c] + dump[c]	SPLC1_S101750	Pyrimidine metabolism	3	3.6.1.23	Nucleotide metabolism	Cytoplasm [c]	Expression > negative control
Ar0410	thymidylate synthase	h[c] + nadph[c] + mlthf[c] + dump[c] -> nadp[c] + thf[c] + dtmp[c]	SPLC1_S101740	Pyrimidine metabolism	3	2.1.1.148	Nucleotide metabolism	Cytoplasm [c]	Expression > negative control
Ar0411	5'-nucleotidase (dTMP)	h2o[c] + dtmp[c] -> pi[c] + thymd[c]	SPLC1_S080440 or SPLC1_S543010 or SPLC1_S101090	Pyrimidine metabolism	4	3.1.3.5	Nucleotide metabolism	Cytoplasm [c]	Expression >= 16S rRNA expression
Ar0412	thymidylate kinase (dtmp)	atp[c] + dtmp[c] <=> adp[c] + dtdp[c]	SPLC1_S501010 or SPLC1_S240900	Pyrimidine metabolism	4	2.7.4.9	Nucleotide metabolism	Cytoplasm [c]	no annotated gene. So put the candidate SPLC1_S531610; Expression >= 16S rRNA expression
Ar0413	ribonucleoside-diphosphate reductase beta chain (udp)	udp[c] + trdrd[c] -> h2o[c] + trdox[c] + dudp[c]	SPLC1_S360250 and SPLC1_S360260 and SPLC1_S360270 and SPLC1_S360280	Pyrimidine metabolism	4	1.17.4.1	Nucleotide metabolism	Cytoplasm [c]	Expression >= 16S rRNA expression
Ar0414	nucleoside diphosphate kinase (dtdp)	atp[c] + dtdp[c] <=> adp[c] + dttp[c]	SPLC1_S200300	Pyrimidine metabolism	4	2.7.4.6	Nucleotide metabolism	Cytoplasm [c]	Expression >= 16S rRNA expression
Ar0415	acetyl-CoA carboxylase subunit	atp[c] + accoa[c] + hco3[c] -> adp[c] + h[c] + pi[c] + malcoa[c]	SPLC1_S541320 and SPLC1_S500810 and SPLC1_S490480 and SPLC1_S270220	Pyrimidine metabolism	4	6.4.1.2 6.3.4.14	Nucleotide metabolism	Cytoplasm [c]	Expression >= 16S rRNA expression
Ar0416	malonyl CoA-acyl carrier protein transacylase	malcoa[c] + ACP[c] <=> coa[c] + malACP[c]	(SPLC1_S082700 and SPLC1_S102770) or (SPLC1_S543120 and SPLC1_S102770)	Fatty acid biosynthesis	4	2.3.1.39	Lipid metabolism	Cytoplasm [c]	Expression >= 16S rRNA expression
Ar0417	3-oxoacyl-(acyl carrier protein) synthase III	accoa[c] + ACP[c] <=> coa[c] + acACP[c]	SPLC1_S543110 and SPLC1_S102770	Fatty acid biosynthesis	4	2.3.1.180	Lipid metabolism	Cytoplasm [c]	Expression >= 16S rRNA expression
Ar0418	3-oxoacyl-(acyl-carrier-protein) synthase III and II	h[c] + accoa[c] + malACP[c] -> co2[c] + coa[c] + actACP[c]	SPLC1_S543110 or SPLC1_S010960 or SPLC1_S102760	Fatty acid biosynthesis	4	2.3.1.180 2.3.1.179	Lipid metabolism	Cytoplasm [c]	Expression >= 16S rRNA expression
Ar0419	3-oxoacyl-(acyl-carrier protein) reductase 2 (actACP)	h[c] + nadph[c] + actACP[c] <=> nadp[c] + 3haACP[c]	SPLC1_S410570 or SPLC1_S542170 or SPLC1_S100050 or SPLC1_S360110 or SPLC1_S360120	Fatty acid biosynthesis	4	1.1.1.100	Lipid metabolism	Cytoplasm [c]	re to irr, edit metabolite; Expression >= 16S rRNA expression
Ar0420	crotonoyl-(acyl-carrier-protein) hydratase (3haACP)	3haACP[c] -> h2o[c] + but2eACP[c]	SPLC1_S310290	Fatty acid biosynthesis	4	4.2.1.59	Lipid metabolism	Cytoplasm [c]	no charecterized gene for this reaction. So, the candidate gene were SPLC1_S032410; Expression >= 16S rRNA expression
Ar0421	enoyl-(acyl-carrier-protein) reductase (NADPH)	h[c] + nadph[c] + but2eACP[c] -> nadp[c] + butACP[c]	SPLC1_S520970	Fatty acid biosynthesis	4	1.3.1.10	Lipid metabolism	Cytoplasm [c]	Expression >= 16S rRNA expression
Ar0422	3-oxoacyl-(acyl-carrier-protein) synthase (butACP)	h[c] + malACP[c] + butACP[c] -> co2[c] + ACP[c] + 3ohexACP[c]	SPLC1_S543110 and SPLC1_S102770	Fatty acid biosynthesis	4	2.3.1.179	Lipid metabolism	Cytoplasm [c]	Expression >= 16S rRNA expression
Ar0423	3-oxoacyl-(acyl-carrier protein) reductase 2 (3ohexACP)	h[c] + nadph[c] + 3ohexACP[c] <=> nadp[c] + 3hhexACP[c]	SPLC1_S410570 or SPLC1_S542170 or SPLC1_S100050 or SPLC1_S360110 or SPLC1_S360120	Fatty acid biosynthesis	4	1.1.1.100	Lipid metabolism	Cytoplasm [c]	Expression >= 16S rRNA expression
Ar0424	crotonoyl-(acyl-carrier-protein) hydratase (3hhexACP)	3hhexACP[c] -> h2o[c] + thex2eACP[c]	SPLC1_S310290	Fatty acid biosynthesis	4	4.2.1.59	Lipid metabolism	Cytoplasm [c]	Expression >= 16S rRNA expression
Ar0425	enoyl-(acyl-carrier-protein) reductase (NADPH)	h[c] + nadph[c] + thex2eACP[c] -> nadp[c] + hexACP[c]	SPLC1_S520970	Fatty acid biosynthesis	4	1.3.1.10	Lipid metabolism	Cytoplasm [c]	Expression >= 16S rRNA expression
Ar0426	3-oxoacyl-(acyl-carrier-protein) synthase (hexACP)	h[c] + malACP[c] + hexACP[c] -> co2[c] + ACP[c] + 3ooctACP[c]	SPLC1_S543110 and SPLC1_S102770	Fatty acid biosynthesis	4	2.3.1.179	Lipid metabolism	Cytoplasm [c]	Expression >= 16S rRNA expression
Ar0427	3-oxoacyl-(acyl-carrier protein) reductase 2 (3ooctACP)	h[c] + nadph[c] + 3ooctACP[c] <=> nadp[c] + 3hoctACP[c]	SPLC1_S410570 or SPLC1_S542170 or SPLC1_S100050 or SPLC1_S360110 or SPLC1_S360120	Fatty acid biosynthesis	4	1.1.1.100	Lipid metabolism	Cytoplasm [c]	Expression >= 16S rRNA expression
Ar0428	crotonoyl-(acyl-carrier-protein) hydratase (3hoctACP)	3hoctACP[c] -> h2o[c] + toct2eACP[c]	SPLC1_S310290	Fatty acid biosynthesis	4	4.2.1.59	Lipid metabolism	Cytoplasm [c]	remove gene or SPLC1_S501130 SPLC1_S541290; Expression >= 16S rRNA expression
Ar0429	enoyl-(acyl-carrier-protein) reductase (NADPH)	h[c] + nadph[c] + toct2eACP[c] -> nadp[c] + ocACP[c]	SPLC1_S520970	Fatty acid biosynthesis	4	1.3.1.10	Lipid metabolism	Cytoplasm [c]	Expression >= 16S rRNA expression
Ar0430	3-oxoacyl-(acyl-carrier-protein) synthase (ocACP)	h[c] + malACP[c] + ocACP[c] -> co2[c] + ACP[c] + 3odecACP[c]	SPLC1_S543110 and SPLC1_S102770	Fatty acid biosynthesis	4	2.3.1.179	Lipid metabolism	Cytoplasm [c]	Expression >= 16S rRNA expression
Ar0431	3-oxoacyl-(acyl-carrier protein) reductase 2 (3odecACP)	h[c] + nadph[c] + 3odecACP[c] <=> nadp[c] + 3hdecACP[c]	SPLC1_S410570 or SPLC1_S542170 or SPLC1_S100050 or SPLC1_S360110 or SPLC1_S360120	Fatty acid biosynthesis	4	1.1.1.100	Lipid metabolism	Cytoplasm [c]	Expression >= 16S rRNA expression
Ar0432	3-hydroxydecanoyl-(acyl-carrier-protein) dehydratase	3hdecACP[c] -> h2o[c] + tdec2eACP[c]	SPLC1_S310290	Fatty acid biosynthesis	4	4.2.1.60	Lipid metabolism	Cytoplasm [c]	Expression >= 16S rRNA expression
Ar0433	enoyl-(acyl-carrier-protein) reductase (NADPH)	h[c] + nadph[c] + tdec2eACP[c] -> nadp[c] + dcaACP[c]	SPLC1_S520970	Fatty acid biosynthesis	4	1.3.1.10	Lipid metabolism	Cytoplasm [c]	Expression >= 16S rRNA expression
Ar0434	3-oxoacyl-(acyl-carrier-protein) synthase (dcaACP)	h[c] + malACP[c] + dcaACP[c] -> co2[c] + ACP[c] + 3oddecACP[c]	SPLC1_S543110 and SPLC1_S102770	Fatty acid biosynthesis	4	2.3.1.179	Lipid metabolism	Cytoplasm [c]	edit metabolite from dineop[c] to dhnpt[c]; Expression >= 16S rRNA expression
Ar0435	3-oxoacyl-(acyl-carrier protein) reductase 2 (3oddecACP)	h[c] + nadph[c] + 3oddecACP[c] <=> nadp[c] + 3hddecACP[c]	SPLC1_S410570 or SPLC1_S542170 or SPLC1_S100050 or SPLC1_S360110 or SPLC1_S360120	Fatty acid biosynthesis	4	1.1.1.100	Lipid metabolism	Cytoplasm [c]	Expression >= 16S rRNA expression
Ar0436	3- hydroxypalmitoyl-(acyl-carrier-protein) dehydratase (3hddecACP)	3hddecACP[c] -> h2o[c] + tddec2eACP[c]	SPLC1_S310290	Fatty acid biosynthesis	4	4.2.1.61	Lipid metabolism	Cytoplasm [c]	Expression >= 16S rRNA expression
Ar0437	enoyl-(acyl-carrier-protein) reductase (NADPH)	h[c] + nadph[c] + tddec2eACP[c] -> nadp[c] + ddcaACP[c]	SPLC1_S520970	Fatty acid biosynthesis	4	1.3.1.10	Lipid metabolism	Cytoplasm [c]	Expression >= 16S rRNA expression
Ar0438	3-oxoacyl-(acyl-carrier-protein) synthase (ddcaACP)	h[c] + malACP[c] + ddcaACP[c] -> co2[c] + ACP[c] + 3omrsACP[c]	SPLC1_S543110 and SPLC1_S102770	Fatty acid biosynthesis	4	2.3.1.179	Lipid metabolism	Cytoplasm [c]	flow by R03067; Expression >= 16S rRNA expression
Ar0439	3-oxoacyl-(acyl-carrier protein) reductase 2 (3omrsACP)	h[c] + nadph[c] + 3omrsACP[c] <=> nadp[c] + 3hmrsACP[c]	SPLC1_S410570 or SPLC1_S542170 or SPLC1_S100050 or SPLC1_S360110 or SPLC1_S360120	Fatty acid biosynthesis	4	1.1.1.100	Lipid metabolism	Cytoplasm [c]	Expression >= 16S rRNA expression
Ar0440	3- hydroxypalmitoyl-(acyl-carrier-protein) dehydratase (3hmrsACP)	3hmrsACP[c] -> h2o[c] + tmrs2eACP[c]	SPLC1_S310290	Fatty acid biosynthesis	4	4.2.1.61	Lipid metabolism	Cytoplasm [c]	Expression >= 16S rRNA expression
Ar0441	enoyl-(acyl-carrier-protein) reductase (NADPH)	h[c] + nadph[c] + tmrs2eACP[c] -> nadp[c] + myrsACP[c]	SPLC1_S520970	Fatty acid biosynthesis	4	1.3.1.10	Lipid metabolism	Cytoplasm [c]	Expression >= 16S rRNA expression
Ar0442	3-oxoacyl-(acyl-carrier-protein) synthase (myrsACP)	h[c] + malACP[c] + myrsACP[c] -> co2[c] + ACP[c] + 3opalmACP[c]	SPLC1_S543110 and SPLC1_S102770	Fatty acid biosynthesis	4	2.3.1.179	Lipid metabolism	Cytoplasm [c]	Expression >= 16S rRNA expression
Ar0443	3-oxoacyl-(acyl-carrier protein) reductase 2 (3opalmACP)	h[c] + nadph[c] + 3opalmACP[c] <=> nadp[c] + 3hpalmACP[c]	SPLC1_S410570 or SPLC1_S542170 or SPLC1_S100050 or SPLC1_S360110 or SPLC1_S360120	Fatty acid biosynthesis	4	1.1.1.100	Lipid metabolism	Cytoplasm [c]	Expression >= 16S rRNA expression
Ar0444	3- hydroxypalmitoyl-(acyl-carrier-protein) dehydratase (3hpalmACP)	3hpalmACP[c] -> h2o[c] + tpalm2eACP[c]	SPLC1_S310290	Fatty acid biosynthesis	4	4.2.1.61	Lipid metabolism	Cytoplasm [c]	Expression >= 16S rRNA expression
Ar0445	enoyl-(acyl-carrier-protein) reductase (NADPH)	h[c] + nadph[c] + tpalm2eACP[c] -> nadp[c] + palmACP[c]	SPLC1_S520970	Fatty acid biosynthesis	4	1.3.1.10	Lipid metabolism	Cytoplasm [c]	Expression >= 16S rRNA expression
Ar0446	3-oxoacyl-(acyl-carrier-protein) synthase (palmACP)	h[c] + malACP[c] + palmACP[c] -> co2[c] + ACP[c] + 3ooctdACP[c]	SPLC1_S543110 and SPLC1_S102770	Fatty acid biosynthesis	4	2.3.1.179	Lipid metabolism	Cytoplasm [c]	remove h[c] edit met from dhna to 14dhncoa; Expression >= 16S rRNA expression
Ar0447	3-oxoacyl-(acyl-carrier protein) reductase 2 (3ooctdACP)	h[c] + nadph[c] + 3ooctdACP[c] <=> nadp[c] + 3hoctaACP[c]	SPLC1_S410570 or SPLC1_S542170 or SPLC1_S100050 or SPLC1_S360110 or SPLC1_S360120	Fatty acid biosynthesis	4	1.1.1.100	Lipid metabolism	Cytoplasm [c]	edit h[c], remove gene 4 genes SPLC1_S542330 or SPLC1_S190110 or SPLC1_S490260 or SPLC1_S102580 or SPLC1_S080080; Expression >= 16S rRNA expression
Ar0448	3- hydroxypalmitoyl-(acyl-carrier-protein) dehydratase (3hoctaACP)	3hoctaACP[c] -> h2o[c] + toctd2eACP[c]	SPLC1_S310290	Fatty acid biosynthesis	4	4.2.1.61	Lipid metabolism	Cytoplasm [c]	Expression >= 16S rRNA expression
Ar0449	enoyl-(acyl-carrier-protein) reductase (NADPH)	h[c] + nadph[c] + toctd2eACP[c] -> nadp[c] + ocdcaACP[c]	SPLC1_S520970	Fatty acid biosynthesis	4	1.3.1.10	Lipid metabolism	Cytoplasm [c]	AddRxn;remove gene 4 genes SPLC1_S542330 or SPLC1_S190110 or SPLC1_S490260 or SPLC1_S102580 or SPLC1_S080080, new ec from 2.5.1.- to 2.5.1.74; Expression >= 16S rRNA expression
Ar0450	3-oxoacyl-(acyl-carrier-protein) synthase (acACP)	h[c] + malACP[c] + acACP[c] -> co2[c] + ACP[c] + actACP[c]	SPLC1_S543110 and SPLC1_S102770	Fatty acid biosynthesis	4	2.3.1.179	Lipid metabolism	Cytoplasm [c]	Expression >= 16S rRNA expression
Ar0451	malonyl coenzyme A-acyl carrier protein transacylase	h[c] + malACP[c] -> co2[c] + acACP[c]	SPLC1_S543110	Fatty acid biosynthesis	4	2.3.1.179	Lipid metabolism	Cytoplasm [c]	AddRxn; Expression >= 16S rRNA expression
Ar0452	fatty-acyl-ACP hydrolase	h2o[c] + palmACP[c] -> h[c] + ACP[c] + hdca[c]		Fatty acid biosynthesis	2	3.1.2.14	Lipid metabolism	Cytoplasm [c]	AddRxn;remove gene 4 genes SPLC1_S542330 or SPLC1_S532050 or SPLC1_S490260 or SPLC1_S102580 or SPLC1_S080080
Ar0453	long-chain-fatty-acid CoA ligase	atp[c] + coa[c] + hdca[c] -> amp[c] + ppi[c] + pmtcoa[c]	SPLC1_S082720 or SPLC1_S370760	Fatty acid biosynthesis	4	6.2.1.3	Lipid metabolism	Cytoplasm [c]	AddRxn;change ec from 4.1.1.- ; Expression >= 16S rRNA expression
Ar0454	cdec3eACP convesion	tdec2eACP[c] <=> cdec3eACP[c]		Fatty acid biosynthesis	2		Lipid metabolism	Cytoplasm [c]	AddRxn;change ec from 2.1.1.163
Ar0455	3ocddec5eACP synthesis	h[c] + malACP[c] + cdec3eACP[c] -> co2[c] + ACP[c] + 3ocddec5eACP[c]	SPLC1_S543110 and SPLC1_S102770	Fatty acid biosynthesis	4	2.3.1.179	Lipid metabolism	Cytoplasm [c]	AddRxn;conplete ec number from 2.1.1.- to 2.1.1.295, edit met from 5h[c] to 2 h[c]; Expression >= 16S rRNA expression
Ar0456	3hcddec5eACP synthesis	h[c] + nadph[c] + 3ocddec5eACP[c] -> nadp[c] + 3hcddec5eACP[c]	SPLC1_S410570 or SPLC1_S542170 or SPLC1_S100050 or SPLC1_S360110 or SPLC1_S360120	Fatty acid biosynthesis	4	1.1.1.100	Lipid metabolism	Cytoplasm [c]	AddRxn;edit metabolite from a-tpr[c] to b-tpr[c] and a-tpr[c] to d-tpr[c] ; Expression >= 16S rRNA expression
Ar0457	t3c5ddeceACP synthesis	3hcddec5eACP[c] -> h2o[c] + t3c5ddeceACP[c]	SPLC1_S310290	Fatty acid biosynthesis	4	4.2.1.61	Lipid metabolism	Cytoplasm [c]	AddRxn;remove gene SPLC1_S207430 or SPLC1_S260540 , add gene SPLC1_S204800, edit met add h[c]; Expression >= 16S rRNA expression
Ar0458	cddec5eACP synthesis	h[c] + nadph[c] + t3c5ddeceACP[c] -> nadp[c] + cddec5eACP[c]	SPLC1_S520970	Fatty acid biosynthesis	4	1.3.1.10	Lipid metabolism	Cytoplasm [c]	AddRxn; Expression >= 16S rRNA expression
Ar0459	3ocmrs7eACP synthesis	h[c] + malACP[c] + cddec5eACP[c] -> co2[c] + ACP[c] + 3ocmrs7eACP[c]	SPLC1_S543110 and SPLC1_S102770	Fatty acid biosynthesis	4	2.3.1.179	Lipid metabolism	Cytoplasm [c]	AddRxn; Expression >= 16S rRNA expression
Ar0460	3hcmrs7eACP synthesis	h[c] + nadph[c] + 3ocmrs7eACP[c] -> nadp[c] + 3hcmrs7eACP[c]	SPLC1_S410570 or SPLC1_S542170 or SPLC1_S100050 or SPLC1_S360110 or SPLC1_S360120	Fatty acid biosynthesis	4	1.1.1.100	Lipid metabolism	Cytoplasm [c]	AddRxn; Expression >= 16S rRNA expression
Ar0461	t3c7mrseACP synthesis	3hcmrs7eACP[c] -> h2o[c] + t3c7mrseACP[c]	SPLC1_S310290	Fatty acid biosynthesis	4	4.2.1.61	Lipid metabolism	Cytoplasm [c]	AddRxn; Expression >= 16S rRNA expression
Ar0462	tdeACP synthesis	h[c] + nadph[c] + t3c7mrseACP[c] -> nadp[c] + tdeACP[c]	SPLC1_S520970	Fatty acid biosynthesis	4	1.3.1.10	Lipid metabolism	Cytoplasm [c]	AddRxn; Expression >= 16S rRNA expression
Ar0463	3ocpalm9eACP synthesis	h[c] + malACP[c] + tdeACP[c] -> co2[c] + ACP[c] + 3ocpalm9eACP[c]	SPLC1_S543110 and SPLC1_S102770	Fatty acid biosynthesis	4	2.3.1.179	Lipid metabolism	Cytoplasm [c]	AddRxn; Expression >= 16S rRNA expression
Ar0464	3hcpalm9eACP synthesis	h[c] + nadph[c] + 3ocpalm9eACP[c] -> nadp[c] + 3hcpalm9eACP[c]	SPLC1_S410570 or SPLC1_S542170 or SPLC1_S100050 or SPLC1_S360110 or SPLC1_S360120	Fatty acid biosynthesis	4	1.1.1.100	Lipid metabolism	Cytoplasm [c]	edit metabolite by removing 4 h[c]; Expression >= 16S rRNA expression
Ar0465	t3c9palmeACP synthesis	3hcpalm9eACP[c] -> h2o[c] + t3c9palmeACP[c]	SPLC1_S310290	Fatty acid biosynthesis	4	4.2.1.61	Lipid metabolism	Cytoplasm [c]	Expression >= 16S rRNA expression
Ar0466	hdeACP synthesis	h[c] + nadph[c] + t3c9palmeACP[c] -> nadp[c] + hdeACP[c]	SPLC1_S520970	Fatty acid biosynthesis	4	1.3.1.10	Lipid metabolism	Cytoplasm [c]	Expression >= 16S rRNA expression
Ar0467	delta 9 acyl-lipid desaturase (nadph)	h[c] + nadph[c] + o2[c] + ocdcaACP[c] <=> 2 h2o[c] + nadp[c] + cisoc11eacp[c]	SPLC1_S410050	unsaturated fatty acid biosynthesis	4	1.14.19.1	Lipid metabolism	Cytoplasm [c]	Expression >= 16S rRNA expression	Roughan et al. 1980; Browse et al. 1986
Ar0468	delta 9 acyl-lipid desaturase (palmACP)	h[c] + nadph[c] + o2[c] + palmACP[c] <=> 2 h2o[c] + nadp[c] + hdeACP[c]	SPLC1_S410050	unsaturated fatty acid biosynthesis	4	1.14.19.1	Lipid metabolism	Cytoplasm [c]	Expression >= 16S rRNA expression	desC, delta-9 desaturase; Roughan et al. 1980; Browse et al. 1986
Ar0469	delta 12 acyl-lipid desaturase (nadph)	2 h[c] + nadph[c] + o2[c] + cisoc11eacp[c] <=> 2 h2o[c] + nadp[c] + linoACP[c]	SPLC1_S203780 or SPLC1_S103180	unsaturated fatty acid biosynthesis	4	1.14.19.-	Lipid metabolism	Cytoplasm [c]	Expression >= 16S rRNA expression	Roughan et al. 1980; Browse et al. 1986
Ar0470	delta 6 acyl-lipid desaturase (nadph)	h[c] + nadph[c] + o2[c] + linoACP[c] -> 2 h2o[c] + nadp[c] + glinoACP[c]	SPLC1_S411740	unsaturated fatty acid biosynthesis	3	1.14.19.3	Lipid metabolism	Cytoplasm [c]	AddRxn;Expression > negative control	Roughan et al. 1980; Browse et al. 1986
Ar0471	glycerol dehydrogenase	nad[c] + glyc[c] -> h[c] + nadh[c] + dha[c]	SPLC1_S010350	Glycerolipid metabolism	4	1.1.1.6	Lipid metabolism	Cytoplasm [c]	AddRxn;gene invloves in SP0351; Expression >= 16S rRNA expression
Ar0472	glycerol kinase	atp[c] + glyc[c] -> adp[c] + h[c] + glyc3p[c]	SPLC1_S630300	Glycerolipid metabolism	4	2.7.1.30	Lipid metabolism	Cytoplasm [c]	AddRxn; Expression >= 16S rRNA expression
Ar0473	1hdecg3p synthesis	palmACP[c] + glyc3p[c] -> ACP[c] + 1hdecg3p[c]	SPLC1_S130230 or SPLC1_S543100	Glycerolipid metabolism	4	2.3.1.15	Lipid metabolism	Cytoplasm [c]	AddRxn;remove gene SPLC1_S207430 or SPLC1_S240370 and add new gene; Expression >= 16S rRNA expression
Ar0474	pa160 synthesis	palmACP[c] + 1hdecg3p[c] -> ACP[c] + pa160[c]	SPLC1_S130230 or SPLC1_S530180 or SPLC1_S270730	Glycerolipid metabolism	4	2.3.1.51	Lipid metabolism	Cytoplasm [c]	AddRxn; Expression >= 16S rRNA expression
Ar0475	12dgr160 synthesis	h2o[c] + pa160[c] -> pi[c] + 12dgr160[c]		Glycerolipid metabolism	2	3.1.3.4	Lipid metabolism	Cytoplasm [c]	AddRxn;based on physiological data
Ar0476	mgdg160 synthesis	udpgal[c] + 12dgr160[c] -> h[c] + udp[c] + mgdg160[c]	SPLC1_S034000	Glycerolipid metabolism	4	2.4.1.6	Lipid metabolism	Cytoplasm [c]	AddRxn;Actually, 3zpcy[c] must integrate with the protein alpha- and beta-phycocyanin subunit encoded by cpcA and cpcB gene. However, in this network is the minimal of phycocyanin synthesis based on 3zpcy[c]. add stoi of metabolite; Expression >= 16S rRNA expression
Ar0477	dgdg160 synthesis	udpgal[c] + mgdg160[c] -> udp[c] + dgdg160[c]	SPLC1_S034000	Glycerolipid metabolism	4	2.4.1.241	Lipid metabolism	Cytoplasm [c]	AddRxn;remove gene SPLC1_S201470, use and relationship; Expression >= 16S rRNA expression
Ar0478	sqdg160 synthesis	h2o[c] + 12dgr160[c] + udpsfq[c] -> h[c] + udp[c] + sqdg160[c]	SPLC1_S010680 and SPLC1_S540550	Glycerolipid metabolism	4	2.4.1.-	Lipid metabolism	Cytoplasm [c]	AddRxn; Expression >= 16S rRNA expression	http://jb.asm.org/content/182/2/543.full, Sinan Güler J. Bacteriol. January 2000 vol. 182 no. 2 543-545
Ar0479	1hdec9eg3p synthesis	hdeACP[c] + glyc3p[c] -> ACP[c] + 1hdec9eg3p[c]	SPLC1_S130230 or SPLC1_S543100	Glycerolipid metabolism	4	2.3.1.15	Lipid metabolism	Cytoplasm [c]	AddRxn; Expression >= 16S rRNA expression
Ar0480	pa161 synthesis	hdeACP[c] + 1hdec9eg3p[c] -> ACP[c] + pa161[c]	SPLC1_S130230 or SPLC1_S530180 or SPLC1_S270730	Glycerolipid metabolism	4	2.3.1.51	Lipid metabolism	Cytoplasm [c]	AddRxn; Expression >= 16S rRNA expression
Ar0481	12dgr161 synthesis	h2o[c] + pa161[c] -> pi[c] + 12dgr161[c]		Glycerolipid metabolism	2	3.1.3.4	Lipid metabolism	Cytoplasm [c]	AddRxn;based on physiological data
Ar0482	mgdg161 synthesis	udpgal[c] + 12dgr161[c] -> h[c] + udp[c] + mgdg161[c]	SPLC1_S034000	Glycerolipid metabolism	4	2.4.1.6	Lipid metabolism	Cytoplasm [c]	change ec from 1.18.-.- to 1.3.1.75, no annotated gene Blast with slr1923 Ito et al. 2008; Islam et al. 2008, remove old SPLC1_S340110 or SPLC1_S206830 ; Expression >= 16S rRNA expression
Ar0483	dgdg161 synthesis	udpgal[c] + mgdg161[c] -> udp[c] + dgdg161[c]	SPLC1_S034000	Glycerolipid metabolism	4	2.4.1.241	Lipid metabolism	Cytoplasm [c]	Expression >= 16S rRNA expression
Ar0484	sqdg161 synthesis	h2o[c] + udpsfq[c] + 12dgr161[c] -> h[c] + udp[c] + sqdg161[c]	SPLC1_S010680 and SPLC1_S540550	Glycerolipid metabolism	4	2.4.1.-	Lipid metabolism	Cytoplasm [c]	AddRxn; Expression >= 16S rRNA expression	http://jb.asm.org/content/182/2/543.full, Sinan Güler J. Bacteriol. January 2000 vol. 182 no. 2 543-545
Ar0485	1odecg3p synthesis	ocdcaACP[c] + glyc3p[c] -> ACP[c] + 1odecg3p[c]	SPLC1_S130230 or SPLC1_S543100	Glycerolipid metabolism	4	2.3.1.15	Lipid metabolism	Cytoplasm [c]	AddRxn;edit met by removing h[c]; Expression >= 16S rRNA expression
Ar0486	pa180 synthesis	ocdcaACP[c] + 1odecg3p[c] -> ACP[c] + pa180[c]	SPLC1_S130230 or SPLC1_S530180 or SPLC1_S270730	Glycerolipid metabolism	4	2.3.1.51	Lipid metabolism	Cytoplasm [c]	AddRxn;remove gene or SPLC1_S270280; Expression >= 16S rRNA expression
Ar0487	12dgr180 synthesis	h2o[c] + pa180[c] -> pi[c] + 12dgr180[c]		Glycerolipid metabolism	2	3.1.3.4	Lipid metabolism	Cytoplasm [c]	AddRxn;edit met by removing h[c]
Ar0488	mgdg180 synthesis	udpgal[c] + 12dgr180[c] -> h[c] + udp[c] + mgdg180[c]	SPLC1_S034000	Glycerolipid metabolism	4	2.4.1.6	Lipid metabolism	Cytoplasm [c]	AddRxn;edit met by removing h[c]; Expression >= 16S rRNA expression
Ar0489	dgdg180 synthesis	udpgal[c] + mgdg180[c] -> udp[c] + dgdg180[c]	SPLC1_S034000	Glycerolipid metabolism	4	2.4.1.241	Lipid metabolism	Cytoplasm [c]	AddRxn;remove h[c] change ec from 2.1.1.130, remove old gene and out the new Blast with slr1538 Identities = 187/360 (51%), Positives = 246/360 (68%), Gaps = 12/360 (3%) Expect = 4e-96 ; Expression >= 16S rRNA expression
Ar0490	sqdg180 synthesis	h2o[c] + udpsfq[c] + 12dgr180[c] -> h[c] + udp[c] + sqdg180[c]	SPLC1_S010680 and SPLC1_S540550	Glycerolipid metabolism	4	2.4.1.-	Lipid metabolism	Cytoplasm [c]	edit met by removing h[c]; Expression >= 16S rRNA expression	http://jb.asm.org/content/182/2/543.full, Sinan Güler J. Bacteriol. January 2000 vol. 182 no. 2 543-545
Ar0491	1odec11eg3p synthesis	cisoc11eacp[c] + glyc3p[c] -> ACP[c] + 1odec11eg3p[c]	SPLC1_S130230 or SPLC1_S543100	Glycerolipid metabolism	4	2.3.1.15	Lipid metabolism	Cytoplasm [c]	AddRxn;new assigned gene Blast with slr0001 109/160 (68%), Positives = 126/160 (78%), Gaps = 1/160 (0%) Expect = 3e-61 ; Expression >= 16S rRNA expression
Ar0492	pa181 synthesis	cisoc11eacp[c] + 1odec11eg3p[c] -> ACP[c] + pa181[c]	SPLC1_S130230 or SPLC1_S530180 or SPLC1_S270730	Glycerolipid metabolism	4	2.3.1.51	Lipid metabolism	Cytoplasm [c]	AddRxn;remove old gene SPLC1_S011380 or SPLC1_S270280 , add new gene; Expression >= 16S rRNA expression
Ar0493	12dgr181 synthesis	h2o[c] + pa181[c] -> pi[c] + 12dgr181[c]		Glycerolipid metabolism	2	3.1.3.4	Lipid metabolism	Cytoplasm [c]	AddRxn;remove gene sPLC1_S500920, remove h[c]
Ar0494	mgdg181 synthesis	udpgal[c] + 12dgr181[c] -> h[c] + udp[c] + mgdg181[c]	SPLC1_S034000	Glycerolipid metabolism	4	2.4.1.6	Lipid metabolism	Cytoplasm [c]	AddRxn;irr to re, ; Expression >= 16S rRNA expression
Ar0495	dgdg181 synthesis	udpgal[c] + mgdg181[c] -> udp[c] + dgdg181[c]	SPLC1_S034000	Glycerolipid metabolism	4	2.4.1.241	Lipid metabolism	Cytoplasm [c]	AddRxn; Expression >= 16S rRNA expression
Ar0496	sqdg181 synthesis	h2o[c] + udpsfq[c] + 12dgr181[c] -> h[c] + udp[c] + sqdg181[c]	SPLC1_S010680 and SPLC1_S540550	Glycerolipid metabolism	4	2.4.1.-	Lipid metabolism	Cytoplasm [c]	AddRxn; Expression >= 16S rRNA expression	http://jb.asm.org/content/182/2/543.full, Sinan Güler J. Bacteriol. January 2000 vol. 182 no. 2 543-545
Ar0497	1odec912eg3p synthesis	linoACP[c] + glyc3p[c] -> ACP[c] + 1odec912eg3p[c]	SPLC1_S130230 or SPLC1_S543100	Glycerolipid metabolism	4	2.3.1.15	Lipid metabolism	Cytoplasm [c]	AddRxn; Expression >= 16S rRNA expression
Ar0498	pa182912 synthesis	linoACP[c] + 1odec912eg3p[c] -> ACP[c] + pa182912[c]	SPLC1_S130230 or SPLC1_S530180 or SPLC1_S270730	Glycerolipid metabolism	4	2.3.1.51	Lipid metabolism	Cytoplasm [c]	AddRxn; Expression >= 16S rRNA expression
Ar0499	12dgr182912 synthesis	h2o[c] + pa182912[c] -> pi[c] + 12dgr182912[c]		Glycerolipid metabolism	2	3.1.3.4	Lipid metabolism	Cytoplasm [c]	AddRxn;edit met by changing the metabolite including nadh to nadph, removeing 2 h2o and o2, change ec form 1.14.99.- to 1.3.5.5
Ar0500	mgdg182912 synthesis	udpgal[c] + 12dgr182912[c] -> h[c] + udp[c] + mgdg182912[c]	SPLC1_S034000	Glycerolipid metabolism	4	2.4.1.6	Lipid metabolism	Cytoplasm [c]	AddRxn;edit met by changing the metabolite including nadh to nadph, removeing 2 h2o and o2, change ec form 1.14.99.- to 1.3.5.5; Expression >= 16S rRNA expression
Ar0501	dgdg182912 synthesis	udpgal[c] + mgdg182912[c] -> udp[c] + dgdg182912[c]	SPLC1_S034000	Glycerolipid metabolism	4	2.4.1.241	Lipid metabolism	Cytoplasm [c]	AddRxn;edit met by changing the metabolite including nadh to nadph,; Expression >= 16S rRNA expression
Ar0502	sqdg182912 synthesis	h2o[c] + udpsfq[c] + 12dgr182912[c] -> h[c] + udp[c] + sqdg182[c]	SPLC1_S010680 and SPLC1_S540550	Glycerolipid metabolism	4	2.4.1.-	Lipid metabolism	Cytoplasm [c]	AddRxn;edit met by changing the metabolite including nadh to nadph,; Expression >= 16S rRNA expression	http://jb.asm.org/content/182/2/543.full, Sinan Güler J. Bacteriol. January 2000 vol. 182 no. 2 543-545
Ar0503	1odec6912eg3p synthesis	glinoACP[c] + glyc3p[c] -> ACP[c] + 1odec6912eg3p[c]	SPLC1_S130230 or SPLC1_S543100	Glycerolipid metabolism	4	2.3.1.15	Lipid metabolism	Cytoplasm [c]	AddRxn;remove gene SPLC1_S207880 add new gene SPLC1_S203480, change from ir to re; Expression >= 16S rRNA expression
Ar0504	pa1836912 synthesis	glinoACP[c] + 1odec6912eg3p[c] -> ACP[c] + pa1836912[c]	SPLC1_S130230 or SPLC1_S530180 or SPLC1_S270730	Glycerolipid metabolism	4	2.3.1.51	Lipid metabolism	Cytoplasm [c]	AddRxn;remove gene SPLC1_S207880 add new gene SPLC1_S203480, change from ir to re; Expression >= 16S rRNA expression
Ar0505	12dgr1836912 synthesis	h2o[c] + pa1836912[c] -> pi[c] + 12dgr1836912[c]		Glycerolipid metabolism	2	3.1.3.4	Lipid metabolism	Cytoplasm [c]	new gene new reaction
Ar0506	mgdg1836912 synthesis	udpgal[c] + 12dgr1836912[c] -> h[c] + udp[c] + mgdg1836912[c]	SPLC1_S034000	Glycerolipid metabolism	4	2.4.1.6	Lipid metabolism	Cytoplasm [c]	AddRxn;new gene new reaction; Expression >= 16S rRNA expression
Ar0507	dgdg1836912 synthesis	udpgal[c] + mgdg1836912[c] -> udp[c] + dgdg1836912[c]	SPLC1_S034000	Glycerolipid metabolism	4	2.4.1.241	Lipid metabolism	Cytoplasm [c]	AddRxn;remove SPLC1_S180020; Expression >= 16S rRNA expression
Ar0508	sqdg18391215 synthesis	h2o[c] + udpsfq[c] + 12dgr1836912[c] -> h[c] + udp[c] + sqdg183[c]	SPLC1_S010680 and SPLC1_S540550	Glycerolipid metabolism	4	2.4.1.-	Lipid metabolism	Cytoplasm [c]	remove SPLC1_S180020; Expression >= 16S rRNA expression	http://jb.asm.org/content/182/2/543.full, Sinan Güler J. Bacteriol. January 2000 vol. 182 no. 2 543-545
Ar0509	mglcdglyc synthesis	udpg[c] + 12dgr120[c] -> udp[c] + mglcdglyc[c]		Glycerolipid metabolism	3	2.4.1.157	Lipid metabolism	Cytoplasm [c]	candidate for CrtO blast with slr0088, Expect = 3e-10, Identities = 118/550 (21%), Positives = 214/550 (38%), Gaps = 96/550 (17%)
Ar0510	Diacylglycerol kinase	atp[c] + h[c] + 12dgr120[c] -> adp[c] + pa120[c]	SPLC1_S041150	Glycerolipid metabolism	4	2.7.1.107	Lipid metabolism	Cytoplasm [c]	AddRxn;candidate for CrtO blast with slr0088, Expect = 3e-10, Identities = 118/550 (21%), Positives = 214/550 (38%), Gaps = 96/550 (17%); Expression >= 16S rRNA expression
Ar0511	UDP-sulfoquinovose synthase	4 h[c] + udpg[c] + so3[c] -> h2o[c] + udpsfq[c]	SPLC1_S203630	Glycerolipid metabolism	4	3.13.1.1	Lipid metabolism	Cytoplasm [c]	AddRxn; Expression >= 16S rRNA expression
Ar0512	glycerol-3-phosphate dehydrogenase (nadph)	h[c] + dhap[c] + nadph[c] <=> nadp[c] + glyc3p[c]	SPLC1_S540730 or SPLC1_S080750 or SPLC1_S540720	Glycerolipid metabolism	4	1.1.1.94 1.1.5.3	Lipid metabolism	Cytoplasm [c]	AddRxn; Expression >= 16S rRNA expression
Ar0513	cdpdhdecg synthesis	h[c] + ctp[c] + pa160[c] -> ppi[c] + cdpdhdecg[c]	SPLC1_S201410	Glycerolipid metabolism	4	2.7.7.41	Lipid metabolism	Cytoplasm [c]	Expression >= 16S rRNA expression
Ar0514	cdpdhdec9eg synthesis	h[c] + ctp[c] + pa161[c] -> ppi[c] + cdpdhdec9eg[c]	SPLC1_S201410	Glycerolipid metabolism	4	2.7.7.41	Lipid metabolism	Cytoplasm [c]	AddRxn;add new annotated gene SPLC1_S082670 or SPLC1_S140060 ; Expression >= 16S rRNA expression
Ar0515	cdpdodecg synthesis	h[c] + ctp[c] + pa180[c] -> ppi[c] + cdpdodecg[c]	SPLC1_S201410	Glycerolipid metabolism	4	2.7.7.41	Lipid metabolism	Cytoplasm [c]	AddRxn;add candidate gene blast with neuC Ecoli, Score = 68.6 bits (166), Expect = 9e-13 Identities = 40/94 (42%), Positives = 55/94 (58%), Gaps = 1/94 (1%); Expression >= 16S rRNA expression
Ar0516	phosphatidate cytidylyltransferase	h[c] + ctp[c] + pa181[c] -> ppi[c] + cdpdodec11eg[c]	SPLC1_S201410	Glycerolipid metabolism	4	2.7.7.41	Lipid metabolism	Cytoplasm [c]	AddRxn; Expression >= 16S rRNA expression
Ar0517	cdpdodec912eg synthesis	h[c] + ctp[c] + pa182912[c] -> ppi[c] + cdpdodec912eg[c]	SPLC1_S201410	Glycerolipid metabolism	4	2.7.7.41	Lipid metabolism	Cytoplasm [c]	AddRxn; Expression >= 16S rRNA expression
Ar0518	cdpdodec6912eg synthesis	h[c] + ctp[c] + pa1836912[c] -> ppi[c] + cdpdodec6912eg[c]	SPLC1_S201410	Glycerolipid metabolism	4	2.7.7.41	Lipid metabolism	Cytoplasm [c]	AddRxn; Expression >= 16S rRNA expression
Ar0519	cdpdodec91215eg synthesis	h[c] + ctp[c] + pa18391215[c] -> ppi[c] + cdpdodec91215eg[c]	SPLC1_S201410	Glycerolipid metabolism	4	2.7.7.41	Lipid metabolism	Cytoplasm [c]	AddRxn; Expression >= 16S rRNA expression
Ar0520	pgp160 synthesis	glyc3p[c] + cdpdhdecg[c] -> h[c] + cmp[c] + pgp160[c]	SPLC1_S202630 or SPLC1_S590310	Glycerolipid metabolism	3	2.7.8.5	Lipid metabolism	Cytoplasm [c]	Expression > negative control
Ar0521	pgp161 synthesis	glyc3p[c] + cdpdhdec9eg[c] -> h[c] + cmp[c] + pgp161[c]	SPLC1_S202630 or SPLC1_S590310	Glycerolipid metabolism	3	2.7.8.5	Lipid metabolism	Cytoplasm [c]	AddRxn;Expression > negative control
Ar0522	pgp180 synthesis	glyc3p[c] + cdpdodecg[c] -> h[c] + cmp[c] + pgp180[c]	SPLC1_S202630 or SPLC1_S590310	Glycerolipid metabolism	3	2.7.8.5	Lipid metabolism	Cytoplasm [c]	AddRxn;Expression > negative control
Ar0523	CDP-diacylglycerol glycerol-3-phosphate 3-phosphatidyltransferase	glyc3p[c] + cdpdodec11eg[c] -> h[c] + cmp[c] + pgp181[c]	SPLC1_S202630 or SPLC1_S590310	Glycerolipid metabolism	3	2.7.8.5	Lipid metabolism	Cytoplasm [c]	AddRxn;Expression > negative control
Ar0524	pgp182912 synthesis	glyc3p[c] + cdpdodec912eg[c] -> h[c] + cmp[c] + pgp182912[c]	SPLC1_S202630 or SPLC1_S590310	Glycerolipid metabolism	3	2.7.8.5	Lipid metabolism	Cytoplasm [c]	AddRxn;Expression > negative control
Ar0525	pgp18391215 synthesis	glyc3p[c] + cdpdodec91215eg[c] -> h[c] + cmp[c] + pgp18391215[c]	SPLC1_S202630 or SPLC1_S590310	Glycerolipid metabolism	3	2.7.8.5	Lipid metabolism	Cytoplasm [c]	AddRxn;Expression > negative control
Ar0526	glycerophosphodiester phosphodiesterase (g3pc)	h2o[c] + g3pc[c] -> h[c] + chol[c] + glyc3p[p]	SPLC1_S101670	Glycerolipid metabolism	4	3.1.4.46	Lipid metabolism	Periplasm [p]	AddRxn; Expression >= 16S rRNA expression
Ar0527	glycerophosphodiester phosphodiesterase (g3pe)	h2o[c] + g3pe[c] -> h[c] + glyc3p[c] + etha[c]	SPLC1_S101670	Glycerolipid metabolism	4	3.1.4.46	Lipid metabolism	Cytoplasm [c]	Expression >= 16S rRNA expression
Ar0528	sn-glycerol-3-phosphocholine transport via ABC system (periplasm)	atp[c] + h2o[c] + g3pc[p] -> adp[c] + h[c] + pi[c] + g3pc[c]		Glycerolipid metabolism	2		Lipid metabolism	Periplasm [p]	based on physiological data
Ar0529	sn-glycerol-3-phosphoethanolamine transport via ABC system (periplasm)	atp[c] + h2o[c] + g3pe[p] -> adp[c] + h[c] + pi[c] + g3pe[c]		Glycerolipid metabolism	2		Lipid metabolism	Periplasm [p]	based on physiological data
Ar0530	probable 1-deoxyxylulose-5-phosphate synthase	h[c] + g3p[c] + pyr[c] -> co2[c] + dxyl5p[c]	SPLC1_S207620	Terpenoid backbone biosynthesis	4	2.2.1.7	Vitamins and cofactors metabolism	Cytoplasm [c]	Expression >= 16S rRNA expression
Ar0531	1-deoxy-D-xylulose 5-phosphate reductoisomerase (nadph)	h[c] + nadph[c] + dxyl5p[c] -> nadp[c] + 2me4p[c]	SPLC1_S310410	Terpenoid backbone biosynthesis	4	1.1.1.267	Vitamins and cofactors metabolism	Cytoplasm [c]	Expression >= 16S rRNA expression
Ar0532	4-diphosphocytidyl-2C-methyl-D-erythritol synthase	h[c] + ctp[c] + 2me4p[c] -> ppi[c] + 4c2me[c]	SPLC1_S510940	Terpenoid backbone biosynthesis	4	2.7.7.60	Vitamins and cofactors metabolism	Cytoplasm [c]	Expression >= 16S rRNA expression
Ar0533	4-diphosphocytidyl-2-C-methyl-D-erythritol kinase	atp[c] + 4c2me[c] -> adp[c] + h[c] + 2h4c2cmde[c]	SPLC1_S051410	Terpenoid backbone biosynthesis	4	2.7.1.148	Vitamins and cofactors metabolism	Cytoplasm [c]	Expression >= 16S rRNA expression
Ar0534	2C-methyl-D-erythritol 2,4-cyclodiphosphate synthase	2h4c2cmde[c] -> cmp[c] + 2mecdp[c]	SPLC1_S551030	Terpenoid backbone biosynthesis	4	4.6.1.12	Vitamins and cofactors metabolism	Cytoplasm [c]	SPLC1_S300770 or SPLC1_S300790 invloved in other reactions, edit metabolite from nad, nadp -> nadp and nadph, relationship use and instead of or; Expression >= 16S rRNA expression
Ar0535	GcpE protein	nadph[c] + 2mecdp[c] -> h2o[c] + nadp[c] + h2mb4p[c]	SPLC1_S205000	Terpenoid backbone biosynthesis	4	1.17.7.1 1.17.7.3	Vitamins and cofactors metabolism	Cytoplasm [c]	independent reaction; Expression >= 16S rRNA expression
Ar0536	LytB protein homolog (ipdp)	h[c] + nadph[c] + h2mb4p[c] -> h2o[c] + nadp[c] + ipdp[c]	SPLC1_S560180	Terpenoid backbone biosynthesis	4	1.17.1.2	Vitamins and cofactors metabolism	Cytoplasm [c]	this gene found in http://www.ncbi.nlm.nih.gov/pmc/articles/PMC3393483/; Expression >= 16S rRNA expression
Ar0537	LytB protein homolog (dmpp)	h[c] + nadph[c] + h2mb4p[c] -> h2o[c] + nadp[c] + dmpp[c]	SPLC1_S560180	Terpenoid backbone biosynthesis	4	1.17.1.2	Vitamins and cofactors metabolism	Cytoplasm [c]	totally edit rxn, new annotation; Expression >= 16S rRNA expression
Ar0538	isopentenyl-diphosphate delta-isomerase	ipdp[c] <=> dmpp[c]	SPLC1_S220400	Terpenoid backbone biosynthesis	3	5.3.3.2	Vitamins and cofactors metabolism	Cytoplasm [c]	Expression > negative control
Ar0539	dimethylallyltranstransferase	ipdp[c] + dmpp[c] -> ppi[c] + grdp[c]	SPLC1_S600230 or SPLC1_S207950	Terpenoid backbone biosynthesis	4	2.5.1.1	Vitamins and cofactors metabolism	Cytoplasm [c]	Expression >= 16S rRNA expression
Ar0540	geranyltranstransferase	ipdp[c] + grdp[c] -> ppi[c] + frdp[c]	SPLC1_S600230 or SPLC1_S207950	Terpenoid backbone biosynthesis	4	2.5.1.10	Vitamins and cofactors metabolism	Cytoplasm [c]	AddRxn; Expression >= 16S rRNA expression
Ar0541	geranylgeranyl diphosphate synthase	3 h[c] + ipdp[c] + frdp[c] -> ppi[c] + ggdip[c]	SPLC1_S600230 or SPLC1_S207950	Terpenoid backbone biosynthesis	4	2.5.1.29	Vitamins and cofactors metabolism	Cytoplasm [c]	AddRxn; Expression >= 16S rRNA expression
Ar0542	geranylgeranyl reductase (gg-dip)	h[c] + 3 nadph[c] + ggdip[c] -> 3 nadp[c] + pPP[c]	SPLC1_S041300	Terpenoid backbone biosynthesis	4	1.3.1.83	Vitamins and cofactors metabolism	Cytoplasm [c]	Expression >= 16S rRNA expression
Ar0543	solanesyl diphosphate synthase	5 ipdp[c] + ggdip[c] -> 5 ppi[c] + alltnd[c]	SPLC1_S542330	Terpenoid backbone biosynthesis	3	2.5.1.85	Vitamins and cofactors metabolism	Cytoplasm [c]	Expression > negative control
Ar0544	solanesyl diphosphate synthase	7 ipdp[c] + grdp[c] -> 7 ppi[c] + alltnd[c]	SPLC1_S542330	Terpenoid backbone biosynthesis	3	2.5.1.84	Vitamins and cofactors metabolism	Cytoplasm [c]	Expression > negative control
Ar0545	undecaprenyl pyrophosphate synthetase	8 ipdp[c] + frdp[c] -> 8 ppi[c] + udcpdp[c]	SPLC1_S031390	Terpenoid backbone biosynthesis	4	2.5.1.31	Vitamins and cofactors metabolism	Cytoplasm [c]	Expression >= 16S rRNA expression
Ar0546	spermidine synthase	ametam[c] + ptrc[c] -> h[c] + 5mta[c] + spmd[c]	SPLC1_S231040 or SPLC1_S041600	Glutathione metabolism	4	2.5.1.16	Vitamins and cofactors metabolism	Cytoplasm [c]	Expression >= 16S rRNA expression
Ar0547	glutathionylspermidine synthase	atp[c] + redgthrd[c] + spmd[c] -> adp[c] + h[c] + pi[c] + gtspmd[c]	SPLC1_S202510	Glutathione metabolism	4	6.3.1.8	Vitamins and cofactors metabolism	Cytoplasm [c]	AddRxn; Expression >= 16S rRNA expression
Ar0548	glutathionylspermidine amidase	h2o[c] + gtspmd[c] -> redgthrd[c] + spmd[c]	SPLC1_S202510	Glutathione metabolism	4	3.5.1.78	Vitamins and cofactors metabolism	Cytoplasm [c]	Expression >= 16S rRNA expression
Ar0549	5-oxoprolinase	atp[c] + 2 h2o[c] + 5oxop[c] -> adp[c] + 2 h[c] + pi[c] + gluL[c]	SPLC1_S100600	Glutathione metabolism	4	3.5.2.9	Vitamins and cofactors metabolism	Cytoplasm [c]	AddRxn; Expression >= 16S rRNA expression
Ar0550	gamma-glutamylcyclotransferase	5lglu[c] <=> cysL[c] + 5oxop[c]		Glutathione metabolism	2	2.3.2.4	Vitamins and cofactors metabolism	Cytoplasm [c]	based on physiological data
Ar0551	redgthrd	h2o[c] + redgthrd[c] -> cgly[c] + 5lglu[c]	SPLC1_S501050	Glutathione metabolism	4	2.3.2.2	Vitamins and cofactors metabolism	Cytoplasm [c]	Expression >= 16S rRNA expression
Ar0552	redgthrd2	h2o[c] + redgthrd[c] -> gluL[c] + cgly[c]	SPLC1_S501050	Glutathione metabolism	4	2.3.2.2	Vitamins and cofactors metabolism	Cytoplasm [c]	Expression >= 16S rRNA expression
Ar0553	glutathione synthetase	atp[c] + gly[c] + glucys[c] -> adp[c] + h[c] + pi[c] + redgthrd[c]	SPLC1_S531620	Glutathione metabolism	3	6.3.2.3	Vitamins and cofactors metabolism	Cytoplasm [c]	AddRxn;Expression > negative control
Ar0554	glutamate-cysteine ligase	atp[c] + gluL[c] + cysL[c] -> adp[c] + h[c] + pi[c] + glucys[c]		Glutathione metabolism	2	6.3.2.2	Vitamins and cofactors metabolism	Cytoplasm [c]	AddRxn;based on physiological data
Ar0555	glutathione-disulfide reductase	h[c] + nadph[c] + gthox[c] -> nadp[c] + 2 redgthrd[c]	SPLC1_S230930	Glutathione metabolism	4	1.8.1.7	Vitamins and cofactors metabolism	Cytoplasm [c]	Expression >= 16S rRNA expression
Ar0556	sn-Glycero-3-phosphoethanolamine exchange	gthox[e] <=> gthox[p]		Glutathione metabolism	1		Vitamins and cofactors metabolism	Periplasm [p]	Modeling
Ar0557	glycero-3-phosphocholine transport via diffusion (extracellular to periplasm)	gthox[e] <=>		Glutathione metabolism	1		Vitamins and cofactors metabolism	Extracellular [e]	Modeling
Ar0558	glutathione transferase	redgthrd[c] + RX[c] -> rsgthrd[c] + HX[c]	SPLC1_S550970 or SPLC1_S100530	Glutathione metabolism	4	2.5.1.18	Vitamins and cofactors metabolism	Cytoplasm [c]	Expression >= 16S rRNA expression
Ar0559	acyl-acyl-carrier-protein)-UDP-N-acetylglucosamine O-acyltransferase	uacgam[c] + 3hmrsACP[c] <=> ACP[c] + u3aga[c]	(SPLC1_S310280 and SPLC1_S102770) or (SPLC1_S430300 and SPLC1_S102770)	Lipopolysaccharide biosynthesis	4	2.3.1.129	Carbohydrate metabolism	Cytoplasm [c]	Expression >= 16S rRNA expression
Ar0560	UDP-3-O-acyl-N-acetylglucosamine deacetylase	h2o[c] + u3aga[c] -> ac[c] + u3hga[c]	SPLC1_S310300	Lipopolysaccharide biosynthesis	3	3.5.1.108	Carbohydrate metabolism	Cytoplasm [c]	Expression > negative control
Ar0561	UDP-3-O-(3-hydroxymyristoyl)glucosamine N-acetyltransferase	3hmrsACP[c] + u3hga[c] -> h[c] + ACP[c] + u23ga[c]	SPLC1_S130550	Lipopolysaccharide biosynthesis	3	2.3.1.191	Carbohydrate metabolism	Cytoplasm [c]	Expression > negative control
Ar0562	UDP-3-O-(3-hydroxymyristoyl) N-acetylglucosamine deacetylase	h2o[c] + u23ga[c] -> 2 h[c] + ump[c] + lipidX[c]		Lipopolysaccharide biosynthesis	2	3.6.1.54	Carbohydrate metabolism	Cytoplasm [c]	based on physiological data
Ar0563	lipid A disaccharide synthase	u23ga[c] + lipidX[c] -> h[c] + udp[c] + lipidAds[c]	SPLC1_S310270 or SPLC1_S202860	Lipopolysaccharide biosynthesis	4	2.4.1.182	Carbohydrate metabolism	Cytoplasm [c]	new gene to new reaction; Expression >= 16S rRNA expression
Ar0564	UDP-MurNac-tripeptide synthetase	atp[c] + uamag[c] + 26dapM[c] -> adp[c] + h[c] + pi[c] + ugmd[c]	SPLC1_S500760	Peptidoglycan Biosynthesis	4	6.3.2.13	Carbohydrate metabolism	Cytoplasm [c]	Expression >= 16S rRNA expression
Ar0565	UDP-N-acetylmuramoylalanyl-D-glutamyl-2,6-diaminopimelate-D-alanyl-D-alanyl ligase	atp[c] + alaala[c] + ugmd[c] -> adp[c] + h[c] + pi[c] + udpmaga2aa[c]	SPLC1_S530950	Peptidoglycan Biosynthesis	3	6.3.2.10	Carbohydrate metabolism	Cytoplasm [c]	AddRxn;change co2 to cobalt2; Expression >= 16S rRNA expression
Ar0566	phospho-N-acetylmuramoyl-pentapeptide-transferase	udpmaga2aa[c] + udcpp[c] -> ump[c] + acmlddd[c]	SPLC1_S204530	Peptidoglycan Biosynthesis	4	2.7.8.13	Carbohydrate metabolism	Cytoplasm [c]	AddRxn; Expression >= 16S rRNA expression
Ar0567	UDP-N-acetylglucosamine-N-acetylmuramyl-(pentapeptide) pyrophosphoryl-undecaprenol N-acetylglucosamine transferase	uacgam[c] + acmlddd[c] -> h[c] + udp[c] + uaagmda[c]	SPLC1_S420250	Peptidoglycan Biosynthesis	3	2.4.1.227	Carbohydrate metabolism	Cytoplasm [c]	AddRxn;Expression > negative control
Ar0568	murein polymerizing transglycosylase	2 uaagmda[c] -> 2 h[c] + 2 udcpdp[c] + murein5p5p[p]	(SPLC1_S530350 and SPLC1_S520460) or (SPLC1_S270060 and SPLC1_S520460) or (SPLC1_S520460 and SPLC1_S010680)	Peptidoglycan Biosynthesis	4		Carbohydrate metabolism	Periplasm [p]	Expression >= 16S rRNA expression
Ar0569	penicillin-binding protein	murein5p5p[p] -> alaD[p] + murein5px4p[p]	SPLC1_S205280 or SPLC1_S530820 or SPLC1_S202430	Peptidoglycan Biosynthesis	4		Carbohydrate metabolism	Periplasm [p]	AddRxn; Expression >= 16S rRNA expression
Ar0570	D-alanyl-D-alanine carboxypeptidase	murein5px4p[p] + h2o[p] -> alaD[p] + murein4px4p[p]	SPLC1_S202360 or SPLC1_S590220 or SPLC1_S543070	Peptidoglycan Biosynthesis	4	3.4.16.4	Carbohydrate metabolism	Periplasm [p]	AddRxn; Expression >= 16S rRNA expression
Ar0571	undecaprenyl pyrophosphate phosphatase	h2o[c] + udcpdp[c] -> h[c] + pi[c] + udcpp[c]	SPLC1_S510970	Peptidoglycan Biosynthesis	4	3.6.1.27	Carbohydrate metabolism	Cytoplasm [c]	Expression >= 16S rRNA expression
Ar0572	ThiSCOSH synthesis	sulcysenz[c] -> ThiSCOSH[c]		Thiamine (B1) biosynthesis	2		Vitamins and cofactors metabolism	Cytoplasm [c]	AddRxn;based on physiological data
Ar0573	dhgly synthesis	nadph[c] + amet[c] + tyrL[c] -> h[c] + nadp[c] + metL[c] + dhgly[c] + 4crsol[c] + dad5[c]		Thiamine (B1) biosynthesis	2	4.1.99.19	Vitamins and cofactors metabolism	Cytoplasm [c]	AddRxn;based on physiological data
Ar0574	tyrosine lyase	dxyl5p[c] + ThiSCOSH[c] + dhgly[c] -> h2o[c] + 22cpetz[c]	(SPLC1_S230720 and SPLC1_S531190) or (SPLC1_S130040 and SPLC1_S531190)	Thiamine (B1) biosynthesis	4	2.8.1.10	Vitamins and cofactors metabolism	Cytoplasm [c]	AddRxn; Expression >= 16S rRNA expression
Ar0575	4mpetz synthesis	22cpetz[c] -> 4mpetz[c]		Thiamine (B1) biosynthesis	2	5.3.99.10	Vitamins and cofactors metabolism	Cytoplasm [c]	AddRxn;based on physiological data
Ar0576	Demand needed to allow dad5 to leave system	dad5[c] -> dad5[e]		Transport	1		Modeling	Extracellular [e]	AddRxn;Modeling	http://www.ncbi.nlm.nih.gov/pmc/articles/PMC549937/?page=1
Ar0577	dad-5 exchange	dad5[e] <=>		Exchange	1		Exchange	Extracellular [e]	AddRxn;Modeling
Ar0578	Demand needed to allow amob to leave system	amob[c] -> amob[e]		Transport	1		Modeling	Extracellular [e]	AddRxn;Modeling	http://www.ncbi.nlm.nih.gov/pmc/articles/PMC549937/?page=1
Ar0579	dad-5 exchange	amob[e] <=>		Exchange	1		Exchange	Extracellular [e]	Modeling
Ar0580	Demand gcald	gcald[c] -> gcald[e]		Modeling	1		Modeling	Extracellular [e]	AddRxn;Modeling
Ar0581	gcald exchange	gcald[e] <=>		Exchange	1		Exchange	Extracellular [e]	Modeling
Ar0582	phosphomethylpyrimidine synthase	amet[c] + air[c] -> 2 h[c] + for[c] + metL[c] + co[c] + dad5[c] + 4ampm[c]	SPLC1_S190170	Thiamine (B1) biosynthesis	4	4.1.99.17	Vitamins and cofactors metabolism	Cytoplasm [c]	Expression >= 16S rRNA expression
Ar0583	phosphomethylpyrimidine kinase	atp[c] + 4ampm[c] -> adp[c] + 2mahmp[c]		Thiamine (B1) biosynthesis	2	2.7.4.7	Vitamins and cofactors metabolism	Cytoplasm [c]	based on physiological data
Ar0584	thiamin-phosphate pyrophosphorylase	h[c] + 4mpetz[c] + 2mahmp[c] -> ppi[c] + thmmp[c]	SPLC1_S500580	Thiamine (B1) biosynthesis	3	2.5.1.3	Vitamins and cofactors metabolism	Cytoplasm [c]	Expression > negative control
Ar0585	putative thiamine-monophosphate kinase	atp[c] + thmmp[c] -> adp[c] + thmpp[c]	SPLC1_S532090	Thiamine (B1) biosynthesis	4	2.7.4.16	Vitamins and cofactors metabolism	Cytoplasm [c]	Expression >= 16S rRNA expression
Ar0586	GTP cyclohydrolase II 3,4-dihydroxy-2-butanone 4-phosphate synthase (dhbp synthase)	3 h2o[c] + gtp[c] -> 2 h[c] + for[c] + ppi[c] + 25drapp[c]	SPLC1_S630020	Riboflavin (B2) metabolism	4	3.5.4.25	Vitamins and cofactors metabolism	Cytoplasm [c]	Expression >= 16S rRNA expression
Ar0587	diaminohydroxyphosphoribosylaminopyrimidine deaminase (25drapp)	h[c] + h2o[c] + 25drapp[c] -> nh4[c] + 5apru[c]	SPLC1_S051980 or SPLC1_S521120	Riboflavin (B2) metabolism	4	3.5.4.26	Vitamins and cofactors metabolism	Cytoplasm [c]	Expression >= 16S rRNA expression
Ar0588	diaminohydroxyphosphoribosylaminopyrimidine deaminase (5apru)	h[c] + nadph[c] + 5apru[c] -> nadp[c] + 5aprbu[c]	SPLC1_S051980 or SPLC1_S521120	Riboflavin (B2) metabolism	4	1.1.1.193	Vitamins and cofactors metabolism	Cytoplasm [c]	Expression >= 16S rRNA expression
Ar0589	pyrimidine phosphatase	h2o[c] + 5aprbu[c] -> pi[c] + 4r5au[c]	SPLC1_S081930	Riboflavin (B2) metabolism	3	3.1.3.-	Vitamins and cofactors metabolism	Cytoplasm [c]	Expression > negative control
Ar0590	riboflavin synthase alpha chain (4r5au)	4r5au[c] + db4p[c] -> 2 h2o[c] + pi[c] + dmlz[c]	SPLC1_S040610	Riboflavin (B2) metabolism	4	2.5.1.78	Vitamins and cofactors metabolism	Cytoplasm [c]	Expression >= 16S rRNA expression
Ar0591	GTP cyclohydrolase II	ru5pD[c] -> h[c] + for[c] + db4p[c]	SPLC1_S630020	Riboflavin (B2) metabolism	4	4.1.99.12	Vitamins and cofactors metabolism	Cytoplasm [c]	Expression >= 16S rRNA expression
Ar0592	riboflavin synthase alpha chain (dmlz)	2 dmlz[c] -> 4r5au[c] + ribflv[c]	SPLC1_S060820	Riboflavin (B2) metabolism	3	2.5.1.9	Vitamins and cofactors metabolism	Cytoplasm [c]	AddRxn;Expression > negative control
Ar0593	riboflavin kinase FMN adenylyltransferase (ribflv)	atp[c] + ribflv[c] -> adp[c] + h[c] + fmn[c]	SPLC1_S220270	Riboflavin (B2) metabolism	3	2.7.1.26	Vitamins and cofactors metabolism	Cytoplasm [c]	Expression > negative control
Ar0594	riboflavin kinase FMN adenylyltransferase (fmn)	atp[c] + h[c] + fmn[c] -> ppi[c] + fad[c]	SPLC1_S220270	Riboflavin (B2) metabolism	3	2.7.7.2	Vitamins and cofactors metabolism	Cytoplasm [c]	Expression > negative control
Ar0595	dmbzid synthesis	o2[c] + fmnh2[c] -> h2o[c] + e4p[c] + dmbzid[c]		Riboflavin (B2) metabolism	2	1.13.11.79	Vitamins and cofactors metabolism	Cytoplasm [c]	based on physiological data
Ar0596	nicotinate-nucleotide-dimethylbenzimidazole phosphoribosyltransferase	dmbzid[c] + nicrnt[c] -> h[c] + nac[c] + 5prdmbz[c]	SPLC1_S031920	Riboflavin (B2) metabolism	4	2.4.2.21	Vitamins and cofactors metabolism	Cytoplasm [c]	Expression >= 16S rRNA expression
Ar0597	alpha-ribazole phosphatase	h2o[c] + 5prdmbz[c] -> pi[c] + rdmbzi[c]	SPLC1_S531410	Riboflavin (B2) metabolism	4	3.1.3.73	Vitamins and cofactors metabolism	Cytoplasm [c]	Expression >= 16S rRNA expression
Ar0598	NADPH-dependent FMN reductase (fmn-nadph)	h[c] + nadph[c] + fmn[c] -> nadp[c] + fmnh2[c]	SPLC1_S170790 or SPLC1_S206740	Riboflavin (B2) metabolism	4	1.5.1.38	Vitamins and cofactors metabolism	Cytoplasm [c]	Expression >= 16S rRNA expression
Ar0599	D-erythrose 4-phosphate dehydrogenase	h2o[c] + e4p[c] + nad[c] <=> 2 h[c] + nadh[c] + 4per[c]	SPLC1_S532100 or SPLC1_S040050	Vitamin B6 (pyridoxine) metabolism	4	1.2.1.72	Vitamins and cofactors metabolism	Cytoplasm [c]	Expression >= 16S rRNA expression
Ar0600	4-phosphoerythronate dehydrogenase	nad[c] + 4per[c] <=> h[c] + nadh[c] + ohpb[c]	SPLC1_S240360	Vitamin B6 (pyridoxine) metabolism	4	1.1.1.290	Vitamins and cofactors metabolism	Cytoplasm [c]	Expression >= 16S rRNA expression
Ar0601	phosphoserine aminotransferase (ohpb)	gluL[c] + ohpb[c] <=> akg[c] + phthr[c]		Vitamin B6 (pyridoxine) metabolism	2	2.6.1.52	Vitamins and cofactors metabolism	Cytoplasm [c]	based on physiological data
Ar0602	4-hydroxythreonine-4-phosphate dehydrogenase	h[c] + nad[c] + phthr[c] -> nadh[c] + 2s2a3o4p[c]	SPLC1_S510050	Vitamin B6 (pyridoxine) metabolism	4	1.1.1.262	Vitamins and cofactors metabolism	Cytoplasm [c]	AddRxn; Expression >= 16S rRNA expression
Ar0603	spontaneous 1	2s2a3o4p[c] -> co2[c] + 3a2oxp[c]		Vitamin B6 (pyridoxine) metabolism	4	spontaneous	Vitamins and cofactors metabolism	Cytoplasm [c]	spontaneous
Ar0604	pyridoxine 5'-phosphate synthase	dxyl5p[c] + 3a2oxp[c] -> 2 h[c] + 2 h2o[c] + pi[c] + pdx5p[c]	SPLC1_S600270	Vitamin B6 (pyridoxine) metabolism	4	2.6.99.2	Vitamins and cofactors metabolism	Cytoplasm [c]	Expression >= 16S rRNA expression
Ar0605	threonine synthase	h2o[c] + phthr[c] -> pi[c] + 4hthr[c]	SPLC1_S031460 or SPLC1_S203740	Vitamin B6 (pyridoxine) metabolism	4	4.2.3.1	Vitamins and cofactors metabolism	Cytoplasm [c]	Expression >= 16S rRNA expression
Ar0606	quinolinate synthase	dhap[c] + iasp[c] -> 2 h2o[c] + pi[c] + quln[c]	SPLC1_S370380	Nicotinate and nicotinamide metabolism	4	2.5.1.72	Vitamins and cofactors metabolism	Cytoplasm [c]	AddRxn; Expression >= 16S rRNA expression
Ar0607	nicotinate-nucleotide pyrophosphorylase (carboxylating)	2 h[c] + prpp[c] + quln[c] -> co2[c] + ppi[c] + nicrnt[c]	SPLC1_S081360	Nicotinate and nicotinamide metabolism	4	2.4.2.19	Vitamins and cofactors metabolism	Cytoplasm [c]	Expression >= 16S rRNA expression
Ar0608	nicotinate phosphoribosyltransferase	ppi[c] + nicrnt[c] <=> h[c] + prpp[c] + nac[c]	SPLC1_S500870	Nicotinate and nicotinamide metabolism	3	6.3.4.21	Vitamins and cofactors metabolism	Cytoplasm [c]	Expression > negative control
Ar0609	nicotinamide-nucleotide amidase	h2o[c] + nmn[c] -> nh4[c] + nicrnt[c]	SPLC1_S360790	Nicotinate and nicotinamide metabolism	3	3.5.1.42	Vitamins and cofactors metabolism	Cytoplasm [c]	Expression > negative control
Ar0610	nicotinate-nucleotide adenylyltransferase	atp[c] + h[c] + nicrnt[c] <=> ppi[c] + dnad[c]	SPLC1_S541070	Nicotinate and nicotinamide metabolism	3	2.7.7.18	Vitamins and cofactors metabolism	Cytoplasm [c]	Expression > negative control
Ar0611	NH(3)-dependent NAD(+) synthetase	atp[c] + h2o[c] + glnL[c] + dnad[c] -> h[c] + nad[c] + amp[c] + ppi[c] + gluL[c]	SPLC1_S205680	Nicotinate and nicotinamide metabolism	4	6.3.5.1	Vitamins and cofactors metabolism	Cytoplasm [c]	AddRxn; Expression >= 16S rRNA expression
Ar0612	NAD(P) transhydrogenase	nad[c] + nadph[c] <=> nadh[c] + nadp[c]	SPLC1_S102450 and SPLC1_S102460 and SPLC1_S102470	Nicotinate and nicotinamide metabolism	4	1.6.1.2	Vitamins and cofactors metabolism	Cytoplasm [c]	AddRxn; Expression >= 16S rRNA expression
Ar0613	probable inorganic polyphosphateATP-NAD kinase 1	atp[c] + nad[c] -> adp[c] + h[c] + nadp[c]	SPLC1_S530390 or SPLC1_S510120	Nicotinate and nicotinamide metabolism	4	2.7.1.23	Vitamins and cofactors metabolism	Cytoplasm [c]	AddRxn; Expression >= 16S rRNA expression
Ar0614	nicotinamide-nucleotide amidase (NAD)	atp[c] + h[c] + nmn[c] <=> nad[c] + ppi[c]	SPLC1_S541070	Nicotinate and nicotinamide metabolism	3	2.7.7.18	Vitamins and cofactors metabolism	Cytoplasm [c]	AddRxn;Expression > negative control
Ar0615	5'-nucleotidase	h2o[c] + nmn[c] -> pi[c] + ncambr[c]	SPLC1_S080440 or SPLC1_S543010 or SPLC1_S101090	Nicotinate and nicotinamide metabolism	4	3.1.3.5	Vitamins and cofactors metabolism	Cytoplasm [c]	AddRxn; Expression >= 16S rRNA expression
Ar0616	purine nucleosidase	h2o[c] + ncambr[c] -> h[c] + r5p[c] + ncam[c]	SPLC1_S310080	Nicotinate and nicotinamide metabolism	4	3.2.2.1	Vitamins and cofactors metabolism	Cytoplasm [c]	AddRxn; Expression >= 16S rRNA expression
Ar0617	acetolactate synthase	2 pyr[c] -> co2[c] + 2ace[c]	SPLC1_S531590 and SPLC1_S060570 and SPLC1_S240980 and SPLC1_S360490	transport	4	2.2.1.6	Exchange	Cytoplasm [c]	Expression >= 16S rRNA expression
Ar0618	dihydroxyisovalerate dehydrogenase	h[c] + nadph[c] + 2ace[c] -> nadp[c] + 23d3m[c]	SPLC1_S207170	Pantothenate and CoA biosynthesis	4	1.1.1.86	Vitamins and cofactors metabolism	Cytoplasm [c]	change ec from 2.4.1.157 to 2.4.1.336; Expression >= 16S rRNA expression
Ar0619	dihydroxy-acid dehydratase	23d3m[c] -> h2o[c] + 3met2[c]	SPLC1_S082840	Pantothenate and CoA biosynthesis	4	4.2.1.9	Vitamins and cofactors metabolism	Cytoplasm [c]	candidate for digalactosyldiacylglycerol synthase ; Expression >= 16S rRNA expression
Ar0620	3-methyl-2-oxobutanoate hydroxymethyltransferase	h2o[c] + mlthf[c] + 3met2[c] -> thf[c] + 2dhp[c]	SPLC1_S410950	Pantothenate and CoA biosynthesis	3	2.1.2.11	Vitamins and cofactors metabolism	Cytoplasm [c]	Expression > negative control
Ar0621	2-dehydropantoate 2-reductase	h[c] + nadph[c] + 2dhp[c] <=> nadp[c] + pantR[c]	SPLC1_S532280	Pantothenate and CoA biosynthesis	3	1.1.1.169	Vitamins and cofactors metabolism	Cytoplasm [c]	Expression > negative control
Ar0622	pantoate-beta-alanine ligase cytidylate kinase (ala-B)	atp[c] + alaB[c] + pantR[c] -> h[c] + amp[c] + ppi[c] + pntoR[c]	SPLC1_S510680	Pantothenate and CoA biosynthesis	4	6.3.2.1	Vitamins and cofactors metabolism	Cytoplasm [c]	Expression >= 16S rRNA expression
Ar0623	pantothenate kinase	atp[c] + pntoR[c] -> adp[c] + h[c] + 4ppan[c]	SPLC1_S511050	Pantothenate and CoA biosynthesis	3	2.7.1.33	Vitamins and cofactors metabolism	Cytoplasm [c]	Expression > negative control
Ar0624	phosphopantothenate-cysteine ligase	ctp[c] + cysL[c] + 4ppan[c] -> h[c] + ppi[c] + cmp[c] + 4ppcys[c]	SPLC1_S041310	Pantothenate and CoA biosynthesis	4	6.3.2.5	Vitamins and cofactors metabolism	Cytoplasm [c]	Expression >= 16S rRNA expression
Ar0625	phosphopantothenoylcysteine decarboxylase	h[c] + 4ppcys[c] -> co2[c] + pan4p[c]	SPLC1_S041310	Pantothenate and CoA biosynthesis	4	4.1.1.36	Vitamins and cofactors metabolism	Cytoplasm [c]	AddRxn; Expression >= 16S rRNA expression
Ar0626	pantetheine-phosphate adenylyltransferase	atp[c] + h[c] + pan4p[c] <=> ppi[c] + dpcoa[c]	SPLC1_S600340	Pantothenate and CoA biosynthesis	4	2.7.7.3	Vitamins and cofactors metabolism	Cytoplasm [c]	AddRxn; Expression >= 16S rRNA expression
Ar0627	dephospho-CoA kinase	atp[c] + dpcoa[c] -> adp[c] + h[c] + coa[c]	SPLC1_S101070	Pantothenate and CoA biosynthesis	4	2.7.1.24	Vitamins and cofactors metabolism	Cytoplasm [c]	AddRxn; Expression >= 16S rRNA expression
Ar0628	4phosphopantetheinyl transferase	coa[c] + apoACP[c] -> h[c] + pap[c] + ACP[c]	SPLC1_S240160	Pantothenate and CoA biosynthesis	3	2.7.8.-	Vitamins and cofactors metabolism	Cytoplasm [c]	AddRxn;Expression > negative control
Ar0629	Malonyl-CoA methyltransferase	amet[c] + malcoa[c] -> ahcys[c] + malcoame[c]	SPLC1_S531610	Biotin (B7) metabolism	4	2.1.1.197	Vitamins and cofactors metabolism	Cytoplasm [c]	AddRxn;no annotated gene. So put the candidate SPLC1_S531610; Expression >= 16S rRNA expression
Ar0630	ogmeACP synthase	h[c] + malACP[c] + malcoame[c] -> co2[c] + coa[c] + ogmeACP[c]	SPLC1_S010960 or SPLC1_S102760	Biotin (B7) metabolism	4		Vitamins and cofactors metabolism	Cytoplasm [c]	AddRxn; Expression >= 16S rRNA expression
Ar0631	hgmeACP reductase	h[c] + nadph[c] + ogmeACP[c] -> nadp[c] + hgmeACP[c]	SPLC1_S410570	Biotin (B7) metabolism	3		Vitamins and cofactors metabolism	Cytoplasm [c]	AddRxn;Expression > negative control
Ar0632	egmeACP dehydratase	hgmeACP[c] -> h2o[c] + egmeACP[c]	SPLC1_S310290	Biotin (B7) metabolism	4		Vitamins and cofactors metabolism	Cytoplasm [c]	AddRxn; Expression >= 16S rRNA expression
Ar0633	gmeACP reductase	h[c] + nadph[c] + egmeACP[c] -> nadp[c] + gmeACP[c]	SPLC1_S520970	Biotin (B7) metabolism	4		Vitamins and cofactors metabolism	Cytoplasm [c]	AddRxn; Expression >= 16S rRNA expression
Ar0634	opmeACP[c] synthaseII	h[c] + malACP[c] + gmeACP[c] -> co2[c] + ACP[c] + opmeACP[c]	SPLC1_S010960 or SPLC1_S102760	Biotin (B7) metabolism	4	2.3.1.41	Vitamins and cofactors metabolism	Cytoplasm [c]	AddRxn; Expression >= 16S rRNA expression
Ar0635	hpmeACP synthase	h[c] + nadph[c] + opmeACP[c] -> nadp[c] + hpmeACP[c]	SPLC1_S410570	Biotin (B7) metabolism	3		Vitamins and cofactors metabolism	Cytoplasm [c]	AddRxn;Expression > negative control
Ar0636	epmeACP dehydratase	hpmeACP[c] -> h2o[c] + epmeACP[c]	SPLC1_S310290	Biotin (B7) metabolism	4		Vitamins and cofactors metabolism	Cytoplasm [c]	Expression >= 16S rRNA expression
Ar0637	pmeAcP reductase	h[c] + nadph[c] + epmeACP[c] -> nadp[c] + pmeACP[c]	SPLC1_S520970	Biotin (B7) metabolism	4		Vitamins and cofactors metabolism	Cytoplasm [c]	AddRxn; Expression >= 16S rRNA expression
Ar0638	pimACP methyl esterase	h2o[c] + pmeACP[c] -> pimACP[c] + meoh[c]		Biotin (B7) metabolism	2	3.1.1.85	Vitamins and cofactors metabolism	Cytoplasm [c]	no annotated gene, So, need further analysis
Ar0639	8-amino-7-oxononanoate synthase	alaL[c] + pimACP[c] -> co2[c] + ACP[c] + 8aonn[c]	SPLC1_S170930 or SPLC1_S082740	Biotin (B7) metabolism	4	2.3.1.47	Vitamins and cofactors metabolism	Cytoplasm [c]	re to irr, edit metabolite
Ar0640	adenosylmethionine-8-amino-7-oxononanoate transaminase	amet[c] + 8aonn[c] -> amob[c] + dann[c]	SPLC1_S032410	Biotin (B7) metabolism	4	2.6.1.62	Vitamins and cofactors metabolism	Cytoplasm [c]	no charecterized gene for this reaction. So, the candidate gene were SPLC1_S032410
Ar0641	dethiobiotin synthase	atp[c] + co2[c] + dann[c] -> adp[c] + 3 h[c] + pi[c] + dtbt[c]	SPLC1_S208310	Biotin (B7) metabolism	4	6.3.3.3	Vitamins and cofactors metabolism	Cytoplasm [c]	AddRxn; Expression >= 16S rRNA expression
Ar0642	biotin synthase	2 h[c] + 2 amet[c] + dtbt[c] -> 2 metL[c] + 2 dad5[c] + btn[c]	SPLC1_S180050	Biotin (B7) metabolism	4	2.8.1.6	Vitamins and cofactors metabolism	Cytoplasm [c]	AddRxn; Expression >= 16S rRNA expression
Ar0643	biotin-carboxyl carrier protein	atp[c] + 2 h[c] + btn[c] -> ppi[c] + btnamp[c]	SPLC1_S542460	Biotin (B7) metabolism	4	6.3.4.15	Vitamins and cofactors metabolism	Cytoplasm [c]	AddRxn; Expression >= 16S rRNA expression
Ar0644	biotin-carboxyl carrier protein (haloc)	btnamp[c] + apoc[c] -> amp[c] + haloc[c]	SPLC1_S542460	Biotin (B7) metabolism	4	6.3.4.15	Vitamins and cofactors metabolism	Cytoplasm [c]	AddRxn; Expression >= 16S rRNA expression
Ar0645	lipoic acid synthetase	2 amet[c] + ocACP[c] -> 2 metL[c] + 2 dad5[c] + lipoACP[c]	SPLC1_S020060	Lipoic acid metabolism	3	2.8.1.8	Vitamins and cofactors metabolism	Cytoplasm [c]	AddRxn;Expression > negative control
Ar0646	lipoate-protein ligase B	lipoACP[c] + apop[c] -> ACP[c] + pn6liplys[c]	SPLC1_S033370	Lipoic acid metabolism	4	2.3.1.181	Vitamins and cofactors metabolism	Cytoplasm [c]	AddRxn; Expression >= 16S rRNA expression
Ar0647	lipoate-protein ligase A	apop[c] + lipoate[c] -> amp[c] + pn6liplys[c]	SPLC1_S630050	Lipoic acid metabolism	4	2.7.7.63	Vitamins and cofactors metabolism	Cytoplasm [c]	Expression >= 16S rRNA expression
Ar0648	cyclic pyranopterin phosphate synthas	h2o[c] + gtp[c] -> ppi[c] + cpmp[c]	SPLC1_S520560 and SPLC1_S510020	Folate (B9) metabolism	3	4.1.99.18	Vitamins and cofactors metabolism	Cytoplasm [c]	Expression > negative control
Ar0649	molybdopterin synthase catalytic subunit	cpmp[c] + cu2[c] + 2 moadcosh[c] -> 5 h[c] + 2 moadcoo[c] + mpt[c]	SPLC1_S203650 and SPLC1_S510700	Folate (B9) metabolism	4	2.8.1.12	Vitamins and cofactors metabolism	Cytoplasm [c]	AddRxn; Expression >= 16S rRNA expression
Ar0650	GTP cyclohydrolase I	h2o[c] + gtp[c] -> h[c] + for[c] + ahdt[c]	SPLC1_S370840 or SPLC1_S541290	Folate (B9) metabolism	4	3.5.4.16	Vitamins and cofactors metabolism	Cytoplasm [c]	AddRxn;remove gene or SPLC1_S501130 ; Expression >= 16S rRNA expression SPLC1_S541290
Ar0651	6-pyruvoyl-tetrahydropterin synthase	4 h[c] + ahdt[c] -> pppi[c] + 6ptht[c]	SPLC1_S207250	Folate (B9) metabolism	4	4.2.3.12	Vitamins and cofactors metabolism	Cytoplasm [c]	AddRxn; Expression >= 16S rRNA expression
Ar0652	crbxthpro synthase	h2o[c] + ahdt[c] -> acald[c] + pppi[c] + crbxthpro[c]	SPLC1_S207250	Folate (B9) metabolism	4	4.1.2.50	Vitamins and cofactors metabolism	Cytoplasm [c]	AddRxn; Expression >= 16S rRNA expression
Ar0653	7c7c synthase	crbxthpro[c] -> nh4[c] + 7c7c[c]	SPLC1_S542380	Folate (B9) metabolism	3	4.3.99.3	Vitamins and cofactors metabolism	Cytoplasm [c]	AddRxn;Expression > negative control;no annotated gene, So put the candidate gene blast with Ecoli Expect = 9e-23 Identities = 77/223 (34%), Positives = 107/223 (47%), Gaps = 28/223 (12%)
Ar0654	7-cyano-7-deazaguanine synthase	atp[c] + nh4[c] + 7c7c[c] -> adp[c] + h[c] + h2o[c] + pi[c] + preq0[c]	SPLC1_S208900	Folate (B9) metabolism	4	6.3.4.20	Vitamins and cofactors metabolism	Cytoplasm [c]	Expression >= 16S rRNA expression
Ar0655	7-cyano-7-deazaguanine reductase	3 h[c] + 2 nadph[c] + preq0[c] -> 2 nadp[c] + preq1[c]	SPLC1_S501130	Folate (B9) metabolism	4	1.7.1.13	Vitamins and cofactors metabolism	Cytoplasm [c]	Expression >= 16S rRNA expression
Ar0656	phosphodiesterase	3 h2o[c] + ahdt[c] -> 2 h[c] + 3 pi[c] + dhnpt[c]	SPLC1_S501370	Folate (B9) metabolism	4	3.1.3.1	Vitamins and cofactors metabolism	Cytoplasm [c]	Expression >= 16S rRNA expression
Ar0657	dihydroneopterin aldolase	dhnpt[c] -> gcald[c] + 6hdp[c]	SPLC1_S041420	Folate (B9) metabolism	4	4.1.2.25	Vitamins and cofactors metabolism	Cytoplasm [c]	edit metabolite from dineop[c] to dhnpt[c]; Expression >= 16S rRNA expression
Ar0658	7,8-dihydro-6-hydroxymethylpterin-pyrophosphokinase	atp[c] + 2 h[c] + 6hdp[c] -> amp[c] + 2a4h6h78dd[c]	SPLC1_S271490	Folate (B9) metabolism	4	2.7.6.3	Vitamins and cofactors metabolism	Cytoplasm [c]	Expression >= 16S rRNA expression
Ar0659	dihydropteroate synthase	2a4h6h78dd[c] + 4abz[c] -> 3 h[c] + ppi[c] + dhpt[c]	SPLC1_S500470	Folate (B9) metabolism	4	2.5.1.15	Vitamins and cofactors metabolism	Cytoplasm [c]	Expression >= 16S rRNA expression
Ar0660	folylpolyglutamate synthase	atp[c] + gluL[c] + dhpt[c] -> adp[c] + h[c] + pi[c] + dhf[c]	SPLC1_S510420	Folate (B9) metabolism	4	6.3.2.12 6.3.2.17	Vitamins and cofactors metabolism	Cytoplasm [c]	AddRxn; Expression >= 16S rRNA expression
Ar0661	aminodeoxychorismate synthase	glnL[c] + chor[c] -> gluL[c] + 4adcho[c]	SPLC1_S020090	Folate (B9) metabolism	3	2.6.1.85	Vitamins and cofactors metabolism	Cytoplasm [c]	AddRxn;Expression > negative control; remove gene SPLC1_S041140
Ar0662	4-aminobenzoate synthase	4adcho[c] -> h[c] + pyr[c] + 4abz[c]	SPLC1_S020090	Folate (B9) metabolism	3	4.1.3.38	Vitamins and cofactors metabolism	Cytoplasm [c]	Expression > negative control;
Ar0663	dihydropteroate synthase	2a4h6h78dd[c] + 4abz[c] -> h2o[c] + dhpt[c]	SPLC1_S500470	Folate (B9) metabolism	4	2.5.1.15	Vitamins and cofactors metabolism	Cytoplasm [c]	flow by R03067; Expression >= 16S rRNA expression
Ar0664	aminomethyltransferase	methf[c] -> h2o[c] + 5fthf[c]	SPLC1_S101860	Folate (B9) metabolism	4	2.1.2.10	Vitamins and cofactors metabolism	Cytoplasm [c]	Expression >= 16S rRNA expression
Ar0665	5-formyltetrahydrofolate cyclo-ligase	atp[c] + 5fthf[c] -> adp[c] + pi[c] + methf[c]	SPLC1_S032090	Folate (B9) metabolism	3	6.3.3.2	Vitamins and cofactors metabolism	Cytoplasm [c]	Expression > negative control;
Ar0666	methylenetetrahydrofolate dehydrogenase (NADP+) (10fthf)	h[c] + 10fthf[c] <=> h2o[c] + methf[c]	SPLC1_S600220	Folate (B9) metabolism	4	3.5.4.9	Vitamins and cofactors metabolism	Cytoplasm [c]	Expression >= 16S rRNA expression
Ar0667	methylenetetrahydrofolate dehydrogenase (NADP+) (nadp)	nadph[c] + methf[c] <=> nadp[c] + mlthf[c]	SPLC1_S600220	Folate (B9) metabolism	4	1.5.1.5	Vitamins and cofactors metabolism	Cytoplasm [c]	AddRxn; Expression >= 16S rRNA expression
Ar0668	methylenetetrahydrofolate reductase (nadph)	2 h[c] + nadph[c] + mlthf[c] -> nadp[c] + 5mthf[c]	SPLC1_S340060	Folate (B9) metabolism	4	1.5.1.20	Vitamins and cofactors metabolism	Cytoplasm [c]	Expression >= 16S rRNA expression
Ar0669	formyltetrahydrofolate deformylase	h2o[c] + 10fthf[c] -> h[c] + for[c] + thf[c]	SPLC1_S590110	Folate (B9) metabolism	4	3.5.1.10	Vitamins and cofactors metabolism	Cytoplasm [c]	Expression >= 16S rRNA expression
Ar0670	GTPase EngC	h2o[c] + ahdt[c] -> h[c] + ppi[c] + dhpmp[c]	SPLC1_S030400 or SPLC1_S200850	Folate (B9) metabolism	3	3.6.1.-	Vitamins and cofactors metabolism	Cytoplasm [c]	AddRxn;Expression > negative control;
Ar0671	isochorismate synthase	chor[c] <=> ichor[c]	SPLC1_S532080	Quinone (K1 K2) biosynthesis	4	5.4.4.2	Vitamins and cofactors metabolism	Cytoplasm [c]	Expression >= 16S rRNA expression
Ar0672	2sehchc synthase	4 h[c] + akg[c] + ichor[c] -> co2[c] + 2sehchc[c]	SPLC1_S530050	Quinone (K1 K2) biosynthesis	3	2.2.1.9	Vitamins and cofactors metabolism	Cytoplasm [c]	Expression > negative control; remove 2 h[c], edit metabolite from 2shchc[c] to 2sehchc[c]
Ar0673	2shchc synthase	2sehchc[c] -> 3 h[c] + pyr[c] + 2shchc[c]	SPLC1_S230310	Quinone (K1 K2) biosynthesis	3	4.2.99.20	Vitamins and cofactors metabolism	Cytoplasm [c]	Expression > negative control; new gene -> new reaction
Ar0674	O-succinylbenzoate synthase	2shchc[c] -> h2o[c] + sucbz[c]	SPLC1_S230280	Quinone (K1 K2) biosynthesis	3	4.2.1.113	Vitamins and cofactors metabolism	Cytoplasm [c]	Expression > negative control;
Ar0675	O-succinylbenzoic acid-CoA ligase	atp[c] + coa[c] + sucbz[c] -> amp[c] + ppi[c] + sbzcoa[c]	SPLC1_S520490	Quinone (K1 K2) biosynthesis	4	6.2.1.26	Vitamins and cofactors metabolism	Cytoplasm [c]	Expression >= 16S rRNA expression
Ar0676	1,4-dihydroxy-2-naphthoate synthase	h[c] + sbzcoa[c] -> h2o[c] + 14dhncoa[c]	SPLC1_S510640	Quinone (K1 K2) biosynthesis	4	4.1.3.36	Vitamins and cofactors metabolism	Cytoplasm [c]	AddRxn;remove h[c] edit met from dhna to 14dhncoa; Expression >= 16S rRNA expression
Ar0677	1,4-dihydroxy-2-naphthoyl-CoA hydrolase	h2o[c] + 14dhncoa[c] -> h[c] + coa[c] + dhna[c]	SPLC1_S532270	Quinone (K1 K2) biosynthesis	3	3.1.2.28	Vitamins and cofactors metabolism	Cytoplasm [c]	Expression > negative control;new annotate to have assigned new EC 3.1.2.28 from 3.1.2.- -> new assigned pathway
Ar0678	4-hydroxybenzoate-octaprenyl transferase (dhna)	dhna[c] + octdp[c] -> h[c] + co2[c] + ppi[c] + 2dmmq8[c]	SPLC1_S532050	Quinone (K1 K2) biosynthesis	4	2.5.1.74	Vitamins and cofactors metabolism	Cytoplasm [c]	Expression >= 16S rRNA expression; edit h[c], remove gene 4 genes SPLC1_S542330 or SPLC1_S190110 or SPLC1_S490260 or SPLC1_S102580 or SPLC1_S080080
Ar0679	2-heptaprenyl-1,4-naphthoquinone methyltransferase	amet[c] + 2dmmq8[c] -> h[c] + ahcys[c] + mqn8[c]	SPLC1_S207430 or SPLC1_S260540	Quinone (K1 K2) biosynthesis	4	2.1.1.163	Vitamins and cofactors metabolism	Cytoplasm [c]	Expression >= 16S rRNA expression
Ar0680	4-hydroxybenzoate-octaprenyl transferase (dhna)	pPP[c] + dhna[c] -> 2 h[c] + co2[c] + ppi[c] + 2p14n[c]	SPLC1_S532050	Quinone (K1 K2) biosynthesis	4	2.5.1.-	Vitamins and cofactors metabolism	Cytoplasm [c]	Expression >= 16S rRNA expression; remove gene 4 genes SPLC1_S542330 or SPLC1_S190110 or SPLC1_S490260 or SPLC1_S102580 or SPLC1_S080080, new ec from 2.5.1.- to 2.5.1.74
Ar0681	prepilin peptidase (2-p14n)	amet[c] + 2p14n[c] -> h[c] + ahcys[c] + phqn[c]	SPLC1_S207430 or SPLC1_S260540	Quinone (K1 K2) biosynthesis	4	2.1.1.163	Vitamins and cofactors metabolism	Cytoplasm [c]	Expression >= 16S rRNA expression
Ar0682	chorismate lyase	chor[c] -> pyr[c] + 4hbz[c]	SPLC1_S532300	Quinone (K1 K2) biosynthesis	4	4.1.3.40	Vitamins and cofactors metabolism	Cytoplasm [c]	Expression >= 16S rRNA expression
Ar0683	4-hydroxybenzoate-octaprenyl transferase (4hbz)	octdp[c] + 4hbz[c] -> ppi[c] + 3ophb[c]	SPLC1_S190110	Quinone (K1 K2) biosynthesis	4	2.5.1.39	Vitamins and cofactors metabolism	Cytoplasm [c]	Expression >= 16S rRNA expression; remove gene 4 genes SPLC1_S542330 or SPLC1_S532050 or SPLC1_S490260 or SPLC1_S102580 or SPLC1_S080080
Ar0684	3-polyprenyl-4-hydroxybenzoate carboxy-lyase	h[c] + 3ophb[c] -> co2[c] + 2oph[c]	SPLC1_S410940 or SPLC1_S102280	Quinone (K1 K2) biosynthesis	4	4.1.1.98	Vitamins and cofactors metabolism	Cytoplasm [c]	change ec from 4.1.1.- ; Expression >= 16S rRNA expression
Ar0685	2-Octaprenylphenol hydroxylase	2 h[c] + o2[c] + 2oph[c] -> h2o[c] + 2ohph[c]	SPLC1_S180020	Quinone (K1 K2) biosynthesis	3	1.14.13.-	Vitamins and cofactors metabolism	Cytoplasm [c]	Expression > negative control;
Ar0686	2-octaprenyl-6-hydroxyphenol methylase	amet[c] + 2ohph[c] -> h[c] + ahcys[c] + 2omph[c]		Quinone (K1 K2) biosynthesis	2	2.1.1.222	Vitamins and cofactors metabolism	Cytoplasm [c]	no assigned gene but need to complete the pathway
Ar0687	beta-carotene hydroxylase (2omph)	o2[c] + 2omph[c] -> h2o[c] + 2o6me14b[c]	SPLC1_S180020	Quinone (K1 K2) biosynthesis	3	1.14.13.-	Vitamins and cofactors metabolism	Cytoplasm [c]	AddRxn;emove 4 h[c];Expression > negative control;
Ar0688	prepilin peptidase (2o6me14b)	amet[c] + 2o6me14b[c] -> h[c] + ahcys[c] + 2o3m6m14b[c]	SPLC1_S260540 or SPLC1_S207430	Quinone (K1 K2) biosynthesis	4	2.1.1.201	Vitamins and cofactors metabolism	Cytoplasm [c]	change ec from 2.1.1.163; Expression >= 16S rRNA expression
Ar0689	beta-carotene hydroxylase (2o3m6m14b)	2 h[c] + o2[c] + 2o3m6m14b[c] -> h2o[c] + 2o3m5h6m[c]	SPLC1_S180020	Quinone (K1 K2) biosynthesis	3	1.14.13.-	Vitamins and cofactors metabolism	Cytoplasm [c]	Expression > negative control; remove gene SPLC1_S240370, add new gene SPLC1_S260540, remove metabolite 3du8[c] and h[c]
Ar0690	3-demethylubiquinone-9 3-methyltransferase	amet[c] + 2o3m5h6m[c] -> h[c] + q8[c] + ahcys[c]		Quinone (K1 K2) biosynthesis	2	2.1.1.64	Vitamins and cofactors metabolism	Cytoplasm [c]	no assigned gene but need to complete the pathway
Ar0691	homogentisate solanyltransferase	25dhpl[c] + alltnd[c] -> 3 h[c] + co2[c] + ppi[c] + 2m6s14b[c]	SPLC1_S080080	Quinone (K1 K2) biosynthesis	3	2.5.1.117	Vitamins and cofactors metabolism	Cytoplasm [c]	Expression > negative control; remove 3 h[c] , add EC number and add candidate gene SPLC1_S080080 blast with Arabidopsis gene Identities = 111/306 (36%), Positives = 170/306 (55%), Gaps = 19/306 (6%), Expect = 6e-51 AT3G11945,
Ar0692	2-methyl-6-phytylbenzoquinone methyltransferase	amet[c] + 2m6s14b[c] -> 3 h[c] + ahcys[c] + pqn9[c]	SPLC1_S204800 or SPLC1_S207430 or SPLC1_S240370	Quinone (K1 K2) biosynthesis	4	2.1.1.295	Vitamins and cofactors metabolism	Cytoplasm [c]	Expression >= 16S rRNA expression; conplete ec number from 2.1.1.- to 2.1.1.295, edit met from 5h[c] to 2 h[c]
Ar0693	4-hydroxybenzoate-octaprenyl transferase (25dhpl)	25dhpl[c] + pPP[c] -> h[c] + co2[c] + ppi[c] + 2m6pq[c]	SPLC1_S080080	Tocopherol biosynthesis	3	2.5.1.115	Vitamins and cofactors metabolism	Cytoplasm [c]	Expression > negative control;remove gene 4 genes SPLC1_S542330 or SPLC1_S190110 or SPLC1_S490260 or SPLC1_S102580 or SPLC1_S080080 SPLC1_S532050
Ar0694	tocopherol cyclase (2m6pq)	2m6pq[c] -> dtpr[c]	SPLC1_S041240	Tocopherol biosynthesis	3	5.5.1.24	Vitamins and cofactors metabolism	Cytoplasm [c]	AddRxn;Expression > negative control;edit metabolite from 23dim5p[c] to 2m6pq[c] and g-tpr[c] to d-tpr[c]
Ar0695	gamma-tocopherol methyltransferase (d-tpr)	amet[c] + dtpr[c] -> h[c] + ahcys[c] + btpr[c]	SPLC1_S533430	Tocopherol biosynthesis	4	2.1.1.95	Vitamins and cofactors metabolism	Cytoplasm [c]	AddRxn; Expression >= 16S rRNA expression; edit metabolite from a-tpr[c] to b-tpr[c] and a-tpr[c] to d-tpr[c]
Ar0696	prepilin peptidase (2m6pq)	amet[c] + 2m6pq[c] -> h[c] + ahcys[c] + 23dim5p[c]	SPLC1_S204800	Tocopherol biosynthesis	4	2.1.1.295	Vitamins and cofactors metabolism	Cytoplasm [c]	Expression >= 16S rRNA expression; remove gene SPLC1_S207430 or SPLC1_S260540 , add gene SPLC1_S204800, edit met add h[c]
Ar0697	tocopherol cyclase (23dim5p)	23dim5p[c] -> gtpr[c]	SPLC1_S041240	Tocopherol biosynthesis	3	5.5.1.24	Vitamins and cofactors metabolism	Cytoplasm [c]	Expression > negative control;
Ar0698	gamma-tocopherol methyltransferase (g-tpr)	amet[c] + gtpr[c] -> h[c] + ahcys[c] + atpr[c]	SPLC1_S533430	Tocopherol biosynthesis	4	2.1.1.95	Vitamins and cofactors metabolism	Cytoplasm [c]	Expression >= 16S rRNA expression
Ar0699	glutamyl-tRNA synthetase	atp[c] + gluL[c] + trnaglu[c] -> amp[c] + ppi[c] + glutrna[c]	SPLC1_S011790	Porphyrin and chlorophyll metabolism	4	6.1.1.17	Vitamins and cofactors metabolism	Cytoplasm [c]	Expression >= 16S rRNA expression
Ar0700	glutamyl-tRNA reductase	h[c] + nadph[c] + glutrna[c] -> nadp[c] + trnaglu[c] + glu1sa[c]	SPLC1_S081030	Porphyrin and chlorophyll metabolism	4	1.2.1.70	Vitamins and cofactors metabolism	Cytoplasm [c]	Expression >= 16S rRNA expression
Ar0701	glutamate-1-semialdehyde 2,1-aminomutase	glu1sa[c] <=> 5aop[c]	SPLC1_S550770	Porphyrin and chlorophyll metabolism	4	5.4.3.8	Vitamins and cofactors metabolism	Cytoplasm [c]	Expression >= 16S rRNA expression
Ar0702	porphobilinogen synthase (5-aminolevulinate dehydratase)	2 5aop[c] -> h[c] + 2 h2o[c] + ppbng[c]	SPLC1_S040750	Porphyrin and chlorophyll metabolism	4	4.2.1.24	Vitamins and cofactors metabolism	Cytoplasm [c]	Expression >= 16S rRNA expression
Ar0703	porphobilinogen deaminase (hydroxymethylbilane synthase, preuroporphyrinogen synthase)	h2o[c] + 4 ppbng[c] -> 4 nh3[c] + hmbil[c]	SPLC1_S260960	Porphyrin and chlorophyll metabolism	4	2.5.1.61	Vitamins and cofactors metabolism	Cytoplasm [c]	Expression >= 16S rRNA expression
Ar0704	bifunctional uroporphyrinogen-III C-methyltransferase (hmbil)	hmbil[c] -> h2o[c] + uppg3[c]	SPLC1_S270280	Porphyrin and chlorophyll metabolism	3	4.2.1.75	Vitamins and cofactors metabolism	Cytoplasm [c]	AddRxn;Expression > negative control;
Ar0705	uroporphyrinogen decarboxylase	4 h[c] + uppg3[c] -> 4 co2[c] + cpppg3[c]	SPLC1_S270280 or SPLC1_S204580	Porphyrin and chlorophyll metabolism	4	4.1.1.37	Vitamins and cofactors metabolism	Cytoplasm [c]	Expression >= 16S rRNA expression; edit metabolite by removing 4 h[c]
Ar0706	pppg9 oxidase	2 h[c] + o2[c] + cpppg3[c] -> 2 h2o[c] + 2 co2[c] + pppg9[c]	SPLC1_S032190	Porphyrin and chlorophyll metabolism	4	1.3.3.3	Vitamins and cofactors metabolism	Cytoplasm [c]	Expression >= 16S rRNA expression
Ar0707	oxygene pppg9 oxidase	2 amet[c] + cpppg3[c] -> 2 co2[c] + 2 metL[c] + 2 dad5[c] + pppg9[c]	SPLC1_S082280	Porphyrin and chlorophyll metabolism	3	1.3.99.22	Vitamins and cofactors metabolism	Cytoplasm [c]	AddRxn;Expression > negative control;
Ar0708	protoporphyrinogen oxidase (pppg9)	3 o2[c] + pppg9[c] -> 3 h2o2[c] + ppp9[c]	SPLC1_S130080	Porphyrin and chlorophyll metabolism	4	1.3.3.4	Vitamins and cofactors metabolism	Cytoplasm [c]	AddRxn; Expression >= 16S rRNA expression
Ar0709	ferrochelatase	ppp9[c] + fe2[c] -> 2 h[c] + pheme[c]	SPLC1_S260550 or SPLC1_S533360	Porphyrin and chlorophyll metabolism	4	4.99.1.1	Vitamins and cofactors metabolism	Cytoplasm [c]	Expression >= 16S rRNA expression
Ar0710	protoheme IX farnesyltransferase	h2o[c] + frdp[c] + pheme[c] -> ppi[c] + hemeo[c]	SPLC1_S490260	Porphyrin and chlorophyll metabolism	4	2.5.1.-	Vitamins and cofactors metabolism	Cytoplasm [c]	Expression >= 16S rRNA expression
Ar0711	cytochrome c oxidase assembly protein subunit 15	h2o[c] + hemeo[c] -> 4 h[c] + hemea[c]	SPLC1_S490250	Porphyrin and chlorophyll metabolism	4		Vitamins and cofactors metabolism	Cytoplasm [c]	Expression >= 16S rRNA expression
Ar0712	sirohydrochlorin cobaltochelatase	5 h[c] + scl[c] + cobalt2[c] -> cp2[c]	SPLC1_S208490	Porphyrin and chlorophyll metabolism	4	4.99.1.3	Vitamins and cofactors metabolism	Cytoplasm [c]	Expression >= 16S rRNA expression
Ar0713	S-adenosyl-methionineprecorrin-2 methyltransferase	h[c] + amet[c] + cp2[c] -> ahcys[c] + cp3[c]	SPLC1_S550720	Porphyrin and chlorophyll metabolism	4	2.1.1.151	Vitamins and cofactors metabolism	Cytoplasm [c]	Expression >= 16S rRNA expression; gene invloves in SP0351
Ar0714	Precorrin-3B C17-methyltransferase (cp3)	amet[c] + cp3[c] -> h[c] + ahcys[c] + cp4[c]	SPLC1_S550710	Porphyrin and chlorophyll metabolism	3	2.1.1.131	Vitamins and cofactors metabolism	Cytoplasm [c]	Expression > negative control;
Ar0715	precorrin-4 C11-methyltransferase (cp4)	amet[c] + cp4[c] -> h[c] + ahcys[c] + cp5A[c]	SPLC1_S520850	Porphyrin and chlorophyll metabolism	4	2.1.1.271	Vitamins and cofactors metabolism	Cytoplasm [c]	Expression >= 16S rRNA expression
Ar0716	Precorrin-3B C17-methyltransferase (cp5A)	h2o[c] + cp5A[c] -> acald[c] + cp5b[c]	SPLC1_S550710	Porphyrin and chlorophyll metabolism	3	3.7.1.12	Vitamins and cofactors metabolism	Cytoplasm [c]	Expression > negative control;
Ar0717	prepilin peptidase (cp5b)	amet[c] + cp5b[c] -> ahcys[c] + cp6a[c]	SPLC1_S360510	Porphyrin and chlorophyll metabolism	4	2.1.1.195	Vitamins and cofactors metabolism	Cytoplasm [c]	Expression >= 16S rRNA expression; remove gene SPLC1_S207430 or SPLC1_S240370 and add new gene
Ar0718	precorrin-6X reductase (cp6a)	h[c] + nadph[c] + cp6a[c] -> nadp[c] + cp6b[c]	SPLC1_S550760	Porphyrin and chlorophyll metabolism	3	1.3.1.106	Vitamins and cofactors metabolism	Cytoplasm [c]	Expression > negative control;
Ar0719	precorrin-6y C5, 15-methyltransferase (cp6b)	amet[c] + cp6b[c] -> h[c] + co2[c] + ahcys[c] + cp7[c]	SPLC1_S550750 or SPLC1_S201420 or SPLC1_S031330	Porphyrin and chlorophyll metabolism	4	2.1.1.196	Vitamins and cofactors metabolism	Cytoplasm [c]	Expression >= 16S rRNA expression
Ar0720	precorrin-6y C5, 15-methyltransferase (cp7)	amet[c] + cp7[c] -> h[c] + ahcys[c] + cp8x[c]		Porphyrin and chlorophyll metabolism	2	2.1.1.289	Vitamins and cofactors metabolism	Cytoplasm [c]	no assigned gene but need to complete the pathway
Ar0721	cobalt-dependent transcriptional regulator CoaR (cp8x)	cp8x[c] -> cbrn[c]	SPLC1_S550730 or SPLC1_S081180	Porphyrin and chlorophyll metabolism	3	5.4.99.60	Vitamins and cofactors metabolism	Cytoplasm [c]	Expression > negative control;
Ar0722	hydrogenobyrinic acid a,c-diamide synthase (glutamine -hydrolysing) (cbrn)	2 atp[c] + 2 h2o[c] + 2 glnL[c] + cbrn[c] -> 2 adp[c] + 5 h[c] + 2 pi[c] + 2 gluL[c] + cobIIacd[c]	SPLC1_S160290	Porphyrin and chlorophyll metabolism	3	6.3.5.11	Vitamins and cofactors metabolism	Cytoplasm [c]	AddRxn;Expression > negative control;remove gene SPLC1_S171610 or SPLC1_S033730 and add gene
Ar0723	heme oxygenase	2 h[c] + 3 nadph[c] + 3 o2[c] + pheme[c] -> 3 h2o[c] + 3 nadp[c] + co[c] + fe2[c] + biIXa[c]	SPLC1_S101080	Phycocyanobilin biosynthesis	4	1.14.14.18	Vitamins and cofactors metabolism	Cytoplasm [c]	Expression >= 16S rRNA expression
Ar0724	3Z-phycocyanobilin ferredoxin oxidoreductase	4 h[c] + 4 redfer[c] + biIXa[c] -> 4 oxifer[c] + 3zpcy[c]	SPLC1_S082560	Phycocyanobilin biosynthesis	4	1.3.7.5	Vitamins and cofactors metabolism	Cytoplasm [c]	Expression >= 16S rRNA expression; Actually, 3zpcy[c] must integrate with the protein alpha- and beta-phycocyanin subunit encoded by cpcA and cpcB gene. However, in this network is the minimal of phycocyanin synthesis based on 3zpcy[c]. add stoi of metabolite	Stanley 1989; Aaron 2001
Ar0725	biliverdin reductase	h[c] + nadph[c] + biIXa[c] -> nadp[c] + bilirub[c]	SPLC1_S206460	Phycocyanobilin biosynthesis	3	1.3.1.24	Vitamins and cofactors metabolism	Cytoplasm [c]	Expression > negative control;
Ar0726	Magnesium protoporphyrin IX chelatase subunit I	atp[c] + h2o[c] + ppp9[c] + mg2[c] -> adp[c] + h[c] + pi[c] + Mgpp[c]	SPLC1_S170480 and SPLC1_S033730 and SPLC1_S410640	Chlorophyllide a biosynthesis	4	6.6.1.1	Vitamins and cofactors metabolism	Cytoplasm [c]	Expression >= 16S rRNA expression; remove gene SPLC1_S201470, use and relationship
Ar0727	S-adenosylmethionine-Mg-protoporphyrin IX methyltransferase	amet[c] + Mgpp[c] -> h[c] + ahcys[c] + Mgppme[c]	SPLC1_S510760	Chlorophyllide a biosynthesis	4	2.1.1.11	Vitamins and cofactors metabolism	Cytoplasm [c]	Expression >= 16S rRNA expression
Ar0728	Mg-protoporphyrin IX monomethyl ester oxidative cyclase (Mg-ppme)	nadph[c] + o2[c] + Mgppme[c] -> h2o[c] + nadp[c] + 131hmpIX13me[c]	SPLC1_S370610	Chlorophyllide a biosynthesis	4	1.14.13.81	Vitamins and cofactors metabolism	Cytoplasm [c]	Expression >= 16S rRNA expression
Ar0729	Mg-protoporphyrin IX monomethyl ester oxidative cyclase 131-hmp-IX-13-me)	h[c] + nadph[c] + o2[c] + 131hmpIX13me[c] -> 2 h2o[c] + nadp[c] + 131ompIX13me[c]	SPLC1_S370610	Chlorophyllide a biosynthesis	4	1.14.13.81	Vitamins and cofactors metabolism	Cytoplasm [c]	Expression >= 16S rRNA expression
Ar0730	Mg-protoporphyrin IX monomethyl ester oxidative cyclase (131-omp-IX-13-me)	2 h[c] + nadph[c] + o2[c] + 131ompIX13me[c] -> 2 h2o[c] + nadp[c] + dpllidea[c]	SPLC1_S370610	Chlorophyllide a biosynthesis	4	1.14.13.81	Vitamins and cofactors metabolism	Cytoplasm [c]	AddRxn; Expression >= 16S rRNA expression
Ar0731	coenzyme F420 hydrogenase	h[c] + nadph[c] + dpllidea[c] -> nadp[c] + mpllidea[c]	SPLC1_S370420 or SPLC1_S370410	Chlorophyllide a biosynthesis	4	1.3.1.75	Vitamins and cofactors metabolism	Cytoplasm [c]	Expression >= 16S rRNA expression; change ec from 1.18.-.- to 1.3.1.75, no annotated gene Blast with slr1923 Ito et al. 2008; Islam et al. 2008, remove old SPLC1_S340110 or SPLC1_S206830
Ar0732	light-dependent NADPH-protochlorophyllide oxidoreductase	h[c] + nadph[c] + mpllidea[c] -> nadp[c] + chllidea[c]	SPLC1_S531380	Chlorophyllide a biosynthesis	4	1.3.1.33	Vitamins and cofactors metabolism	Cytoplasm [c]	Expression >= 16S rRNA expression
Ar0733	light-independent protochlorophyllide reductase	2 adp[c] + 2 pi[c] + oxifer[c] + mpllidea[c] -> 2 atp[c] + redfer[c] + chllidea[c]	SPLC1_S206830 and SPLC1_S340130 and SPLC1_S340110	Chlorophyllide a biosynthesis	4	1.3.7.7	Vitamins and cofactors metabolism	Cytoplasm [c]	Expression >= 16S rRNA expression
Ar0734	chlorophyll a synthase	pPP[c] + chllidea[c] -> h[c] + ppi[c] + chlolla[c]	SPLC1_S530330	Chlorophyllide a biosynthesis	4	2.5.1.62	Vitamins and cofactors metabolism	Cytoplasm [c]	Expression >= 16S rRNA expression; edit met by removing h[c]
Ar0735	bifunctional uroporphyrinogen-III C-methyltransferase (uppg3)	2 amet[c] + uppg3[c] -> h[c] + 2 ahcys[c] + dscl[c]	SPLC1_S011380 or SPLC1_S270280	Vitamin B12 biosynthesis	4	2.1.1.107	Vitamins and cofactors metabolism	Cytoplasm [c]	remove gene or SPLC1_S270280; Expression >= 16S rRNA expression
Ar0736	precorrin-2 C20-methyltransferase (dscl)	6 h[c] + amet[c] + dscl[c] -> ahcys[c] + pcr3a[c]	SPLC1_S550720	Vitamin B12 biosynthesis	4	2.1.1.130	Vitamins and cofactors metabolism	Cytoplasm [c]	edit met by removing h[c]; Expression >= 16S rRNA expression
Ar0737	precorrin-3B synthase	h[c] + nadh[c] + o2[c] + pcr3a[c] -> h2o[c] + nad[c] + pcr3b[c]		Vitamin B12 biosynthesis	2	1.14.13.83	Vitamins and cofactors metabolism	Cytoplasm [c]	No gene assinged even in other cyanobacteria, the reaction need to complete the pathway
Ar0738	Precorrin-3B C17-methyltransferase (pcr3b)	amet[c] + pcr3b[c] -> h[c] + ahcys[c] + pcr4[c]	SPLC1_S550710	Vitamin B12 biosynthesis	3	2.1.1.131	Vitamins and cofactors metabolism	Cytoplasm [c]	Expression > negative control;edit met by removing h[c]
Ar0739	precorrin-4 C11-methyltransferase (pcp4)	amet[c] + pcr4[c] -> h[c] + ahcys[c] + pcr5[c]	SPLC1_S520850	Vitamin B12 biosynthesis	4	2.1.1.133	Vitamins and cofactors metabolism	Cytoplasm [c]	edit met by removing h[c]; Expression >= 16S rRNA expression
Ar0740	precorrin-2 C20-methyltransferase (pcr5)	h2o[c] + amet[c] + pcr5[c] -> ac[c] + ahcys[c] + pcr6a[c]	SPLC1_S360510	Vitamin B12 biosynthesis	4	2.1.1.152	Vitamins and cofactors metabolism	Cytoplasm [c]	Expression >= 16S rRNA expression; remove h[c] change ec from 2.1.1.130, remove old gene and out the new Blast with slr1538 Identities = 187/360 (51%), Positives = 246/360 (68%), Gaps = 12/360 (3%) Expect = 4e-96
Ar0741	precorrin-6X reductase (pcr6a)	h[c] + nadph[c] + pcr6a[c] -> nadp[c] + pcr6b[c]	SPLC1_S550760	Vitamin B12 biosynthesis	3	1.3.1.54	Vitamins and cofactors metabolism	Cytoplasm [c]	Expression > negative control;
Ar0742	precorrin-6y C5, 15-methyltransferase (pcr6b)	2 amet[c] + pcr6b[c] -> h[c] + co2[c] + 2 ahcys[c] + pcr8x[c]	SPLC1_S031330 or SPLC1_S550750 or SPLC1_S201420	Vitamin B12 biosynthesis	4	2.1.1.132	Vitamins and cofactors metabolism	Cytoplasm [c]	AddRxn;edit met by removing h[c]; Expression >= 16S rRNA expression
Ar0743	cobalt-dependent transcriptional regulator CoaR (pcr8x)	pcr8x[c] <=> hdgbr[c]	SPLC1_S081180 or SPLC1_S550730	Vitamin B12 biosynthesis	3	5.4.99.61	Vitamins and cofactors metabolism	Cytoplasm [c]	Expression > negative control;irr to re
Ar0744	hydrogenobyrinic acid a,c-diamide synthase (glutamine -hydrolysing) (hdgbr)	2 atp[c] + 2 h2o[c] + 2 glnL[c] + hdgbr[c] -> 2 adp[c] + 4 h[c] + 2 pi[c] + 2 gluL[c] + hdgbrac[c]	SPLC1_S160290	Vitamin B12 biosynthesis	3	6.3.5.9	Vitamins and cofactors metabolism	Cytoplasm [c]	Expression > negative control;remove old gene SPLC1_S171610 or SPLC1_S033730 and add new gene
Ar0745	cobaltochelatase CobN	atp[c] + h2o[c] + cobalt2[c] + hdgbrac[c] -> adp[c] + h[c] + pi[c] + cobIIacd[c]	SPLC1_S171610	Vitamin B12 biosynthesis	3	6.6.1.2	Vitamins and cofactors metabolism	Cytoplasm [c]	Expression > negative control;
Ar0746	cob(II)yrinic acid a,c-diamide reductase	fmnh2[c] + 2 cobIIacd[c] -> 4 h[c] + fmn[c] + 2 clacd[c]	SPLC1_S011150	Vitamin B12 biosynthesis	4	1.16.8.1	Vitamins and cofactors metabolism	Cytoplasm [c]	Expression >= 16S rRNA expression; new assigned gene Blast with slr0001 109/160 (68%), Positives = 126/160 (78%), Gaps = 1/160 (0%) Expect = 3e-61
Ar0747	bifunctional uroporphyrinogen-III C-methyltransferase (clacd)	atp[c] + 6 h[c] + clacd[c] -> pppi[c] + acacd[c]	SPLC1_S040990	Vitamin B12 biosynthesis	4	2.5.1.17	Vitamins and cofactors metabolism	Cytoplasm [c]	Expression >= 16S rRNA expression; remove old gene SPLC1_S011380 or SPLC1_S270280 , add new gene
Ar0748	cobyric acid synthase	4 atp[c] + 4 h2o[c] + 4 glnL[c] + acacd[c] -> 4 adp[c] + 4 pi[c] + 4 gluL[c] + adcob[c]	SPLC1_S080280	Vitamin B12 biosynthesis	3	6.3.5.10	Vitamins and cofactors metabolism	Cytoplasm [c]	Expression > negative control;remove h[c]
Ar0749	cobalamin biosynthesis protein	atp[c] + adcob[c] + 2r1a2p[c] -> adp[c] + pi[c] + adocbip1[c]	SPLC1_S220380	Vitamin B12 biosynthesis	4	6.3.1.10	Vitamins and cofactors metabolism	Cytoplasm [c]	Expression >= 16S rRNA expression; remove gene sPLC1_S500920, remove h[c]
Ar0750	cob(I)alamin adenosyltransferase	atp[c] + 7 h[c] + cbl1[c] -> pppi[c] + adocbip1[c]	SPLC1_S040990	Vitamin B12 biosynthesis	4	2.5.1.17	Vitamins and cofactors metabolism	Cytoplasm [c]	AddRxn; Expression >= 16S rRNA expression; irr to re,
Ar0751	cobalamin (5'-phosphate) synthase	atp[c] + adocbip1[c] -> adp[c] + h[c] + adocbip2[c]	SPLC1_S500920	Vitamin B12 biosynthesis	3	2.7.1.156	Vitamins and cofactors metabolism	Cytoplasm [c]	AddRxn;Expression > negative control;edit met by changing the metabolite
Ar0752	Bifunctional cobalamin biosynthesis	h[c] + gtp[c] + adocbip2[c] -> ppi[c] + agdpcbi[c]	SPLC1_S500920	Vitamin B12 biosynthesis	3	2.7.7.62	Vitamins and cofactors metabolism	Cytoplasm [c]	AddRxn;Expression > negative control;remove gene
Ar0753	coenzymeB12 synthesis	rdmbzi[c] + agdpcbi[c] -> h[c] + gmp[c] + adocbl[c]	SPLC1_S102120 or SPLC1_S411870	Vitamin B12 biosynthesis	4	2.7.8.26	Vitamins and cofactors metabolism	Cytoplasm [c]	Expression >= 16S rRNA expression
Ar0754	L-threonine 3-O-phosphate decarboxylase	Lto3p[c] -> co2[c] + 2r1a2p[c]	SPLC1_S207840	Vitamin B12 biosynthesis	4	4.1.1.81	Vitamins and cofactors metabolism	Cytoplasm [c]	Expression >= 16S rRNA expression
Ar0755	L-threonine 3-O-phosphate decarboxylase	atp[c] + thrL[c] -> adp[c] + Lto3p[c]		Vitamin B12 biosynthesis	2	2.7.1.177	Vitamins and cofactors metabolism	Cytoplasm [c]	no assign gene but rxn need for completion
Ar0756	phytoene synthase (gg-dip)	2 ggdip[c] -> 3 h[c] + ppi[c] + pdp[c]	SPLC1_S531130	Carotenoid biosynthesis	4	2.5.1.32	Vitamins and cofactors metabolism	Cytoplasm [c]	Expression >= 16S rRNA expression
Ar0757	phytoene synthase (pdp)	pdp[c] -> 3 h[c] + ppi[c] + pte[c]	SPLC1_S531130	Carotenoid biosynthesis	4	2.5.1.32	Vitamins and cofactors metabolism	Cytoplasm [c]	Expression >= 16S rRNA expression
Ar0758	acyl-lipid desaturase (delta 12 pte)	nadp[c] + pte[c] -> h[c] + nadph[c] + ptf[c]	SPLC1_S531140 or SPLC1_S300540	Carotenoid biosynthesis	4	1.3.5.5 1.3.99.28	Vitamins and cofactors metabolism	Cytoplasm [c]	Expression >= 16S rRNA expression; edit met by changing the metabolite including nadh to nadph, removeing 2 h2o and o2, change ec form 1.14.99.- to 1.3.5.5
Ar0759	acyl-lipid desaturase (delta 12 ptf)	nadp[c] + ptf[c] -> h[c] + nadph[c] + zcarot[c]	SPLC1_S531140 or SPLC1_S300540	Carotenoid biosynthesis	4	1.3.5.5 1.3.99.28	Vitamins and cofactors metabolism	Cytoplasm [c]	Expression >= 16S rRNA expression; edit met by changing the metabolite including nadh to nadph, removeing 2 h2o and o2, change ec form 1.14.99.- to 1.3.5.5
Ar0760	zeta-carotene desaturase (z-carot)	h[c] + nadph[c] + o2[c] + zcarot[c] -> 2 h2o[c] + nadp[c] + nesp[c]	SPLC1_S030600 and SPLC1_S370330	Carotenoid biosynthesis	4	5.2.1.13 1.3.5.6	Vitamins and cofactors metabolism	Cytoplasm [c]	Expression >= 16S rRNA expression; edit met by changing the metabolite including nadh to nadph,	Breitenbach 1998, 2001; Masamoto et al. 2001
Ar0761	zeta-carotene desaturase (z-carot)	h[c] + nadph[c] + o2[c] + nesp[c] -> 2 h2o[c] + nadp[c] + tlycop[c]	SPLC1_S030600 and SPLC1_S370330	Carotenoid biosynthesis	4	5.2.1.13 1.3.5.6	Vitamins and cofactors metabolism	Cytoplasm [c]	AddRxn;Expression >= 16S rRNA expression; edit met by changing the metabolite including nadh to nadph,	Breitenbach 1998, 2001; Masamoto et al. 2001
Ar0762	cytochrome P450, CYP120A1 (g-carot)	tlycop[c] <=> gcarot[c]	SPLC1_S203480 or SPLC1_S260520	Carotenoid biosynthesis	4	5.5.1.19	Vitamins and cofactors metabolism	Cytoplasm [c]	AddRxn;Expression >= 16S rRNA expression; remove gene SPLC1_S207880 add new gene SPLC1_S203480, change from ir to re	Takaichi and Mochimaru 2007
Ar0763	cytochrome P450, CYP120A1 (b-carot)	gcarot[c] <=> bcarot[c]	SPLC1_S203480 or SPLC1_S260520	Carotenoid biosynthesis	4	5.5.1.19	Vitamins and cofactors metabolism	Cytoplasm [c]	Expression >= 16S rRNA expression; remove gene SPLC1_S207880 add new gene SPLC1_S203480, change from ir to re	Takaichi and Mochimaru 2007
Ar0764	bifunctional lycopene cyclasedioxygenase (biso)	bcarot[c] <=> 4 h[c] + biso[c]	SPLC1_S033120	Carotenoid biosynthesis	4		Vitamins and cofactors metabolism	Cytoplasm [c]	Expression >= 16S rRNA expression; new gene new reaction
Ar0765	bifunctional lycopene cyclasedioxygenase (iso)	biso[c] <=> 4 h[c] + iso[c]	SPLC1_S033120	Carotenoid biosynthesis	4		Vitamins and cofactors metabolism	Cytoplasm [c]	AddRxn;Expression >= 16S rRNA expression; new gene new reaction
Ar0766	beta-carotene hydroxylase (b-carot)	h[c] + nadh[c] + o2[c] + bcarot[c] -> h2o[c] + nad[c] + bcrypx[c]	SPLC1_S103180	Carotenoid biosynthesis	4	1.14.13.-	Vitamins and cofactors metabolism	Cytoplasm [c]	AddRxn;Expression >= 16S rRNA expression; remove SPLC1_S180020
Ar0767	beta-carotene hydroxylase (b-crypx)	h[c] + nadh[c] + o2[c] + bcrypx[c] -> h2o[c] + nad[c] + zxt[c]	SPLC1_S103180	Carotenoid biosynthesis	4	1.14.13.-	Vitamins and cofactors metabolism	Cytoplasm [c]	Expression >= 16S rRNA expression; remove SPLC1_S180020
Ar0768	beta-carotene ketolase	nadph[c] + o2[c] + bcarot[c] -> h2o[c] + nadp[c] + echi[c]	SPLC1_S330050	Carotenoid biosynthesis	4		Vitamins and cofactors metabolism	Cytoplasm [c]	Expression >= 16S rRNA expression; candidate for CrtO blast with slr0088, Expect = 3e-10, Identities = 118/550 (21%), Positives = 214/550 (38%), Gaps = 96/550 (17%)
Ar0769	beta-carotene ketolase (canth)	nadph[c] + o2[c] + echi[c] -> h2o[c] + nadp[c] + canth[c]	SPLC1_S330050	Carotenoid biosynthesis	4		Vitamins and cofactors metabolism	Cytoplasm [c]	Expression >= 16S rRNA expression; candidate for CrtO blast with slr0088, Expect = 3e-10, Identities = 118/550 (21%), Positives = 214/550 (38%), Gaps = 96/550 (17%)
Ar0770	glucose-1-phosphate thymidylyltransferase	h[c] + ag1p[c] + dttp[c] -> ppi[c] + dtdpglu[c]	SPLC1_S010390	Cell Envelope Biosynthesis	4	2.7.7.24	Other metabolism	Cytoplasm [c]	Expression >= 16S rRNA expression;
Ar0771	dTDP-glucose 4,6-dehydratase	dtdpglu[c] -> h2o[c] + dtdp4d6dg[c]	SPLC1_S430110 or SPLC1_S500660	Cell Envelope Biosynthesis	4	4.2.1.46	Other metabolism	Cytoplasm [c]	AddRxn;Expression >= 16S rRNA expression;
Ar0772	dTDP-4-dehydrorhamnose 3,5-epimerase	dtdp4d6dg[c] -> dtdp4d6dm[c]	SPLC1_S010410 or SPLC1_S140050	Cell Envelope Biosynthesis	4	5.1.3.13	Other metabolism	Cytoplasm [c]	AddRxn;Expression >= 16S rRNA expression;
Ar0773	dTDP-6-deoxy-L-mannose-dehydrogenase	h[c] + nadph[c] + dtdp4d6dm[c] -> nadp[c] + dtdprmn[c]	SPLC1_S082670 or SPLC1_S140060 or SPLC1_S010400	Cell Envelope Biosynthesis	4	1.1.1.133	Other metabolism	Cytoplasm [c]	Expression >= 16S rRNA expression;add new annotated gene SPLC1_S082670 or SPLC1_S140060
Ar0774	N-acetylneuraminate synthase	h2o[c] + pep[c] + ManNAc6p[c] -> pi[c] + ace9p[c]		Cell Envelope Biosynthesis	2	2.5.1.56 2.5.1.57	Other metabolism	Cytoplasm [c]	no assigned gene but need to complete the pathway
Ar0775	N-acylneuraminate-9-phosphatase	h2o[c] + ace9p[c] -> 2 h[c] + pi[c] + acene[c]		Cell Envelope Biosynthesis	2	3.1.3.29	Other metabolism	Cytoplasm [c]	no assigned gene but need to complete the pathway
Ar0776	CMP-N-acetylneuraminic acid synthetase	ctp[c] + acene[c] -> h[c] + ppi[c] + cmpnan[c]	SPLC1_S371190	Cell Envelope Biosynthesis	4	2.7.7.43	Other metabolism	Cytoplasm [c]	Expression >= 16S rRNA expression; add candidate gene blast with neuC Ecoli, Score = 68.6 bits (166), Expect = 9e-13 Identities = 40/94 (42%), Positives = 55/94 (58%), Gaps = 1/94 (1%)
Ar0777	alanyl-tRNA synthetase	atp[c] + alaL[c] + trnaala[c] -> amp[c] + ppi[c] + alatrna[c]	SPLC1_S360950	tRNA Charging	4	6.1.1.7	Other metabolism	Cytoplasm [c]	Expression >= 16S rRNA expression
Ar0778	phenylalanyl-tRNA synthetase	atp[c] + pheL[c] + trnaphe[c] -> amp[c] + ppi[c] + phetrna[c]	SPLC1_S543040 and SPLC1_S542920 and SPLC1_S542910	tRNA Charging	4	6.1.1.20	Other metabolism	Cytoplasm [c]	Expression >= 16S rRNA expression
Ar0779	lysyl-tRNA synthetase	atp[c] + lysL[c] + trnalys[c] -> amp[c] + ppi[c] + lystrna[c]	SPLC1_S411960 or SPLC1_S411970 or SPLC1_S430410	tRNA Charging	4	6.1.1.6	Other metabolism	Cytoplasm [c]	Expression >= 16S rRNA expression
Ar0780	glycyl-tRNA synthetase	atp[c] + gly[c] + trnagly[c] -> amp[c] + ppi[c] + glytrna[c]	SPLC1_S511170 and SPLC1_S200780	tRNA Charging	4	6.1.1.14	Other metabolism	Cytoplasm [c]	Expression >= 16S rRNA expression
Ar0781	isoleucyl-tRNA synthetase	atp[c] + ileL[c] + trnaile[c] -> amp[c] + ppi[c] + iletrna[c]	SPLC1_S360220	tRNA Charging	4	6.1.1.5	Other metabolism	Cytoplasm [c]	Expression >= 16S rRNA expression
Ar0782	prolyl-tRNA synthetase	atp[c] + proL[c] + trnapro[c] -> amp[c] + ppi[c] + protrna[c]	SPLC1_S205620	tRNA Charging	4	6.1.1.15	Other metabolism	Cytoplasm [c]	Expression >= 16S rRNA expression
Ar0783	cysteinyl-tRNA synthetase	atp[c] + cysL[c] + trnacys[c] -> amp[c] + ppi[c] + cystrna[c]	SPLC1_S040710	tRNA Charging	3	6.1.1.16	Other metabolism	Cytoplasm [c]	Expression > negative control;
Ar0784	leucyl-tRNA synthetase	atp[c] + leuL[c] + trnaleu[c] -> amp[c] + ppi[c] + leutrna[c]	SPLC1_S360900	tRNA Charging	4	6.1.1.4	Other metabolism	Cytoplasm [c]	Expression >= 16S rRNA expression
Ar0785	Glutamyl-tRNA(Gln) amidotransferase	atp[c] + glnL[c] + trnagln[c] -> amp[c] + ppi[c] + glntrna[c]	SPLC1_S310140 or SPLC1_S080160	tRNA Charging	4	6.3.5.6	Other metabolism	Cytoplasm [c]	Expression >= 16S rRNA expression
Ar0786	seryl-tRNA synthetase	atp[c] + serL[c] + trnaser[c] -> amp[c] + ppi[c] + sertrna[c]	SPLC1_S081680	tRNA Charging	4	6.1.1.11	Other metabolism	Cytoplasm [c]	Expression >= 16S rRNA expression
Ar0787	asparaginyl-tRNA synthetase	atp[c] + asnL[c] + trnaasn[c] -> amp[c] + ppi[c] + asntrna[c]	SPLC1_S200080	tRNA Charging	4	6.1.1.22	Other metabolism	Cytoplasm [c]	Expression >= 16S rRNA expression
Ar0788	tyrosyl tRNA synthetase	atp[c] + tyrL[c] + trnatyr[c] -> amp[c] + ppi[c] + tyrtrna[c]	SPLC1_S600360	tRNA Charging	4	6.1.1.1	Other metabolism	Cytoplasm [c]	Expression >= 16S rRNA expression
Ar0789	threonyl-tRNA synthetase	atp[c] + thrL[c] + trnathr[c] -> amp[c] + ppi[c] + thrtrna[c]	SPLC1_S550060 or SPLC1_S204740	tRNA Charging	4	6.1.1.3	Other metabolism	Cytoplasm [c]	Expression >= 16S rRNA expression
Ar0790	aspartyl-tRNA synthetase	atp[c] + aspL[c] + trnaasp[c] -> amp[c] + ppi[c] + asptrna[c]	SPLC1_S208620	tRNA Charging	3	6.1.1.12	Other metabolism	Cytoplasm [c]	Expression > negative control;
Ar0791	arginyl-tRNA synthetase	atp[c] + argL[c] + trnaarg[c] -> amp[c] + ppi[c] + argtrna[c]	SPLC1_S430160	tRNA Charging	4	6.1.1.19	Other metabolism	Cytoplasm [c]	Expression >= 16S rRNA expression
Ar0792	methionyl-tRNA synthetase	atp[c] + metL[c] + trnamet[c] -> amp[c] + ppi[c] + mettrna[c]	SPLC1_S501400	tRNA Charging	4	6.1.1.10	Other metabolism	Cytoplasm [c]	Expression >= 16S rRNA expression
Ar0793	histidyl-tRNA synthetase	atp[c] + hisL[c] + trnahis[c] -> amp[c] + ppi[c] + histrna[c]	SPLC1_S542730	tRNA Charging	4	6.1.1.21	Other metabolism	Cytoplasm [c]	Expression >= 16S rRNA expression
Ar0794	methionyl-tRNA formyltransferase	h2o[c] + 10fthf[c] + lmettrna[c] <=> thf[c] + fmettrna[c]	SPLC1_S031640	tRNA Charging	4	2.1.2.9	Other metabolism	Cytoplasm [c]	Expression >= 16S rRNA expression
Ar0795	tryptophanyl-tRNA synthetase	atp[c] + trpL[c] + trnatrp[c] -> amp[c] + ppi[c] + trptrna[c]	SPLC1_S340070	tRNA Charging	3	6.1.1.2	Other metabolism	Cytoplasm [c]	Expression > negative control;
Ar0796	valyl-tRNA synthetase	atp[c] + valL[c] + trnaval[c] -> amp[c] + ppi[c] + valtrna[c]	SPLC1_S081040	tRNA Charging	3	6.1.1.9	Other metabolism	Cytoplasm [c]	Expression > negative control;
Ar0797	superoxide dismutase	2 h[c] + 2 o2s[c] -> o2[c] + h2o2[c]	SPLC1_S270030	Unassigned	4	1.15.1.1	Other metabolism	Cytoplasm [c]	Expression >= 16S rRNA expression
Ar0798	2,4-dihydroxyhept-2-ene-1,7-dioic acid aldolase	4h2k[c] <=> 2 h[c] + pyr[c] + sucsal[c]	SPLC1_S371200	Unassigned	4		Other metabolism	Cytoplasm [c]	Expression >= 16S rRNA expression
Ar0799	Bidirectional [NiFe] Hydrogenase	h[c] + nadph[c] <=> nadp[c] + h2[c]	(SPLC1_S300750 and SPLC1_S300800 and SPLC1_S300790 and SPLC1_S300770 and SPLC1_S180020) or (SPLC1_S300750 and SPLC1_S300800 and SPLC1_S300790 and SPLC1_S300770 and SPLC1_S300760)	Unassigned	4	1.12.1.2	Other metabolism	Cytoplasm [c]	Expression >= 16S rRNA expression SPLC1_S300770 or SPLC1_S300790 invloved in other reactions, edit metabolite from nad, nadp -> nadp and nadph, relationship use and instead of or	http://www.ncbi.nlm.nih.gov/pubmed/23139416
Ar0800	2-phosphosulfolactate phosphatase	h2o[c] + 2rop3s[c] -> 4 h[c] + pi[c] + 2r3sfl[c]	SPLC1_S202370	Unassigned	4	3.1.3.71	Other metabolism	Cytoplasm [c]	independent reaction, Expression >= 16S rRNA expression
Ar0801	4-hydroxy-2-oxoglutaratealdolase	d4h2o[c] -> pyr[c] + glx[c]	SPLC1_S550960	Unassigned	3	4.1.3.16	Other metabolism	Cytoplasm [c]	Expression > negative control;edit reaction totally
Ar0802	pterin-4alpha-carbinolamine dehydratase	4ahtp[c] <=> h2o[c] + dhdbt[c]	SPLC1_S031710	Unassigned	4	4.2.1.96	Other metabolism	Cytoplasm [c]	Expression >= 16S rRNA expression, this gene found in http://www.ncbi.nlm.nih.gov/pmc/articles/PMC3393483/
Ar0803	HemK methyltransferase	amet[c] <=> ahcys[c]	SPLC1_S031750	Unassigned	4	2.1.1.297	Other metabolism	Cytoplasm [c]	AddRxn;totally edit rxn, new annotation, Expression >= 16S rRNA expression
Ar0804	N-acetylmannosaminyltransferase	uacmam[c] <=> udp[c]	SPLC1_S081380	Unassigned	3	2.4.1.187	Other metabolism	Cytoplasm [c]	Expression > negative control;
Ar0805	Fumarylacetoacetate hydrolase	h2o[c] + 4flt[c] <=> 2 h[c] + fum[c] + acetat[c]	SPLC1_S360500	Unassigned	4	3.7.1.2	Other metabolism	Cytoplasm [c]	AddRxn;Expression >= 16S rRNA expression
Ar0806	Ribonucleotide reductase	h[c] + amet[c] + dhiy[c] <=> metL[c] + dad5[c] + flasq[c]	SPLC1_S490020	Unassigned	4	1.97.1.4	Other metabolism	Cytoplasm [c]	Expression >= 16S rRNA expression
Ar0807	selenide water dikinase	atp[c] + h2o[c] + seln[c] -> pi[c] + amp[c] + selnp[c]	SPLC1_S081780	Unassigned	3	2.7.9.3	Other metabolism	Cytoplasm [c]	AddRxn;Expression > negative control;
Ar0808	sulfolipid sulfoquinovosyldiacylglycerol biosynthesis protein	udpsfq[c] + 12dgr181[c] -> udp[c] + sfqdg[c]	SPLC1_S540550	Glycerolipid metabolism	4		Lipid metabolism	Cytoplasm [c]	AddRxn;Expression >= 16S rRNA expression	http://jb.asm.org/content/182/2/543.full, Sinan Güler J. Bacteriol. January 2000 vol. 182 no. 2 543-545
Ar0809	monoglucosyldiacylglycerol (MGlcDG) synthase	udpg[c] + 12dgr181[c] -> udp[c] + 3DGlug[c]	SPLC1_S061020 or SPLC1_S204520	Glycerolipid metabolism	4	2.4.1.336	Lipid metabolism	Cytoplasm [c]	Expression >= 16S rRNA expression; change ec from 2.4.1.157 to 2.4.1.336
Ar0810	monogalactosyldiacylglycerol (UDP-Glc epimerase)	3DGlug[c] -> 12betaDgalg[c]		Glycerolipid metabolism	2	2.4.1.46	Lipid metabolism	Cytoplasm [c]	also unknown epimerase in other cyanobacteria, Awai et al. 2006
Ar0811	MGDG galactosyltransferase	udpgal[c] + 12betaDgalg[c] -> udp[c] + digaldig[c]	SPLC1_S034000	Glycerolipid metabolism	4		Lipid metabolism	Cytoplasm [c]	Expression >= 16S rRNA expression; candidate for digalactosyldiacylglycerol synthase
Ar0812	ATP maintenance	atp[c] + h2o[c] -> adp[c] + h[c] + pi[c]		Modeling	1		Modeling	Cytoplasm [c]	Chlamydomonas reinhardtii	https://www.ncbi.nlm.nih.gov/pmc/articles/PMC3289792/
Ar0813	test nadh	nadph[c] -> h[c] + nadp[c]		Modeling	1		Modeling	Cytoplasm [c]	AddRxn;Modeling
Ar0814	cyclitol synthesis	ag6p[c] + h2o[c] -> pi[c] + clito[c]		Macromolecules	2		Macromolecules	Cytoplasm [c]	Based on cell constitution
Ar0815	exopolysaccharide synthesis	3 atp[c] + 0.7 gdpfuc[c] + 2 udpg[c] + 2 udpglcur[c] + 2 udpgalc[c] + 1.3 udpxyl[c] + 2.7 udpgal[c] + so4[c] + 0.3 dtdprmn[c] -> 3 adp[c] + h2o[c] + 10 udp[c] + 0.7 gdp[c] + 0.3 dtdp[c] + exosca[c]		Macromolecules	2		Macromolecules	Cytoplasm [c]	Based on cell constitution
Ar0816	Protein	0.06269 glnL[c] + 0.05303 gluL[c] + 0.01092 cysL[c] + 0.06503 serL[c] + 0.07488 alaL[c] + 0.04386 aspL[c] + 0.0554 argL[c] + 0.05221 asnL[c] + 0.01537 trpL[c] + 0.06758 gly[c] + 0.05541 thrL[c] + 0.02064 metL[c] + 0.06901 ileL[c] + 0.06249 valL[c] + 0.10684 leuL[c] + 0.04426 lysL[c] + 0.05128 proL[c] + 0.01984 hisL[c] + 0.03072 tyrL[c] + 0.03853 pheL[c] -> protein[c]		Macromolecules	2		Macromolecules	Cytoplasm [c]	AddRxn;Based on cell constitution
Ar0817	Carbohydrate	9e-07 udpg[c] + 0.41987 glycogen[c] + 0.21486 murein4px4p[p] + 1e-05 dtdprmn[c] + 2e-07 cmpnan[c] + 0.36526 clito[c] -> carbs[c]		Macromolecules	2		Macromolecules	Periplasm [p]	AddRxn;Based on cell constitution
Ar0818	lipids	0.47 MGDG[c] + 0.16 DGDG[c] + 0.17 SQDG[c] + 0.2 PG[c] -> lipids[c]		Macromolecules	2		Macromolecules	Cytoplasm [c]	AddRxn;Based on cell constitution
Ar0819	MGDG	0.427 mgdg160[c] + 0.036 mgdg161[c] + 0.011 mgdg180[c] + 0.071 mgdg181[c] + 0.105 mgdg182912[c] + 0.35 mgdg1836912[c] -> MGDG[c]		Macromolecules	2		Macromolecules	Cytoplasm [c]	AddRxn;Based on cell constitution
Ar0820	DGDG	0.45 dgdg160[c] + 0.03 dgdg161[c] + 0.028 dgdg180[c] + 0.047 dgdg181[c] + 0.096 dgdg182912[c] + 0.349 dgdg1836912[c] -> DGDG[c]		Macromolecules	2		Macromolecules	Cytoplasm [c]	AddRxn;Based on cell constitution
Ar0821	SQDG	0.56 sqdg160[c] + 0.006 sqdg161[c] + 0.048 sqdg180[c] + 0.163 sqdg181[c] + 0.212 sqdg182[c] + 0.011 sqdg183[c] -> SQDG[c]		Macromolecules	2		Macromolecules	Cytoplasm [c]	AddRxn;Based on cell constitution
Ar0822	PG	0.50951 pgp160[c] + 0.02803 pgp161[c] + 0.17417 pgp180[c] + 0.0021481 pgp181[c] + 0.28028 pgp182912[c] -> PG[c]		Macromolecules	2		Macromolecules	Cytoplasm [c]	AddRxn;Based on cell constitution
Ar0823	DNA	0.27582 datp[c] + 0.22418 dgtp[c] + 0.22418 dctp[c] + 0.27582 dttp[c] -> DNA[c]		Macromolecules	2		Macromolecules	Cytoplasm [c]	AddRxn;Based on cell constitution
Ar0824	RNA	0.5 atp[c] + 0.40638 ctp[c] + 0.5 utp[c] + 0.40638 gtp[c] -> RNA[c]		Macromolecules	2		Macromolecules	Cytoplasm [c]	AddRxn;Based on cell constitution
Ar0825	Colorants	0.34803 3zpcy[c] + 0.4343 chlolla[c] + 0.1259 bcarot[c] + 0.02321 bcrypx[c] + 0.02255 zxt[c] + 0.02329 echi[c] + 0.02272 canth[c] -> cols[c]		Macromolecules	2		Macromolecules	Cytoplasm [c]	AddRxn;Based on cell constitution
Ar0826	Vitamins	0.72029 inost[c] + 0.0131 thmmp[c] + 0.01691 ribflv[c] + 0.18802 nac[c] + 0.00612 pdx5p[c] + 0.00704 pntoR[c] + 7e-05 btn[c] + 0.00017 dhf[c] + 0.0001 phqn[c] + 0.04804 atpr[c] + 0.00014 adocbl[c] -> vits[c]		Macromolecules	2		Macromolecules	Cytoplasm [c]	AddRxn;Based on cell constitution
Ar0827	Minerals	0.4364 na1[c] + 0.00021 cu2[c] + 0.01146 fe2[c] + 0.11787 mg2[c] + 0.03338 ca2[c] + 0.39915 k[c] + 0.00051 zn2[c] + 0.00101 mn2[c] -> mins[c]		Macromolecules	2		Macromolecules	Cytoplasm [c]	AddRxn;Based on cell constitution
Ar0828	Biomass Synthesis	4.6222 protein[c] + 1.7066 carbs[c] + 0.06173 lipids[c] + 0.02849 DNA[c] + 0.09612 RNA[c] + 0.00668 cols[c] + 0.00025 vits[c] + 0.07493 mins[c] + 20.06 atp[c] + 20.06 h2o[c] -> 20.06 adp[c] + 20.06 h[c] + 20.06 pi[c] + biomass[c]		Biomass	2		Macromolecules Biomass	Cytoplasm [c]	AddRxn;Based on cell constitution
Ar0829	Photon transport (e)	photon[e] -> P680_PSII[k]	SPLC1_S082520 and SPLC1_S082530 and SPLC1_S082540 and SPLC1_S230690 and SPLC1_S230690 and SPLC1_S170060 and SPLC1_S630130 and SPLC1_S033260 and SPLC1_S033260 and SPLC1_S033270 and SPLC1_S033240 and SPLC1_S033230 and SPLC1_S082540 and SPLC1_S082540 and SPLC1_S033220 and SPLC1_S033210 and SPLC1_S411020 and SPLC1_S033250	Transport	4		Transports	Thylakoid_membrane [k]	AddRxn;Expression >= 16S rRNA expression
Ar0830	Photon transport (e)	photon[e] -> P700_PSI[k]	SPLC1_S082520 and SPLC1_S082530 and SPLC1_S082540 and SPLC1_S230690 and SPLC1_S230690 and SPLC1_S170060 and SPLC1_S630130 and SPLC1_S033260 and SPLC1_S033260 and SPLC1_S033270 and SPLC1_S033240 and SPLC1_S033230 and SPLC1_S082540 and SPLC1_S082540 and SPLC1_S033220 and SPLC1_S033210 and SPLC1_S411020 and SPLC1_S033250	Transport	4		Transports	Thylakoid_membrane [k]	AddRxn;Expression >= 16S rRNA expression
Ar0831	Transport glycogen	glycogen[c] <=> glycogen[e]		Modeling	1		Transports	Extracellular [e]	AddRxn;Modeling
Ar0832	Exopolysaccharide transport (p)	exosca[c] -> exosca[p]	SPLC1_S520240	Transport	4		Transports	Periplasm [p]	AddRxn;Expression >= 16S rRNA expression
Ar0833	H2OExchange c tl	h2o[c] <=> h2o[t]		Transport	4		Transports	Thylakoid_lumen [t]	AddRxn;based on physiological data
Ar0834	O2transport tl	o2[t] <=> o2[c]		Transport	4		Transports	Thylakoid_lumen [t]	AddRxn;based on physiological data
Ar0835	CO2 transport by diffusion (cytosol to periplasm)	co2[c] <=> co2[p]		Transport	4		Transports	Periplasm [p]	AddRxn;Passive entry- price 2008	Regulation of CO2 Concentrating Mechanism in Cyanobacteria, life 2015, price 2008
Ar0836	CO2 transport by diffusion (extracellular to periplasm)	co2[p] <=> co2[e]		Transport	4		Transports	Periplasm [p]	AddRxn;based on physiological data	0
Ar0837	bicarbonate transport	hco3[p] <=> hco3[e]	SPLC1_S051310	Transport	4		Transports	Periplasm [p]	AddRxn;Expression >= 16S rRNA expression
Ar0838	O2 transport via diffusion (p)	o2[c] <=> o2[p]		Transport	4		Transports	Periplasm [p]	AddRxn;Passive entry, based on physiological data
Ar0839	Proton transport via diffusion (p)	h[c] <=> h[p]		Transport	4		Transports	Periplasm [p]	AddRxn;based on physiological data
Ar0840	H2O transport via diffusion (p)	h2o[c] <=> h2o[p]	SPLC1_S361300	Transport	4		Transports	Periplasm [p]	AddRxn;Expression >= 16S rRNA expression
Ar0841	alphaD-glucose transport via ABC system (periplasm)	atp[c] + h2o[c] + aglcD[p] -> aglcD[c] + adp[c] + h[c] + pi[c]	SPLC1_S081640 and SPLC1_S101720 and SPLC1_S361310	Transport	4		Transports	Periplasm [p]	AddRxn;Expression >= 16S rRNA expression
Ar0842	betaD-glucose transport via ABC system (periplasm)	atp[c] + h2o[c] + glcD[p] -> adp[c] + h[c] + bglcD[c] + pi[c]	SPLC1_S081640 and SPLC1_S101720 and SPLC1_S361310	Transport	4		Transports	Periplasm [p]	AddRxn;Expression >= 16S rRNA expression
Ar0843	D-Fructose transport via ABC system (periplasm)	atp[c] + h2o[c] + fru[p] -> adp[c] + h[c] + pi[c] + fru[c]	SPLC1_S081640 and SPLC1_S101720 and SPLC1_S361310	Transport	4		Transports	Periplasm [p]	AddRxn;Expression >= 16S rRNA expression
Ar0844	D-Lactose transport via ABC system (periplasm)	atp[c] + h2o[c] + lcts[p] -> adp[c] + h[c] + pi[c] + lcts[c]	SPLC1_S081640 and SPLC1_S101720 and SPLC1_S361310	Transport	4		Transports	Periplasm [p]	AddRxn;Expression >= 16S rRNA expression
Ar0845	D-Galactose transport via ABC system (periplasm)	atp[c] + h2o[c] + gal[p] -> adp[c] + h[c] + pi[c] + gal[c]	SPLC1_S081640 and SPLC1_S101720 and SPLC1_S361310	Transport	4		Transports	Periplasm [p]	AddRxn;Expression >= 16S rRNA expression
Ar0846	Maltose transport via ABC system (periplasm)	atp[c] + h2o[c] + malt[p] -> adp[c] + h[c] + pi[c] + malt[c]	SPLC1_S081640 and SPLC1_S101720 and SPLC1_S361310	Transport	4		Transports	Periplasm [p]	AddRxn;Expression >= 16S rRNA expression
Ar0847	Sucrose transport via ABC system (periplasm)	atp[c] + h2o[c] + sucr[p] -> adp[c] + h[c] + pi[c] + sucr[c]	SPLC1_S081640 and SPLC1_S101720 and SPLC1_S361310	Transport	4		Transports	Periplasm [p]	AddRxn;Expression >= 16S rRNA expression
Ar0848	Sulfate transport via ABC system (periplasm)	atp[c] + h2o[c] + so4[p] -> adp[c] + h[c] + pi[c] + so4[c]	SPLC1_S533210 and SPLC1_S533220 and SPLC1_S533230 and SPLC1_S533250	Transport	4	3.6.3.25	Transports	Periplasm [p]	AddRxn;Expression >= 16S rRNA expression
Ar0849	Nitrate transport via ABC system (periplasm)	atp[c] + h2o[c] + no3[p] -> adp[c] + h[c] + pi[c] + no3[c]	SPLC1_S030430 or (SPLC1_S012060 and SPLC1_S012050 and SPLC1_S012040 and SPLC1_S412200 and SPLC1_S412190 and SPLC1_S412180 and SPLC1_S500750 and SPLC1_S412170)	Transport	4		Transports	Periplasm [p]	AddRxn;Expression >= 16S rRNA expression
Ar0850	Nitrite transport via ABC system (periplasm)	atp[c] + h2o[c] + no2[p] -> adp[c] + h[c] + pi[c] + no2[c]	SPLC1_S030430	Transport	4		Transports	Periplasm [p]	AddRxn;Expression >= 16S rRNA expression
Ar0851	Citrate transport (p) via sodiumdicarboxylate symporter	na1[p] + cit[p] <=> cit[c] + na1[c]	SPLC1_S550470	Transport	3		Transports	Periplasm [p]	AddRxn;Expression > negative control;
Ar0852	Acetate transport transport via proton symport (p)	h[p] + ac[p] <=> h[c] + ac[c]		Transport	2		Transports	Periplasm [p]	AddRxn;based on physiological data
Ar0853	Phosphate via ABC system (periplasm)	atp[c] + h2o[c] + pi[p] -> adp[c] + h[c] + 2 pi[c]	SPLC1_S180070 and SPLC1_S533380 and SPLC1_S180090 and SPLC1_S180100 and SPLC1_S180110	Transport	2		Transports	Periplasm [p]	AddRxn;based on physiological data
Ar0854	magnesium (+2) transport in via diffusion by CorA transport system	mg2[p] -> mg2[c]	SPLC1_S230550 or SPLC1_S360600	Transport	4		Transports	Periplasm [p]	AddRxn;based on physiological data;Expression >= 16S rRNA
Ar0855	magnesium (+2) transport via ABC system	atp[c] + h2o[c] + mg2[p] -> adp[c] + h[c] + pi[c] + mg2[c]	(SPLC1_S208170 and SPLC1_S230550 and SPLC1_S360600) or SPLC1_S360620	Transport	2		Transports	Periplasm [p]	AddRxn;based on physiological data
Ar0856	Calcium transport out via proton antiport (periplasm)	h[p] + ca2[c] -> h[c] + ca2[p]	SPLC1_S410680	Transport	4		Transports	Periplasm [p]	AddRxn;based on physiological data;Expression >= 16S rRNA
Ar0857	Calcium transport via Na+Ca+ antiporter CaCA family	na1[p] + ca2[p] -> na1[c] + ca2[c]	SPLC1_S430150	Transport	3		Transports	Periplasm [p]	AddRxn;Expression > negative control;
Ar0858	Calcium transport via ABC system	atp[c] + h2o[c] + ca2[p] -> adp[c] + h[c] + pi[c] + ca2[c]	SPLC1_S230970 or SPLC1_S030670	Transport	4		Transports	Periplasm [p]	AddRxn;Expression >= 16S rRNA expression
Ar0859	sodium transport out via proton antiport	na1[c] + h[p] -> h[c] + na1[p]	SPLC1_S360400 or SPLC1_S102250 or SPLC1_S061220 or SPLC1_S171050 or SPLC1_S300150 or SPLC1_S540650	Transport	4		Transports	Periplasm [p]	AddRxn;Expression >= 16S rRNA expression
Ar0860	K+ ireversible transport	h[p] + k[p] -> h[c] + k[c]	(SPLC1_S033750 and SPLC1_S033740)	Transport	4		Transports	Periplasm [p]	AddRxn;Expression >= 16S rRNA expression
Ar0861	molybdate transport via ABC transporter	atp[c] + h2o[c] + mobd[p] -> adp[c] + h[c] + pi[c] + mobd[c]	SPLC1_S200310	Transport	3		Transports	Periplasm [p]	AddRxn;Expression > negative control;
Ar0863	Ammonia ireversible transport	h[p] + nh4[p] -> h[c] + nh4[c]	SPLC1_S040810 and SPLC1_S207980 and SPLC1_S207990	Transport	4		Transports	Periplasm [p]	AddRxn;Expression >= 16S rRNA expression
Ar0864	Cu2+ transport via ABC transporter	atp[c] + h2o[c] + cu2[p] -> adp[c] + h[c] + pi[c] + cu2[c]	SPLC1_S033160 or SPLC1_S083010	Transport	4		Transports	Periplasm [p]	AddRxn;Expression >= 16S rRNA expression
Ar0865	Cu2+ transport out via Copper-exporting ATPase	atp[c] + h2o[c] + cu2[c] -> adp[c] + h[c] + pi[c] + cu2[p]	SPLC1_S411790	Transport	3		Transports	Periplasm [p]	AddRxn;Expression > negative control;
Ar0866	iron (II) transport via ferroxidase	h[p] + fe2[p] -> h[c] + fe2[c]	SPLC1_S061360	Transport	4	1.16.3.1	Transports	Periplasm [p]	AddRxn;new gene to new reaction; Expression >= 16S rRNA expression
Ar0867	Fe3+ transport (p)	atp[c] + h2o[c] + fe3[p] -> adp[c] + h[c] + pi[c] + fe3[c]	(SPLC1_S201210 and SPLC1_S532480 and SPLC1_S220230) or (SPLC1_S532470 and SPLC1_S532480 and SPLC1_S220230)	Transport	4		Transports	Periplasm [p]	AddRxn;Expression >= 16S rRNA expression
Ar0868	H2 transport (p)	h2[c] <=> h2[p]		Transport	4		Transports	Periplasm [p]	AddRxn;based on physiological data
Ar0869	Co2+ transport via ABC transporter	atp[c] + h2o[c] + cobalt2[p] -> adp[c] + h[c] + pi[c] + cobalt2[c]	(SPLC1_S061390 and SPLC1_S061400 and SPLC1_S230830) or (SPLC1_S230830 and SPLC1_S540340 and SPLC1_S061400)	Transport	4		Transports	Periplasm [p]	AddRxn;change co2 to cobalt2; Expression >= 16S rRNA expression
Ar0870	Co2+ transport out via ABC transporter	atp[c] + h2o[c] + cobalt2[c] -> adp[c] + h[c] + pi[c] + cobalt2[p]	SPLC1_S033160	Transport	4		Transports	Periplasm [p]	AddRxn;Expression >= 16S rRNA expression
Ar0871	Ni2+ transport (p)	atp[c] + h2o[c] + ni2[p] -> adp[c] + h[c] + pi[c] + ni2[c]	SPLC1_S061390 and SPLC1_S061400 and SPLC1_S230830	Transport	4		Transports	Periplasm [p]	AddRxn;Expression >= 16S rRNA expression
Ar0872	Cadmium transport (p)	atp[c] + h2o[c] + cd2[c] <=> adp[c] + h[c] + pi[c] + cd2[p]	SPLC1_S500220 or SPLC1_S083010	Transport	3		Transports	Periplasm [p]	AddRxn;Expression > negative control;
Ar0873	Zn2+ transport (p) via ABC transporter	atp[c] + h2o[c] + zn2[p] -> adp[c] + h[c] + pi[c] + zn2[c]	(SPLC1_S031270 and SPLC1_S080770 and SPLC1_S080780) or (SPLC1_S031270 and SPLC1_S031300 and SPLC1_S080780) or SPLC1_S083010	Transport	4		Transports	Periplasm [p]	AddRxn;Expression >= 16S rRNA expression
Ar0874	Zn2+ transport (p) transport out via ABC transporter	atp[c] + h2o[c] + zn2[c] -> adp[c] + h[c] + pi[c] + zn2[p]	SPLC1_S500220	Transport	3		Transports	Periplasm [p]	AddRxn;Expression > negative control;
Ar0875	Uracil transport via proton symport, reversible	h[p] + ura[p] <=> h[c] + ura[c]	SPLC1_S541220	Transport	3		Transports	Periplasm [p]	AddRxn;Expression > negative control;
Ar0876	alpha-ketoglutarate transport (p)	h[p] + akg[p] <=> h[c] + akg[c]	SPLC1_S550470	Transport	3		Transports	Periplasm [p]	AddRxn;Expression > negative control;
Ar0877	Succinate transport (p)	h[p] + succ[p] <=> h[c] + succ[c]	SPLC1_S550470	Transport	3		Transports	Periplasm [p]	AddRxn;Expression > negative control;
Ar0878	Malate transport (p)	h[c] + malS[c] <=> h[p] + malS[p]	SPLC1_S550470	Transport	3		Transports	Periplasm [p]	AddRxn;Expression > negative control;
Ar0879	Fumarate transport (p)	h[c] + fum[c] <=> h[p] + fum[p]	SPLC1_S550470	Transport	3		Transports	Periplasm [p]	AddRxn;Expression > negative control;
Ar0880	Pyruvate transport (p)	h[c] + pyr[c] <=> h[p] + pyr[p]		Transport	2		Transports	Periplasm [p]	AddRxn;based on physiological data
Ar0881	Ethanol transport (p)	etoh[c] -> etoh[p]		Transport	3		Transports	Periplasm [p]	AddRxn;based on physiological data
Ar0882	L-Isoleucine transport via ABC-type branched-chain amino acid transport systems	atp[c] + h2o[c] + ileL[p] -> adp[c] + h[c] + pi[c] + ileL[c]	SPLC1_S060770	Transport	4		Transports	Periplasm [p]	AddRxn;Expression >= 16S rRNA expression
Ar0883	L-Leucine transport via ABC-type branched-chain amino acid transport systems	atp[c] + h2o[c] + leuL[p] -> adp[c] + h[c] + pi[c] + leuL[c]	SPLC1_S060770	Transport	4		Transports	Periplasm [p]	AddRxn;Expression >= 16S rRNA expression
Ar0884	L-Valine transport via ABC-type branched-chain amino acid transport systems	atp[c] + h2o[c] + valL[p] -> adp[c] + h[c] + pi[c] + valL[c]	SPLC1_S060770	Transport	4		Transports	Periplasm [p]	AddRxn;Expression >= 16S rRNA expression
Ar0885	L-Glutamine transport via polar amino acid ABC transporter	atp[c] + h2o[c] + glnL[p] -> adp[c] + h[c] + pi[c] + glnL[c]	SPLC1_S411670 and SPLC1_S411680 and SPLC1_S541010	Transport	4		Transports	Periplasm [p]	AddRxn;Expression >= 16S rRNA expression
Ar0886	L-Asparagine transport via polar amino acid ABC transporter	atp[c] + h2o[c] + asnL[p] -> adp[c] + h[c] + pi[c] + asnL[c]	SPLC1_S411670 and SPLC1_S411680 and SPLC1_S541010	Transport	4		Transports	Periplasm [p]	AddRxn;Expression >= 16S rRNA expression
Ar0887	L-Histidine transport via polar amino acid ABC transporter	atp[c] + h2o[c] + hisL[p] -> adp[c] + h[c] + pi[c] + hisL[c]	SPLC1_S411670 and SPLC1_S411680 and SPLC1_S541010	Transport	4		Transports	Periplasm [p]	AddRxn;Expression >= 16S rRNA expression
Ar0888	L-Serine transport via polar amino acid ABC transporter	atp[c] + h2o[c] + serL[p] -> adp[c] + h[c] + pi[c] + serL[c]	SPLC1_S411670 and SPLC1_S411680 and SPLC1_S541010	Transport	4		Transports	Periplasm [p]	AddRxn;Expression >= 16S rRNA expression
Ar0889	L-Threonine transport via polar amino acid ABC transporter	atp[c] + h2o[c] + thrL[p] -> adp[c] + h[c] + pi[c] + thrL[c]	SPLC1_S411670 and SPLC1_S411680 and SPLC1_S541010	Transport	4		Transports	Periplasm [p]	AddRxn;Expression >= 16S rRNA expression
Ar0890	L-Tyrosine transport via polar amino acid ABC transporter	atp[c] + h2o[c] + tyrL[p] -> adp[c] + h[c] + pi[c] + tyrL[c]	SPLC1_S411670 and SPLC1_S411680 and SPLC1_S541010	Transport	4		Transports	Periplasm [p]	AddRxn;Expression >= 16S rRNA expression
Ar0891	L-Cysteine transport via polar amino acid ABC transporter	atp[c] + h2o[c] + cysL[p] -> adp[c] + h[c] + pi[c] + cysL[c]	SPLC1_S411670 and SPLC1_S411680 and SPLC1_S541010	Transport	4		Transports	Periplasm [p]	AddRxn;Expression >= 16S rRNA expression
Ar0892	L-Methionine transport via polar amino acid ABC transporter	atp[c] + h2o[c] + metL[p] -> adp[c] + h[c] + pi[c] + metL[c]	SPLC1_S411670 and SPLC1_S411680 and SPLC1_S541010	Transport	4		Transports	Periplasm [p]	AddRxn;Expression >= 16S rRNA expression
Ar0893	Demand Methanol	meoh[c] -> meoh[e]		Transport	1		Transports	Extracellular [e]	AddRxn;Modeling
Ar0894	meoh exchange	meoh[e] <=>		Transport	1		Exchange	Extracellular [e]	AddRxn;Modeling
Ar0895	L-Tryptophan transport via polar amino acid ABC transporter	atp[c] + h2o[c] + trpL[p] -> adp[c] + h[c] + pi[c] + trpL[c]	SPLC1_S411670 and SPLC1_S411680 and SPLC1_S541010	Transport	4		Transports	Periplasm [p]	AddRxn;Expression >= 16S rRNA expression
Ar0896	L-Aspartate transport via Amino-acid ABC transporter	atp[c] + h2o[c] + aspL[p] -> adp[c] + h[c] + pi[c] + aspL[c]	SPLC1_S542610	Transport	4		Transports	Periplasm [p]	AddRxn;Expression >= 16S rRNA expression
Ar0897	L-Glutamate transport via Amino-acid ABC transporter	atp[c] + h2o[c] + gluL[p] -> adp[c] + h[c] + pi[c] + gluL[c]	SPLC1_S542610	Transport	4		Transports	Periplasm [p]	AddRxn;Expression >= 16S rRNA expression
Ar0898	L-Arginine transport via High affinity arginine ABC transporter	atp[c] + h2o[c] + argL[p] -> adp[c] + h[c] + pi[c] + argL[c]	SPLC1_S530910	Transport	4		Transports	Periplasm [p]	AddRxn;Expression >= 16S rRNA expression
Ar0899	L-Lysine transport ABC-type amino acid transport	atp[c] + h2o[c] + lysL[p] -> adp[c] + h[c] + pi[c] + lysL[c]	SPLC1_S501090	Transport	4		Transports	Periplasm [p]	AddRxn;Expression >= 16S rRNA expression
Ar0900	L-Lysine transport out via lysine exporter protein	atp[c] + h2o[c] + lysL[c] -> adp[c] + h[c] + pi[c] + lysL[p]	SPLC1_S170850	Transport	3		Transports	Periplasm [p]	AddRxn;Expression > negative control;
Ar0901	L-Phenylalanine transport via ABC-type amino acid transporter	atp[c] + h2o[c] + pheL[p] -> adp[c] + h[c] + pi[c] + pheL[c]	SPLC1_S501090	Transport	4		Transports	Periplasm [p]	AddRxn;Expression >= 16S rRNA expression
Ar0902	L-Alanine transport via ABC-type amino acid transporter	atp[c] + h2o[c] + alaL[p] -> adp[c] + h[c] + pi[c] + alaL[c]	SPLC1_S501090	Transport	4		Transports	Periplasm [p]	AddRxn;Expression >= 16S rRNA expression
Ar0903	Alanine transport via sodium alanine symporter	na1[p] + alaL[p] -> na1[c] + alaL[c]	SPLC1_S530730	Transport	3		Transports	Periplasm [p]	AddRxn;Expression > negative control;
Ar0904	Glycine transport via ABC-type amino acid transporter	atp[c] + h2o[c] + gly[p] -> adp[c] + h[c] + pi[c] + gly[c]	SPLC1_S501090	Transport	4		Transports	Periplasm [p]	AddRxn;Expression >= 16S rRNA expression
Ar0905	L-Proline transport via ABC-type amino acid transporter	atp[c] + h2o[c] + proL[p] -> adp[c] + h[c] + pi[c] + proL[c]	SPLC1_S501090	Transport	4		Transports	Periplasm [p]	AddRxn;Expression >= 16S rRNA expression
Ar0906	L-Homoserine transport via ABC-type amino acid transporter	atp[c] + h2o[c] + homL[p] -> adp[c] + h[c] + pi[c] + homL[c]	SPLC1_S501090	Transport	4		Transports	Periplasm [p]	AddRxn;Expression >= 16S rRNA expression
Ar0907	D-alanine reversible transport via proton symport (periplasm)	h[p] + alaD[p] <=> h[c] + alaD[c]		Transport	2		Transports	Periplasm [p]	AddRxn;based on physiological data
Ar0908	Ornithine transport via ABC-type amino acid transporter	atp[c] + h2o[c] + orn[p] -> adp[c] + h[c] + pi[c] + orn[c]	SPLC1_S501090	Transport	4		Transports	Periplasm [p]	AddRxn;Expression >= 16S rRNA expression
Ar0909	Urea transport via ABC system	atp[c] + h2o[c] + urea[p] -> adp[c] + h[c] + pi[c] + urea[c]	SPLC1_S100250 and SPLC1_S100260 and SPLC1_S100270 and SPLC1_S100280 and SPLC1_S100300 and SPLC1_S100290	Transport	4		Transports	Periplasm [p]	AddRxn;Expression >= 16S rRNA expression
Ar0910	biotin transport via ABC biotin transport system	atp[c] + h2o[c] + btn[p] -> adp[c] + h[c] + pi[c] + btn[c]	SPLC1_S180040 and SPLC1_S040400 and SPLC1_S170660	Transport	4		Transports	Periplasm [p]	AddRxn;Expression >= 16S rRNA expression
Ar0911	biotin transport via diffusion	btn[p] <=> btn[e]		Transport	2		Transports	Periplasm [p]	AddRxn;based on physiological data
Ar0912	D-galactose transport in via galactoside symporter	h[p] + gal[p] -> h[c] + gal[c]	SPLC1_S206590	Transport	4		Transports	Periplasm [p]	AddRxn;based on physiological data;Expression >= 16S rRNA
Ar0913	spermidine transport via spermidineputrescine ABC transporter ATPase subunit	atp[c] + h2o[c] + spmd[p] -> adp[c] + h[c] + pi[c] + spmd[c]	SPLC1_S220230 and SPLC1_S570260 and SPLC1_S220240 and SPLC1_S220250	Transport	4		Transports	Periplasm [p]	AddRxn;Expression >= 16S rRNA expression
Ar0914	spermidine transport via diffusion	spmd[p] <=> spmd[e]	SPLC1_S220230 and SPLC1_S570260 and SPLC1_S220240 and SPLC1_S220250	Transport	4		Transports	Periplasm [p]	AddRxn;Expression >= 16S rRNA expression
Ar0915	putrescine transport via spermidineputrescine ABC transporter ATPase subunit	atp[c] + h2o[c] + ptrc[p] -> adp[c] + h[c] + pi[c] + ptrc[c]		Transport	2		Transports	Periplasm [p]	AddRxn;based on physiological data
Ar0916	putrescine transport via diffusion	ptrc[p] <=> ptrc[c]	SPLC1_S202610	Transport	3		Transports	Periplasm [p]	AddRxn;Expression > negative control;
Ar0917	cobalt transport in via permease CorA	cobalt2[p] -> cobalt2[c]	SPLC1_S540360	Transport	4		Transports	Periplasm [p]	AddRxn;Expression >= 16S rRNA expression
Ar0918	nickel (+2) transport in via permease CorA	ni2[p] -> ni2[c]		Transport	3		Transports	Periplasm [p]	AddRxn;based on physiological data;Expression >= 16S rRNA
Ar0919	cobalt transport in via diffusion	cobalt2[p] <=> cobalt2[e]	SPLC1_S061060	Transport	3		Transports	Periplasm [p]	AddRxn;Expression > negative control;
Ar0920	nickel (+2) transport via diffusion	ni2[p] <=> ni2[e]	SPLC1_S500220	Transport	3		Transports	Periplasm [p]	AddRxn;Expression > negative control;
Ar0921	Copper (Cu +1) transport out via ABC transporter by copper-translocating P-type ATPase	atp[c] + h2o[c] + cu[c] -> adp[c] + h[c] + pi[c] + cu[p]	SPLC1_S033160	Transport	4		Transports	Periplasm [p]	AddRxn;Expression >= 16S rRNA expression
Ar0922	Copper (Cu+2) out via ABC transporter	atp[c] + h2o[c] + cu2[c] -> adp[c] + h[c] + pi[c] + cu2[p]	SPLC1_S012060	Transport	4		Transports	Periplasm [p]	AddRxn;Expression >= 16S rRNA expression
Ar0923	Cyanate transport by ABC transporter	atp[c] + h2o[c] + cynt[p] -> h[c] + pi[c] + cynt[c]		Transport	2		Transports	Periplasm [p]	AddRxn;based on physiological data
Ar0924	Cyanate transport via diffusion	cynt[p] <=> cynt[e]		Transport	2		Transports	Periplasm [p]	AddRxn;based on physiological data
Ar0925	Cyanate transport	cynt[e] ->	SPLC1_S080770	Exchange	4		Exchange	Extracellular [e]	AddRxn;Expression >= 16S rRNA expression
Ar0926	manganese (Mn+2) transport in via proton symport	h[p] + mn2[p] -> h[c] + mn2[c]	SPLC1_S080770 or SPLC1_S080790	Transport	4		Transports	Periplasm [p]	AddRxn;Expression >= 16S rRNA expression
Ar0927	manganese (Mn+2) transport in via via diffusion	mn2[p] <=> mn2[e]	SPLC1_S532190	Transport	3		Transports	Periplasm [p]	AddRxn;Expression > negative control;
Ar0928	chloride transport via channel core	cl[p] -> cl[c]		Transport	2		Transports	Periplasm [p]	AddRxn;based on physiological data
Ar0929	chloride transport via channel core	cl[p] <=> cl[e]		Transport	2		Transports	Periplasm [p]	AddRxn;based on physiological data
Ar0930	hydrogen peroxide transport	h2o2[c] <=> h2o2[p]		Transport	3		Transports	Periplasm [p]	AddRxn;based on physiological data
Ar0931	Hydrogen peroxide transport (e)	h2o2[p] <=> h2o2[e]		Transport	3		Transports	Periplasm [p]	AddRxn;based on physiological data
Ar0932	H2S transport	h2s[c] <=> h2s[p]		Transport	3		Transports	Periplasm [p]	AddRxn;based on physiological data
Ar0933	Sulfite transport	so3[c] <=> so3[p]		Transport	2		Transports	Periplasm [p]	AddRxn;based on physiological data
Ar0934	O2 transport (e)	o2[p] <=> o2[e]	SPLC1_S051310	Transport	4		Transports	Periplasm [p]	Expression >= 16S rRNA expression
Ar0935	Proton transport (e)	h[p] <=> h[e]		Transport	3		Transports	Periplasm [p]	based on physiological data
Ar0936	H2O transport (e)	h2o[p] <=> h2o[e]	SPLC1_S410720 or SPLC1_S532440 or SPLC1_S490360 or SPLC1_S530370	Transport	4		Transports	Periplasm [p]	Expression >= 16S rRNA expression
Ar0937	D-glucose transport transport via diffusion by carbohydrate-selective porin OprB	aglcD[p] <=> aglcD[e]	SPLC1_S410720 or SPLC1_S532440 or SPLC1_S490360 or SPLC1_S530370	Transport	4		Transports	Periplasm [p]	Expression >= 16S rRNA expression
Ar0938	D-glucose transport transport via diffusion by carbohydrate-selective porin OprB	bglcD[p] <=> bglcD[e]	SPLC1_S410720 or SPLC1_S532440 or SPLC1_S490360 or SPLC1_S530370	Transport	4		Transports	Periplasm [p]	Expression >= 16S rRNA expression
Ar0939	D-Fructose transport via diffusion by carbohydrate-selective porin OprB	fru[p] <=> fru[e]	SPLC1_S410720 or SPLC1_S532440 or SPLC1_S490360 or SPLC1_S530370	Transport	4		Transports	Periplasm [p]	Expression >= 16S rRNA expression
Ar0940	D-Lactose transport via diffusion by carbohydrate-selective porin OprB	lcts[p] <=> lcts[e]	SPLC1_S410720 or SPLC1_S532440 or SPLC1_S490360 or SPLC1_S530370	Transport	4		Transports	Periplasm [p]	Expression >= 16S rRNA expression
Ar0941	D-Galactose transport via diffusion by carbohydrate-selective porin OprB	gal[p] <=> gal[e]	SPLC1_S410720 or SPLC1_S532440 or SPLC1_S490360 or SPLC1_S530370	Transport	4		Transports	Periplasm [p]	Expression >= 16S rRNA expression
Ar0942	Maltose transport via diffusion by carbohydrate-selective porin OprB	malt[p] <=> malt[e]	SPLC1_S410720 or SPLC1_S532440 or SPLC1_S490360 or SPLC1_S530370	Transport	4		Transports	Periplasm [p]	Expression >= 16S rRNA expression
Ar0943	Sucrose transport via diffusion by carbohydrate-selective porin OprB	sucr[p] <=> sucr[e]		Transport	3		Transports	Periplasm [p]	based on physiological data;Expression >= 16S rRNA
Ar0944	Citrate transport (e)	cit[p] <=> cit[e]		Transport	3		Transports	Periplasm [p]	based on physiological data;Expression >= 16S rRNA
Ar0945	Acetate transport (e)	ac[p] <=> ac[e]		Transport	2		Transports	Periplasm [p]	based on physiological data
Ar0946	Phosphate transport (e)	pi[p] <=> pi[e]	SPLC1_S370690 or SPLC1_S370700	Transport	4		Transports	Periplasm [p]	Expression >= 16S rRNA expression
Ar0947	Sulfate transport (e)	so4[p] <=> so4[e]	SPLC1_S030430	Transport	4		Transports	Periplasm [p]	Expression >= 16S rRNA expression
Ar0948	nitrate transport via diffusion (extracellular to periplasm)	no3[p] <=> no3[e]	SPLC1_S061060	Transport	3		Transports	Periplasm [p]	Expression > negative control;
Ar0949	Mg transport via diffusion	mg2[p] <=> mg2[e]	SPLC1_S061060	Transport	3		Transports	Periplasm [p]	Expression > negative control;
Ar0950	Calcium transport via diffusion	ca2[p] <=> ca2[e]		Transport	3		Transports	Periplasm [p]	based on physiological data;Expression >= 16S rRNA
Ar0951	Molybdenum transport via diffusion	mobd[p] <=> mobd[e]	SPLC1_S051310	Transport	4		Transports	Periplasm [p]	Expression >= 16S rRNA expression
Ar0952	Sodium transport (e) via diffusion	na1[p] <=> na1[e]	SPLC1_S170950 or SPLC1_S061060	Transport	4		Transports	Periplasm [p]	Expression >= 16S rRNA expression
Ar0953	K+ transport via potassium channel protein	k[p] <=> k[e]	SPLC1_S061060	Transport	3		Transports	Periplasm [p]	Expression > negative control;
Ar0954	Ammonia transport via diffusion	nh4[p] <=> nh4[e]	SPLC1_S061060	Transport	3		Transports	Periplasm [p]	Expression > negative control;
Ar0955	Copper (Cu +1) transport via diffusion	cu[e] <=> cu[p]	SPLC1_S061060	Transport	3		Transports	Periplasm [p]	Expression > negative control;
Ar0956	Cu2+ transport via diffusion	cu2[p] <=> cu2[e]	SPLC1_S520890	Transport	4		Transports	Periplasm [p]	Expression >= 16S rRNA expression
Ar0957	Fe2+ transport via diffusion	fe2[p] <=> fe2[e]		Transport	3		Transports	Periplasm [p]	based on physiological data
Ar0958	H2 transport (e)	h2[p] <=> h2[e]	SPLC1_S202290 or SPLC1_S033350	Transport	4		Transports	Periplasm [p]	Expression >= 16S rRNA expression
Ar0959	Cadmium transport via diffusion	cd2[p] <=> cd2[e]	SPLC1_S202290 or SPLC1_S033350	Transport	4		Transports	Periplasm [p]	Expression >= 16S rRNA expression
Ar0960	Zinc transport via diffusion	zn2[e] <=> zn2[p]	SPLC1_S061060	Transport	3		Transports	Periplasm [p]	Expression > negative control;
Ar0961	Fe3+ transport via diffusion	fe3[p] <=> fe3[e]		Transport	3		Transports	Periplasm [p]	based on physiological data;Expression >= 16S rRNA
Ar0962	H2S transport (e)	h2s[p] <=> h2s[e]	SPLC1_S061060	Transport	3		Transports	Periplasm [p]	Expression > negative control;
Ar0963	Nitrite transport (e)	no2[p] <=> no2[e]		Transport	3		Transports	Periplasm [p]	based on physiological data
Ar0964	Superoxide anion transport (e)	o2s[p] <=> o2s[e]		Transport	2		Transports	Periplasm [p]	based on physiological data
Ar0965	Sulfite transport (e)	so3[p] <=> so3[e]		Transport	2		Transports	Periplasm [p]	based on physiological data
Ar0966	Uracil transport (e)	ura[p] <=> ura[e]		Transport	3		Transports	Periplasm [p]	based on physiological data
Ar0967	alpha-ketoglutarate transport (e)	akg[p] <=> akg[e]		Transport	3		Transports	Periplasm [p]	based on physiological data
Ar0968	Succinate transport (e)	succ[p] <=> succ[e]		Transport	3		Transports	Periplasm [p]	based on physiological data
Ar0969	Malate transport (e)	malS[p] <=> malS[e]		Transport	3		Transports	Periplasm [p]	based on physiological data
Ar0970	Fumarate transport (e)	fum[p] <=> fum[e]		Transport	3		Transports	Periplasm [p]	based on physiological data
Ar0971	Pyruvate transport (e)	pyr[p] <=> pyr[e]		Transport	2		Transports	Periplasm [p]	based on physiological data
Ar0972	Ethanol transport (e)	etoh[p] <=> etoh[e]		Transport	2		Transports	Periplasm [p]	based on physiological data
Ar0973	L-Isoleucine transport (e)	ileL[p] <=> ileL[e]		Transport	2		Transports	Periplasm [p]	based on physiological data
Ar0974	L-Leucine transport (e)	leuL[p] <=> leuL[e]		Transport	2		Transports	Periplasm [p]	based on physiological data
Ar0975	L-Lysine transport (e)	lysL[p] <=> lysL[e]		Transport	2		Transports	Periplasm [p]	based on physiological data
Ar0976	L-Methionine transport (e)	metL[p] <=> metL[e]		Transport	2		Transports	Periplasm [p]	based on physiological data
Ar0977	L-Phenylalanine transport (e)	pheL[p] <=> pheL[e]		Transport	2		Transports	Periplasm [p]	based on physiological data
Ar0978	L-Threonine transport (e)	thrL[p] <=> thrL[e]		Transport	2		Transports	Periplasm [p]	based on physiological data
Ar0979	L-Tryptophan transport (e)	trpL[p] <=> trpL[e]		Transport	2		Transports	Periplasm [p]	based on physiological data
Ar0980	L-Valine transport (e)	valL[p] <=> valL[e]		Transport	2		Transports	Periplasm [p]	based on physiological data
Ar0981	L-Arginine transport (e)	argL[p] <=> argL[e]		Transport	2		Transports	Periplasm [p]	based on physiological data
Ar0982	L-Histidine transport (e)	hisL[p] <=> hisL[e]		Transport	2		Transports	Periplasm [p]	based on physiological data
Ar0983	L-Alanine transport (e)	alaL[p] <=> alaL[e]		Transport	2		Transports	Periplasm [p]	based on physiological data
Ar0984	L-Aspartate transport (e)	aspL[p] <=> aspL[e]		Transport	2		Transports	Periplasm [p]	based on physiological data
Ar0985	L-Glutamate transport (e)	gluL[p] <=> gluL[e]		Transport	2		Transports	Periplasm [p]	based on physiological data
Ar0986	L-Cysteine transport (e)	cysL[p] <=> cysL[e]		Transport	2		Transports	Periplasm [p]	based on physiological data
Ar0987	Glycine transport (e)	gly[p] <=> gly[e]		Transport	2		Transports	Periplasm [p]	based on physiological data
Ar0988	L-Proline transport (e)	proL[p] <=> proL[e]		Transport	2		Transports	Periplasm [p]	based on physiological data
Ar0989	L-Serine transport (e)	serL[p] <=> serL[e]		Transport	2		Transports	Periplasm [p]	based on physiological data
Ar0990	L-Tyrosine transport (e)	tyrL[p] <=> tyrL[e]		Transport	2		Transports	Periplasm [p]	based on physiological data
Ar0991	L-Asparagine transport (e)	asnL[p] <=> asnL[e]		Transport	2		Transports	Periplasm [p]	based on physiological data
Ar0992	L-Glutamine transport (e)	glnL[p] <=> glnL[e]		Transport	2		Transports	Periplasm [p]	based on physiological data
Ar0993	L-Homoserine transport (e)	homL[p] <=> homL[e]		Transport	2		Transports	Periplasm [p]	based on physiological data
Ar0994	Ornithine transport (e)	orn[p] <=> orn[e]		Transport	2		Transports	Periplasm [p]	based on physiological data
Ar0995	Urea transport (e)	urea[p] <=> urea[e]		Transport	2		Transports	Periplasm [p]	based on physiological data
Ar0996	Transport ala-D	alaD[p] <=> alaD[e]		Transport	2		Transports	Periplasm [p]	based on physiological data
Ar0997	Hg2+ transport (p)	hg2[c] <=> hg2[p]		Transport	2		Transports	Periplasm [p]	Spirulina platensis was able to remove mercuric ion	Cain et al., 2008
Ar0998	Ribose transport (e)	ribD[p] <=> ribD[e]		Transport	2		Transports	Periplasm [p]	based on physiological data
Ar0999	Ribose transport (p)	ribD[c] <=> ribD[p]		Transport	2		Transports	Periplasm [p]	based on physiological data
Ar1000	Hg2+ transport (e)	hg2[p] <=> hg2[e]		Transport	2		Transports	Periplasm [p]	based on physiological data
Ar1001	glycero-3-phosphocholine transport via diffusion (extracellular to periplasm)	g3pc[e] <=> g3pc[p]		Transport	2		Transports	Periplasm [p]	AddRxn;Spirulina platensis was able to remove mercuric ion	Cain et al., 2008
Ar1002	glycero-3-phosphoethanolamine transport via diffusion (extracellular to periplasm)	g3pe[e] <=> g3pe[p]		Transport	2		Transports	Periplasm [p]	based on physiological data
Ar1003	Demand p-Cresol	4crsol[c] -> 4crsol[e]		Exchange	1		Transports	Extracellular [e]	AddRxn;based on physiological data
Ar1004	Demand needed to allow carbon monoxide to leave system	co[c] -> co[e]		Exchange	1		Exchange	Extracellular [e]	AddRxn;Demand needed to allow p-Cresol to leave system
Ar1005	Lactate transport (p)	lacL[c] -> lacL[e]		Exchange	2		Exchange	Extracellular [e]	AddRxn;Demand needed to allow p-Cresol to leave system	http://www.ncbi.nlm.nih.gov/pmc/articles/PMC549937/?page=1
Ar1006	biomass export	biomass[c] -> biomass[e]		Exchange	1		Exchange	Extracellular [e]	AddRxn;Modeling
Ar1007	Phycocyanobilin export	3zpcy[c] -> 3zpcy[e]		Modeling	1		Modeling	Extracellular [e]	AddRxn;Modeling
Ar1008	scl_PHA export	scl_PHA[c] -> scl_PHA[e]		Modeling	1		Modeling	Extracellular [e]	AddRxn;Modeling
Ar1009	Exopolysaccharide transport (e)	exosca[p] -> exosca[e]		Modeling	1		Modeling	Periplasm [p]	Arthrospira platensis secret exopolysaccharide	Kaji et al. 2002a 2002b
Ar1010	GLA export	glinoACP[c] -> glinoACP[e]		Modeling	1		Modeling	Extracellular [e]	AddRxn;Modeling
Ar1011	Exchange CO	co[e] <=>		Exchange	1		Exchange	Extracellular [e]	Modeling
Ar1012	p-Cresol Exchange	4crsol[e] <=>		Exchange	1		Exchange	Extracellular [e]	Modeling
Ar1013	sn-Glycero-3-phosphocholine exchange	g3pc[e] <=>		Exchange	1		Exchange	Extracellular [e]	Modeling
Ar1014	sn-Glycero-3-phosphoethanolamine exchange	g3pe[e] <=>		Exchange	1		Exchange	Extracellular [e]	Modeling
Ar1015	D-glucose exchange	bglcD[e] <=>		Exchange	1		Exchange	Extracellular [e]	Modeling
Ar1016	D-Fructose exchange	fru[e] <=>		Exchange	1		Exchange	Extracellular [e]	Modeling
Ar1017	D-Lactose exchange	lcts[e] <=>		Exchange	1		Exchange	Extracellular [e]	Modeling
Ar1018	D-Galactose exchange	gal[e] <=>		Exchange	1		Exchange	Extracellular [e]	Modeling
Ar1019	Maltose exchange	malt[e] <=>		Exchange	1		Exchange	Extracellular [e]	Modeling
Ar1020	Sucrose exchange	sucr[e] <=>		Exchange	1		Exchange	Extracellular [e]	Modeling
Ar1021	Citrate exchange	cit[e] <=>		Exchange	1		Exchange	Extracellular [e]	Modeling
Ar1022	Calcium exchange	ca2[e] <=>		Exchange	1		Exchange	Extracellular [e]	Modeling
Ar1023	Molybdenum exchange	mobd[e] <=>		Exchange	1		Exchange	Extracellular [e]	Modeling
Ar1024	Sodium exchange	na1[e] <=>		Exchange	1		Exchange	Extracellular [e]	Modeling
Ar1025	K+ exchange	k[e] <=>		Exchange	1		Exchange	Extracellular [e]	Modeling
Ar1026	Mn2+ exchange	mn2[e] <=>		Exchange	1		Exchange	Extracellular [e]	Modeling
Ar1027	Ammonia exchange	nh4[e] <=>		Exchange	1		Exchange	Extracellular [e]	Modeling
Ar1028	Cu2+ exchange	cu2[e] <=>		Exchange	1		Exchange	Extracellular [e]	Modeling
Ar1029	Zinc exchange	zn2[e] <=>		Exchange	1		Exchange	Extracellular [e]	Modeling
Ar1030	Fe2+ exchange	fe2[e] <=>		Exchange	1		Exchange	Extracellular [e]	Modeling
Ar1031	Cadmium exchange	cd2[e] <=>		Exchange	1		Exchange	Extracellular [e]	Modeling
Ar1032	Fe3+ exchange	fe3[e] <=>		Exchange	1		Exchange	Extracellular [e]	Modeling
Ar1033	H2S exchange	h2s[e] <=>		Exchange	1		Exchange	Extracellular [e]	Modeling
Ar1034	Hg2+ exchange	hg2[e] <=>		Exchange	1		Exchange	Extracellular [e]	Modeling
Ar1035	Ni2+ exchange	ni2[e] <=>		Exchange	1		Exchange	Extracellular [e]	Modeling
Ar1036	Nitrite exchange	no2[e] <=>		Exchange	1		Exchange	Extracellular [e]	Modeling
Ar1037	Superoxide anion exchange	o2s[e] <=>		Exchange	1		Exchange	Extracellular [e]	Modeling
Ar1038	Sulfite exchange	so3[e] <=>		Exchange	1		Exchange	Extracellular [e]	Modeling
Ar1039	Uracil exchange	ura[e] <=>		Exchange	1		Exchange	Extracellular [e]	Modeling
Ar1040	L-Isoleucine exchange	ileL[e] <=>		Exchange	1		Exchange	Extracellular [e]	Modeling
Ar1041	L-Leucine exchange	leuL[e] <=>		Exchange	1		Exchange	Extracellular [e]	Modeling
Ar1042	L-Lysine exchange	lysL[e] <=>		Exchange	1		Exchange	Extracellular [e]	Modeling
Ar1043	L-Methionine exchange	metL[e] <=>		Exchange	1		Exchange	Extracellular [e]	Modeling
Ar1044	L-Phenylalanine exchange	pheL[e] <=>		Exchange	1		Exchange	Extracellular [e]	Modeling
Ar1045	L-Threonine exchange	thrL[e] <=>		Exchange	1		Exchange	Extracellular [e]	Modeling
Ar1046	L-Tryptophan exchange	trpL[e] <=>		Exchange	1		Exchange	Extracellular [e]	Modeling
Ar1047	L-Valine exchange	valL[e] <=>		Exchange	1		Exchange	Extracellular [e]	Modeling
Ar1048	L-Arginine exchange	argL[e] <=>		Exchange	1		Exchange	Extracellular [e]	Modeling
Ar1049	L-Histidine exchange	hisL[e] <=>		Exchange	1		Exchange	Extracellular [e]	Modeling
Ar1050	L-Alanine exchange	alaL[e] <=>		Exchange	1		Exchange	Extracellular [e]	Modeling
Ar1051	L-Aspartate exchange	aspL[e] <=>		Exchange	1		Exchange	Extracellular [e]	Modeling
Ar1052	L-Glutamate exchange	gluL[e] <=>		Exchange	1		Exchange	Extracellular [e]	Modeling
Ar1053	L-Cysteine exchange	cysL[e] <=>		Exchange	1		Exchange	Extracellular [e]	Modeling
Ar1054	Glycine exchange	gly[e] <=>		Exchange	1		Exchange	Extracellular [e]	Modeling
Ar1055	L-Proline exchange	proL[e] <=>		Exchange	1		Exchange	Extracellular [e]	Modeling
Ar1056	L-Serine exchange	serL[e] <=>		Exchange	1		Exchange	Extracellular [e]	Modeling
Ar1057	L-Tyrosine exchange	tyrL[e] <=>		Exchange	1		Exchange	Extracellular [e]	Modeling
Ar1058	L-Asparagine exchange	asnL[e] <=>		Exchange	1		Exchange	Extracellular [e]	Modeling
Ar1059	L-Glutamine exchange	glnL[e] <=>		Exchange	1		Exchange	Extracellular [e]	Modeling
Ar1060	L-Homoserine exchange	homL[e] <=>		Exchange	1		Exchange	Extracellular [e]	Modeling
Ar1061	Ornithine exchange	orn[e] <=>		Exchange	1		Exchange	Extracellular [e]	Modeling
Ar1062	Exchange ala-L	alaL[e] <=>		Exchange	1		Exchange	Extracellular [e]	Modeling
Ar1063	Exchange spmd	spmd[e] <=>		Exchange	1		Exchange	Extracellular [e]	AddRxn;Modeling
Ar1064	Exchange cl	cl[e] <=>		Exchange	1		Exchange	Extracellular [e]	Modeling
Ar1065	Exchange ala-D	alaD[e] <=>		Exchange	1		Exchange	Extracellular [e]	Modeling
Ar1066	Exchange Cu	cu[e] <=>		Exchange	1		Exchange	Extracellular [e]	Modeling
Ar1067	Hg2+ exchange	hg2[e] <=>		Exchange	1		Exchange	Extracellular [e]	Modeling
Ar1068	Ribose exchange	ribD[e] <=>		Exchange	1		Exchange	Extracellular [e]	Modeling
Ar1069	Proton exchange	h[e] <=>		Exchange	1		Exchange	Extracellular [e]	Modeling
Ar1070	Co2+ exchange	cobalt2[e] <=>		Exchange	1		Exchange	Extracellular [e]	Modeling
Ar1071	CO2 exchange	co2[e] <=>		Exchange	1		Exchange	Extracellular [e]	Modeling
Ar1072	H2O exchange	h2o[e] <=>		Exchange	1		Exchange	Extracellular [e]	Modeling
Ar1073	Urea exchange	urea[e] <=>		Exchange	1		Exchange	Extracellular [e]	Modeling
Ar1074	Biotin exchange	btn[e] <=>		Exchange	1		Exchange	Extracellular [e]	AddRxn;Modeling
Ar1075	Ethanol exchange	etoh[e] <=>		Exchange	1		Exchange	Extracellular [e]	AddRxn;Modeling
Ar1076	alpha-ketoglutarate exchange	akg[e] <=>		Exchange	1		Exchange	Extracellular [e]	AddRxn;Modeling
Ar1077	Succinate exchange	succ[e] <=>		Exchange	1		Exchange	Extracellular [e]	AddRxn;Modeling
Ar1078	Malate exchange	malS[e] <=>		Exchange	1		Exchange	Extracellular [e]	AddRxn;Modeling
Ar1079	Fumarate exchange	fum[e] <=>		Exchange	1		Exchange	Extracellular [e]	Modeling
Ar1080	Acetate exchange	ac[e] <=>		Exchange	1		Exchange	Extracellular [e]	Modeling
Ar1081	Pyruvate exchange	pyr[e] <=>		Exchange	1		Exchange	Extracellular [e]	Modeling
Ar1082	Lactate transport (e)	lacL[e] ->		Exchange	1		Exchange	Extracellular [e]	based on physiological data
Ar1083	Hydrogen peroxide exchange	h2o2[e] <=>		Exchange	1		Exchange	Extracellular [e]	AddRxn;Modeling
Ar1084	GLA exchange	glinoACP[e] ->		Exchange	1		Exchange	Extracellular [e]	AddRxn;Modeling
Ar1085	Exopolysaccharide exchange	exosca[e] ->		Exchange	1		Exchange	Extracellular [e]	AddRxn;Modeling
Ar1086	H2 exchange	h2[e] <=>		Exchange	1		Exchange	Extracellular [e]	AddRxn;Modeling
Ar1087	ExGlycogen	glycogen[e] <=>		Exchange	1		Exchange	Extracellular [e]	AddRxn;Modeling
Ar1088	Phycocyanobilin export2	3zpcy[e] ->		Exchange	1		Exchange	Extracellular [e]	AddRxn;Modeling
Ar1089	PHA export2	scl_PHA[e] ->		Exchange	1		Exchange	Extracellular [e]	AddRxn;Modeling
Ar1090	biomass export	biomass[e] ->		Exchange	1		Exchange	Extracellular [e]	AddRxn;Modeling
Ar1091	Phosphate exchange	pi[e] <=>		Exchange	1		Exchange	Extracellular [e]	Modeling
Ar1092	Sulfate exchange	so4[e] <=>		Exchange	1		Exchange	Extracellular [e]	Modeling
Ar1093	Nitrate exchange	no3[e] <=>		Exchange	1		Exchange	Extracellular [e]	Modeling
Ar1094	Mg exchange	mg2[e] <=>		Exchange	1		Exchange	Extracellular [e]	Modeling
Ar1095	Photon exchange	photon[e] <=>		Exchange	1		Exchange	Extracellular [e]	Modeling
Ar1096	O2 up exchange	o2[e] <=>		Exchange	1		Exchange	Extracellular [e]	Modeling
Ar1097	HCO3- exchange	hco3[e] <=>		Exchange	1		Exchange	Extracellular [e]	Modeling
Ar1098	D-glucose exchange	aglcD[e] <=>		Exchange	1		Exchange	Extracellular [e]	Modeling

## Sheet: 994 Metabolites
metNames	Metabolite description	Metabolite neutral formula	Metabolite charged formula	Metabolite charge	Metabolite Compartment	Metabolite KEGGID	Metabolite PubChemID	Metabolite CheBI ID	Metabolite Inchi String	Metabolite Smile
10fthf[c]	N10-formyl-THF	C20H23N7O7	C20H21N7O7	-2	Cytoplasm	C00234	2800-34-2		InChI=1S/C20H23N7O7/c21-20-25-16-15(18(32)26-20)23-11(7-22-16)8-27(9-28)12-3-1-10(2-4-12)17(31)24-13(19(33)34)5-6-14(29)30/h1-4,9,11,13,23H,5-8H2,(H,24,31)(H,29,30)(H,33,34)(H4,21,22,25,26,32)/t11?,13-/m0/s1
12betaDgalg[c]	monogalactosyldiacylglycerol	C11H16O10R2	C11H16O10R2	0	Cytoplasm	C03692
12dgr181[c]	1,2-diacylglycerol	C39H72O5	C39H72O5	0	Cytoplasm	C00641
12di51en3one[c]	1,2-dihydroxy-5-(methylthio)pent-1-en-3-one	C6H10O3S	C6H10O3S	0	Cytoplasm	C15606			InChI=1S/C6H10O3S/c1-10-3-2-5(8)6(9)4-7/h4,7,9H,2-3H2,1H3/b6-4-
131hmpIX13me[c]	131-hydroxy-magnesium-protoporphyrin-IX-13-monomethyl-ester	C35H34MgN4O5	C35H33MgN4O5	-1	Cytoplasm	C11829		CHEBI:15434	InChI=1S/C35H35N4O5.Mg/c1-8-21-17(3)24-12-25-19(5)23(10-11-33(41)42)30(38-25)15-31-35(32(40)16-34(43)44-7)20(6)27(39-31)14-29-22(9-2)18(4)26(37-29)13-28(21)36-24;/h8-9,12-15,32,40H,1-2,10-11,16H2,3-7H3,(H2-,36,37,38,39,41,42);/q-1;+2/p-1/b24-12-,25-12-,26-13-,27-14-,28-13-,29-14-,30-15-,31-15-;
131ompIX13me[c]	131-oxo-magnesium-protoporphyrin-IX-13-monomethyl-ester	C35H32MgN4O5	C35H31MgN4O5	-1	Cytoplasm	C11830		CHEBI:15433	InChI=1S/C35H34N4O5.Mg/c1-8-21-17(3)24-12-25-19(5)23(10-11-33(41)42)30(38-25)15-31-35(32(40)16-34(43)44-7)20(6)27(39-31)14-29-22(9-2)18(4)26(37-29)13-28(21)36-24;/h8-9,12-15H,1-2,10-11,16H2,3-7H3,(H3,36,37,38,39,40,41,42);/q;+2/p-2/b24-12-,25-12-,26-13-,27-14-,28-13-,29-14-,30-15-,31-15-;
13dpg[c]	1,3-Bisphospho-D-glycerate	C3H8O10P2	C3H4O10P2	-4	Cytoplasm	C00236	38168-82-0	CHEBI:16001	InChI=1S/C3H8O10P2/c4-2(1-12-14(6,7)8)3(5)13-15(9,10)11/h2,4H,1H2,(H2,6,7,8)(H2,9,10,11)/t2-/m1/s1
14dhncoa[c]	1,4-dihydroxy-2-napthoyl-CoA	C32H38N7O19P3S	C32H38N7O19P3S	-4	Cytoplasm	C15547		CHEBI:52668	InChI=1S/C32H42N7O19P3S/c1-32(2,26(44)29(45)35-8-7-21(41)34-9-10-62-31(46)18-11-19(40)16-5-3-4-6-17(16)23(18)42)13-55-61(52,53)58-60(50,51)54-12-20-25(57-59(47,48)49)24(43)30(56-20)39-15-38-22-27(33)36-14-37-28(22)39/h3-6,11,14-15,20,24-26,30,40,42-44H,7-10,12-13H2,1-2H3,(H,34,41)(H,35,45)(H,50,51)(H,52,53)(H2,33,36,37)(H2,47,48,49)/t20-,24-,25-,26+,30-/m1/s1
14glucanAmylose[c]	14glucanAmylose	R	R	0	Cytoplasm
15dap[c]	cadaverine	C5H14N2	C5H16N2	2	Cytoplasm	C01672	1476-39-7	CHEBI:18127	InChI=1S/C5H14N2/c6-4-2-1-3-5-7/h1-7H2
1dmi3p[c]	D-myo-inositol-(3)-monophosphate	C6H13O9P	C6H11O9P	-2	Cytoplasm	C04006		CHEBI:18169	InChI=1S/C6H13O9P/c7-1-2(8)4(10)6(5(11)3(1)9)15-16(12,13)14/h1-11H,(H2,12,13,14)/t1-,2-,3+,4-,5-,6-/m0/s1
1pyr5c[c]	pyrroline-5-carboxylate	C5H7NO2	C5H6NO2	-1	Cytoplasm	C03912		CHEBI:371	InChI=1S/C5H7NO2/c7-5(8)4-2-1-3-6-4/h3-4H,1-2H2,(H,7,8)/t4-/m0/s1
235mthio1p[c]	2,3-Diketo-5-methylthiopentyl-1-phosphate	C6H11O6PS	C6H11O6PS	0	Cytoplasm	C15650	115974-73-7	CHEBI:50604	InChI=1S/C6H11O6PS/c1-14-3-2-5(7)6(8)4-12-13(9,10)11/h2-4H2,1H3,(H2,9,10,11)
23dhdp[c]	L-2,3-dihydrodipicolinate	C7H7NO4	C7H5NO4	-2	Cytoplasm	C03340		CHEBI:18042	InChI=1S/C7H7NO4/c9-6(10)4-2-1-3-5(8-4)7(11)12/h1-2,5H,3H2,(H,9,10)(H,11,12)/t5-/m0/s1
23dhmp[c]	2,3-dihydroxy-3-methylvalerate	C6H12O4	C6H11O4	-1	Cytoplasm	C06007		CHEBI:27512	InChI=1S/C6H12O4/c1-3-6(2,10)4(7)5(8)9/h4,7,10H,3H2,1-2H3,(H,8,9)/t4-,6+/m0/s1
23dim5p[c]	2,3-Dimethyl-5-phytylquinol	C28H48O2	C28H48O2	0	Cytoplasm	C15883		CHEBI:75407	InChI=1S/C28H48O2/c1-20(2)11-8-12-21(3)13-9-14-22(4)15-10-16-23(5)17-18-26-19-27(29)24(6)25(7)28(26)30/h17,19-22,29-30H,8-16,18H2,1-7H3/b23-17+
23dival[c]	2,3-Dihydroxy-isovalerate	C5H10O4	C5H9O4	-1	Cytoplasm	C04272		CHEBI:15684	InChI=1S/C5H10O4/c1-5(2,9)3(6)4(7)8/h3,6,9H,1-2H3,(H,7,8)/t3-/m0/s1
25aics[c]	5'-phosphoribosyl-4-(N-succinocarboxamide)-5-aminoimidazole	C13H19N4O12P	C13H15N4O12P	-4	Cytoplasm	C04823	3031-95-6		InChI=1S/C13H19N4O12P/c14-10-7(11(22)16-4(13(23)24)1-6(18)19)15-3-17(10)12-9(21)8(20)5(29-12)2-28-30(25,26)27/h3-5,8-9,12,20-21H,1-2,14H2,(H,16,22)(H,18,19)(H,23,24)(H2,25,26,27)/t4-,5+,8+,9+,12+/m0/s1
25dhpl[c]	homogentisate	C8H8O4	C8H8O4	0	Cytoplasm	C00544	451-13-8		InChI=1S/C8H8O4/c9-6-1-2-7(10)5(3-6)4-8(11)12/h1-3,9-10H,4H2,(H,11,12)
25drapp[c]	2,5-diamino-6-(ribosylamino)-4-(3H)-pyrimidinone-5'-phosphate	C9H16N5O8P	C9H14N5O8P	-2	Cytoplasm	C01304		CHEBI:59546	InChI=1S/C9H16N5O8P/c10-3-6(13-9(11)14-7(3)17)12-8-5(16)4(15)2(22-8)1-21-23(18,19)20/h2,4-5,8,15-16H,1,10H2,(H2,18,19,20)(H4,11,12,13,14,17)/t2-,4-,5-,8-/m1/s1
26dapLL[c]	L,L-diaminopimelate	C7H14N2O4	C7H14N2O4	0	Cytoplasm	C00666	14289-34-0	CHEBI:16026	InChI=1S/C7H14N2O4/c8-4(6(10)11)2-1-3-5(9)7(12)13/h4-5H,1-3,8-9H2,(H,10,11)(H,12,13)/t4-,5-/m0/s1
26dapM[c]	meso-diaminopimelate	C7H14N2O4	C7H14N2O4	0	Cytoplasm	C00680	1356383-43-1	CHEBI:16488	InChI=1S/C7H14N2O4/c8-4(6(10)11)2-1-3-5(9)7(12)13/h4-5H,1-3,8-9H2,(H,10,11)(H,12,13)/t4-,5+
2a4h6h78dd[c]	2-amino-4-hydroxy-6-hydroxymethyl-7,8-dihydropteridine-diphosphate	C7H11N5O8P2	C7H11N5O8P2	0	Cytoplasm	C04807	3545-84-4	CHEBI:15998	InChI=1S/C7H11N5O8P2/c8-7-11-5-4(6(13)12-7)10-3(1-9-5)2-19-22(17,18)20-21(14,15)16/h1-2H2,(H,17,18)(H2,14,15,16)(H4,8,9,11,12,13)
2ahbut[c]	2-aceto-2-hydroxy-butyrate	C6H10O4	C6H9O4	-1	Cytoplasm	C06006		CHEBI:27681	InChI=1S/C6H10O4/c1-3-6(10,4(2)7)5(8)9/h10H,3H2,1-2H3,(H,8,9)/t6-/m0/s1
2cpr5p[c]	1-(o-carboxyphenylamino)-1'-deoxyribulose-5'-phosphate	C12H16NO9P	C12H13NO9P	-3	Cytoplasm	C01302			InChI=1S/C12H16NO9P/c14-9(11(16)10(15)6-22-23(19,20)21)5-13-8-4-2-1-3-7(8)12(17)18/h1-4,10-11,13,15-16H,5-6H2,(H,17,18)(H2,19,20,21)/t10-,11+/m1/s1
2dda7p[c]	3-deoxy-D-arabino-heptulosonate-7-phosphate	C7H13O10P	C7H10O10P	-3	Cytoplasm	C04691	2627-73-8	CHEBI:18150	InChI=1S/C7H13O10P/c8-3(1-4(9)7(12)13)6(11)5(10)2-17-18(14,15)16/h3,5-6,8,10-11H,1-2H2,(H,12,13)(H2,14,15,16)/t3-,5-,6+/m1/s1
2dhp[c]	2-dehydropantoate	C6H10O4	C6H9O4	-1	Cytoplasm	C00966	470-30-4	CHEBI:17094	InChI=1S/C6H10O4/c1-6(2,3-7)4(8)5(9)10/h7H,3H2,1-2H3,(H,9,10)
2dmmq8[c]	demethylmenaquinone-8	C50H70O2	C50H70O2	0	Cytoplasm	C05818			InChI=1S/C20H22O2/c1-14(2)7-6-8-15(3)11-12-16-13-19(21)17-9-4-5-10-18(17)20(16)22/h4-5,7,9-11,13H,6,8,12H2,1-3H3/b15-11+
2dr5p[c]	deoxyribose-5-phosphate	C5H11O7P	C5H9O7P	-2	Cytoplasm	C00673		CHEBI:55513	InChI=1S/C5H11O7P/c6-3-1-5(7)12-4(3)2-11-13(8,9)10/h3-7H,1-2H2,(H2,8,9,10)/t3-,4+,5?/m0/s1
2h4c2cmde[c]	2-phospho-4-(cytidine-5'-diphospho)-2-C-methyl-D-erythritol	C14H22N3O17P3	C14H22N3O17P3	0	Cytoplasm	C11436
2h53ox1enylp[c]	2-hydroxy-5-(methylthio)-3-oxopent-1-enyl phosphate	C6H11O6PS	C6H11O6PS	0	Cytoplasm	C15651		CHEBI:50605	InChI=1S/C6H11O6PS/c1-14-3-2-5(7)6(8)4-12-13(9,10)11/h4,8H,2-3H2,1H3,(H2,9,10,11)/b6-4-
2hThPP[c]	2-(alpha-Hydroxyethyl)thiamine diphosphate	C14H24N4O8P2S	C14H23N4O8P2S	1	Cytoplasm	C05125		CHEBI:978	InChI=1S/C14H22N4O8P2S/c1-8-12(4-5-25-28(23,24)26-27(20,21)22)29-14(9(2)19)18(8)7-11-6-16-10(3)17-13(11)15/h6,9,19H,4-5,7H2,1-3H3,(H4-,15,16,17,20,21,22,23,24)/p+1
2ippm[c]	2-isopropylmaleate	C7H10O4	C7H8O4	-2	Cytoplasm	C02631	7596-39-6	CHEBI:17275	InChI=1S/C7H10O4/c1-4(2)5(7(10)11)3-6(8)9/h3-4H,1-2H3,(H,8,9)(H,10,11)/b5-3-
2m6pq[c]	2-Methyl-6-phytylquinol	C27H46O2	C27H46O2	0	Cytoplasm	C15882
2m6s14b[c]	2-methyl-6-solanyl-1,4-benzoquinone	C52H80O2	C52H80O2	0	Cytoplasm	C17570		CHEBI:75402	InChI=1S/C52H80O2/c1-40(2)20-12-21-41(3)22-13-23-42(4)24-14-25-43(5)26-15-27-44(6)28-16-29-45(7)30-17-31-46(8)32-18-33-47(9)34-19-35-48(10)36-37-50-39-51(53)38-49(11)52(50)54/h20,22,24,26,28,30,32,34,36,38-39,53-54H,12-19,21,23,25,27,29,31,33,35,37H2,1-11H3/b41-22+,42-24+,43-26+,44-28+,45-30+,46-32+,47-34+,48-36+
2mahmp[c]	4-amino-5-hydroxymethyl-2-methylpyrimidine-pyrophosphate	C6H11N3O7P2	C6H8N3O7P2	-3	Cytoplasm	C04752	841-01-0	CHEBI:16629	InChI=1S/C6H11N3O7P2/c1-4-8-2-5(6(7)9-4)3-15-18(13,14)16-17(10,11)12/h2H,3H2,1H3,(H,13,14)(H2,7,8,9)(H2,10,11,12)
2me4p[c]	2-C-methyl-D-erythritol-4-phosphate	C5H13O7P	C5H11O7P	-2	Cytoplasm	C11434	206440-72-4	CHEBI:17764	InChI=1S/C5H13O7P/c1-5(8,3-6)4(7)2-12-13(9,10)11/h4,6-8H,2-3H2,1H3,(H2,9,10,11)/t4-,5+/m1/s1
2mecdp[c]	2-C-methyl-D-erythritol-2,4-cyclodiphosphate	C5H12O9P2	C5H10O9P2	-2	Cytoplasm	C11453	143488-44-2	CHEBI:18425	InChI=1S/C5H12O9P2/c1-5(3-6)4(7)2-12-15(8,9)14-16(10,11)13-5/h4,6-7H,2-3H2,1H3,(H,8,9)(H,10,11)/t4-,5+/m1/s1
2mmal[c]	(R)-2-Methylmalate	C5H8O5	C5H8O5	0	Cytoplasm	C02612	6236-10-8	CHEBI:15586	InChI=1S/C5H8O5/c1-5(10,4(8)9)2-3(6)7/h10H,2H2,1H3,(H,6,7)(H,8,9)/t5-/m1/s1
2mmalat[c]	2-Methylmaleat	C5H6O4	C5H6O4	0	Cytoplasm	C02226	498-23-7	CHEBI:17626	InChI=1S/C5H6O4/c1-3(5(8)9)2-4(6)7/h2H,1H3,(H,6,7)(H,8,9)/b3-2-
2o3m5h6m[c]	2-Octaprenyl-3-methyl-5-hydroxy-6-methoxy-1,4-benzoquinone	C48H72O4	C48H72O4	0	Cytoplasm	C05815		CHEBI:27688	InChI=1S/C48H72O4/c1-35(2)19-12-20-36(3)21-13-22-37(4)23-14-24-38(5)25-15-26-39(6)27-16-28-40(7)29-17-30-41(8)31-18-32-42(9)33-34-44-43(10)45(49)47(51)48(52-11)46(44)50/h19,21,23,25,27,29,31,33,51H,12-18,20,22,24,26,28,30,32,34H2,1-11H3/b36-21+,37-23+,38-25+,39-27+,40-29+,41-31+,42-33+
2o3m6m14b[c]	2-octaprenyl-3-methyl-6-methoxy-1,4-benzoquinone	C48H72O3	C48H72O3	0	Cytoplasm	C05814	7142-90-7	CHEBI:28636	InChI=1S/C48H72O3/c1-36(2)19-12-20-37(3)21-13-22-38(4)23-14-24-39(5)25-15-26-40(6)27-16-28-41(7)29-17-30-42(8)31-18-32-43(9)33-34-45-44(10)46(49)35-47(51-11)48(45)50/h19,21,23,25,27,29,31,33,35H,12-18,20,22,24,26,28,30,32,34H2,1-11H3/b37-21+,38-23+,39-25+,40-27+,41-29+,42-31+,43-33+
2o6me14b[c]	2-octaprenyl-6-methoxy-1,4-benzoquinone	C47H70O3	C47H70O3	0	Cytoplasm	C05813	7142-89-4	CHEBI:28423	InChI=1S/C47H70O3/c1-36(2)18-11-19-37(3)20-12-21-38(4)22-13-23-39(5)24-14-25-40(6)26-15-27-41(7)28-16-29-42(8)30-17-31-43(9)32-33-44-34-45(48)35-46(50-10)47(44)49/h18,20,22,24,26,28,30,32,34-35H,11-17,19,21,23,25,27,29,31,33H2,1-10H3/b37-20+,38-22+,39-24+,40-26+,41-28+,42-30+,43-32+
2obut[c]	2-oxobutanoate	C4H6O3	C4H5O3	-1	Cytoplasm	C00109	2013-26-5	CHEBI:30831	InChI=1S/C4H6O3/c1-2-3(5)4(6)7/h2H2,1H3,(H,6,7)
2ohph[c]	2-octaprenyl-6-hydroxyphenol	C46H70O2	C46H70O2	0	Cytoplasm	C05811			InChI=1S/C46H70O2/c1-36(2)18-10-19-37(3)20-11-21-38(4)22-12-23-39(5)24-13-25-40(6)26-14-27-41(7)28-15-29-42(8)30-16-31-43(9)34-35-44-32-17-33-45(47)46(44)48/h17-18,20,22,24,26,28,30,32-34,47-48H,10-16,19,21,23,25,27,29,31,35H2,1-9H3/b37-20+,38-22+,39-24+,40-26+,41-28+,42-30+,43-34+
2omph[c]	2-octaprenyl-6-methoxyphenol	C47H72O2	C47H72O2	0	Cytoplasm	C05812		CHEBI:1235	InChI=1S/C47H72O2/c1-37(2)19-11-20-38(3)21-12-22-39(4)23-13-24-40(5)25-14-26-41(6)27-15-28-42(7)29-16-30-43(8)31-17-32-44(9)35-36-45-33-18-34-46(49-10)47(45)48/h18-19,21,23,25,27,29,31,33-35,48H,11-17,20,22,24,26,28,30,32,36H2,1-10H3/b38-21+,39-23+,40-25+,41-27+,42-29+,43-31+,44-35+
2oph[c]	2-octaprenylphenol	C46H70O	C46H70O	0	Cytoplasm	C05810	42187-47-3		InChI=1S/C46H70O/c1-37(2)19-12-20-38(3)21-13-22-39(4)23-14-24-40(5)25-15-26-41(6)27-16-28-42(7)29-17-30-43(8)31-18-32-44(9)35-36-45-33-10-11-34-46(45)47/h10-11,19,21,23,25,27,29,31,33-35,47H,12-18,20,22,24,26,28,30,32,36H2,1-9H3/b38-21+,39-23+,40-25+,41-27+,42-29+,43-31+,44-35+
2p14n[c]	demethylphylloquinone	C30H44O2	C30H44O2	0	Cytoplasm	C13309			InChI=1S/C30H44O2/c1-22(2)11-8-12-23(3)13-9-14-24(4)15-10-16-25(5)19-20-26-21-29(31)27-17-6-7-18-28(27)30(26)32/h6-7,17-19,21-24H,8-16,20H2,1-5H3/b25-19+
2pg[c]	2-phosphoglycerate	C3H7O7P	C3H4O7P	-3	Cytoplasm	C00631		CHEBI:17835	InChI=1S/C3H7O7P/c4-1-2(3(5)6)10-11(7,8)9/h2,4H,1H2,(H,5,6)(H2,7,8,9)/t2-/m1/s1
2pglyc[c]	2-phosphoglycolate	C2H5O6P	C2H2O6P	-3	Cytoplasm	C00988	13147-57-4	CHEBI:17150	InChI=1S/C2H5O6P/c3-2(4)1-8-9(5,6)7/h1H2,(H,3,4)(H2,5,6,7)
2r1a2p[c]	(R)-1-amino-2-propanol-O-2-phosphate	C3H10NO4P	C3H10NO4P	0	Cytoplasm	C04122			InChI=1S/C3H10NO4P/c1-3(2-4)8-9(5,6)7/h3H,2,4H2,1H3,(H2,5,6,7)/t3-/m1/s1
2r3sfl[c]	(2R)-3-sulfolactate	C3H6O6S	C3H4O6S	-2	Cytoplasm	C11537		CHEBI:48291	InChI=1S/C3H6O6S/c4-2(3(5)6)1-10(7,8)9/h2,4H,1H2,(H,5,6)(H,7,8,9)/t2-/m0/s1
2rop3s[c]	(2R)-O-Phospho-3-sulfolactate	C3H7O9PS	C3H7O9PS	0	Cytoplasm	C11536		CHEBI:32896	InChI=1S/C3H7O9PS/c4-3(5)2(1-14(9,10)11)12-13(6,7)8/h2H,1H2,(H,4,5)(H2,6,7,8)(H,9,10,11)/t2-/m0/s1
2s2a3o4p[c]	(2S)-2-amino-3-oxo-4-phosphonooxybutanoate	C4H8NO7P	C4H8NO7P	0	Cytoplasm	C07335		CHEBI:64186	InChI=1S/C4H8NO7P/c5-3(4(7)8)2(6)1-12-13(9,10)11/h3H,1,5H2,(H,7,8)(H2,9,10,11)/t3-/m0/s1
2sehchc[c]	2-Succinyl-5-enolpyruvyl-6-hydroxy-3-cyclohexene-1-carboxylate	C14H16O9	C14H16O9	0	Cytoplasm	C16519
2shchc[c]	2-succinyl-6-hydroxy-2,4-cyclohexadiene-1-carboxylate	C11H12O6	C11H10O6	-2	Cytoplasm	C05817		CHEBI:39564	InChI=1S/C11H12O6/c12-7(4-5-9(14)15)6-2-1-3-8(13)10(6)11(16)17/h1-3,8,10,13H,4-5H2,(H,14,15)(H,16,17)/t8-,10-/m1/s1
34hpp[c]	p-hydroxyphenylpyruvate	C9H8O4	C9H7O4	-1	Cytoplasm	C01179	156-39-8	CHEBI:15999	InChI=1S/C9H8O4/c10-7-3-1-6(2-4-7)5-8(11)9(12)13/h1-4,10H,5H2,(H,12,13)
3a2oxp[c]	3-amino-2-oxopropyl-phosphate	C3H8NO5P	C3H8NO5P	0	Cytoplasm	C11638	205189-34-0	CHEBI:1449	InChI=1S/C3H8NO5P/c4-1-3(5)2-9-10(6,7)8/h1-2,4H2,(H2,6,7,8)
3c2hmp[c]	3-isopropylmalate	C7H12O5	C7H10O5	-2	Cytoplasm	C04411			InChI=1S/C7H12O5/c1-3(2)4(6(9)10)5(8)7(11)12/h3-5,8H,1-2H3,(H,9,10)(H,11,12)/t4-,5+/m0/s1
3c3hmp[c]	(2S)-2-isopropylmalate	C7H12O5	C7H10O5	-2	Cytoplasm	C02504	49601-06-1	CHEBI:35128	InChI=1S/C7H12O5/c1-4(2)7(12,6(10)11)3-5(8)9/h4,12H,3H2,1-2H3,(H,8,9)(H,10,11)/t7-/m0/s1
3c4mop[c]	2-isopropyl-3-oxosuccinate	C7H10O5	C7H8O5	-2	Cytoplasm	C04236		CHEBI:1467	InChI=1S/C7H10O5/c1-3(2)4(6(9)10)5(8)7(11)12/h3-4H,1-2H3,(H,9,10)(H,11,12)/t4-/m0/s1
3DGlug[c]	monoglucosyldiacylglycerol	C11H16O10R2	C11H16O10R2	0	Cytoplasm	C04046
3dhq[c]	3-dehydroquinate	C7H10O6	C7H9O6	-1	Cytoplasm	C00944	10534-44-8	CHEBI:17947	InChI=1S/C7H10O6/c8-3-1-7(13,6(11)12)2-4(9)5(3)10/h3,5,8,10,13H,1-2H2,(H,11,12)/t3-,5+,7-/m1/s1
3dhsk[c]	3-dehydro-shikimate	C7H8O5	C7H7O5	-1	Cytoplasm	C02637	2922-42-1	CHEBI:30918	InChI=1S/C7H8O5/c8-4-1-3(7(11)12)2-5(9)6(4)10/h1,5-6,9-10H,2H2,(H,11,12)/t5-,6-/m1/s1
3haACP[c]	(3R)-3-Hydroxyacyl-[acyl-carrier-protein]	C15H28N2O9PRS	C15H27N2O9PRS	-1	Cytoplasm	C01271
3hddecACP[c]	(R)-3-Hydroxydodecanoyl-[acyl-carrier-protein]	C23H44N2O9PRS	C23H43N2O9PRS	-1	Cytoplasm	C05757
3hdecACP[c]	(R)-3-Hydroxydecanoyl-[acyl-carrier-protein]	C21H40N2O9PRS	C21H39N2O9PRS	-1	Cytoplasm	C04619
3hhexACP[c]	(R)-3-Hydroxyhexanoyl-[acyl-carrier-protein]	C17H32N2O9PRS	C17H31N2O9PRS	-1	Cytoplasm	C05747
3hmrsACP[c]	(R)-3-hydroxymyristoyl-ACP	C25H48N2O9PRS	C25H47N2O9PRS	-1	Cytoplasm	C04688
3hoctaACP[c]	(R)-3-Hydroxyoctadecanoyl-[acyl-carrier-protein]	C29H56N2O9PRS	C29H55N2O9PRS	-1	Cytoplasm	C16220
3hoctACP[c]	(R)-3-Hydroxyoctanoyl-[acyl-carrier-protein]	C19H36N2O9PRS	C19H35N2O9PRS	-1	Cytoplasm	C04620
3hpalmACP[c]	R-3-hydroxypalmitoyl-[acyl-carrier-protein]	C27H52N2O9PRS	C27H51N2O9PRS	-1	Cytoplasm	C04633
3ig3p[c]	indole-3-glycerol-phosphate	C11H14NO6P	C11H12NO6P	-2	Cytoplasm	C03506		CHEBI:51793	InChI=1S/C11H14NO6P/c13-10(6-18-19(15,16)17)11(14)8-5-12-9-4-2-1-3-7(8)9/h1-5,10-14H,6H2,(H2,15,16,17)/t10-,11+/m1/s1
3l2oxp[c]	3-(Imidazol-4-yl)-2-oxopropyl-phosphate	C6H9N2O5P	C6H7N2O5P	-2	Cytoplasm	C01267	6664-01-3	CHEBI:16426	InChI=1S/C6H9N2O5P/c9-6(3-13-14(10,11)12)1-5-2-7-4-8-5/h2,4H,1,3H2,(H,7,8)(H2,10,11,12)
3metp[c]	3-(Methylthio)propanoate	C4H8O2S	C4H8O2S	0	Cytoplasm	C08276	109-52-4	CHEBI:1438	InChI=1S/C4H8O2S/c1-7-3-2-4(5)6/h2-3H2,1H3,(H,5,6)
3mob[c]	2-oxoisovalerate	C5H8O3	C5H7O3	-1	Cytoplasm	C00141	759-05-7	CHEBI:16530	InChI=1S/C5H8O3/c1-3(2)4(6)5(7)8/h3H,1-2H3,(H,7,8)
3mop[c]	2-keto-3-methyl-valerate	C6H10O3	C6H9O3	-1	Cytoplasm	C00671	24809-08-3	CHEBI:15614	InChI=1S/C6H10O3/c1-3-4(2)5(7)6(8)9/h4H,3H2,1-2H3,(H,8,9)/t4-/m0/s1
3oddecACP[c]	3-Oxododecanoyl-[acyl-carrier-protein]	C23H42N2O9PRS	C23H41N2O9PRS	-1	Cytoplasm	C05756
3odecACP[c]	3-Oxodecanoyl-[acyl-carrier-protein]	C21H38N2O9PRS	C21H37N2O9PRS	-1	Cytoplasm	C05753
3ohexACP[c]	3-Oxohexanoyl-[acyl-carrier-protein]	C17H30N2O9PRS	C17H29N2O9PRS	-1	Cytoplasm	C05746
3omrsACP[c]	3-Oxotetradecanoyl-[acyl-carrier-protein]	C25H46N2O9PRS	C25H45N2O9PRS	-1	Cytoplasm	C05759
3ooctACP[c]	3-Oxooctanoyl-[acyl-carrier-protein]	C19H34N2O9PRS	C19H33N2O9PRS	-1	Cytoplasm	C05750
3ooctdACP[c]	3-Oxooctadecanoyl-[acyl-carrier-protein]	C29H54N2O9PRS	C29H53N2O9PRS	-1	Cytoplasm	C16219
3opalmACP[c]	3-Oxohexadecanoyl-[acyl-carrier-protein]	C27H50N2O9PRS	C27H49N2O9PRS	-1	Cytoplasm	C05762
3ophb[c]	3-octaprenyl-4-hydroxybenzoate	C47H70O3	C47H69O3	-1	Cytoplasm	C05809		CHEBI:50116	InChI=1S/C47H70O3/c1-36(2)17-10-18-37(3)19-11-20-38(4)21-12-22-39(5)23-13-24-40(6)25-14-26-41(7)27-15-28-42(8)29-16-30-43(9)31-32-44-35-45(47(49)50)33-34-46(44)48/h17,19,21,23,25,27,29,31,33-35,48H,10-16,18,20,22,24,26,28,30,32H2,1-9H3,(H,49,50)/b37-19+,38-21+,39-23+,40-25+,41-27+,42-29+,43-31+
3pg[c]	3-phosphoglycerate	C3H7O7P	C3H4O7P	-3	Cytoplasm	C00197	820-11-1	CHEBI:17794	InChI=1S/C3H7O7P/c4-2(3(5)6)1-10-11(7,8)9/h2,4H,1H2,(H,5,6)(H2,7,8,9)/t2-/m1/s1
3php[c]	3-phospho-hydroxypyruvate	C3H5O7P	C3H2O7P	-3	Cytoplasm	C03232	3913-50-6	CHEBI:30933	InChI=1S/C3H5O7P/c4-2(3(5)6)1-10-11(7,8)9/h1H2,(H,5,6)(H2,7,8,9)
3psme[c]	5-enolpyruvyl-shikimate-3-phosphate	C10H13O10P	C10H9O10P	-4	Cytoplasm	C01269	89771-75-5	CHEBI:16257	InChI=1S/C10H13O10P/c1-4(9(12)13)19-6-2-5(10(14)15)3-7(8(6)11)20-21(16,17)18/h3,6-8,11H,1-2H2,(H,12,13)(H,14,15)(H2,16,17,18)/t6-,7-,8+/m1/s1
3zpcy[c]	(3Z)-phycocyanobilin	C33H38N4O6	C33H38N4O6	0	Cytoplasm	C05786			InChI=1S/C33H38N4O6/c1-7-20-19(6)32(42)37-27(20)14-25-18(5)23(10-12-31(40)41)29(35-25)15-28-22(9-11-30(38)39)17(4)24(34-28)13-26-16(3)21(8-2)33(43)36-26/h7,13-15,19,35H,8-12H2,1-6H3,(H,36,43)(H,37,42)(H,38,39)(H,40,41)/b20-7-,26-13-,27-14-,28-15-/t19-/m1/s1
4abz[c]	p-aminobenzoate	C7H7NO2	C7H6NO2	-1	Cytoplasm	C00568	150-13-0	CHEBI:30753	InChI=1S/C7H7NO2/c8-6-3-1-5(2-4-6)7(9)10/h1-4H,8H2,(H,9,10)
4adcho[c]	4-amino-4-deoxychorismate	C10H11NO5	C10H10NO5	-1	Cytoplasm	C11355		CHEBI:18198	InChI=1S/C10H11NO5/c1-5(9(12)13)16-8-4-6(10(14)15)2-3-7(8)11/h2-4,7-8H,1,11H2,(H,12,13)(H,14,15)/t7-,8-/m1/s1
4ampm[c]	hydroxymethylpyrimidine-phosphate	C6H10N3O4P	C6H8N3O4P	-2	Cytoplasm	C04556		CHEBI:18032	InChI=1S/C6H10N3O4P/c1-4-8-2-5(6(7)9-4)3-13-14(10,11)12/h2H,3H2,1H3,(H2,7,8,9)(H2,10,11,12)
4c2me[c]	4-(cytidine-5'-diphospho)-2-C-methyl-D-erythritol	C14H25N3O14P2	C14H23N3O14P2	-2	Cytoplasm	C11435	263016-94-0	CHEBI:16578	InChI=1S/C14H25N3O14P2/c1-14(23,6-18)8(19)5-29-33(26,27)31-32(24,25)28-4-7-10(20)11(21)12(30-7)17-3-2-9(15)16-13(17)22/h2-3,7-8,10-12,18-21,23H,4-6H2,1H3,(H,24,25)(H,26,27)(H2,15,16,22)/t7-,8-,10-,11-,12-,14+/m1/s1
4crsol[c]	p-Cresol	C7H8O	C7H8O	0	Cytoplasm	C01468	106-44-5	CHEBI:17847	InChI=1S/C7H8O/c1-6-2-4-7(8)5-3-6/h2-5,8H,1H3
4crsol[e]	p-Cresol	C7H8O	C7H8O	0	Extracellular	C01468	106-44-5	CHEBI:17847	InChI=1S/C7H8O/c1-6-2-4-7(8)5-3-6/h2-5,8H,1H3
4h2k[c]	4-hydroxy-2-ketopimelate	C7H10O6	C7H10O6	0	Cytoplasm	C05601		CHEBI:73089	InChI=1S/C7H10O6/c8-4(1-2-6(10)11)3-5(9)7(12)13/h4,8H,1-3H2,(H,10,11)(H,12,13)
4hbz[c]	4-hydroxybenzoate	C7H6O3	C7H5O3	-1	Cytoplasm	C00156	114-63-6	CHEBI:30763	InChI=1S/C7H6O3/c8-6-3-1-5(2-4-6)7(9)10/h1-4,8H,(H,9,10)
4hthr[c]	4-Hydroxy-L-threonine	C4H9NO4	C4H9NO4	0	Cytoplasm	C06056	21768-45-6	CHEBI:28330	InChI=1S/C4H9NO4/c5-3(4(8)9)2(7)1-6/h2-3,6-7H,1,5H2,(H,8,9)/t2-,3+/m1/s1
4met2oxobu[c]	4-methylthio-2-oxobutanoate	C5H8O3S	C5H8O3S	0	Cytoplasm	C01180	583-92-6	CHEBI:33574	InChI=1S/C5H8O3S/c1-9-3-2-4(6)5(7)8/h2-3H2,1H3,(H,7,8)
4mop[c]	4-Methyl-2-oxopentanoate	C6H10O3	C6H9O3	-1	Cytoplasm	C00233	816-66-0		InChI=1S/C6H10O3/c1-4(2)3-5(7)6(8)9/h4H,3H2,1-2H3,(H,8,9)
4mpetz[c]	4-methyl-5-(beta-hydroxyethyl)thiazole-phosphate	C6H10NO4PS	C6H8NO4PS	-2	Cytoplasm	C04327		CHEBI:17857	InChI=1S/C6H10NO4PS/c1-5-6(13-4-7-5)2-3-11-12(8,9)10/h4H,2-3H2,1H3,(H2,8,9,10)
4pasp[c]	L-aspartyl-4-phosphate	C4H8NO7P	C4H6NO7P	-2	Cytoplasm	C03082	22138-53-0	CHEBI:15836	InChI=1S/C4H8NO7P/c5-2(4(7)8)1-3(6)12-13(9,10)11/h2H,1,5H2,(H,7,8)(H2,9,10,11)/t2-/m0/s1
4per[c]	4-phospho-D-erythronate	C4H9O8P	C4H6O8P	-3	Cytoplasm	C03393	57229-25-1	CHEBI:49003	InChI=1S/C4H9O8P/c5-2(3(6)4(7)8)1-12-13(9,10)11/h2-3,5-6H,1H2,(H,7,8)(H2,9,10,11)/t2-,3-/m1/s1
4ppan[c]	D-4'-phosphopantothenate	C9H18NO8P	C9H15NO8P	-3	Cytoplasm	C03492	5875-50-3		InChI=1S/C9H18NO8P/c1-9(2,5-18-19(15,16)17)7(13)8(14)10-4-3-6(11)12/h7,13H,3-5H2,1-2H3,(H,10,14)(H,11,12)(H2,15,16,17)/t7-/m0/s1
4ppcys[c]	R-4'-phosphopantothenoyl-L-cysteine	C12H23N2O9PS	C12H20N2O9PS	-3	Cytoplasm	C04352	7196-09-0	CHEBI:15769	InChI=1S/C12H23N2O9PS/c1-12(2,6-23-24(20,21)22)9(16)10(17)13-4-3-8(15)14-7(5-25)11(18)19/h7,9,16,25H,3-6H2,1-2H3,(H,13,17)(H,14,15)(H,18,19)(H2,20,21,22)/t7-,9-/m0/s1
4r5au[c]	5-amino-6-ribitylamino-2,4(1H,3H)-pyrimidinedione	C9H16N4O6	C9H16N4O6	0	Cytoplasm	C04732	17014-74-3	CHEBI:15934	InChI=1S/C9H16N4O6/c10-5-7(12-9(19)13-8(5)18)11-1-3(15)6(17)4(16)2-14/h3-4,6,14-17H,1-2,10H2,(H3,11,12,13,18,19)/t3-,4+,6-/m0/s1
5aizc[c]	5-amino-1-(5-phospho-D-ribosyl)imidazole-4-carboxylate	C9H14N3O9P	C9H11N3O9P	-3	Cytoplasm	C04751	6001-14-5	CHEBI:28413	InChI=1S/C9H14N3O9P/c10-7-4(9(15)16)11-2-12(7)8-6(14)5(13)3(21-8)1-20-22(17,18)19/h2-3,5-6,8,13-14H,1,10H2,(H,15,16)(H2,17,18,19)/t3-,5-,6-,8-/m1/s1
5aop[c]	5-amino-levulinate	C5H9NO3	C5H9NO3	0	Cytoplasm	C00430	106-60-5	CHEBI:17549	InChI=1S/C5H9NO3/c6-3-4(7)1-2-5(8)9/h1-3,6H2,(H,8,9)
5aprbu[c]	5-amino-6-(5'-phosphoribitylamino)uracil	C9H17N4O9P	C9H15N4O9P	-2	Cytoplasm	C04454		CHEBI:18247	InChI=1S/C9H17N4O9P/c10-5-7(12-9(18)13-8(5)17)11-1-3(14)6(16)4(15)2-22-23(19,20)21/h3-4,6,14-16H,1-2,10H2,(H2,19,20,21)(H3,11,12,13,17,18)/t3-,4+,6-/m0/s1
5apru[c]	5-amino-6-(5'-phosphoribosylamino)uracil	C9H15N4O9P	C9H13N4O9P	-2	Cytoplasm	C01268		CHEBI:18337	InChI=1S/C9H15N4O9P/c10-3-6(12-9(17)13-7(3)16)11-8-5(15)4(14)2(22-8)1-21-23(18,19)20/h2,4-5,8,14-15H,1,10H2,(H2,18,19,20)(H3,11,12,13,16,17)/t2-,4-,5-,8-/m1/s1
5fthf[c]	N5-formyl-THF	C20H23N7O7	C20H21N7O7	-2	Cytoplasm	C03479	121451-09-0		InChI=1S/C20H23N7O7/c21-20-25-16-15(18(32)26-20)27(9-28)12(8-23-16)7-22-11-3-1-10(2-4-11)17(31)24-13(19(33)34)5-6-14(29)30/h1-4,9,12-13,22H,5-8H2,(H,24,31)(H,29,30)(H,33,34)(H4,21,23,25,26,32)
5lglu[c]	L-gamma-Glutamyl-L-amino acid	C7H11N2O5R	C7H11N2O5R	0	Cytoplasm	C03740
5mta[c]	5'-methylthioadenosine	C11H15N5O3S	C11H15N5O3S	0	Cytoplasm	C00170	2457-80-9	CHEBI:17509	InChI=1S/C11H15N5O3S/c1-20-2-5-7(17)8(18)11(19-5)16-4-15-6-9(12)13-3-14-10(6)16/h3-5,7-8,11,17-18H,2H2,1H3,(H2,12,13,14)/t5-,7-,8-,11-/m1/s1
5mthf[c]	5-methyl-THF	C20H25N7O6	C20H24N7O6	-1	Cytoplasm	C00440	134-35-0		InChI=1S/C20H25N7O6/c1-27-12(9-23-16-15(27)18(31)26-20(21)25-16)8-22-11-4-2-10(3-5-11)17(30)24-13(19(32)33)6-7-14(28)29/h2-5,12-13,22H,6-9H2,1H3,(H,24,30)(H,28,29)(H,32,33)(H4,21,23,25,26,31)/t12?,13-/m0/s1
5oxop[c]	5-oxoproline	C5H7NO3	C5H7NO3	0	Cytoplasm	C01879	149-87-1	CHEBI:18183	InChI=1S/C5H7NO3/c7-4-2-1-3(6-4)5(8)9/h3H,1-2H2,(H,6,7)(H,8,9)/t3-/m0/s1
5prdmbz[c]	alpha-ribazole-5'-P	C14H19N2O7P	C14H17N2O7P	-2	Cytoplasm	C04778	975-91-7	CHEBI:16837	InChI=1S/C14H19N2O7P/c1-7-3-9-10(4-8(7)2)16(6-15-9)14-13(18)12(17)11(23-14)5-22-24(19,20)21/h3-4,6,11-14,17-18H,5H2,1-2H3,(H2,19,20,21)/t11-,12-,13-,14+/m1/s1
6hdp[c]	6-hydroxymethyl-dihydropterin	C7H9N5O2	C7H9N5O2	0	Cytoplasm	C01300	3672-03-5	CHEBI:17083	InChI=1S/C7H9N5O2/c8-7-11-5-4(6(14)12-7)10-3(2-13)1-9-5/h13H,1-2H2,(H4,8,9,11,12,14)
6pgc[c]	6-phospho-D-gluconate	C6H13O10P	C6H10O10P	-3	Cytoplasm	C00345	2464-13-3		InChI=1S/C6H13O10P/c7-2(1-16-17(13,14)15)3(8)4(9)5(10)6(11)12/h2-5,7-10H,1H2,(H,11,12)(H2,13,14,15)/t2-,3-,4+,5-/m1/s1
6pgl[c]	D-glucono-delta-lactone-6-phosphate	C6H11O9P	C6H9O9P	-2	Cytoplasm	C01236	2641-81-8	CHEBI:16938	InChI=1S/C6H11O9P/c7-3-2(1-14-16(11,12)13)15-6(10)5(9)4(3)8/h2-5,7-9H,1H2,(H2,11,12,13)/t2-,3-,4+,5-/m1/s1
6ptht[c]	6-Pyruvoyltetrahydropterin	C9H11N5O3	C9H11N5O3	0	Cytoplasm	C03684	101383-42-0	CHEBI:17804	InChI=1S/C9H11N5O3/c1-3(15)6(16)4-2-11-7-5(12-4)8(17)14-9(10)13-7/h4,12H,2H2,1H3,(H4,10,11,13,14,17)
7c7c[c]	7-carboxy-7-carbaguanine	C7H6N4O3	C7H5N4O3	-1	Cytoplasm	C20248	124738-76-7	CHEBI:61125	InChI=1S/C7H6N4O3/c8-7-10-4-3(5(12)11-7)2(1-9-4)6(13)14/h1H,(H,13,14)(H4,8,9,10,11,12)
8aonn[c]	7-keto-8-aminopelargonate	C9H17NO3	C9H17NO3	0	Cytoplasm	C01092	4707-58-8	CHEBI:15830	InChI=1S/C9H17NO3/c1-7(10)8(11)5-3-2-4-6-9(12)13/h7H,2-6,10H2,1H3,(H,12,13)
aacoa[c]	acetoacetyl-CoA	C25H40N7O18P3S	C25H36N7O18P3S	-4	Cytoplasm	C00332	1420-36-6	CHEBI:15345	InChI=1S/C25H40N7O18P3S/c1-13(33)8-16(35)54-7-6-27-15(34)4-5-28-23(38)20(37)25(2,3)10-47-53(44,45)50-52(42,43)46-9-14-19(49-51(39,40)41)18(36)24(48-14)32-12-31-17-21(26)29-11-30-22(17)32/h11-12,14,18-20,24,36-37H,4-10H2,1-3H3,(H,27,34)(H,28,38)(H,42,43)(H,44,45)(H2,26,29,30)(H2,39,40,41)/t14-,18-,19-,20+,24-/m1/s1
ac[c]	acetate	C2H4O2	C2H3O2	-1	Cytoplasm	C00033	1173022-32-6	CHEBI:15366	InChI=1S/C2H4O2/c1-2(3)4/h1H3,(H,3,4)
ac[e]	acetate	C2H4O2	C2H3O2	-1	Extracellular	C00033	1173022-32-6	CHEBI:15366	InChI=1S/C2H4O2/c1-2(3)4/h1H3,(H,3,4)
ac[p]	acetate	C2H4O2	C2H3O2	-1	Periplasm	C00033	1173022-32-6	CHEBI:15366	InChI=1S/C2H4O2/c1-2(3)4/h1H3,(H,3,4)
acacd[c]	adenosyl-cobyrinate-acid-a,c-diamide	C55H73CoN11O15	C55H74CoN11O15	1	Cytoplasm	C06506			InChI=1S/C45H62N6O12.C10H12N5O3.Co/c1-21-36-24(10-13-32(56)57)41(3,4)28(49-36)18-27-23(9-12-31(54)55)43(6,19-29(46)52)39(48-27)22(2)37-25(11-14-33(58)59)44(7,20-30(47)53)45(8,51-37)40-26(17-35(62)63)42(5,38(21)50-40)16-15-34(60)61;1-4-6(16)7(17)10(18-4)15-3-14-5-8(11)12-2-13-9(5)15;/h18,23-26,40H,9-17,19-20H2,1-8H3,(H10,46,47,48,49,50,51,52,53,54,55,56,57,58,59,60,61,62,63);2-4,6-7,10,16-17H,1H2,…
acACP[c]	acetyl-ACP	C13H24N2O8PRS	C13H23N2O8PRS	-1	Cytoplasm	C03939
acald[c]	acetaldehyde	C2H4O	C2H4O	0	Cytoplasm	C00084	12772-68-8	CHEBI:15343	InChI=1S/C2H4O/c1-2-3/h2H,1H3
accoa[c]	acetyl-CoA or Acetyl coenzyme A	C23H38N7O17P3S	C23H34N7O17P3S	-4	Cytoplasm	C00024	72-89-9	CHEBI:15351	InChI=1S/C23H38N7O17P3S/c1-12(31)51-7-6-25-14(32)4-5-26-21(35)18(34)23(2,3)9-44-50(41,42)47-49(39,40)43-8-13-17(46-48(36,37)38)16(33)22(45-13)30-11-29-15-19(24)27-10-28-20(15)30/h10-11,13,16-18,22,33-34H,4-9H2,1-3H3,(H,25,32)(H,26,35)(H,39,40)(H,41,42)(H2,24,27,28)(H2,36,37,38)/t13-,16-,17-,18+,22-/m1/s1
ace9p[c]	N-acetylneuraminic acid 9-phosphate	C11H20NO12P	C11H20NO12P	0	Cytoplasm	C06241			InChI=1S/C11H20NO12P/c1-4(13)12-7-5(14)2-11(19,10(17)18)24-9(7)8(16)6(15)3-23-25(20,21)22/h5-9,14-16,19H,2-3H2,1H3,(H,12,13)(H,17,18)(H2,20,21,22)/t5-,6+,7+,8+,9+,11?/m0/s1
aceaspL[c]	N-Acetyl-L-aspartate	C6H9NO5	C6H9NO5	0	Cytoplasm	C01042	2545-40-6	CHEBI:21547	InChI=1S/C6H9NO5/c1-3(8)7-4(6(11)12)2-5(9)10/h4H,2H2,1H3,(H,7,8)(H,9,10)(H,11,12)/t4-/m0/s1
acene[c]	N-Acetylneuraminate	C11H19NO9	C11H19NO9	0	Cytoplasm	C00270	131-48-6	CHEBI:17012	InChI=1S/C11H19NO9/c1-4(14)12-7-5(15)2-11(20,10(18)19)21-9(7)8(17)6(16)3-13/h5-9,13,15-17,20H,2-3H2,1H3,(H,12,14)(H,18,19)/t5-,6+,7+,8+,9+,11?/m0/s1
acg5p[c]	N-acetylglutamyl-phosphate	C7H12NO8P	C7H9NO8P	-3	Cytoplasm	C04133	837431-11-5	CHEBI:16878	InChI=1S/C7H12NO8P/c1-4(9)8-5(7(11)12)2-3-6(10)16-17(13,14)15/h5H,2-3H2,1H3,(H,8,9)(H,11,12)(H2,13,14,15)/t5-/m0/s1
acg5sa[c]	N-acetyl-L-glutamate-5-semialdehyde	C7H11NO4	C7H10NO4	-1	Cytoplasm	C01250	13074-21-0	CHEBI:16319	InChI=1S/C7H11NO4/c1-5(10)8-6(7(11)12)3-2-4-9/h4,6H,2-3H2,1H3,(H,8,10)(H,11,12)/t6-/m0/s1
acgam1p[c]	N-acetyl-glucosamine-1-phosphate	C8H16NO9P	C8H14NO9P	-2	Cytoplasm	C04256	6866-69-9	CHEBI:7125	InChI=1S/C8H16NO9P/c1-3(11)9-5-7(13)6(12)4(2-10)17-8(5)18-19(14,15)16/h4-8,10,12-13H,2H2,1H3,(H,9,11)(H2,14,15,16)/t4-,5-,6-,7-,8?/m1/s1
acgam6p[c]	N-acetyl-D-glucosamine-6-phosphate	C8H16NO9P	C8H14NO9P	-2	Cytoplasm	C00357		CHEBI:15784	InChI=1S/C8H16NO9P/c1-3(10)9-5-7(12)6(11)4(18-8(5)13)2-17-19(14,15)16/h4-8,11-13H,2H2,1H3,(H,9,10)(H2,14,15,16)/t4-,5-,6-,7-,8?/m1/s1
acglu[c]	N-acetyl-L-glutamate	C7H11NO5	C7H9NO5	-2	Cytoplasm	C00624	1188-37-0	CHEBI:17533	InChI=1S/C7H11NO5/c1-4(9)8-5(7(12)13)2-3-6(10)11/h5H,2-3H2,1H3,(H,8,9)(H,10,11)(H,12,13)/t5-/m0/s1
acmlddd[c]	N-acetylmuramoyl-L-alanyl-D-glutamyl-meso-2,6-diaminopimelyl-D-alanyl-D-alanine-diphosphoundecaprenol	C40H65N9O26P2	C40H65N9O26P2	0	Cytoplasm	C04702		CHEBI:70768	InChI=1S/C40H65N9O26P2/c1-16(32(57)44-18(3)37(61)62)43-35(60)21(8-6-7-12-41)46-25(52)10-9-22(38(63)64)47-33(58)17(2)42-34(59)19(4)71-31-27(45-20(5)51)39(73-23(14-50)29(31)55)74-77(68,69)75-76(66,67)70-15-24-28(54)30(56)36(72-24)49-13-11-26(53)48-40(49)65/h11,13,16-19,21-24,27-31,36,39,50,54-56H,6-10,12,14-15,41H2,1-5H3,(H,42,59)(H,43,60)(H,44,57)(H,45,51)(H,46,52)(H,47,58)(H,61,62)(H,63,64)(H,66,…
aconC[c]	cis-aconitate	C6H6O6	C6H3O6	-3	Cytoplasm	C00417	4023-65-8	CHEBI:32805	InChI=1S/C6H6O6/c7-4(8)1-3(6(11)12)2-5(9)10/h1H,2H2,(H,7,8)(H,9,10)(H,11,12)/b3-1-
acorn[c]	N-acetyl-L-ornithine	C7H14N2O3	C7H14N2O3	0	Cytoplasm	C00437	6205-08-9	CHEBI:16543	InChI=1S/C7H14N2O3/c1-5(10)9-6(7(11)12)3-2-4-8/h6H,2-4,8H2,1H3,(H,9,10)(H,11,12)/t6-/m0/s1
ACP[c]	acyl-carrier-protein	C11H22N2O7PRS	C11H21N2O7PRS	-1	Cytoplasm	C00229
acser[c]	O-Acetyl-L-serine	C5H9NO4	C5H9NO4	0	Cytoplasm	C00979	25248-96-8	CHEBI:17981	InChI=1S/C5H9NO4/c1-3(7)10-2-4(6)5(8)9/h4H,2,6H2,1H3,(H,8,9)/t4-/m0/s1
actACP[c]	acetoacetyl-ACP	C15H26N2O9PRS	C15H25N2O9PRS	-1	Cytoplasm	C05744
actp[c]	acetylphosphate	C2H5O5P	C2H3O5P	-2	Cytoplasm	C00227	590-54-5	CHEBI:15350	InChI=1S/C2H5O5P/c1-2(3)7-8(4,5)6/h1H3,(H2,4,5,6)
adcob[c]	adenosyl-cobyrate	C55H77N15O11Co	C55H76N15O11Co	-1	Cytoplasm	C06507			InChI=1S/C45H66N10O8.C10H12N5O3.Co/c1-21-36-24(10-13-30(47)57)41(3,4)28(53-36)18-27-23(9-12-29(46)56)43(6,19-33(50)60)39(52-27)22(2)37-25(11-14-31(48)58)44(7,20-34(51)61)45(8,55-37)40-26(17-32(49)59)42(5,38(21)54-40)16-15-35(62)63;1-4-6(16)7(17)10(18-4)15-3-14-5-8(11)12-2-13-9(5)15;/h18,23-26,40H,9-17,19-20H2,1-8H3,(H14,46,47,48,49,50,51,52,53,54,55,56,57,58,59,60,61,62,63);2-4,6-7,10,16-17H,1H2,…
ade[c]	adenine	C5H5N5	C5H5N5	0	Cytoplasm	C00147	134434-49-4	CHEBI:16708	InChI=1S/C5H5N5/c6-4-3-5(9-1-7-3)10-2-8-4/h1-2H,(H3,6,7,8,9,10)
adhlam[c]	S-Acetyldihydrolipoamide-E	C10H18NO2S2R	C10H18NO2S2R	0	Cytoplasm	C16255
adn[c]	adenosine	C10H13N5O4	C10H13N5O4	0	Cytoplasm	C00212	30143-02-3	CHEBI:16335	InChI=1S/C10H13N5O4/c11-8-5-9(13-2-12-8)15(3-14-5)10-7(18)6(17)4(1-16)19-10/h2-4,6-7,10,16-18H,1H2,(H2,11,12,13)/t4-,6-,7-,10-/m1/s1
adocbip1[c]	Adenosyl cobinamide	C58H84CoN16O11	C58H84CoN16O11	-1	Cytoplasm	C06508			InChI=1S/C48H73N11O8.C10H12N5O3.Co/c1-23(60)22-55-38(67)16-17-45(6)29(18-35(52)64)43-48(9)47(8,21-37(54)66)28(12-15-34(51)63)40(59-48)25(3)42-46(7,20-36(53)65)26(10-13-32(49)61)30(56-42)19-31-44(4,5)27(11-14-33(50)62)39(57-31)24(2)41(45)58-43;1-4-6(16)7(17)10(18-4)15-3-14-5-8(11)12-2-13-9(5)15;/h19,23,26-29,43,60H,10-18,20-22H2,1-9H3,(H14,49,50,51,52,53,54,55,56,57,58,59,61,62,63,64,65,66,67);2-4…
adocbip2[c]	adenosyl-cobinamide-phosphate	C3H8NO5P	C3H8NO5P	-1	Cytoplasm	C06509			InChI=1S/C48H74N11O11P.C10H12N5O3.Co/c1-23(70-71(67,68)69)22-55-38(66)16-17-45(6)29(18-35(52)63)43-48(9)47(8,21-37(54)65)28(12-15-34(51)62)40(59-48)25(3)42-46(7,20-36(53)64)26(10-13-32(49)60)30(56-42)19-31-44(4,5)27(11-14-33(50)61)39(57-31)24(2)41(45)58-43;1-4-6(16)7(17)10(18-4)15-3-14-5-8(11)12-2-13-9(5)15;/h19,23,26-29,43H,10-18,20-22H2,1-9H3,(H16,49,50,51,52,53,54,55,56,57,58,59,60,61,62,63,64…
adocbl[c]	coenzymeB12	C72H100CoN18O17P	C72H100CoN18O17P	0	Cytoplasm	C00194	13870-90-1		InChI=1S/C62H90N13O14P.C10H12N5O3.Co/c1-29-20-39-40(21-30(29)2)75(28-70-39)57-52(84)53(41(27-76)87-57)89-90(85,86)88-31(3)26-69-49(83)18-19-59(8)37(22-46(66)80)56-62(11)61(10,25-48(68)82)36(14-17-45(65)79)51(74-62)33(5)55-60(9,24-47(67)81)34(12-15-43(63)77)38(71-55)23-42-58(6,7)35(13-16-44(64)78)50(72-42)32(4)54(59)73-56;1-4-6(16)7(17)10(18-4)15-3-14-5-8(11)12-2-13-9(5)15;/h20-21,23,28,31,34-37,4…
adp[c]	Adenosine triphosphate	C10H15N5O10P2	C10H12N5O10P2	-3	Cytoplasm	C00008	20398-34-9	CHEBI:16761	InChI=1S/C10H15N5O10P2/c11-8-5-9(13-2-12-8)15(3-14-5)10-7(17)6(16)4(24-10)1-23-27(21,22)25-26(18,19)20/h2-4,6-7,10,16-17H,1H2,(H,21,22)(H2,11,12,13)(H2,18,19,20)/t4-,6-,7-,10-/m1/s1
adpglc[c]	ADP-D-glucose	C16H25N5O15P2	C16H23N5O15P2	-2	Cytoplasm	C00498	2140-58-1		InChI=1S/C16H25N5O15P2/c17-13-7-14(19-3-18-13)21(4-20-7)15-11(26)9(24)6(33-15)2-32-37(28,29)36-38(30,31)35-16-12(27)10(25)8(23)5(1-22)34-16/h3-6,8-12,15-16,22-27H,1-2H2,(H,28,29)(H,30,31)(H2,17,18,19)/t5-,6-,8-,9-,10+,11-,12-,15-,16-/m1/s1
adprib[c]	ADPribose	C15H23N5O14P2	C15H21N5O14P2	-2	Cytoplasm	C00301			InChI=1S/C15H23N5O14P2/c16-12-7-13(18-3-17-12)20(4-19-7)14-10(23)8(21)5(32-14)1-30-35(26,27)34-36(28,29)31-2-6-9(22)11(24)15(25)33-6/h3-6,8-11,14-15,21-25H,1-2H2,(H,26,27)(H,28,29)(H2,16,17,18)/t5-,6-,8-,9-,10-,11-,14-,15-/m1/s1
ag1p[c]	alpha-D-glucose-1-phosphate	C6H13O9P	C6H11O9P	-2	Cytoplasm	C00103	50319-10-3	CHEBI:29042	InChI=1S/C6H13O9P/c7-1-2-3(8)4(9)5(10)6(14-2)15-16(11,12)13/h2-10H,1H2,(H2,11,12,13)/t2-,3-,4+,5-,6-/m1/s1
ag6p[c]	alpha-D-glucose-6-phosphate	C6H13O9P	C6H11O9P	-2	Cytoplasm	C00092	56-73-5		InChI=1S/C6H13O9P/c7-3-2(1-14-16(11,12)13)15-6(10)5(9)4(3)8/h2-10H,1H2,(H2,11,12,13)/t2-,3-,4+,5-,6?/m1/s1
agdpcbi[c]	adenosylcobinamide-GDP	C68H96CoN21O21P2	C68H95CoN21O21P2	-1	Cytoplasm	C06510			InChI=1S/C58H86N16O18P2.C10H12N5O3.Co/c1-25(91-94(87,88)92-93(85,86)89-23-33-45(82)46(83)52(90-33)74-24-67-44-50(74)71-53(65)72-51(44)84)22-66-41(81)16-17-55(6)31(18-38(62)78)49-58(9)57(8,21-40(64)80)30(12-15-37(61)77)43(73-58)27(3)48-56(7,20-39(63)79)28(10-13-35(59)75)32(68-48)19-34-54(4,5)29(11-14-36(60)76)42(69-34)26(2)47(55)70-49;1-4-6(16)7(17)10(18-4)15-3-14-5-8(11)12-2-13-9(5)15;/h19,24-25,…
aglcD[c]	alpha-D-glucose	C6H12O6	C6H12O6	0	Cytoplasm	C00267	26655-34-5	CHEBI:15444	InChI=1S/C6H12O6/c7-1-2-3(8)4(9)5(10)6(11)12-2/h2-11H,1H2/t2-,3-,4+,5-,6+/m1/s1
aglcD[e]	alpha-D-glucose	C6H12O6	C6H12O6	0	Extracellular	C00031	2280-44-6		InChI=1S/C6H12O6/c7-1-2-3(8)4(9)5(10)6(11)12-2/h2-11H,1H2/t2-,3-,4+,5-,6?/m1/s1
aglcD[p]	alpha-D-glucose	C6H12O6	C6H12O6	0	Periplasm	C00031	2280-44-6		InChI=1S/C6H12O6/c7-1-2-3(8)4(9)5(10)6(11)12-2/h2-11H,1H2/t2-,3-,4+,5-,6?/m1/s1
agm[c]	agmatine	C5H14N4	C5H16N4	2	Cytoplasm	C00179	2482-00-0	CHEBI:17431	InChI=1S/C5H14N4/c6-3-1-2-4-9-5(7)8/h1-4,6H2,(H4,7,8,9)
ahcys[c]	S-adenosyl-L-homocysteine	C14H20N6O5S	C14H20N6O5S	0	Cytoplasm	C00021	75899-14-8	CHEBI:16680	InChI=1S/C14H20N6O5S/c15-6(14(23)24)1-2-26-3-7-9(21)10(22)13(25-7)20-5-19-8-11(16)17-4-18-12(8)20/h4-7,9-10,13,21-22H,1-3,15H2,(H,23,24)(H2,16,17,18)/t6-,7+,9+,10+,13+/m0/s1
ahdt[c]	7,8-dihydroneopterin-3'-triphosphate	C9H16N5O13P3	C9H12N5O13P3	-4	Cytoplasm	C04895	17088-65-2		InChI=1S/C9H16N5O13P3/c10-9-13-7-5(8(17)14-9)12-3(1-11-7)6(16)4(15)2-25-29(21,22)27-30(23,24)26-28(18,19)20/h4,6,15-16H,1-2H2,(H,21,22)(H,23,24)(H2,18,19,20)(H4,10,11,13,14,17)/t4-,6+/m1/s1
aicar[c]	5-Amino-1-(5-Phospho-D-ribosyl)imidazole-4-carboxamide	C9H15N4O8P	C9H13N4O8P	-2	Cytoplasm	C04677	3031-94-5	CHEBI:18406	InChI=1S/C9H15N4O8P/c10-7-4(8(11)16)12-2-13(7)9-6(15)5(14)3(21-9)1-20-22(17,18)19/h2-3,5-6,9,14-15H,1,10H2,(H2,11,16)(H2,17,18,19)/t3-,5-,6-,9-/m1/s1
air[c]	5-aminoimidazole-ribonucleotide	C8H14N3O7P	C8H12N3O7P	-2	Cytoplasm	C03373	15366-34-4		InChI=1S/C8H14N3O7P/c9-5-1-10-3-11(5)8-7(13)6(12)4(18-8)2-17-19(14,15)16/h1,3-4,6-8,12-13H,2,9H2,(H2,14,15,16)/t4-,6-,7-,8-/m1/s1
akg[c]	alpha-ketoglutarate	C5H6O5	C5H4O5	-2	Cytoplasm	C00026	17091-15-5	CHEBI:30915	InChI=1S/C5H6O5/c6-3(5(9)10)1-2-4(7)8/h1-2H2,(H,7,8)(H,9,10)
akg[e]	alpha-ketoglutarate	C5H6O5	C5H4O5	-2	Extracellular	C00026	17091-15-5	CHEBI:30915	InChI=1S/C5H6O5/c6-3(5(9)10)1-2-4(7)8/h1-2H2,(H,7,8)(H,9,10)
akg[p]	alpha-ketoglutarate	C5H6O5	C5H4O5	-2	Periplasm	C00026	17091-15-5	CHEBI:30915	InChI=1S/C5H6O5/c6-3(5(9)10)1-2-4(7)8/h1-2H2,(H,7,8)(H,9,10)
alaala[c]	D-alanyl-D-alanine	C6H12N2O3	C6H12N2O3	0	Cytoplasm	C00993	923-16-0		InChI=1S/C6H12N2O3/c1-3(7)5(9)8-4(2)6(10)11/h3-4H,7H2,1-2H3,(H,8,9)(H,10,11)/t3-,4?/m1/s1
alaB[c]	beta-alanine	C3H7NO2	C3H7NO2	0	Cytoplasm	C00099	107-95-9	CHEBI:16958	InChI=1S/C3H7NO2/c4-2-1-3(5)6/h1-2,4H2,(H,5,6)
alacS[c]	2-acetolactate	C5H8O4	C5H7O4	-1	Cytoplasm	C06010	71698-08-3	CHEBI:18409	InChI=1S/C5H8O4/c1-3(6)5(2,9)4(7)8/h9H,1-2H3,(H,7,8)/t5-/m0/s1
alaD[c]	D-alanine	C3H7NO2	C3H7NO2	0	Cytoplasm	C00133	302-72-7	CHEBI:15570	InChI=1S/C3H7NO2/c1-2(4)3(5)6/h2H,4H2,1H3,(H,5,6)/t2-/m1/s1
alaL[c]	L-alanine	C3H7NO2	C3H7NO2	0	Cytoplasm	C00041	115967-49-2	CHEBI:16977	InChI=1S/C3H7NO2/c1-2(4)3(5)6/h2H,4H2,1H3,(H,5,6)/t2-/m0/s1
alaL[e]	L-alanine	C3H7NO2	C3H7NO2	0	Extracellular	C00041	115967-49-2	CHEBI:16977	InChI=1S/C3H7NO2/c1-2(4)3(5)6/h2H,4H2,1H3,(H,5,6)/t2-/m0/s1
alaL[p]	L-alanine	C3H7NO2	C3H7NO2	0	Periplasm	C00041	115967-49-2	CHEBI:16977	InChI=1S/C3H7NO2/c1-2(4)3(5)6/h2H,4H2,1H3,(H,5,6)/t2-/m0/s1
alatrna[c]	L-alanyl-tRNAala	C3H5NOR	C3H6NOR	1	Cytoplasm	C00886
alltnd[c]	nonaprenyl-diphosphate	C45H76O7P2	C45H76O7P2	0	Cytoplasm	C04145
amet[c]	S-adenosyl-L-methionine	C15H23N6O5S	C15H23N6O5S	1	Cytoplasm	C00019	24346-00-7	CHEBI:67040	InChI=1S/C15H22N6O5S/c1-27(3-2-7(16)15(24)25)4-8-10(22)11(23)14(26-8)21-6-20-9-12(17)18-5-19-13(9)21/h5-8,10-11,14,22-23H,2-4,16H2,1H3,(H2-,17,18,19,24,25)/t7-,8+,10+,11+,14+,27?/m0/s1
ametam[c]	S-adenosyl-L-methioninamine	C14H22N6O3S	C14H24N6O3S	2	Cytoplasm	C01137	22365-13-5	CHEBI:15625	InChI=1S/C14H23N6O3S/c1-24(4-2-3-15)5-8-10(21)11(22)14(23-8)20-7-19-9-12(16)17-6-18-13(9)20/h6-8,10-11,14,21-22H,2-5,15H2,1H3,(H2,16,17,18)/q+1/t8-,10-,11-,14-,24?/m1/s1
amob[c]	S-Adenosyl-4-methylthio-2-oxobutanoate	C15H20N5O6S	C15H19N5O6S	0	Cytoplasm	C04425		CHEBI:8944	InChI=1S/C15H19N5O6S/c1-27(3-2-7(21)15(24)25)4-8-10(22)11(23)14(26-8)20-6-19-9-12(16)17-5-18-13(9)20/h5-6,8,10-11,14,22-23H,2-4H2,1H3,(H2-,16,17,18,24,25)/p+1/t8-,10-,11-,14-,27?/m1/s1
amob[e]	S-Adenosyl-4-methylthio-2-oxobutanoate	C15H20N5O6S	C15H19N5O6S	0	Extracellular	C04425		CHEBI:8944	InChI=1S/C15H19N5O6S/c1-27(3-2-7(21)15(24)25)4-8-10(22)11(23)14(26-8)20-6-19-9-12(16)17-5-18-13(9)20/h5-6,8,10-11,14,22-23H,2-4H2,1H3,(H2-,16,17,18,24,25)/p+1/t8-,10-,11-,14-,27?/m1/s1
amp[c]	AMP	C10H14N5O7P	C10H12N5O7P	-2	Cytoplasm	C00020	13270-66-1	CHEBI:16027	InChI=1S/C10H14N5O7P/c11-8-5-9(13-2-12-8)15(3-14-5)10-7(17)6(16)4(22-10)1-21-23(18,19)20/h2-4,6-7,10,16-17H,1H2,(H2,11,12,13)(H2,18,19,20)/t4-,6-,7-,10-/m1/s1
anth[c]	anthranilate	C7H7NO2	C7H6NO2	-1	Cytoplasm	C00108	108159-61-1	CHEBI:30754	InChI=1S/C7H7NO2/c8-6-4-2-1-3-5(6)7(9)10/h1-4H,8H2,(H,9,10)
ap4a[c]	P1,P4-Bis(5'-adenosyl) tetraphosphate	C20H28N10O19P4	C20H24N10O19P4	-4	Cytoplasm	C01260	117137-55-0	CHEBI:17422	InChI=1S/C20H28N10O19P4/c21-15-9-17(25-3-23-15)29(5-27-9)19-13(33)11(31)7(45-19)1-43-50(35,36)47-52(39,40)49-53(41,42)48-51(37,38)44-2-8-12(32)14(34)20(46-8)30-6-28-10-16(22)24-4-26-18(10)30/h3-8,11-14,19-20,31-34H,1-2H2,(H,35,36)(H,37,38)(H,39,40)(H,41,42)(H2,21,23,25)(H2,22,24,26)/t7-,8-,11-,12-,13-,14-,19-,20-/m1/s1
apoACP[c]	apoprotein [acyl carrier protein]	RHO	RHO	0	Cytoplasm	C03688
apoc[c]	Apo-[acetyl-CoA carboxylase]	C7H13N3O2R2	C7H13N3O2R2	0	Cytoplasm	C04735
apop[c]	Apoprotein	NH2R	NH2R	0	Cytoplasm	C16240
aps[c]	Adenosine 5'-phosphosulfate	C10H14N5O10PS	C10H12N5O10PS	-2	Cytoplasm	C00224	485-84-7	CHEBI:17709	InChI=1S/C10H14N5O10PS/c11-8-5-9(13-2-12-8)15(3-14-5)10-7(17)6(16)4(24-10)1-23-26(18,19)25-27(20,21)22/h2-4,6-7,10,16-17H,1H2,(H,18,19)(H2,11,12,13)(H,20,21,22)/t4-,6-,7-,10-/m1/s1
argL[c]	L-arginine	C6H14N4O2	C6H15N4O2	1	Cytoplasm	C00062	1119-34-2	CHEBI:16467	InChI=1S/C6H14N4O2/c7-4(5(11)12)2-1-3-10-6(8)9/h4H,1-3,7H2,(H,11,12)(H4,8,9,10)/t4-/m0/s1
argL[e]	L-arginine	C6H14N4O2	C6H15N4O2	1	Extracellular	C00062	1119-34-2	CHEBI:16467	InChI=1S/C6H14N4O2/c7-4(5(11)12)2-1-3-10-6(8)9/h4H,1-3,7H2,(H,11,12)(H4,8,9,10)/t4-/m0/s1
argL[p]	L-arginine	C6H14N4O2	C6H15N4O2	1	Periplasm	C00062	1119-34-2	CHEBI:16467	InChI=1S/C6H14N4O2/c7-4(5(11)12)2-1-3-10-6(8)9/h4H,1-3,7H2,(H,11,12)(H4,8,9,10)/t4-/m0/s1
argsuc[c]	L-arginino-succinate	C10H18N4O6	C10H17N4O6	-1	Cytoplasm	C03406	2387-71-5		InChI=1S/C10H18N4O6/c11-5(8(17)18)2-1-3-13-10(12)14-6(9(19)20)4-7(15)16/h5-6H,1-4,11H2,(H,15,16)(H,17,18)(H,19,20)(H3,12,13,14)/t5-,6-/m0/s1
argtrna[c]	L-arginyl-tRNAarg	C6H12N4OR	C6H14N4OR	2	Cytoplasm	C02163
asnL[c]	L-asparagine	C4H8N2O3	C4H8N2O3	0	Cytoplasm	C00152	3130-87-8	CHEBI:17196	InChI=1S/C4H8N2O3/c5-2(4(8)9)1-3(6)7/h2H,1,5H2,(H2,6,7)(H,8,9)/t2-/m0/s1
asnL[e]	L-asparagine	C4H8N2O3	C4H8N2O3	0	Extracellular	C00152	3130-87-8	CHEBI:17196	InChI=1S/C4H8N2O3/c5-2(4(8)9)1-3(6)7/h2H,1,5H2,(H2,6,7)(H,8,9)/t2-/m0/s1
asnL[p]	L-asparagine	C4H8N2O3	C4H8N2O3	0	Periplasm	C00152	3130-87-8	CHEBI:17196	InChI=1S/C4H8N2O3/c5-2(4(8)9)1-3(6)7/h2H,1,5H2,(H2,6,7)(H,8,9)/t2-/m0/s1
asntrna[c]	L-asparaginyl-tRNAasn	C14H23N2O12PR2	C14H24N2O12PR2	1	Cytoplasm	C03402
aspD[c]	D-aspartate	C4H7NO4	C4H7NO4	0	Cytoplasm	C00402	1783-96-6	CHEBI:17364	InChI=1S/C4H7NO4/c5-2(4(8)9)1-3(6)7/h2H,1,5H2,(H,6,7)(H,8,9)/t2-/m1/s1
aspL[c]	L-aspartate	C4H7NO4	C4H6NO4	-1	Cytoplasm	C00049	25608-40-6	CHEBI:17053	InChI=1S/C4H7NO4/c5-2(4(8)9)1-3(6)7/h2H,1,5H2,(H,6,7)(H,8,9)/t2-/m0/s1
aspL[e]	L-aspartate	C4H7NO4	C4H6NO4	-1	Extracellular	C00049	25608-40-6	CHEBI:17053	InChI=1S/C4H7NO4/c5-2(4(8)9)1-3(6)7/h2H,1,5H2,(H,6,7)(H,8,9)/t2-/m0/s1
aspL[p]	L-aspartate	C4H7NO4	C4H6NO4	-1	Periplasm	C00049	25608-40-6	CHEBI:17053	InChI=1S/C4H7NO4/c5-2(4(8)9)1-3(6)7/h2H,1,5H2,(H,6,7)(H,8,9)/t2-/m0/s1
aspsa[c]	L-aspartate-semialdehyde	C4H7NO3	C4H7NO3	0	Cytoplasm	C00441	15106-57-7	CHEBI:18051	InChI=1S/C4H7NO3/c5-3(1-2-6)4(7)8/h2-3H,1,5H2,(H,7,8)/t3-/m0/s1
asptrna[c]	L-aspartyl-tRNAasp	C4H5NO3R	C4H5NO3R	0	Cytoplasm	C02984
atp[c]	Adenosine triphosphate	C10H16N5O13P3	C10H12N5O13P3	-4	Cytoplasm	C00002	1259312-93-0	CHEBI:15422	InChI=1S/C10H16N5O13P3/c11-8-5-9(13-2-12-8)15(3-14-5)10-7(17)6(16)4(26-10)1-25-30(21,22)28-31(23,24)27-29(18,19)20/h2-4,6-7,10,16-17H,1H2,(H,21,22)(H,23,24)(H2,11,12,13)(H2,18,19,20)/t4-,6-,7-,10-/m1/s1
atpr[c]	alpha-tocopherol	C29H50O2	C29H50O2	0	Cytoplasm	C02477	10191-41-0	CHEBI:18145	InChI=1S/C29H50O2/c1-20(2)12-9-13-21(3)14-10-15-22(4)16-11-18-29(8)19-17-26-25(7)27(30)23(5)24(6)28(26)31-29/h20-22,30H,9-19H2,1-8H3/t21-,22-,29-/m1/s1
bcarot[c]	beta-carotene	C40H56	C40H56	0	Cytoplasm	C02094	31797-85-0	CHEBI:17579	InChI=1S/C40H56/c1-31(19-13-21-33(3)25-27-37-35(5)23-15-29-39(37,7)8)17-11-12-18-32(2)20-14-22-34(4)26-28-38-36(6)24-16-30-40(38,9)10/h11-14,17-22,25-28H,15-16,23-24,29-30H2,1-10H3/b12-11+,19-13+,20-14+,27-25+,28-26+,31-17+,32-18+,33-21+,34-22+
bcrypx[c]	beta-cryptoxanthin	C40H56O	C40H56O	0	Cytoplasm	C08591	472-70-8	CHEBI:10362	InChI=1S/C40H56O/c1-30(18-13-20-32(3)23-25-37-34(5)22-15-27-39(37,7)8)16-11-12-17-31(2)19-14-21-33(4)24-26-38-35(6)28-36(41)29-40(38,9)10/h11-14,16-21,23-26,36,41H,15,22,27-29H2,1-10H3/b12-11+,18-13+,19-14+,25-23+,26-24+,30-16+,31-17+,32-20+,33-21+/t36-/m1/s1
bg6p[c]	beta-D-glucose-6-phosphate	C6H13O9P	C6H11O9P	-2	Cytoplasm	C00092	56-73-5		InChI=1S/C6H13O9P/c7-3-2(1-14-16(11,12)13)15-6(10)5(9)4(3)8/h2-10H,1H2,(H2,11,12,13)/t2-,3-,4+,5-,6?/m1/s1
bglcD[c]	beta-D-glucose	C6H12O6	C6H12O6	0	Cytoplasm	C00221	28905-12-6	CHEBI:15903	InChI=1S/C6H12O6/c7-1-2-3(8)4(9)5(10)6(11)12-2/h2-11H,1H2/t2-,3-,4+,5-,6-/m1/s1
bglcD[e]	beta-D-glucose	C6H12O6	C6H12O6	0	Extracellular	C00221	28905-12-6	CHEBI:15903	InChI=1S/C6H12O6/c7-1-2-3(8)4(9)5(10)6(11)12-2/h2-11H,1H2/t2-,3-,4+,5-,6-/m1/s1
bglcD[p]	beta-D-glucose	C6H12O6	C6H12O6	0	Periplasm	C00221	28905-12-6	CHEBI:15903	InChI=1S/C6H12O6/c7-1-2-3(8)4(9)5(10)6(11)12-2/h2-11H,1H2/t2-,3-,4+,5-,6-/m1/s1
bglycan[c]	beta-D-glucan	C6H10O5	C6H10O5	0	Cytoplasm
biIXa[c]	biliverdin-IX-alpha	C33H34N4O6	C33H34N4O6	0	Cytoplasm	C00500	114-25-0	CHEBI:17033	InChI=1S/C33H34N4O6/c1-7-20-19(6)32(42)37-27(20)14-25-18(5)23(10-12-31(40)41)29(35-25)15-28-22(9-11-30(38)39)17(4)24(34-28)13-26-16(3)21(8-2)33(43)36-26/h7-8,13-15,35H,1-2,9-12H2,3-6H3,(H,36,43)(H,37,42)(H,38,39)(H,40,41)/b26-13-,27-14-,28-15-
bilirub[c]	bilirubin	C33H36N4O6	C33H36N4O6	0	Cytoplasm	C00486	635-65-4	CHEBI:16990	InChI=1S/C33H36N4O6/c1-7-20-19(6)32(42)37-27(20)14-25-18(5)23(10-12-31(40)41)29(35-25)15-28-22(9-11-30(38)39)17(4)24(34-28)13-26-16(3)21(8-2)33(43)36-26/h7-8,13-14,34-35H,1-2,9-12,15H2,3-6H3,(H,36,43)(H,37,42)(H,38,39)(H,40,41)/b26-13-,27-14-
biso[c]	beta-Isorenieratene	C40H52	C40H52	0	Cytoplasm	C16340		CHEBI:80461	InChI=1S/C40H52/c1-30(18-13-20-32(3)23-27-38-35(6)26-25-34(5)37(38)8)16-11-12-17-31(2)19-14-21-33(4)24-28-39-36(7)22-15-29-40(39,9)10/h11-14,16-21,23-28H,15,22,29H2,1-10H3/b12-11+,18-13+,19-14+,27-23+,28-24+,30-16+,31-17+,32-20+,33-21+
brangly[c]	branching-glycogen	C6H10O5	C6H10O5	0	Cytoplasm	C00420	1109-28-0	CHEBI:18154	InChI=1S/C18H32O16/c19-1-4-7(22)8(23)12(27)17(31-4)34-15-6(3-21)32-18(13(28)10(15)25)33-14-5(2-20)30-16(29)11(26)9(14)24/h4-29H,1-3H2
btn[c]	biotin	C10H16N2O3S	C10H15N2O3S	-1	Cytoplasm	C00120	22377-59-9	CHEBI:15956	InChI=1S/C10H16N2O3S/c13-8(14)4-2-1-3-7-9-6(5-16-7)11-10(15)12-9/h6-7,9H,1-5H2,(H,13,14)(H2,11,12,15)/t6-,7-,9-/m0/s1
btn[e]	biotin	C10H16N2O3S	C10H15N2O3S	-1	Extracellular	C00120	22377-59-9	CHEBI:15956	InChI=1S/C10H16N2O3S/c13-8(14)4-2-1-3-7-9-6(5-16-7)11-10(15)12-9/h6-7,9H,1-5H2,(H,13,14)(H2,11,12,15)/t6-,7-,9-/m0/s1
btn[p]	biotin	C10H16N2O3S	C10H15N2O3S	-1	Periplasm	C00120	22377-59-9	CHEBI:15956	InChI=1S/C10H16N2O3S/c13-8(14)4-2-1-3-7-9-6(5-16-7)11-10(15)12-9/h6-7,9H,1-5H2,(H,13,14)(H2,11,12,15)/t6-,7-,9-/m0/s1
btnamp[c]	Biotinyl-5'-AMP	C20H28N7O9PS	C20H28N7O9PS	0	Cytoplasm	C05921		CHEBI:3110	InChI=1S/C20H28N7O9PS/c21-17-14-18(23-7-22-17)27(8-24-14)19-16(30)15(29)10(35-19)5-34-37(32,33)36-12(28)4-2-1-3-11-13-9(6-38-11)25-20(31)26-13/h7-11,13,15-16,19,29-30H,1-6H2,(H,32,33)(H2,21,22,23)(H2,25,26,31)/t9-,10+,11-,13-,15+,16+,19+/m0/s1
btpr[c]	beta-tocopherol	C28H48O2	C28H48O2	0	Cytoplasm	C14152	148-03-8		InChI=1S/C28H48O2/c1-20(2)11-8-12-21(3)13-9-14-22(4)15-10-17-28(7)18-16-25-24(6)26(29)19-23(5)27(25)30-28/h19-22,29H,8-18H2,1-7H3/t21?,22?,28-/m1/s1
but2eACP[c]	But-2-enoyl-[acyl-carrier-protein]	C15H26N2O8PRS	C15H25N2O8PRS	-1	Cytoplasm	C04246
butACP[c]	Butyryl-ACP-(n-C4:0ACP)	C15H28N2O8PRS	C15H27N2O8PRS	-1	Cytoplasm	C05745
ca2[c]	Ca2+	Ca	Ca	2	Cytoplasm	C00076	10043-52-4	CHEBI:29108	InChI=1S/Ca/q+2
ca2[e]	Ca2	Ca	Ca	2	Extracellular	C00076	10043-52-4	CHEBI:29108	InChI=1S/Ca/q+2
ca2[p]	Ca2	Ca	Ca	2	Periplasm	C00076	10043-52-4	CHEBI:29108	InChI=1S/Ca/q+2
camp[c]	cAMP	C10H12N5O6P	C10H11N5O6P	-1	Cytoplasm	C00575	54532-48-8	CHEBI:17489	InChI=1S/C10H12N5O6P/c11-8-5-9(13-2-12-8)15(3-14-5)10-6(16)7-4(20-10)1-19-22(17,18)21-7/h2-4,6-7,10,16H,1H2,(H,17,18)(H2,11,12,13)/t4-,6-,7-,10-/m1/s1
canth[c]	Canthaxanthin	C40H52O2	C40H52O2	0	Cytoplasm	C08583
cat[c]	creatine	C4H9N3O2	C4H9N3O2	0	Cytoplasm	C00300	57-00-1	CHEBI:16919	InChI=1S/C4H9N3O2/c1-7(4(5)6)2-3(8)9/h2H2,1H3,(H3,5,6)(H,8,9)
catn[c]	creatinine	C4H7N3O	C4H7N3O	0	Cytoplasm	C00791	60-27-5	CHEBI:16737	InChI=1S/C4H7N3O/c1-7-2-3(8)6-4(7)5/h2H2,1H3,(H2,5,6,8)
cbasp[c]	N-carbamoyl-L-aspartate	C5H8N2O5	C5H6N2O5	-2	Cytoplasm	C00438	13184-27-5	CHEBI:15859	InChI=1S/C5H8N2O5/c6-5(12)7-2(4(10)11)1-3(8)9/h2H,1H2,(H,8,9)(H,10,11)(H3,6,7,12)/t2-/m0/s1
cbl1[c]	Cob(I)inamide	C48H72CoN11O8	C48H70CoN11O8	2	Cytoplasm	C05774			InChI=1S/C48H73N11O8.Co/c1-23(60)22-55-38(67)16-17-45(6)29(18-35(52)64)43-48(9)47(8,21-37(54)66)28(12-15-34(51)63)40(59-48)25(3)42-46(7,20-36(53)65)26(10-13-32(49)61)30(56-42)19-31-44(4,5)27(11-14-33(50)62)39(57-31)24(2)41(45)58-43;/h19,23,26-29,43,60H,10-18,20-22H2,1-9H3,(H14,49,50,51,52,53,54,55,56,57,58,59,61,62,63,64,65,66,67);/q;+1/p-1/t23-,26-,27-,28-,29+,43?,45-,46+,47+,48+;/m1./s1
cbm[c]	carbamate	CH3NO2	CH2NO2	-1	Cytoplasm	C01563	154748-63-7	CHEBI:28616	InChI=1S/CH3NO2/c2-1(3)4/h2H2,(H,3,4)
cbp[c]	carbamoyl-phosphate	CH4NO5P	CH2NO5P	-2	Cytoplasm	C00169	590-55-6	CHEBI:17672	InChI=1S/CH4NO5P/c2-1(3)7-8(4,5)6/h(H2,2,3)(H2,4,5,6)
cbrn[c]	cobyrinate	C45H59CoN4O14	C45H59CoN4O14	0	Cytoplasm	C05773			InChI=1S/C45H60N4O14.Co/c1-21-36-24(10-13-30(52)53)41(3,4)28(47-36)18-27-23(9-12-29(50)51)43(6,19-34(60)61)39(46-27)22(2)37-25(11-14-31(54)55)44(7,20-35(62)63)45(8,49-37)40-26(17-33(58)59)42(5,38(21)48-40)16-15-32(56)57;/h18,23-26,40H,9-17,19-20H2,1-8H3,(H8,46,47,48,49,50,51,52,53,54,55,56,57,58,59,60,61,62,63);/q;+2/p-1/t23-,24-,25-,26+,40-,42-,43+,44+,45+;/m1./s1
cd2[c]	Cd2+	Cd	Cd	2	Cytoplasm	C01413	142760-38-1		InChI=1S/Cd
cd2[e]	Cd2+	Cd	Cd	2	Extracellular	C01413	142760-38-1		InChI=1S/Cd
cd2[p]	Cd2+	Cd	Cd	2	Periplasm	C01413	142760-38-1		InChI=1S/Cd
cdp[c]	CDP	C9H15N3O11P2	C9H12N3O11P2	-3	Cytoplasm	C00112	34393-59-4	CHEBI:17239	InChI=1S/C9H15N3O11P2/c10-5-1-2-12(9(15)11-5)8-7(14)6(13)4(22-8)3-21-25(19,20)23-24(16,17)18/h1-2,4,6-8,13-14H,3H2,(H,19,20)(H2,10,11,15)(H2,16,17,18)/t4-,6-,7-,8-/m1/s1
cgly[c]	Cys-Gly	C5H10N2O3S	C5H10N2O3S	0	Cytoplasm	C01419	19246-18-5	CHEBI:61694	InChI=1S/C5H10N2O3S/c6-3(2-11)5(10)7-1-4(8)9/h3,11H,1-2,6H2,(H,7,10)(H,8,9)/t3-/m0/s1
cgmp[c]	cGMP	C10H12N5O7P	C10H11N5O7P	-1	Cytoplasm	C06194	64049-38-3	CHEBI:28181	InChI=1S/C10H12N5O7P/c11-10-13-7-4(8(17)14-10)12-2-15(7)9-6-5(3(1-16)20-9)21-23(18,19)22-6/h2-3,5-6,9,16H,1H2,(H,18,19)(H3,11,13,14,17)/t3-,5-,6-,9-/m1/s1
chllidea[c]	chlorophyllide-a	C35H34MgN4O5	C35H34MgN4O5	0	Cytoplasm	C02139		CHEBI:16900	InChI=1S/C35H36N4O5.Mg/c1-8-19-15(3)22-12-24-17(5)21(10-11-28(40)41)32(38-24)30-31(35(43)44-7)34(42)29-18(6)25(39-33(29)30)14-27-20(9-2)16(4)23(37-27)13-26(19)36-22;/h8,12-14,17,21,31H,1,9-11H2,2-7H3,(H3,36,37,38,39,40,41,42);/q;+2/p-2/t17-,21-,31+;/m0./s1
chlolla[c]	chlorophyll-a	C55H72MgN4O5	C55H72MgN4O5	0	Cytoplasm	C05306	1406-65-1	CHEBI:18230	InChI=1S/C55H73N4O5.Mg/c1-13-39-35(8)42-28-44-37(10)41(24-25-48(60)64-27-26-34(7)23-17-22-33(6)21-16-20-32(5)19-15-18-31(3)4)52(58-44)50-51(55(62)63-12)54(61)49-38(11)45(59-53(49)50)30-47-40(14-2)36(9)43(57-47)29-46(39)56-42;/h13,26,28-33,37,41,51H,1,14-25,27H2,2-12H3,(H-,56,57,58,59,61);/q-1;+2/p-1/b34-26+;/t32-,33-,37+,41+,51-;/m1./s1
chol[c]	Choline	C5H13NO	C5H14NO	1	Cytoplasm	C00114	123-41-1	CHEBI:15354	InChI=1S/C5H14NO/c1-6(2,3)4-5-7/h7H,4-5H2,1-3H3/q+1
chor[c]	chorismate	C10H10O6	C10H8O6	-2	Cytoplasm	C00251	55508-12-8	CHEBI:17333	InChI=1S/C10H10O6/c1-5(9(12)13)16-8-4-6(10(14)15)2-3-7(8)11/h2-4,7-8,11H,1H2,(H,12,13)(H,14,15)/t7-,8-/m1/s1
cisoc11eacp[c]	cis-octadec-11-enoyl-[acyl-carrier-protein]-(n-C18:1(9))	C18H33OSR	C18H32OSR	-1	Cytoplasm	C01203
cit[c]	citrate	C6H8O7	C6H5O7	-3	Cytoplasm	C00158	12262-73-6	CHEBI:30769	InChI=1S/C6H8O7/c7-3(8)1-6(13,5(11)12)2-4(9)10/h13H,1-2H2,(H,7,8)(H,9,10)(H,11,12)
cit[e]	citrate	C6H8O7	C6H5O7	-3	Extracellular	C00158	12262-73-6	CHEBI:30769	InChI=1S/C6H8O7/c7-3(8)1-6(13,5(11)12)2-4(9)10/h13H,1-2H2,(H,7,8)(H,9,10)(H,11,12)
cit[p]	citrate	C6H8O7	C6H5O7	-3	Periplasm	C00158	12262-73-6	CHEBI:30769	InChI=1S/C6H8O7/c7-3(8)1-6(13,5(11)12)2-4(9)10/h13H,1-2H2,(H,7,8)(H,9,10)(H,11,12)
citrL[c]	citrulline	C6H13N3O3	C6H13N3O3	0	Cytoplasm	C00327	154130-99-1	CHEBI:16349	InChI=1S/C6H13N3O3/c7-4(5(10)11)2-1-3-9-6(8)12/h4H,1-3,7H2,(H,10,11)(H3,8,9,12)/t4-/m0/s1
cl[c]	Chloride	Cl	Cl	-1	Cytoplasm	C00698	16887-00-6	CHEBI:17996	InChI=1S/ClH/h1H/p-1
cl[e]	Chloride	Cl	Cl	-1	Extracellular	C00698	16887-00-6	CHEBI:17996	InChI=1S/ClH/h1H/p-1
cl[p]	Chloride	Cl	Cl	-1	Periplasm	C00698	16887-00-6	CHEBI:17996	InChI=1S/ClH/h1H/p-1
clacd[c]	cob(I)yrinic-acid-a,c-diamide	C45H61CoN6O12	C45H61CoN6O12	0	Cytoplasm	C06505			InChI=1S/C45H62N6O12.Co/c1-21-36-24(10-13-32(56)57)41(3,4)28(49-36)18-27-23(9-12-31(54)55)43(6,19-29(46)52)39(48-27)22(2)37-25(11-14-33(58)59)44(7,20-30(47)53)45(8,51-37)40-26(17-35(62)63)42(5,38(21)50-40)16-15-34(60)61;/h18,23-26,40H,9-17,19-20H2,1-8H3,(H10,46,47,48,49,50,51,52,53,54,55,56,57,58,59,60,61,62,63);/q;+1/p-1/t23-,24-,25-,26+,40?,42-,43+,44+,45+;/m1./s1
clito[c]	cyclitol	R	R	0	Cytoplasm
cmp[c]	CMP	C9H14N3O8P	C9H12N3O8P	-2	Cytoplasm	C00055	26628-47-7	CHEBI:17361	InChI=1S/C9H14N3O8P/c10-5-1-2-12(9(15)11-5)8-7(14)6(13)4(20-8)3-19-21(16,17)18/h1-2,4,6-8,13-14H,3H2,(H2,10,11,15)(H2,16,17,18)/t4-,6-,7-,8-/m1/s1
cmpnan[c]	CMP-N-acetylneuraminate	C20H31N4O16P	C20H29N4O16P	-2	Cytoplasm	C00128	3063-71-6	CHEBI:16556	InChI=1S/C20H31N4O16P/c1-7(26)22-12-8(27)4-20(18(32)33,39-16(12)13(29)9(28)5-25)40-41(35,36)37-6-10-14(30)15(31)17(38-10)24-3-2-11(21)23-19(24)34/h2-3,8-10,12-17,25,27-31H,4-6H2,1H3,(H,22,26)(H,32,33)(H,35,36)(H2,21,23,34)/t8-,9+,10+,12+,13+,14+,15+,16+,17+,20+/m0/s1
co[c]	CO	CO	CO	0	Cytoplasm	C00237	124-38-9	CHEBI:17245	InChI=1S/CO/c1-2
co2[c]	CO2	CO2	CO2	0	Cytoplasm	C00011	124-38-9	CHEBI:16526	InChI=1S/CO2/c2-1-3
co2[e]	CO2	CO2	CO2	0	Extracellular	C00011	124-38-9	CHEBI:16526	InChI=1S/CO2/c2-1-3
coa[c]	coenzyme-A	C21H36N7O16P3S	C21H32N7O16P3S	-4	Cytoplasm	C00010	85-61-0	CHEBI:15346	InChI=1S/C21H36N7O16P3S/c1-21(2,16(31)19(32)24-4-3-12(29)23-5-6-48)8-41-47(38,39)44-46(36,37)40-7-11-15(43-45(33,34)35)14(30)20(42-11)28-10-27-13-17(22)25-9-26-18(13)28/h9-11,14-16,20,30-31,48H,3-8H2,1-2H3,(H,23,29)(H,24,32)(H,36,37)(H,38,39)(H2,22,25,26)(H2,33,34,35)/t11-,14-,15-,16+,20-/m1/s1
cobalt2[c]	Co2+	Co	Co	2	Cytoplasm	C00175	22541-53-3		InChI=1S/Co/q+2
cobalt2[e]	Co2+	Co	Co	2	Extracellular	C00175	22541-53-3		InChI=1S/Co/q+2
cobalt2[p]	Co2+	Co	Co	2	Periplasm	C00175	22541-53-3		InChI=1S/Co/q+2
cobIIacd[c]	cob(II)yrinic-acid-a,c-diamide	C45H61CoN6O12	C45H62CoN6O12	1	Cytoplasm	C06504			InChI=1S/C45H62N6O12.Co/c1-21-36-24(10-13-32(56)57)41(3,4)28(49-36)18-27-23(9-12-31(54)55)43(6,19-29(46)52)39(48-27)22(2)37-25(11-14-33(58)59)44(7,20-30(47)53)45(8,51-37)40-26(17-35(62)63)42(5,38(21)50-40)16-15-34(60)61;/h18,23-26,40H,9-17,19-20H2,1-8H3,(H10,46,47,48,49,50,51,52,53,54,55,56,57,58,59,60,61,62,63);/q;+2/p-1/t23-,24-,25-,26+,40-,42-,43+,44+,45+;/m1./s1
cp2[c]	cobalt-precorrin-2	C42H44CoN4O16	C42H44CoN4O16	0	Cytoplasm	C11538			InChI=1S/C42H46N4O16.Co/c1-41(17-39(59)60)23(5-9-35(51)52)29-14-27-21(11-37(55)56)19(3-7-33(47)48)25(43-27)13-26-20(4-8-34(49)50)22(12-38(57)58)28(44-26)15-31-42(2,18-40(61)62)24(6-10-36(53)54)30(46-31)16-32(41)45-29;/h13-16,23-24H,3-12,17-18H2,1-2H3,(H10,43,44,45,46,47,48,49,50,51,52,53,54,55,56,57,58,59,60,61,62);/q;+2/p-2/t23-,24-,41+,42+;/m1./s1
cp3[c]	cobalt-precorrin-3	C43H48CoN4O16	C43H48CoN4O16	0	Cytoplasm	C11539		CHEBI:3791	InChI=1S/C43H49N4O16.Co/c1-19-40-23(13-37(58)59)21(5-9-33(50)51)27(46-40)14-26-20(4-8-32(48)49)22(12-36(56)57)28(44-26)15-29-24(6-10-34(52)53)42(2,17-38(60)61)31(45-29)16-30-25(7-11-35(54)55)43(3,18-39(62)63)41(19)47-30;/h15-16,22,24-25H,4-14,17-18H2,1-3H3,(H9,44,45,47,48,49,50,51,52,53,54,55,56,57,58,59,60,61,62,63);/q-1;+2/p-1/b41-19-;/t22?,24-,25-,42+,43+;/m1./s1
cp4[c]	cobalt-precorrin-4	C44H50CoN4O16	C44H50CoN4O16	0	Cytoplasm	C11540		CHEBI:3792	InChI=1S/C44H51N4O16.Co/c1-20-44-40-25(14-37(59)60)41(2,12-11-35(55)56)30(47-40)16-27-21(5-8-32(49)50)22(13-36(57)58)26(45-27)15-28-23(6-9-33(51)52)42(3,18-38(61)62)31(46-28)17-29(48-44)24(7-10-34(53)54)43(44,4)19-39(63)64-20;/h15,17,20,23-24H,5-14,16,18-19H2,1-4H3,(H8,46,48,49,50,51,52,53,54,55,56,57,58,59,60,61,62);/q-1;+2/p-1/b28-15-;/t20?,23-,24-,41-,42+,43+,44?;/m1./s1
cp5A[c]	cobalt-precorrin-5A	C45H52CoN4O16	C45H52CoN4O16	0	Cytoplasm	C16242			InChI=1S/C45H54N4O16.Co/c1-21-45-40-26(15-37(60)61)41(2,13-12-35(56)57)30(47-40)16-27-22(6-9-32(50)51)25(14-36(58)59)44(5,48-27)18-29-23(7-10-33(52)53)42(3,19-38(62)63)31(46-29)17-28(49-45)24(8-11-34(54)55)43(45,4)20-39(64)65-21;/h16-17,21,24H,6-15,18-20H2,1-5H3,(H9,46,47,48,49,50,51,52,53,54,55,56,57,58,59,60,61,62,63);/q;+2/p-2/t21?,24-,41-,42+,43+,44+,45?;/m1./s1
cp5b[c]	cobalt-precorrin-5B	C43H50CoN4O16	C43H50CoN4O16	0	Cytoplasm	C16243			InChI=1S/C43H52N4O16.Co/c1-40(12-11-33(54)55)24(14-35(58)59)38-39-42(3,19-37(62)63)21(6-9-31(50)51)26(45-39)16-29-41(2,18-36(60)61)22(7-10-32(52)53)27(44-29)17-43(4)23(13-34(56)57)20(5-8-30(48)49)25(47-43)15-28(40)46-38;/h15-16,21,24H,5-14,17-19H2,1-4H3,(H10,44,45,46,47,48,49,50,51,52,53,54,55,56,57,58,59,60,61,62,63);/q;+2/p-2/b39-38-;/t21-,24+,40-,41+,42+,43+;/m1./s1
cp6a[c]	cobalt-precorrin-6A	C44H53CoN4O16	C44H53CoN4O16	0	Cytoplasm	C11542		CHEBI:3794	InChI=1S/C44H54N4O16.Co/c1-40(13-12-34(55)56)25(15-36(59)60)39-44(5)42(3,20-38(63)64)23(8-11-33(53)54)27(48-44)17-30-41(2,19-37(61)62)22(7-10-32(51)52)28(45-30)18-43(4)24(14-35(57)58)21(6-9-31(49)50)26(47-43)16-29(40)46-39;/h17,23H,6-16,18-20H2,1-5H3,(H9,45,48,49,50,51,52,53,54,55,56,57,58,59,60,61,62,63,64);/q;+2/p-1/t23-,40-,41+,42+,43+,44+;/m1./s1
cp6b[c]	cobalt-precorrin-6B	C44H55CoN4O16	C44H55CoN4O16	0	Cytoplasm	C11543		CHEBI:3789	InChI=1S/C44H56N4O16.Co/c1-40(13-12-34(55)56)25(15-36(59)60)39-44(5)42(3,20-38(63)64)23(8-11-33(53)54)27(48-44)17-30-41(2,19-37(61)62)22(7-10-32(51)52)28(45-30)18-43(4)24(14-35(57)58)21(6-9-31(49)50)26(47-43)16-29(40)46-39;/h17,23,25,39H,6-16,18-20H2,1-5H3,(H9,45,48,49,50,51,52,53,54,55,56,57,58,59,60,61,62,63,64);/q;+2/p-1/t23-,25+,39-,40-,41+,42+,43+,44+;/m1./s1
cp7[c]	cobalt-precorrin-7	C44H57CoN4O14	C44H57CoN4O14	0	Cytoplasm	C16244			InChI=1S/C44H58N4O14.Co/c1-21-37-23(8-11-30(49)50)22(2)43(6,48-37)18-28-24(9-12-31(51)52)41(4,19-35(59)60)29(45-28)17-27-25(10-13-32(53)54)42(5,20-36(61)62)44(7,47-27)39-26(16-34(57)58)40(3,38(21)46-39)15-14-33(55)56;/h17,21,25-26,39H,8-16,18-20H2,1-7H3,(H8,45,47,49,50,51,52,53,54,55,56,57,58,59,60,61,62);/q;+2/p-1/t21?,25-,26+,39-,40-,41+,42+,43+,44+;/m1./s1
cp8x[c]	cobalt-precorrin-8x	C45H59CoN4O14	C45H59CoN4O14	0	Cytoplasm	C11545			InChI=1S/C45H60N4O14.Co/c1-21-36-24(9-12-29(50)51)23(3)44(7,48-36)18-28-25(10-13-30(52)53)42(5,19-34(60)61)39(46-28)22(2)37-26(11-14-31(54)55)43(6,20-35(62)63)45(8,49-37)40-27(17-33(58)59)41(4,38(21)47-40)16-15-32(56)57;/h21,26-27,40H,9-20H2,1-8H3,(H8,46,49,50,51,52,53,54,55,56,57,58,59,60,61,62,63);/q;+2/p-1/t21?,26-,27+,40-,41-,42+,43+,44+,45+;/m1./s1
cpmp[c]	cyclic pyranopterin monophosphate	C10H14N5O8P	C10H13N5O8P	-1	Cytoplasm	C18239	150829-29-1	CHEBI:60210	InChI=1S/C10H14N5O8P/c11-9-14-6-3(7(16)15-9)12-4-8(13-6)22-2-1-21-24(19,20)23-5(2)10(4,17)18/h2,4-5,8,12,17-18H,1H2,(H,19,20)(H4,11,13,14,15,16)/t2-,4-,5+,8-/m1/s1
cpppg3[c]	coproporphyrinogen-III	C36H44N4O8	C36H40N4O8	-4	Cytoplasm	C03263	16993-50-3		InChI=1S/C36H44N4O8/c1-17-21(5-9-33(41)42)29-14-27-19(3)22(6-10-34(43)44)30(39-27)15-28-20(4)24(8-12-36(47)48)32(40-28)16-31-23(7-11-35(45)46)18(2)26(38-31)13-25(17)37-29/h37-40H,5-16H2,1-4H3,(H,41,42)(H,43,44)(H,45,46)(H,47,48)
crbxthpro[c]	6-Carboxy-5,6,7,8-tetrahydropterin	C7H9N5O3	C7H9N5O3	0	Cytoplasm	C20239		CHEBI:61126	InChI=1S/C7H9N5O3/c8-7-11-4-3(5(13)12-7)10-2(1-9-4)6(14)15/h2,10H,1H2,(H,14,15)(H4,8,9,11,12,13)
ctp[c]	CTP	C9H16N3O14P3	C9H12N3O14P3	-4	Cytoplasm	C00063	65-47-4	CHEBI:17677	InChI=1S/C9H16N3O14P3/c10-5-1-2-12(9(15)11-5)8-7(14)6(13)4(24-8)3-23-28(19,20)26-29(21,22)25-27(16,17)18/h1-2,4,6-8,13-14H,3H2,(H,19,20)(H,21,22)(H2,10,11,15)(H2,16,17,18)/t4-,6-,7-,8-/m1/s1
cu[c]	Cu+	Cu	Cu	1	Cytoplasm	C00070	13982-06-4	CHEBI:28694	InChI=1S/Cu
cu[e]	Cu+	Cu	Cu	1	Extracellular	C00070	13982-06-4	CHEBI:28694	InChI=1S/Cu
cu[p]	Cu+	Cu	Cu	1	Periplasm	C00070	13982-06-4	CHEBI:28694	InChI=1S/Cu
cu2[c]	Cu2+	Cu	Cu	2	Cytoplasm	C00070	13982-06-4	CHEBI:28694	InChI=1S/Cu
cu2[e]	Cu2	Cu	Cu	2	Extracellular	C00070	13982-06-4	CHEBI:28694	InChI=1S/Cu
cu2[p]	Cu2+	Cu	Cu	2	Periplasm	C00070	13982-06-4	CHEBI:28694	InChI=1S/Cu
cynt[c]	cyanate	CHNO	CNO	-1	Cytoplasm	C01417	420-05-3	CHEBI:28024	InChI=1S/CHNO/c2-1-3/h3H
cynt[e]	cyanate	CHNO	CNO	-1	Extracellular	C01417	420-05-3	CHEBI:28024	InChI=1S/CHNO/c2-1-3/h3H
cynt[p]	cyanate	CHNO	CNO	-1	Periplasm	C01417	420-05-3	CHEBI:28024	InChI=1S/CHNO/c2-1-3/h3H
cysL[c]	L-cysteine	C3H7NO2S	C3H7NO2S	0	Cytoplasm	C00097	4371-52-2	CHEBI:17561	InChI=1S/C3H7NO2S/c4-2(1-7)3(5)6/h2,7H,1,4H2,(H,5,6)/t2-/m0/s1
cysL[e]	L-cysteine	C3H7NO2S	C3H7NO2S	0	Extracellular	C00097	4371-52-2	CHEBI:17561	InChI=1S/C3H7NO2S/c4-2(1-7)3(5)6/h2,7H,1,4H2,(H,5,6)/t2-/m0/s1
cysL[p]	L-cysteine	C3H7NO2S	C3H7NO2S	0	Periplasm	C00097	4371-52-2	CHEBI:17561	InChI=1S/C3H7NO2S/c4-2(1-7)3(5)6/h2,7H,1,4H2,(H,5,6)/t2-/m0/s1
cystrna[c]	L-cysteinyl-tRNAcys	C3H5NOSR	C3H6NOSR	1	Cytoplasm	C03125
cytd[c]	Cytidine	C9H13N3O5	C9H13N3O5	0	Cytoplasm	C00475	4395-95-3	CHEBI:17562	InChI=1S/C9H13N3O5/c10-5-1-2-12(9(16)11-5)8-7(15)6(14)4(3-13)17-8/h1-2,4,6-8,13-15H,3H2,(H2,10,11,16)/t4-,6-,7-,8-/m1/s1
dad5[c]	5'-deoxyadenosine	C10H13N5O3	C10H13N5O3	0	Cytoplasm	C05198	4754-39-6	CHEBI:17319	InChI=1S/C10H13N5O3/c1-4-6(16)7(17)10(18-4)15-3-14-5-8(11)12-2-13-9(5)15/h2-4,6-7,10,16-17H,1H3,(H2,11,12,13)/t4-,6-,7-,10-/m1/s1
dadp[c]	dADP	C10H15N5O9P2	C10H12N5O9P2	-3	Cytoplasm	C00206	2793-06-8	CHEBI:16174	InChI=1S/C10H15N5O9P2/c11-9-8-10(13-3-12-9)15(4-14-8)7-1-5(16)6(23-7)2-22-26(20,21)24-25(17,18)19/h3-7,16H,1-2H2,(H,20,21)(H2,11,12,13)(H2,17,18,19)/t5-,6+,7+/m0/s1
damp[c]	dAMP	C10H14N5O6P	C10H12N5O6P	-2	Cytoplasm	C00360	25191-20-2	CHEBI:17713	InChI=1S/C10H14N5O6P/c11-9-8-10(13-3-12-9)15(4-14-8)7-1-5(16)6(21-7)2-20-22(17,18)19/h3-7,16H,1-2H2,(H2,11,12,13)(H2,17,18,19)/t5-,6+,7+/m0/s1
dann[c]	7,8-diaminopelargonate	C9H20N2O2	C9H21N2O2	1	Cytoplasm	C01037	157120-40-6	CHEBI:2247	InChI=1S/C9H20N2O2/c1-7(10)8(11)5-3-2-4-6-9(12)13/h7-8H,2-6,10-11H2,1H3,(H,12,13)
datp[c]	dATP	C10H16N5O12P3	C10H12N5O12P3	-4	Cytoplasm	C00131	1927-31-7		InChI=1S/C10H16N5O12P3/c11-9-8-10(13-3-12-9)15(4-14-8)7-1-5(16)6(25-7)2-24-29(20,21)27-30(22,23)26-28(17,18)19/h3-7,16H,1-2H2,(H,20,21)(H,22,23)(H2,11,12,13)(H2,17,18,19)/t5-,6+,7+/m0/s1
db4p[c]	3,4-dihydroxy-2-butanone-4-P	C4H9O6P	C4H7O6P	-2	Cytoplasm	C15556	114155-98-5	CHEBI:50606	InChI=1S/C4H9O6P/c1-3(5)4(6)2-10-11(7,8)9/h4,6H,2H2,1H3,(H2,7,8,9)
dcaACP[c]	Decanoyl-ACP-(n-C10:0ACP)	C21H40N2O8PRS	C21H39N2O8PRS	-1	Cytoplasm	C05755
dcamp[c]	adenylo-succinate	C14H18N5O11P	C14H14N5O11P	-4	Cytoplasm	C03794	19046-78-7		InChI=1S/C14H18N5O11P/c20-7(21)1-5(14(24)25)18-11-8-12(16-3-15-11)19(4-17-8)13-10(23)9(22)6(30-13)2-29-31(26,27)28/h3-6,9-10,13,22-23H,1-2H2,(H,20,21)(H,24,25)(H,15,16,18)(H2,26,27,28)/t5-,6+,9+,10+,13+/m0/s1
dcdp[c]	dCDP	C9H15N3O10P2	C9H12N3O10P2	-3	Cytoplasm	C00705	800-73-7	CHEBI:28846	InChI=1S/C9H15N3O10P2/c10-7-1-2-12(9(14)11-7)8-3-5(13)6(21-8)4-20-24(18,19)22-23(15,16)17/h1-2,5-6,8,13H,3-4H2,(H,18,19)(H2,10,11,14)(H2,15,16,17)/t5-,6+,8+/m0/s1
dcmp[c]	dCMP	C9H14N3O7P	C9H12N3O7P	-2	Cytoplasm	C00239	1032-65-1	CHEBI:15918	InChI=1S/C9H14N3O7P/c10-7-1-2-12(9(14)11-7)8-3-5(13)6(19-8)4-18-20(15,16)17/h1-2,5-6,8,13H,3-4H2,(H2,10,11,14)(H2,15,16,17)/t5-,6+,8+/m0/s1
dcp4d6d[c]	CDP-4-dehydro-6-deoxy-D-glucose	C15H23N3O15P2	C15H23N3O15P2	0	Cytoplasm	C01219			InChI=1S/C15H23N3O15P2/c1-5-8(19)10(21)12(23)14(30-5)32-35(27,28)33-34(25,26)29-4-6-9(20)11(22)13(31-6)18-3-2-7(16)17-15(18)24/h2-3,5-6,9-14,20-23H,4H2,1H3,(H,25,26)(H,27,28)(H2,16,17,24)/t5-,6-,9-,10+,11-,12-,13-,14-/m1/s1
dcpglu[c]	CDPglucose	C15H25N3O16P2	C15H25N3O16P2	0	Cytoplasm	C00501	2906-23-2	CHEBI:28942	InChI=1S/C15H25N3O16P2/c16-7-1-2-18(15(25)17-7)13-11(23)9(21)6(31-13)4-30-35(26,27)34-36(28,29)33-14-12(24)10(22)8(20)5(3-19)32-14/h1-2,5-6,8-14,19-24H,3-4H2,(H,26,27)(H,28,29)(H2,16,17,25)/t5-,6-,8-,9-,10+,11-,12-,13-,14-/m1/s1
dctp[c]	dCTP	C9H16N3O13P3	C9H12N3O13P3	-4	Cytoplasm	C00458	102783-51-7	CHEBI:16311	InChI=1S/C9H16N3O13P3/c10-7-1-2-12(9(14)11-7)8-3-5(13)6(23-8)4-22-27(18,19)25-28(20,21)24-26(15,16)17/h1-2,5-6,8,13H,3-4H2,(H,18,19)(H,20,21)(H2,10,11,14)(H2,15,16,17)/t5-,6+,8+/m0/s1
dcyt[c]	Deoxycytidine	C9H13N3O4	C9H13N3O4	0	Cytoplasm	C00881	207121-53-7	CHEBI:15698	InChI=1S/C9H13N3O4/c10-7-1-2-12(9(15)11-7)8-3-5(14)6(4-13)16-8/h1-2,5-6,8,13-14H,3-4H2,(H2,10,11,15)/t5-,6+,8+/m0/s1
ddcaACP[c]	Dodecanoyl-ACP-(n-C12:0ACP)	C23H44N2O8PRS	C23H43N2O8PRS	-1	Cytoplasm	C05223
deadn[c]	Deoxyadenosine	C10H13N5O3	C10H13N5O3	0	Cytoplasm	C00559	16373-93-6	CHEBI:17256	InChI=1S/C10H13N5O3/c11-9-8-10(13-3-12-9)15(4-14-8)7-1-5(17)6(2-16)18-7/h3-7,16-17H,1-2H2,(H2,11,12,13)/t5-,6+,7+/m0/s1
demalat[c]	D-erythro-3-Methylmalate	C5H8O5	C5H8O5	0	Cytoplasm	C06032		CHEBI:27394	InChI=1S/C5H8O5/c1-2(4(7)8)3(6)5(9)10/h2-3,6H,1H3,(H,7,8)(H,9,10)/t2-,3+/m0/s1
Deoxrib[c]	Deoxyribose	C5H10O4	C5H10O4	0	Cytoplasm	C01801	452-51-7		InChI=1S/C5H10O4/c6-2-4-3(7)1-5(8)9-4/h3-8H,1-2H2/t3-,4+,5?/m0/s1
dgdp[c]	dGDP	C10H15N5O10P2	C10H12N5O10P2	-3	Cytoplasm	C00361		CHEBI:28862	InChI=1S/C10H15N5O10P2/c11-10-13-8-7(9(17)14-10)12-3-15(8)6-1-4(16)5(24-6)2-23-27(21,22)25-26(18,19)20/h3-6,16H,1-2H2,(H,21,22)(H2,18,19,20)(H3,11,13,14,17)/t4-,5+,6+/m0/s1
dgmp[c]	dGMP	C10H14N5O7P	C10H12N5O7P	-2	Cytoplasm	C00362	25656-92-2	CHEBI:16192	InChI=1S/C10H14N5O7P/c11-10-13-8-7(9(17)14-10)12-3-15(8)6-1-4(16)5(22-6)2-21-23(18,19)20/h3-6,16H,1-2H2,(H2,18,19,20)(H3,11,13,14,17)/t4-,5+,6+/m0/s1
dgsn[c]	Deoxyguanosine	C10H13N5O4	C10H13N5O4	0	Cytoplasm	C00330	116002-28-9	CHEBI:17172	InChI=1S/C10H13N5O4/c11-10-13-8-7(9(18)14-10)12-3-15(8)6-1-4(17)5(2-16)19-6/h3-6,16-17H,1-2H2,(H3,11,13,14,18)/t4-,5+,6+/m0/s1
dgtp[c]	dGTP	C10H16N5O13P3	C10H12N5O13P3	-4	Cytoplasm	C00286	2564-35-4	CHEBI:16497	InChI=1S/C10H16N5O13P3/c11-10-13-8-7(9(17)14-10)12-3-15(8)6-1-4(16)5(26-6)2-25-30(21,22)28-31(23,24)27-29(18,19)20/h3-6,16H,1-2H2,(H,21,22)(H,23,24)(H2,18,19,20)(H3,11,13,14,17)/t4-,5+,6+/m0/s1
dha[c]	dihydroxy-acetone	C3H6O3	C3H6O3	0	Cytoplasm	C00184	62147-49-3	CHEBI:16016	InChI=1S/C3H6O3/c4-1-3(6)2-5/h4-5H,1-2H2
dhap[c]	dihydroxy-acetone-phosphate	C3H7O6P	C3H5O6P	-2	Cytoplasm	C00111	57-04-5	CHEBI:16108	InChI=1S/C3H7O6P/c4-1-3(5)2-9-10(6,7)8/h4H,1-2H2,(H2,6,7,8)
dhf[c]	7,8-dihydrofolate	C19H21N7O6	C19H19N7O6	-2	Cytoplasm	C00415	4033-27-6	CHEBI:15633	InChI=1S/C19H21N7O6/c20-19-25-15-14(17(30)26-19)23-11(8-22-15)7-21-10-3-1-9(2-4-10)16(29)24-12(18(31)32)5-6-13(27)28/h1-4,12,21H,5-8H2,(H,24,29)(H,27,28)(H,31,32)(H4,20,22,25,26,30)/t12-/m0/s1
dhlam[c]	Dihydrolipoamide-E	C8H16NOS2R	C8H16NOS2R	0	Cytoplasm	C15973
dhna[c]	1,4-dihydroxy-2-naphthoate	C11H8O4	C11H7O4	-1	Cytoplasm	C03657	31519-22-9	CHEBI:18094	InChI=1S/C11H8O4/c12-9-5-8(11(14)15)10(13)7-4-2-1-3-6(7)9/h1-5,12-13H,(H,14,15)
dhnpt[c]	Dihydroneopterin	C9H13N5O4	C9H13N5O4	0	Cytoplasm	C04874	1218-98-0	CHEBI:17001	InChI=1S/C9H13N5O4/c10-9-13-7-5(8(18)14-9)12-3(1-11-7)6(17)4(16)2-15/h4,6,15-17H,1-2H2,(H4,10,11,13,14,18)/t4-,6+/m1/s1
dhorS[c]	dihydroorotate	C5H6N2O4	C5H5N2O4	-1	Cytoplasm	C00337	5988-19-2	CHEBI:17025	InChI=1S/C5H6N2O4/c8-3-1-2(4(9)10)6-5(11)7-3/h2H,1H2,(H,9,10)(H2,6,7,8,11)/t2-/m0/s1
dhpt[c]	7,8-dihydropteroate	C14H14N6O3	C14H13N6O3	-1	Cytoplasm	C00921	2134-76-1	CHEBI:4581	InChI=1S/C14H14N6O3/c15-14-19-11-10(12(21)20-14)18-9(6-17-11)5-16-8-3-1-7(2-4-8)13(22)23/h1-4,16H,5-6H2,(H,22,23)(H4,15,17,19,20,21)
didp[c]	dIDP	C10H14N4O10P2	C10H11N4O10P2	-3	Cytoplasm	C01344	890-38-0	CHEBI:28823	InChI=1S/C10H14N4O10P2/c15-5-1-7(14-4-13-8-9(14)11-3-12-10(8)16)23-6(5)2-22-26(20,21)24-25(17,18)19/h3-7,15H,1-2H2,(H,20,21)(H,11,12,16)(H2,17,18,19)/t5-,6+,7+/m0/s1
digaldig[c]	digalactosyldiacylglycerol	C17H26O15R2	C17H26O15R2	0	Cytoplasm	C06037
din[c]	Deoxyinosine	C10H12N4O4	C10H12N4O4	0	Cytoplasm	C05512	84828-85-3	CHEBI:28997	InChI=1S/C10H12N4O4/c15-2-6-5(16)1-7(18-6)14-4-13-8-9(14)11-3-12-10(8)17/h3-7,15-16H,1-2H2,(H,11,12,17)/t5-,6+,7+/m0/s1
ditp[c]	dITP	C10H15N4O13P3	C10H11N4O13P3	-4	Cytoplasm	C01345	16595-02-1	CHEBI:28807	InChI=1S/C10H15N4O13P3/c15-5-1-7(14-4-13-8-9(14)11-3-12-10(8)16)25-6(5)2-24-29(20,21)27-30(22,23)26-28(17,18)19/h3-7,15H,1-2H2,(H,20,21)(H,22,23)(H,11,12,16)(H2,17,18,19)/t5-,6+,7+/m0/s1
dmbzid[c]	dimethylbenzimidazole	C9H10N2	C9H10N2	0	Cytoplasm	C03114	582-60-5	CHEBI:15890	InChI=1S/C9H10N2/c1-6-3-8-9(4-7(6)2)11-5-10-8/h3-5H,1-2H3,(H,10,11)
dmlz[c]	6,7-dimethyl-8-(1-D-ribityl)lumazine	C13H18N4O6	C13H18N4O6	0	Cytoplasm	C04332	5118-16-1	CHEBI:17601	InChI=1S/C13H18N4O6/c1-5-6(2)17(3-7(19)10(21)8(20)4-18)11-9(14-5)12(22)16-13(23)15-11/h7-8,10,18-21H,3-4H2,1-2H3,(H,16,22,23)/t7-,8+,10-/m0/s1
dmpp[c]	dimethylallyl-PP	C5H12O7P2	C5H9O7P2	-3	Cytoplasm	C00235	358-72-5	CHEBI:16057	InChI=1S/C5H12O7P2/c1-5(2)3-4-11-14(9,10)12-13(6,7)8/h3H,4H2,1-2H3,(H,9,10)(H2,6,7,8)
dna5m[c]	DNA-containing-5-methylcytosine	C10H16N3O7P	C10H16N3O7P	0	Cytoplasm	C02967
DNAcytosine[c]	deoxyribonucleic-acid	C9H14N3O7PR	C9H14N3O7PR	0	Cytoplasm	C00856
dnad[c]	deamino-NAD+	C21H27N6O15P2	C21H24N6O15P2	-2	Cytoplasm	C00857			InChI=1S/C21H26N6O15P2/c22-17-12-18(24-7-23-17)27(8-25-12)20-16(31)14(29)11(41-20)6-39-44(36,37)42-43(34,35)38-5-10-13(28)15(30)19(40-10)26-3-1-2-9(4-26)21(32)33/h1-4,7-8,10-11,13-16,19-20,28-31H,5-6H2,(H4-,22,23,24,32,33,34,35,36,37)/p+1/t10-,11-,13-,14-,15-,16-,19-,20-/m1/s1
dpcoa[c]	dephospho-CoA	C21H35N7O13P2S	C21H33N7O13P2S	-2	Cytoplasm	C00882	3633-59-8	CHEBI:15468	InChI=1S/C21H35N7O13P2S/c1-21(2,16(32)19(33)24-4-3-12(29)23-5-6-44)8-39-43(36,37)41-42(34,35)38-7-11-14(30)15(31)20(40-11)28-10-27-13-17(22)25-9-26-18(13)28/h9-11,14-16,20,30-32,44H,3-8H2,1-2H3,(H,23,29)(H,24,33)(H,34,35)(H,36,37)(H2,22,25,26)/t11-,14-,15-,16+,20-/m1/s1
dpllidea[c]	divinyl-protochlorophyllide-a	C35H30MgN4O5	C35H30MgN4O5	0	Cytoplasm	C11831	18433-30-2	CHEBI:30619	InChI=1S/C35H32N4O5.Mg/c1-8-19-15(3)22-12-24-17(5)21(10-11-28(40)41)32(38-24)30-31(35(43)44-7)34(42)29-18(6)25(39-33(29)30)14-27-20(9-2)16(4)23(37-27)13-26(19)36-22;/h8-9,12-14,31H,1-2,10-11H2,3-7H3,(H3,36,37,38,39,40,41,42);/q;+2/p-2/b22-12-,23-13-,24-12-,25-14-,26-13-,27-14-,32-30-;/t31-;/m1./s1
15pdribu[c]	D-ribulose-1,5-bisphosphate	C6H13O7PS	C6H13O7PS	0	Cytoplasm	C04582	86316-83-8	CHEBI:28096	InChI=1S/C6H13O7PS/c1-15-3-5(8)6(9)4(7)2-13-14(10,11)12/h5-6,8-9H,2-3H2,1H3,(H2,10,11,12)/t5-,6+/m1/s1
dscl[c]	precorrin-2	C42H48N4O16	C42H41N4O16	-7	Cytoplasm	C02463	82542-92-5		InChI=1S/C42H48N4O16/c1-41(17-39(59)60)23(5-9-35(51)52)29-14-27-21(11-37(55)56)19(3-7-33(47)48)25(43-27)13-26-20(4-8-34(49)50)22(12-38(57)58)28(44-26)15-31-42(2,18-40(61)62)24(6-10-36(53)54)30(46-31)16-32(41)45-29/h14-16,23-24,43-44,46H,3-13,17-18H2,1-2H3,(H,47,48)(H,49,50)(H,51,52)(H,53,54)(H,55,56)(H,57,58)(H,59,60)(H,61,62)/b29-14-,30-16-,31-15-/t23-,24-,41+,42+/m1/s1
dtbt[c]	dethiobiotin	C10H18N2O3	C10H17N2O3	-1	Cytoplasm	C01909	15720-25-9	CHEBI:16691	InChI=1S/C10H18N2O3/c1-7-8(12-10(15)11-7)5-3-2-4-6-9(13)14/h7-8H,2-6H2,1H3,(H,13,14)(H2,11,12,15)
dtdp[c]	dTDP	C10H16N2O11P2	C10H13N2O11P2	-3	Cytoplasm	C00363	491-97-4	CHEBI:18075	InChI=1S/C10H16N2O11P2/c1-5-3-12(10(15)11-9(5)14)8-2-6(13)7(22-8)4-21-25(19,20)23-24(16,17)18/h3,6-8,13H,2,4H2,1H3,(H,19,20)(H,11,14,15)(H2,16,17,18)/t6-,7+,8+/m0/s1
dtdp4d6dg[c]	dTDP-4-dehydro-6-deoxy-D-glucose	C16H24N2O15P2	C16H22N2O15P2	-2	Cytoplasm	C00687
dtdp4d6dm[c]	dTDP-4-dehydro-6-deoxy-L-mannose	C16H24N2O15P2	C16H22N2O15P2	-2	Cytoplasm	C00688		CHEBI:45868	InChI=1S/C16H24N2O15P2/c1-6-4-18(16(24)17-14(6)23)10-3-8(19)9(31-10)5-29-34(25,26)33-35(27,28)32-15-13(22)12(21)11(20)7(2)30-15/h4,7-10,12-13,15,19,21-22H,3,5H2,1-2H3,(H,25,26)(H,27,28)(H,17,23,24)/t7-,8-,9+,10+,12+,13+,15+/m0/s1
dtdpglu[c]	dTDP-D-glucose	C16H26N2O16P2	C16H24N2O16P2	-2	Cytoplasm	C00842	2196-62-5	CHEBI:15700	InChI=1S/C16H26N2O16P2/c1-6-3-18(16(25)17-14(6)24)10-2-7(20)9(31-10)5-30-35(26,27)34-36(28,29)33-15-13(23)12(22)11(21)8(4-19)32-15/h3,7-13,15,19-23H,2,4-5H2,1H3,(H,26,27)(H,28,29)(H,17,24,25)/t7-,8+,9+,10+,11+,12-,13+,15+/m0/s1
dtdprmn[c]	dTDP-alpha-L-rhamnose	C16H26N2O15P2	C16H24N2O15P2	-2	Cytoplasm	C03319	6315-36-2	CHEBI:15774	InChI=1S/C16H26N2O15P2/c1-6-4-18(16(24)17-14(6)23)10-3-8(19)9(31-10)5-29-34(25,26)33-35(27,28)32-15-13(22)12(21)11(20)7(2)30-15/h4,7-13,15,19-22H,3,5H2,1-2H3,(H,25,26)(H,27,28)(H,17,23,24)/t7-,8-,9+,10+,11-,12+,13+,15+/m0/s1
dtmp[c]	dTMP	C10H15N2O8P	C10H13N2O8P	-2	Cytoplasm	C00364	108320-91-8	CHEBI:17013	InChI=1S/C10H15N2O8P/c1-5-3-12(10(15)11-9(5)14)8-2-6(13)7(20-8)4-19-21(16,17)18/h3,6-8,13H,2,4H2,1H3,(H,11,14,15)(H2,16,17,18)/t6-,7+,8+/m0/s1
dtpr[c]	delta-tocopherol	C27H46O2	C27H46O2	0	Cytoplasm	C14151	119-13-1		InChI=1S/C27H46O2/c1-20(2)10-7-11-21(3)12-8-13-22(4)14-9-16-27(6)17-15-24-19-25(28)18-23(5)26(24)29-27/h18-22,28H,7-17H2,1-6H3/t21-,22-,27-/m1/s1
dttp[c]	dTTP	C10H17N2O14P3	C10H13N2O14P3	-4	Cytoplasm	C00459	365-08-2	CHEBI:18077	InChI=1S/C10H17N2O14P3/c1-5-3-12(10(15)11-9(5)14)8-2-6(13)7(24-8)4-23-28(19,20)26-29(21,22)25-27(16,17)18/h3,6-8,13H,2,4H2,1H3,(H,19,20)(H,21,22)(H,11,14,15)(H2,16,17,18)/t6-,7+,8+/m0/s1
dudp[c]	dUDP	C9H14N2O11P2	C9H11N2O11P2	-3	Cytoplasm	C01346	4208-67-7	CHEBI:28850	InChI=1S/C9H14N2O11P2/c12-5-3-8(11-2-1-7(13)10-9(11)14)21-6(5)4-20-24(18,19)22-23(15,16)17/h1-2,5-6,8,12H,3-4H2,(H,18,19)(H,10,13,14)(H2,15,16,17)/t5-,6+,8+/m0/s1
dump[c]	dUMP	C9H13N2O8P	C9H11N2O8P	-2	Cytoplasm	C00365	964-26-1	CHEBI:17622	InChI=1S/C9H13N2O8P/c12-5-3-8(11-2-1-7(13)10-9(11)14)19-6(5)4-18-20(15,16)17/h1-2,5-6,8,12H,3-4H2,(H,10,13,14)(H2,15,16,17)/t5-,6+,8+/m0/s1
duri[c]	Deoxyuridine	C9H12N2O5	C9H12N2O5	0	Cytoplasm	C00526	1723-00-8	CHEBI:16450	InChI=1S/C9H12N2O5/c12-4-6-5(13)3-8(16-6)11-2-1-7(14)10-9(11)15/h1-2,5-6,8,12-13H,3-4H2,(H,10,14,15)/t5-,6+,8+/m0/s1
dutp[c]	dUTP	C9H15N2O14P3	C9H11N2O14P3	-4	Cytoplasm	C00460	102814-08-4	CHEBI:17625	InChI=1S/C9H15N2O14P3/c12-5-3-8(11-2-1-7(13)10-9(11)14)23-6(5)4-22-27(18,19)25-28(20,21)24-26(15,16)17/h1-2,5-6,8,12H,3-4H2,(H,18,19)(H,20,21)(H,10,13,14)(H2,15,16,17)/t5-,6+,8+/m0/s1
dxyl5p[c]	1-deoxy-D-xylulose-5-phosphate	C5H11O7P	C5H9O7P	-2	Cytoplasm	C11437	190079-18-6	CHEBI:16493	InChI=1S/C5H11O7P/c1-3(6)5(8)4(7)2-12-13(9,10)11/h4-5,7-8H,2H2,1H3,(H2,9,10,11)/t4-,5-/m1/s1
e4p[c]	D-erythrose-4-phosphate	C4H9O7P	C4H7O7P	-2	Cytoplasm	C00279	585-18-2	CHEBI:48153	InChI=1S/C4H9O7P/c5-1-3(6)4(7)2-11-12(8,9)10/h1,3-4,6-7H,2H2,(H2,8,9,10)/t3-,4+/m0/s1
echi[c]	Echinenone	C40H54O	C40H54O	0	Cytoplasm	C08592	432-68-8	CHEBI:4746	InChI=1S/C40H54O/c1-30(18-13-20-32(3)23-25-36-34(5)22-15-28-39(36,7)8)16-11-12-17-31(2)19-14-21-33(4)24-26-37-35(6)38(41)27-29-40(37,9)10/h11-14,16-21,23-26H,15,22,27-29H2,1-10H3/b12-11+,18-13+,19-14+,25-23+,26-24+,30-16+,31-17+,32-20+,33-21+
egmeACP[c]	Enoylglutaryl-[acyl-carrier protein] methyl ester	C6H7O3R	C17H27N2O10PRS	-1	Cytoplasm
eig3p[c]	D-erythro-imidazole-glycerol-phosphate	C6H11N2O6P	C6H9N2O6P	-2	Cytoplasm	C04666	36244-87-8	CHEBI:17805	InChI=1S/C6H11N2O6P/c9-5(2-14-15(11,12)13)6(10)4-1-7-3-8-4/h1,3,5-6,9-10H,2H2,(H,7,8)(H2,11,12,13)/t5-,6+/m1/s1
epmeACP[c]	Enoylpimeloyl-[acyl-carrier protein] methyl ester	C8H11O3R	C19H31N2O10PRS	-1	Cytoplasm
etha[c]	Ethanolamine	C2H7NO	C2H8NO	1	Cytoplasm	C00189	1173022-58-6	CHEBI:16000	InChI=1S/C2H7NO/c3-1-2-4/h4H,1-3H2
etoh[c]	ethanol	C2H6O	C2H6O	0	Cytoplasm	C00469	121182-78-3	CHEBI:16236	InChI=1S/C2H6O/c1-2-3/h3H,2H2,1H3
etoh[e]	ethanol	C2H6O	C2H6O	0	Extracellular	C00469	121182-78-3	CHEBI:16236	InChI=1S/C2H6O/c1-2-3/h3H,2H2,1H3
etoh[p]	ethanol	C2H6O	C2H6O	0	Periplasm	C00469	121182-78-3	CHEBI:16236	InChI=1S/C2H6O/c1-2-3/h3H,2H2,1H3
exosca[c]	exopolysaccharide	R	R	0	Cytoplasm
exosca[e]	exopolysaccharide	R	R	0	Extracellular
exosca[p]	exopolysaccharide	R	R	0	Periplasm
f6p[c]	fructose-6-phosphate	C6H13O9P	C6H11O9P	-2	Cytoplasm	C00085	643-13-0	CHEBI:61553	InChI=1S/C6H13O9P/c7-2-6(10)5(9)4(8)3(15-6)1-14-16(11,12)13/h3-5,7-10H,1-2H2,(H2,11,12,13)/t3-,4-,5+,6?/m1/s1
fad[c]	FAD	C27H33N9O15P2	C27H31N9O15P2	-2	Cytoplasm	C00016	146-14-5	CHEBI:16238	InChI=1S/C27H33N9O15P2/c1-10-3-12-13(4-11(10)2)35(24-18(32-12)25(42)34-27(43)33-24)5-14(37)19(39)15(38)6-48-52(44,45)51-53(46,47)49-7-16-20(40)21(41)26(50-16)36-9-31-17-22(28)29-8-30-23(17)36/h3-4,8-9,14-16,19-21,26,37-41H,5-7H2,1-2H3,(H,44,45)(H,46,47)(H2,28,29,30)(H,34,42,43)/t14-,15+,16+,19-,20+,21+,26+/m0/s1
fdp[c]	D-fructose-1,6-bisphosphate	C6H14O12P2	C6H10O12P2	-4	Cytoplasm	C00354	488-69-7		InChI=1S/C6H14O12P2/c7-4-3(1-16-19(10,11)12)18-6(9,5(4)8)2-17-20(13,14)15/h3-5,7-9H,1-2H2,(H2,10,11,12)(H2,13,14,15)/t3-,4-,5+,6?/m1/s1
fe2[c]	Fe2+	Fe	Fe	2	Cytoplasm	C00023	129048-51-7	CHEBI:18248	InChI=1S/Fe
fe2[e]	Fe2+	Fe	Fe	2	Extracellular	C00023	129048-51-7	CHEBI:18248	InChI=1S/Fe
fe2[p]	Fe2+	Fe	Fe	2	Periplasm	C00023	129048-51-7	CHEBI:18248	InChI=1S/Fe
fe3[c]	Fe3+	Fe	Fe	3	Cytoplasm	C14819	20074-52-6	CHEBI:29034	InChI=1S/Fe/q+3
fe3[e]	Fe3+	Fe	Fe	3	Extracellular	C14819	20074-52-6	CHEBI:29034	InChI=1S/Fe/q+3
fe3[p]	Fe3+	Fe	Fe	3	Periplasm	C14819	20074-52-6	CHEBI:29034	InChI=1S/Fe/q+3
fgam[c]	5'-phosphoribosyl-N-formylglycineamide	C8H15N2O9P	C8H13N2O9P	-2	Cytoplasm	C04376	349-34-8		InChI=1S/C8H15N2O9P/c11-3-9-1-5(12)10-8-7(14)6(13)4(19-8)2-18-20(15,16)17/h3-4,6-8,13-14H,1-2H2,(H,9,11)(H,10,12)(H2,15,16,17)/t4-,6-,7-,8-/m1/s1
fmettrna[c]	N-formyl-L-methionyl-tRNAfmet	C6H9NO2SR	C6H9NO2SR	0	Cytoplasm	C03294
fmn[c]	FMN	C17H21N4O9P	C17H19N4O9P	-2	Cytoplasm	C00061	146-17-8	CHEBI:17621	InChI=1S/C17H21N4O9P/c1-7-3-9-10(4-8(7)2)21(15-13(18-9)16(25)20-17(26)19-15)5-11(22)14(24)12(23)6-30-31(27,28)29/h3-4,11-12,14,22-24H,5-6H2,1-2H3,(H,20,25,26)(H2,27,28,29)/t11-,12+,14-/m0/s1
fmnh2[c]	FMNH2	C17H23N4O9P	C17H21N4O9P	-2	Cytoplasm	C01847	5666-16-0	CHEBI:16048	InChI=1S/C17H23N4O9P/c1-7-3-9-10(4-8(7)2)21(15-13(18-9)16(25)20-17(26)19-15)5-11(22)14(24)12(23)6-30-31(27,28)29/h3-4,11-12,14,18,22-24H,5-6H2,1-2H3,(H2,27,28,29)(H2,19,20,25,26)/t11-,12+,14-/m0/s1
for[c]	formate	CH2O2	CH1O2	-1	Cytoplasm	C00058	1260-17-9	CHEBI:15904	InChI=1S/CH2O2/c2-1-3/h1H,(H,2,3)
formm[c]	formamide	CH3NO	CH3NO	0	Cytoplasm	C00488	100-97-0	CHEBI:16397	InChI=1S/CH3NO/c2-1-3/h1H,(H2,2,3)
fpram[c]	5-phosphoribosyl-N-formylglycineamidine	C8H16N3O8P	C8H15N3O8P	-1	Cytoplasm	C04640	6157-85-3		InChI=1S/C8H16N3O8P/c9-5(1-10-3-12)11-8-7(14)6(13)4(19-8)2-18-20(15,16)17/h3-4,6-8,13-14H,1-2H2,(H2,9,11)(H,10,12)(H2,15,16,17)/t4-,6-,7-,8-/m1/s1
fprica[c]	phosphoribosyl-formamido-carboxamide	C10H15N4O9P	C10H13N4O9P	-2	Cytoplasm	C04734	13018-54-7	CHEBI:18381	InChI=1S/C10H15N4O9P/c11-8(18)5-9(13-3-15)14(2-12-5)10-7(17)6(16)4(23-10)1-22-24(19,20)21/h2-4,6-7,10,16-17H,1H2,(H2,11,18)(H,13,15)(H2,19,20,21)/t4-,6-,7-,10-/m1/s1
frdp[c]	trans,trans-farnesyl-diphosphate	C15H28O7P2	C15H25O7P2	-3	Cytoplasm	C00448	13058-04-3	CHEBI:17407	InChI=1S/C15H28O7P2/c1-13(2)7-5-8-14(3)9-6-10-15(4)11-12-21-24(19,20)22-23(16,17)18/h7,9,11H,5-6,8,10,12H2,1-4H3,(H,19,20)(H2,16,17,18)/b14-9+,15-11+
fru[c]	D-fructose	C6H12O6	C6H12O6	0	Cytoplasm	C00095	57-48-7		InChI=1S/C6H12O6/c7-1-3-4(9)5(10)6(11,2-8)12-3/h3-5,7-11H,1-2H2/t3-,4-,5+,6?/m1/s1
fru[e]	D-fructose	C6H12O6	C6H12O6	0	Extracellular	C00095	57-48-7		InChI=1S/C6H12O6/c7-1-3-4(9)5(10)6(11,2-8)12-3/h3-5,7-11H,1-2H2/t3-,4-,5+,6?/m1/s1
fru[p]	D-fructose	C6H12O6	C6H12O6	0	Periplasm	C00095	57-48-7		InChI=1S/C6H12O6/c7-1-3-4(9)5(10)6(11,2-8)12-3/h3-5,7-11H,1-2H2/t3-,4-,5+,6?/m1/s1
fum[c]	fumarate	C4H4O4	C4H2O4	-2	Cytoplasm	C00122	110-16-7	CHEBI:18012	InChI=1S/C4H4O4/c5-3(6)1-2-4(7)8/h1-2H,(H,5,6)(H,7,8)/b2-1+
fum[e]	fumarate	C4H4O4	C4H2O4	-2	Extracellular	C00122	110-16-7	CHEBI:18012	InChI=1S/C4H4O4/c5-3(6)1-2-4(7)8/h1-2H,(H,5,6)(H,7,8)/b2-1+
fum[p]	fumarate	C4H4O4	C4H2O4	-2	Periplasm	C00122	110-16-7	CHEBI:18012	InChI=1S/C4H4O4/c5-3(6)1-2-4(7)8/h1-2H,(H,5,6)(H,7,8)/b2-1+
g3p[c]	D-glyceraldehyde-3-phosphate	C3H7O6P	C3H5O6P	-2	Cytoplasm	C00118	591-57-1	CHEBI:29052	InChI=1S/C3H7O6P/c4-1-3(5)2-9-10(6,7)8/h1,3,5H,2H2,(H2,6,7,8)/t3-/m0/s1
g3pc[c]	sn-Glycero-3-phosphocholine	C8H20NO6P	C8H20NO6P	0	Cytoplasm	C00670	28319-77-9		InChI=1S/C8H20NO6P/c1-9(2,3)4-5-14-16(12,13)15-7-8(11)6-10/h8,10-11H,4-7H2,1-3H3/p+1/t8-/m1/s1
g3pc[e]	sn-Glycero-3-phosphocholine	C8H20NO6P	C8H20NO6P	0	Extracellular	C00670	28319-77-9		InChI=1S/C8H20NO6P/c1-9(2,3)4-5-14-16(12,13)15-7-8(11)6-10/h8,10-11H,4-7H2,1-3H3/p+1/t8-/m1/s1
g3pc[p]	sn-Glycero-3-phosphocholine	C8H20NO6P	C8H20NO6P	0	Periplasm	C00670	28319-77-9		InChI=1S/C8H20NO6P/c1-9(2,3)4-5-14-16(12,13)15-7-8(11)6-10/h8,10-11H,4-7H2,1-3H3/p+1/t8-/m1/s1
g3pe[c]	sn-Glycero-3-phosphoethanolamine	C5H14NO6P	C5H14NO6P	0	Cytoplasm	C01233	1190-00-7	CHEBI:64574	InChI=1S/C5H14NO6P/c6-1-2-11-13(9,10)12-4-5(8)3-7/h5,7-8H,1-4,6H2,(H,9,10)/t5-/m1/s1
g3pe[e]	sn-Glycero-3-phosphoethanolamine	C5H14NO6P	C5H14NO6P	0	Extracellular	C01233	1190-00-7	CHEBI:64574	InChI=1S/C5H14NO6P/c6-1-2-11-13(9,10)12-4-5(8)3-7/h5,7-8H,1-4,6H2,(H,9,10)/t5-/m1/s1
g3pe[p]	sn-Glycero-3-phosphoethanolamine	C5H14NO6P	C5H14NO6P	0	Periplasm	C01233	1190-00-7	CHEBI:64574	InChI=1S/C5H14NO6P/c6-1-2-11-13(9,10)12-4-5(8)3-7/h5,7-8H,1-4,6H2,(H,9,10)/t5-/m1/s1
gal[c]	D-galactose	C6H12O6	C6H12O6	0	Cytoplasm	C00124	10257-28-0		InChI=1S/C6H12O6/c7-1-2-3(8)4(9)5(10)6(11)12-2/h2-11H,1H2/t2-,3+,4+,5-,6?/m1/s1
gal[e]	D-galactose	C6H12O6	C6H12O6	0	Extracellular	C00124	10257-28-0		InChI=1S/C6H12O6/c7-1-2-3(8)4(9)5(10)6(11)12-2/h2-11H,1H2/t2-,3+,4+,5-,6?/m1/s1
gal[p]	D-galactose	C6H12O6	C6H12O6	0	Periplasm	C00124	10257-28-0		InChI=1S/C6H12O6/c7-1-2-3(8)4(9)5(10)6(11)12-2/h2-11H,1H2/t2-,3+,4+,5-,6?/m1/s1
gal1p[c]	alpha-D-galactose-1-phosphate	C6H13O9P	C6H11O9P	-2	Cytoplasm	C00446	2255-14-3	CHEBI:17973	InChI=1S/C6H13O9P/c7-1-2-3(8)4(9)5(10)6(14-2)15-16(11,12)13/h2-10H,1H2,(H2,11,12,13)/t2-,3+,4+,5-,6-/m1/s1
gam1p[c]	D-glucosamine-1-phosphate	C6H14NO8P	C6H13NO8P	-1	Cytoplasm	C06156	2152-75-2	CHEBI:27625	InChI=1S/C6H14NO8P/c7-3-5(10)4(9)2(1-8)14-6(3)15-16(11,12)13/h2-6,8-10H,1,7H2,(H2,11,12,13)/t2-,3-,4-,5-,6-/m1/s1
gam6p[c]	D-glucosamine-6-phosphate	C6H14NO8P	C6H13NO8P	-1	Cytoplasm	C00352	3616-42-0	CHEBI:47987	InChI=1S/C6H14NO8P/c7-3-5(9)4(8)2(15-6(3)10)1-14-16(11,12)13/h2-6,8-10H,1,7H2,(H2,11,12,13)/t2-,3-,4-,5-,6?/m1/s1
gar[c]	5-phospho-ribosyl-glycineamide	C7H15N2O8P	C7H14N2O8P	-1	Cytoplasm	C03838	10074-18-7		InChI=1S/C7H15N2O8P/c8-1-4(10)9-7-6(12)5(11)3(17-7)2-16-18(13,14)15/h3,5-7,11-12H,1-2,8H2,(H,9,10)(H2,13,14,15)/t3-,5-,6-,7-/m1/s1
gcald[c]	glycolaldehyde	C2H4O2	C2H4O2	0	Cytoplasm	C00266	141-46-8	CHEBI:17071	InChI=1S/C2H4O2/c3-1-2-4/h1,4H,2H2
gcarot[c]	gamma-carotene	C40H56	C40H56	0	Cytoplasm	C05435	472-93-5	CHEBI:27740	InChI=1S/C40H56/c1-32(2)18-13-21-35(5)24-15-26-36(6)25-14-22-33(3)19-11-12-20-34(4)23-16-27-37(7)29-30-39-38(8)28-17-31-40(39,9)10/h11-12,14-16,18-20,22-27,29-30H,13,17,21,28,31H2,1-10H3/b12-11+,22-14+,23-16+,26-15+,30-29+,33-19+,34-20+,35-24+,36-25+,37-27+
gdp[c]	GDP	C10H15N5O11P2	C10H12N5O11P2	-3	Cytoplasm	C00035	146-91-8	CHEBI:17552	InChI=1S/C10H15N5O11P2/c11-10-13-7-4(8(18)14-10)12-2-15(7)9-6(17)5(16)3(25-9)1-24-28(22,23)26-27(19,20)21/h2-3,5-6,9,16-17H,1H2,(H,22,23)(H2,19,20,21)(H3,11,13,14,18)/t3-,5-,6-,9-/m1/s1
gdpddman[c]	GDP-4-dehydro-6-deoxy-D-mannose	C16H23N5O15P2	C16H21N5O15P2	-2	Cytoplasm	C01222	18186-48-6	CHEBI:16955	InChI=1S/C16H23N5O15P2/c1-4-7(22)9(24)11(26)15(33-4)35-38(30,31)36-37(28,29)32-2-5-8(23)10(25)14(34-5)21-3-18-6-12(21)19-16(17)20-13(6)27/h3-5,8-11,14-15,23-26H,2H2,1H3,(H,28,29)(H,30,31)(H3,17,19,20,27)/t4-,5-,8-,9+,10-,11+,14-,15-/m1/s1
gdpfuc[c]	GDP-L-fucose	C16H25N5O15P2	C16H23N5O15P2	-2	Cytoplasm	C00325		CHEBI:13332	InChI=1S/C16H25N5O15P2/c1-4-7(22)9(24)11(26)15(33-4)35-38(30,31)36-37(28,29)32-2-5-8(23)10(25)14(34-5)21-3-18-6-12(21)19-16(17)20-13(6)27/h3-5,7-11,14-15,22-26H,2H2,1H3,(H,28,29)(H,30,31)(H3,17,19,20,27)/t4-,5+,7+,8+,9+,10+,11-,14+,15+/m0/s1
gdpmann[c]	GDP-D-mannose	C16H25N5O16P2	C16H23N5O16P2	-2	Cytoplasm	C00096	27576-49-4	CHEBI:15820	InChI=1S/C16H25N5O16P2/c17-16-19-12-6(13(28)20-16)18-3-21(12)14-10(26)8(24)5(34-14)2-33-38(29,30)37-39(31,32)36-15-11(27)9(25)7(23)4(1-22)35-15/h3-5,7-11,14-15,22-27H,1-2H2,(H,29,30)(H,31,32)(H3,17,19,20,28)/t4-,5-,7-,8-,9+,10-,11+,14-,15-/m1/s1
gdptp[c]	guanosine-3'-diphosphate-5'-triphosphate	C10H18N5O20P5	C10H11N5O20P5	-7	Cytoplasm	C04494	38918-96-6	CHEBI:16690	InChI=1S/C10H18N5O20P5/c11-10-13-7-4(8(17)14-10)12-2-15(7)9-5(16)6(32-39(26,27)33-36(18,19)20)3(31-9)1-30-38(24,25)35-40(28,29)34-37(21,22)23/h2-3,5-6,9,16H,1H2,(H,24,25)(H,26,27)(H,28,29)(H2,18,19,20)(H2,21,22,23)(H3,11,13,14,17)/t3-,5-,6-,9-/m1/s1
ggdip[c]	geranylgeranyl-diphosphate	C20H36O7P2	C20H36O7P2	0	Cytoplasm	C00353	313263-08-0		InChI=1S/C20H36O7P2/c1-17(2)9-6-10-18(3)11-7-12-19(4)13-8-14-20(5)15-16-26-29(24,25)27-28(21,22)23/h9,11,13,15H,6-8,10,12,14,16H2,1-5H3,(H,24,25)(H2,21,22,23)/b18-11+,19-13+,20-15+
glinoACP[c]	g-linolenic-ACP	C39H64N7O17P3S	C39H64N7O17P3S	0	Cytoplasm	C03035		CHEBI:15508	InChI=1S/C39H64N7O17P3S/c1-4-5-6-7-8-9-10-11-12-13-14-15-16-17-18-19-30(48)67-23-22-41-29(47)20-21-42-37(51)34(50)39(2,3)25-60-66(57,58)63-65(55,56)59-24-28-33(62-64(52,53)54)32(49)38(61-28)46-27-45-31-35(40)43-26-44-36(31)46/h8-9,11-12,14-15,26-28,32-34,38,49-50H,4-7,10,13,16-25H2,1-3H3,(H,41,47)(H,42,51)(H,55,56)(H,57,58)(H2,40,43,44)(H2,52,53,54)/b9-8-,12-11-,15-14-/t28-,32-,33-,34+,38-/m1/s1
glnL[c]	L-glutamine	C5H10N2O3	C5H10N2O3	0	Cytoplasm	C00064	32640-56-5	CHEBI:18050	InChI=1S/C5H10N2O3/c6-3(5(9)10)1-2-4(7)8/h3H,1-2,6H2,(H2,7,8)(H,9,10)/t3-/m0/s1
glnL[e]	L-glutamine	C5H10N2O3	C5H10N2O3	0	Extracellular	C00064	32640-56-5	CHEBI:18050	InChI=1S/C5H10N2O3/c6-3(5(9)10)1-2-4(7)8/h3H,1-2,6H2,(H2,7,8)(H,9,10)/t3-/m0/s1
glnL[p]	L-glutamine	C5H10N2O3	C5H10N2O3	0	Periplasm	C00064	32640-56-5	CHEBI:18050	InChI=1S/C5H10N2O3/c6-3(5(9)10)1-2-4(7)8/h3H,1-2,6H2,(H2,7,8)(H,9,10)/t3-/m0/s1
glntrna[c]	L-glutaminyl-tRNAgln	C5H8N2O2R	C5H9N2O2R	1	Cytoplasm	C02282
glu1sa[c]	glutamate-1-semialdehyde	C5H9NO3	C5H9NO3	0	Cytoplasm	C03741	68462-55-5	CHEBI:15757	InChI=1S/C5H9NO3/c6-4(3-7)1-2-5(8)9/h3-4H,1-2,6H2,(H,8,9)/t4-/m0/s1
glu5p[c]	L-glutamate-5-phosphate	C5H10NO7P	C5H8NO7P	-2	Cytoplasm	C03287	13254-53-0	CHEBI:17798	InChI=1S/C5H10NO7P/c6-3(5(8)9)1-2-4(7)13-14(10,11)12/h3H,1-2,6H2,(H,8,9)(H2,10,11,12)/t3-/m0/s1
glu5sa[c]	L-glutamate-gamma-semialdehyde	C5H9NO3	C5H9NO3	0	Cytoplasm	C01165	496-92-4	CHEBI:17232	InChI=1S/C5H9NO3/c6-4(5(8)9)2-1-3-7/h3-4H,1-2,6H2,(H,8,9)/t4-/m0/s1
glucys[c]	L-gamma-glutamylcysteine	C8H14N2O5S	C8H13N2O5S	-1	Cytoplasm	C00669	636-58-8		InChI=1S/C8H14N2O5S/c9-4(7(12)13)1-2-6(11)10-5(3-16)8(14)15/h4-5,16H,1-3,9H2,(H,10,11)(H,12,13)(H,14,15)/t4-,5-/m0/s1
gluD[c]	D-glutamate	C5H9NO4	C5H8NO4	-1	Cytoplasm	C00217	138-15-8	CHEBI:15966	InChI=1S/C5H9NO4/c6-3(5(9)10)1-2-4(7)8/h3H,1-2,6H2,(H,7,8)(H,9,10)/t3-/m1/s1
gluL[c]	L-glutamate	C5H9NO4	C5H8NO4	-1	Cytoplasm	C00025	56-86-0	CHEBI:16015	InChI=1S/C5H9NO4/c6-3(5(9)10)1-2-4(7)8/h3H,1-2,6H2,(H,7,8)(H,9,10)/t3-/m0/s1
gluL[e]	L-glutamate	C5H9NO4	C5H8NO4	-1	Extracellular	C00025	56-86-0	CHEBI:16015	InChI=1S/C5H9NO4/c6-3(5(9)10)1-2-4(7)8/h3H,1-2,6H2,(H,7,8)(H,9,10)/t3-/m0/s1
gluL[p]	L-glutamate	C5H9NO4	C5H8NO4	-1	Periplasm	C00025	56-86-0	CHEBI:16015	InChI=1S/C5H9NO4/c6-3(5(9)10)1-2-4(7)8/h3H,1-2,6H2,(H,7,8)(H,9,10)/t3-/m0/s1
glutrna[c]	L-glutamyl-tRNAGlu	C5H7NO3R	C5H7NO3R	0	Cytoplasm	C02987
glx[c]	glyoxylate	C2H2O3	C2H1O3	-1	Cytoplasm	C00048	298-12-4	CHEBI:16891	InChI=1S/C2H2O3/c3-1-2(4)5/h1H,(H,4,5)
gly[c]	glycine	C2H5NO2	C2H5NO2	0	Cytoplasm	C00037	112898-03-0	CHEBI:15428	InChI=1S/C2H5NO2/c3-1-2(4)5/h1,3H2,(H,4,5)
gly[e]	glycine	C2H5NO2	C2H5NO2	0	Extracellular	C00037	112898-03-0	CHEBI:15428	InChI=1S/C2H5NO2/c3-1-2(4)5/h1,3H2,(H,4,5)
gly[p]	glycine	C2H5NO2	C2H5NO2	0	Periplasm	C00037	112898-03-0	CHEBI:15428	InChI=1S/C2H5NO2/c3-1-2(4)5/h1,3H2,(H,4,5)
glyc[c]	glycerol	C3H8O3	C3H8O3	0	Cytoplasm	C00116	25618-55-7	CHEBI:15850	InChI=1S/C3H8O3/c4-1-3(6)2-5/h3-6H,1-2H2
glyc3p[c]	sn-glycerol-3-phosphate	C3H9O6P	C3H7O6P	-2	Cytoplasm	C00093	17989-41-2	CHEBI:15978	InChI=1S/C3H9O6P/c4-1-3(5)2-9-10(6,7)8/h3-5H,1-2H2,(H2,6,7,8)/t3-/m1/s1
glyc3p[p]	sn-glycerol-3-phosphate	C3H9O6P	C3H7O6P	-2	Periplasm	C00093	17989-41-2	CHEBI:15978	InChI=1S/C3H9O6P/c4-1-3(5)2-9-10(6,7)8/h3-5H,1-2H2,(H2,6,7,8)/t3-/m1/s1
glycdh[c]	D-Glyceraldehyde	C3H6O3	C3H6O3	0	Cytoplasm	C00577	367-47-5	CHEBI:17378	InChI=1S/C3H6O3/c4-1-3(6)2-5/h1,3,5-6H,2H2/t3-/m0/s1
glyclt[c]	glycolate	C2H4O3	C2H3O3	-1	Cytoplasm	C00160	1033720-48-7	CHEBI:17375	InChI=1S/C2H4O3/c3-1-2(4)5/h3H,1H2,(H,4,5)
glycogen[c]	glycogen	C6H10O5	C6H10O5	0	Cytoplasm	C00182	9005-79-2		InChI=1S/C24H42O21/c25-1-5-9(28)11(30)16(35)22(41-5)39-4-8-20(45-23-17(36)12(31)10(29)6(2-26)42-23)14(33)18(37)24(43-8)44-19-7(3-27)40-21(38)15(34)13(19)32/h5-38H,1-4H2/t5-,6-,7-,8-,9-,10-,11+,12+,13-,14-,15-,16-,17-,18-,19-,20-,21+,22+,23-,24-/m1/s1
glycogen[e]	glycogen	C6H10O5	C6H10O5	0	Extracellular	C00182	9005-79-2		InChI=1S/C24H42O21/c25-1-5-9(28)11(30)16(35)22(41-5)39-4-8-20(45-23-17(36)12(31)10(29)6(2-26)42-23)14(33)18(37)24(43-8)44-19-7(3-27)40-21(38)15(34)13(19)32/h5-38H,1-4H2/t5-,6-,7-,8-,9-,10-,11+,12+,13-,14-,15-,16-,17-,18-,19-,20-,21+,22+,23-,24-/m1/s1
glycR[c]	glycerate	C3H6O4	C3H5O4	-1	Cytoplasm	C00258	473-81-4	CHEBI:32398	InChI=1S/C3H6O4/c4-1-2(5)3(6)7/h2,4-5H,1H2,(H,6,7)/t2-/m1/s1
glytrna[c]	glycyl-tRNAgly	C2H3NOR	C2H4NOR	1	Cytoplasm	C02412
gmeACP[c]	Glutaryl-[acyl-carrier protein] methyl ester	C6H9O3R	C17H29N2O10PRS	-1	Cytoplasm
gmp[c]	GMP	C10H14N5O8P	C10H12N5O8P	-2	Cytoplasm	C00144	25191-14-4	CHEBI:17345	InChI=1S/C10H14N5O8P/c11-10-13-7-4(8(18)14-10)12-2-15(7)9-6(17)5(16)3(23-9)1-22-24(19,20)21/h2-3,5-6,9,16-17H,1H2,(H2,19,20,21)(H3,11,13,14,18)/t3-,5-,6-,9-/m1/s1
grdp[c]	geranyl-PP	C10H20O7P2	C10H17O7P2	-3	Cytoplasm	C00341	38095-90-8	CHEBI:55337	InChI=1S/C10H20O7P2/c1-9(2)5-4-6-10(3)7-8-16-19(14,15)17-18(11,12)13/h5,7H,4,6,8H2,1-3H3,(H,14,15)(H2,11,12,13)/b10-7+
gsn[c]	guanosine	C10H13N5O5	C10H13N5O5	0	Cytoplasm	C00387	118-00-3	CHEBI:16750	InChI=1S/C10H13N5O5/c11-10-13-7-4(8(19)14-10)12-2-15(7)9-6(18)5(17)3(1-16)20-9/h2-3,5-6,9,16-18H,1H2,(H3,11,13,14,19)/t3-,5-,6-,9-/m1/s1
gthox[c]	oxidized-glutathione	C20H32N6O12S2	C20H30N6O12S2	-2	Cytoplasm	C00127	103239-24-3	CHEBI:17858	InChI=1S/C20H32N6O12S2/c21-9(19(35)36)1-3-13(27)25-11(17(33)23-5-15(29)30)7-39-40-8-12(18(34)24-6-16(31)32)26-14(28)4-2-10(22)20(37)38/h9-12H,1-8,21-22H2,(H,23,33)(H,24,34)(H,25,27)(H,26,28)(H,29,30)(H,31,32)(H,35,36)(H,37,38)/t9-,10-,11-,12-/m0/s1
gthox[e]	oxidized-glutathione	C20H32N6O12S2	C20H30N6O12S2	-2	Extracellular	C00127	103239-24-3	CHEBI:17858	InChI=1S/C20H32N6O12S2/c21-9(19(35)36)1-3-13(27)25-11(17(33)23-5-15(29)30)7-39-40-8-12(18(34)24-6-16(31)32)26-14(28)4-2-10(22)20(37)38/h9-12H,1-8,21-22H2,(H,23,33)(H,24,34)(H,25,27)(H,26,28)(H,29,30)(H,31,32)(H,35,36)(H,37,38)/t9-,10-,11-,12-/m0/s1
gthox[p]	oxidized-glutathione	C20H32N6O12S2	C20H30N6O12S2	-2	Periplasm	C00127	103239-24-3	CHEBI:17858	InChI=1S/C20H32N6O12S2/c21-9(19(35)36)1-3-13(27)25-11(17(33)23-5-15(29)30)7-39-40-8-12(18(34)24-6-16(31)32)26-14(28)4-2-10(22)20(37)38/h9-12H,1-8,21-22H2,(H,23,33)(H,24,34)(H,25,27)(H,26,28)(H,29,30)(H,31,32)(H,35,36)(H,37,38)/t9-,10-,11-,12-/m0/s1
gtp[c]	GTP	C10H16N5O14P3	C10H12N5O14P3	-4	Cytoplasm	C00044	1146963-51-0	CHEBI:15996	InChI=1S/C10H16N5O14P3/c11-10-13-7-4(8(18)14-10)12-2-15(7)9-6(17)5(16)3(27-9)1-26-31(22,23)29-32(24,25)28-30(19,20)21/h2-3,5-6,9,16-17H,1H2,(H,22,23)(H,24,25)(H2,19,20,21)(H3,11,13,14,18)/t3-,5-,6-,9-/m1/s1
gtpr[c]	gamma-tocopherol	C28H48O2	C28H48O2	0	Cytoplasm	C02483	1406-18-4	CHEBI:18185	InChI=1S/C28H48O2/c1-20(2)11-8-12-21(3)13-9-14-22(4)15-10-17-28(7)18-16-25-19-26(29)23(5)24(6)27(25)30-28/h19-22,29H,8-18H2,1-7H3/t21-,22-,28-/m1/s1
gtspmd[c]	glutathionylspermidine	C17H34N6O5S	C17H36N6O5S	2	Cytoplasm	C05730	33932-35-3	CHEBI:16613	InChI=1S/C17H34N6O5S/c18-6-1-2-7-20-8-3-9-21-15(25)10-22-16(26)13(11-29)23-14(24)5-4-12(19)17(27)28/h12-13,20,29H,1-11,18-19H2,(H,21,25)(H,22,26)(H,23,24)(H,27,28)/t12-,13-/m0/s1
gua[c]	guanine	C5H5N5O	C5H5N5O	0	Cytoplasm	C00242	11006-44-3	CHEBI:16235	InChI=1S/C5H5N5O/c6-5-9-3-2(4(11)10-5)7-1-8-3/h1H,(H4,6,7,8,9,10,11)
h[c]	H+	H	H	1	Cytoplasm	C00080	12408-02-5	CHEBI:15378	InChI=1S/p+1
h[e]	H+	H	H	1	Extracellular	C00080	12408-02-5	CHEBI:15378	InChI=1S/p+1
h[p]	H+	H	H	1	Periplasm	C00080	12408-02-5	CHEBI:15378	InChI=1S/p+1
h[t]	H+	H	H	1	Thylakoid lumen	C00080	12408-02-5	CHEBI:15378	InChI=1S/p+1
h2[c]	H2	H2	H2	0	Cytoplasm	C00282	10030-80-5	CHEBI:18276	InChI=1S/H2/h1H
h2[e]	H2	H2	H2	0	Extracellular	C00282	10030-80-5	CHEBI:18276	InChI=1S/H2/h1H
h2[p]	H2	H2	H2	0	Periplasm	C00282	10030-80-5	CHEBI:18276	InChI=1S/H2/h1H
h2mb4p[c]	1-hydroxy-2-methyl-2-(E)-butenyl-4-diphosphate	C5H12O8P2	C5H9O8P2	-3	Cytoplasm	C11811		CHEBI:15664	InChI=1S/C5H12O8P2/c1-5(4-6)2-3-12-15(10,11)13-14(7,8)9/h2,6H,3-4H2,1H3,(H,10,11)(H2,7,8,9)/b5-2+
h2o[c]	H2O	H2O	H2O	0	Cytoplasm	C00001	13670-17-2	CHEBI:15377	InChI=1S/H2O/h1H2
h2o[e]	H2O	H2O	H2O	0	Extracellular	C00001	13670-17-2	CHEBI:15377	InChI=1S/H2O/h1H2
h2o[p]	H2O	H2O	H2O	0	Periplasm	C00001	13670-17-2	CHEBI:15377	InChI=1S/H2O/h1H2
h2o[t]	H2O	H2O	H2O	0	Thylakoid lumen	C00001	13670-17-2	CHEBI:15377	InChI=1S/H2O/h1H2
h2o2[c]	H2O2	H2O2	H2O2	0	Cytoplasm	C00027	37355-84-3	CHEBI:16240	InChI=1S/H2O2/c1-2/h1-2H
h2o2[e]	H2O2	H2O2	H2O2	0	Extracellular	C00027	37355-84-3	CHEBI:16240	InChI=1S/H2O2/c1-2/h1-2H
h2o2[p]	H2O2	H2O2	H2O2	0	Periplasm	C00027	37355-84-3	CHEBI:16240	InChI=1S/H2O2/c1-2/h1-2H
h2s[c]	H2S	H2S	H2S	0	Cytoplasm	C00283	14120-20-8	CHEBI:16136	InChI=1S/H2S/h1H2
h2s[e]	H2S	H2S	H2S	0	Extracellular	C00283	14120-20-8	CHEBI:16136	InChI=1S/H2S/h1H2
h2s[p]	H2S	H2S	H2S	0	Periplasm	C00283	14120-20-8	CHEBI:16136	InChI=1S/H2S/h1H2
haloc[c]	Holo-[acetyl-CoA carboxylase]	C17H27N5O4SR2	C17H27N5O4SR2	0	Cytoplasm	C04681
hco3[c]	HCO3-	CH2O3	CHO3	-1	Cytoplasm	C00288	144-55-8	CHEBI:17544	InChI=1S/CH2O3/c2-1(3)4/h(H2,2,3,4)/p-1
hco3[e]	HCO3	CH2O3	CHO3	-1	Extracellular	C00288	144-55-8	CHEBI:17544	InChI=1S/CH2O3/c2-1(3)4/h(H2,2,3,4)/p-1
hco3[p]	HCO3	CH2O3	CHO3	-1	Periplasm	C00288	144-55-8	CHEBI:17544	InChI=1S/CH2O3/c2-1(3)4/h(H2,2,3,4)/p-1
hcysL[c]	L-homocysteine	C4H9NO2S	C4H9NO2S	0	Cytoplasm	C00155	6027-13-0	CHEBI:17588	InChI=1S/C4H9NO2S/c5-3(1-2-8)4(6)7/h3,8H,1-2,5H2,(H,6,7)/t3-/m0/s1
hdca[c]	Hexadecanoate (n-C16:0)	C16H32O2	C16H31O2	-1	Cytoplasm	C00249	408-35-5	CHEBI:15756	InChI=1S/C16H32O2/c1-2-3-4-5-6-7-8-9-10-11-12-13-14-15-16(17)18/h2-15H2,1H3,(H,17,18)
hdeACP[c]	cis-hexadec-9-enoyl-[acyl-carrier-protein]-(n-C16:1)	C16H29OSR	C16H28OSR	-1	Cytoplasm	C16520
hdgbr[c]	hydrogenobyrinate	C45H60N4O14	C45H60N4O14	0	Cytoplasm	C06399			InChI=1S/C45H60N4O14/c1-21-36-24(10-13-30(52)53)41(3,4)28(47-36)18-27-23(9-12-29(50)51)43(6,19-34(60)61)39(46-27)22(2)37-25(11-14-31(54)55)44(7,20-35(62)63)45(8,49-37)40-26(17-33(58)59)42(5,38(21)48-40)16-15-32(56)57/h18,23-26,40,48H,9-17,19-20H2,1-8H3,(H,50,51)(H,52,53)(H,54,55)(H,56,57)(H,58,59)(H,60,61)(H,62,63)/b28-18-,38-21-,39-22-/t23-,24-,25-,26+,40?,42-,43+,44+,45+/m1/s1
hdgbrac[c]	hydrogenobyrinate-a,c-diamide	C45H62N6O12	C45H62N6O12	0	Cytoplasm	C06503			InChI=1S/C45H62N6O12/c1-21-36-24(10-13-32(56)57)41(3,4)28(49-36)18-27-23(9-12-31(54)55)43(6,19-29(46)52)39(48-27)22(2)37-25(11-14-33(58)59)44(7,20-30(47)53)45(8,51-37)40-26(17-35(62)63)42(5,38(21)50-40)16-15-34(60)61/h18,23-26,40,50H,9-17,19-20H2,1-8H3,(H2,46,52)(H2,47,53)(H,54,55)(H,56,57)(H,58,59)(H,60,61)(H,62,63)/b28-18-,38-21-,39-22-/t23-,24-,25-,26+,40?,42-,43+,44+,45+/m1/s1
hemea[c]	Heme A	C49H56FeN4O6	C49H56FeN4O6	0	Cytoplasm	C15670		CHEBI:36163	InChI=1S/C49H58N4O6.Fe/c1-9-34-31(6)39-25-45-49(46(55)18-12-17-30(5)16-11-15-29(4)14-10-13-28(2)3)33(8)40(52-45)24-44-37(27-54)36(20-22-48(58)59)43(53-44)26-42-35(19-21-47(56)57)32(7)38(51-42)23-41(34)50-39;/h9,13,15,17,23-27,46,55H,1,10-12,14,16,18-22H2,2-8H3,(H4,50,51,52,53,54,56,57,58,59);/q;+2/p-2/b29-15+,30-17+,38-23-,39-25-,40-24-,41-23-,42-26-,43-26-,44-24-,45-25-;
hemeo[c]	Heme O	C49H58FeN4O5	C49H58FeN4O5	0	Cytoplasm	C15672	137397-56-9	CHEBI:24480	InChI=1S/C49H60N4O5.Fe/c1-10-35-31(6)40-26-45-49(46(54)19-13-18-30(5)17-12-16-29(4)15-11-14-28(2)3)34(9)41(53-45)24-38-32(7)36(20-22-47(55)56)43(51-38)27-44-37(21-23-48(57)58)33(8)39(52-44)25-42(35)50-40;/h10,14,16,18,24-27,46,54H,1,11-13,15,17,19-23H2,2-9H3,(H4,50,51,52,53,55,56,57,58);/q;+2/p-2/b29-16+,30-18+,38-24-,39-25-,40-26-,41-24-,42-25-,43-27-,44-27-,45-26-;
hexACP[c]	Hexanoyl-ACP-(n-C6:0ACP)	C17H32N2O8PRS	C17H31N2O8PRS	-1	Cytoplasm	C05749
hg2[e]	Hg2	Hg	Hg	2	Extracellular	C00703	14302-87-5	CHEBI:16793	InChI=1S/Hg/q+2
hgmeACP[c]	3-Hydroxyglutaryl-[acyl-carrier protein] methyl ester	C6H9O4R	C17H29N2O11PRS	-1	Cytoplasm
hisL[c]	L-histidine	C6H9N3O2	C6H9N3O2	0	Cytoplasm	C00135	150-35-6	CHEBI:15971	InChI=1S/C6H9N3O2/c7-5(6(10)11)1-4-2-8-3-9-4/h2-3,5H,1,7H2,(H,8,9)(H,10,11)/t5-/m0/s1
hisL[e]	L-histidine	C6H9N3O2	C6H9N3O2	0	Extracellular	C00135	150-35-6	CHEBI:15971	InChI=1S/C6H9N3O2/c7-5(6(10)11)1-4-2-8-3-9-4/h2-3,5H,1,7H2,(H,8,9)(H,10,11)/t5-/m0/s1
hisL[p]	L-histidine	C6H9N3O2	C6H9N3O2	0	Periplasm	C00135	150-35-6	CHEBI:15971	InChI=1S/C6H9N3O2/c7-5(6(10)11)1-4-2-8-3-9-4/h2-3,5H,1,7H2,(H,8,9)(H,10,11)/t5-/m0/s1
hisp[c]	L-histidinol-phosphate	C6H12N3O4P	C6H11N3O4P	-1	Cytoplasm	C01100	25679-93-0	CHEBI:16996	InChI=1S/C6H12N3O4P/c7-5(3-13-14(10,11)12)1-6-2-8-4-9-6/h2,4-5H,1,3,7H2,(H,8,9)(H2,10,11,12)/t5-/m0/s1
histd[c]	histidinol	C6H11N3O	C6H12N3O	1	Cytoplasm	C00860	4836-52-6	CHEBI:16255	InChI=1S/C6H11N3O/c7-5(3-10)1-6-2-8-4-9-6/h2,4-5,10H,1,3,7H2,(H,8,9)/t5-/m0/s1
histrna[c]	L-histidyl-tRNAhis	C6H7N3OR	C6H8N3OR	1	Cytoplasm	C02988
hmbil[c]	hydroxymethylbilane	C40H46N4O17	C40H38N4O17	-8	Cytoplasm	C01024	71861-60-4	CHEBI:16645	InChI=1S/C40H46N4O17/c45-17-32-25(12-40(60)61)21(4-8-36(52)53)29(44-32)15-31-24(11-39(58)59)20(3-7-35(50)51)28(43-31)14-30-23(10-38(56)57)19(2-6-34(48)49)27(42-30)13-26-22(9-37(54)55)18(16-41-26)1-5-33(46)47/h16,41-45H,1-15,17H2,(H,46,47)(H,48,49)(H,50,51)(H,52,53)(H,54,55)(H,56,57)(H,58,59)(H,60,61)
homL[c]	L-homoserine	C4H9NO3	C4H9NO3	0	Cytoplasm	C00263	1927-25-9	CHEBI:15699	InChI=1S/C4H9NO3/c5-3(1-2-6)4(7)8/h3,6H,1-2,5H2,(H,7,8)/t3-/m0/s1
homL[e]	L-homoserine	C4H9NO3	C4H9NO3	0	Extracellular	C00263	1927-25-9	CHEBI:15699	InChI=1S/C4H9NO3/c5-3(1-2-6)4(7)8/h3,6H,1-2,5H2,(H,7,8)/t3-/m0/s1
homL[p]	L-homoserine	C4H9NO3	C4H9NO3	0	Periplasm	C00263	1927-25-9	CHEBI:15699	InChI=1S/C4H9NO3/c5-3(1-2-6)4(7)8/h3,6H,1-2,5H2,(H,7,8)/t3-/m0/s1
hpmeACP[c]	3-Hydroxypimeloyl-[acyl-carrier protein] methyl ester	C8H13O4R	C19H33N2O11PRS	-1	Cytoplasm
hpyr[c]	hydroxypyruvate	C3H4O4	C3H3O4	-1	Cytoplasm	C00168	1113-60-6	CHEBI:30841	InChI=1S/C3H4O4/c4-1-2(5)3(6)7/h4H,1H2,(H,6,7)
HX[c]	H-X	HX	HX	0	Cytoplasm	C00462
hxan[c]	Hypoxanthine	C5H4N4O	C5H4N4O	0	Cytoplasm	C00262	146469-94-5	CHEBI:17368	InChI=1S/C5H4N4O/c10-5-3-4(7-1-6-3)8-2-9-5/h1-2H,(H2,6,7,8,9,10)
iasp[c]	iminoaspartate	C4H5NO4	C4H3NO4	-2	Cytoplasm	C05840	79067-61-1	CHEBI:50616	InChI=1S/C4H5NO4/c5-2(4(8)9)1-3(6)7/h5H,1H2,(H,6,7)(H,8,9)
ichor[c]	isochorismate	C10H10O6	C10H8O6	-2	Cytoplasm	C00885	22642-82-6	CHEBI:17582	InChI=1S/C10H10O6/c1-5(9(12)13)16-7-4-2-3-6(8(7)11)10(14)15/h2-4,7-8,11H,1H2,(H,12,13)(H,14,15)/t7-,8-/m0/s1
icit[c]	isocitrate	C6H8O7	C6H5O7	-3	Cytoplasm	C00311	320-77-4	CHEBI:30887	InChI=1S/C6H8O7/c7-3(8)1-2(5(10)11)4(9)6(12)13/h2,4,9H,1H2,(H,7,8)(H,10,11)(H,12,13)
idp[c]	IDP	C10H14N4O11P2	C10H11N4O11P2	-3	Cytoplasm	C00104	442-51-3	CHEBI:17808	InChI=1S/C10H14N4O11P2/c15-6-4(1-23-27(21,22)25-26(18,19)20)24-10(7(6)16)14-3-13-5-8(14)11-2-12-9(5)17/h2-4,6-7,10,15-16H,1H2,(H,21,22)(H,11,12,17)(H2,18,19,20)/t4-,6-,7-,10-/m1/s1
ileL[c]	L-isoleucine	C6H13NO2	C6H13NO2	0	Cytoplasm	C00407	24629-25-2	CHEBI:17191	InChI=1S/C6H13NO2/c1-3-4(2)5(7)6(8)9/h4-5H,3,7H2,1-2H3,(H,8,9)/t4-,5-/m0/s1
ileL[e]	L-isoleucine	C6H13NO2	C6H13NO2	0	Extracellular	C00407	24629-25-2	CHEBI:17191	InChI=1S/C6H13NO2/c1-3-4(2)5(7)6(8)9/h4-5H,3,7H2,1-2H3,(H,8,9)/t4-,5-/m0/s1
ileL[p]	L-isoleucine	C6H13NO2	C6H13NO2	0	Periplasm	C00407	24629-25-2	CHEBI:17191	InChI=1S/C6H13NO2/c1-3-4(2)5(7)6(8)9/h4-5H,3,7H2,1-2H3,(H,8,9)/t4-,5-/m0/s1
iletrna[c]	L-isoleucyl-tRNAile	C6H11NOR	C6H12NOR	1	Cytoplasm	C03127
imp[c]	IMP	C10H13N4O8P	C10H11N4O8P	-2	Cytoplasm	C00130	131-99-7	CHEBI:17202	InChI=1S/C10H13N4O8P/c15-6-4(1-21-23(18,19)20)22-10(7(6)16)14-3-13-5-8(14)11-2-12-9(5)17/h2-4,6-7,10,15-16H,1H2,(H,11,12,17)(H2,18,19,20)/t4-,6-,7-,10-/m1/s1
Indole[c]	Indole	C8H7N	C8H7N	0	Cytoplasm	C00463	120-72-9	CHEBI:16881	InChI=1S/C8H7N/c1-2-4-8-7(3-1)5-6-9-8/h1-6,9H
inost[c]	myo-inositol	C6H12O6	C6H12O6	0	Cytoplasm	C00137	53319-35-0	CHEBI:17268	InChI=1S/C6H12O6/c7-1-2(8)4(10)6(12)5(11)3(1)9/h1-12H/t1-,2-,3-,4+,5-,6-
ins[c]	inosine	C10H12N4O5	C10H12N4O5	0	Cytoplasm	C00294	292853-81-7	CHEBI:17596	InChI=1S/C10H12N4O5/c15-1-4-6(16)7(17)10(19-4)14-3-13-5-8(14)11-2-12-9(5)18/h2-4,6-7,10,15-17H,1H2,(H,11,12,18)/t4-,6-,7-,10-/m1/s1
ipdp[c]	isopentenyl diphosphate	C5H12O7P2	C5H9O7P2	-3	Cytoplasm	C00129	358-71-4	CHEBI:16584	InChI=1S/C5H12O7P2/c1-5(2)3-4-11-14(9,10)12-13(6,7)8/h1,3-4H2,2H3,(H,9,10)(H2,6,7,8)
iso[c]	Isorenieratene	C40H48	C40H48	0	Cytoplasm	C15943
itp[c]	ITP	C10H15N4O14P3	C10H11N4O14P3	-4	Cytoplasm	C00081	132-06-9	CHEBI:16039	InChI=1S/C10H15N4O14P3/c15-6-4(1-25-30(21,22)28-31(23,24)27-29(18,19)20)26-10(7(6)16)14-3-13-5-8(14)11-2-12-9(5)17/h2-4,6-7,10,15-16H,1H2,(H,21,22)(H,23,24)(H,11,12,17)(H2,18,19,20)/t4-,6-,7-,10-/m1/s1
k[c]	K+	K	K	1	Cytoplasm	C00238	24203-36-9	CHEBI:29103	InChI=1S/K/q+1
k[e]	K	K	K	1	Extracellular	C00238	24203-36-9	CHEBI:29103	InChI=1S/K/q+1
k[p]	K	K	K	1	Periplasm	C00238	24203-36-9	CHEBI:29103	InChI=1S/K/q+1
lacD[c]	D-lactate	C3H6O3	C3H5O3	-1	Cytoplasm	C00256	10326-41-7		InChI=1S/C3H6O3/c1-2(4)3(5)6/h2,4H,1H3,(H,5,6)/t2-/m1/s1
lacL[c]	L-lactate	C3H6O3	C3H5O3	-1	Cytoplasm	C00186	1715-99-7	CHEBI:422	InChI=1S/C3H6O3/c1-2(4)3(5)6/h2,4H,1H3,(H,5,6)/t2-/m0/s1
lactal[c]	(S)-Lactaldehyde	C3H6O2	C3H6O2	0	Cytoplasm	C00424	3913-64-2	CHEBI:18041	InChI=1S/C3H6O2/c1-3(5)2-4/h2-3,5H,1H3/t3-/m0/s1
lcts[c]	D-Lactose	C12H22O11	C12H22O11	0	Cytoplasm	C00243	63-42-3	CHEBI:17716	InChI=1S/C12H22O11/c13-1-3-5(15)6(16)9(19)12(22-3)23-10-4(2-14)21-11(20)8(18)7(10)17/h3-20H,1-2H2/t3-,4-,5+,6+,7-,8-,9-,10-,11?,12+/m1/s1
lcts[e]	D-Lactose	C12H22O11	C12H22O11	0	Extracellular	C00243	63-42-3	CHEBI:17716	InChI=1S/C12H22O11/c13-1-3-5(15)6(16)9(19)12(22-3)23-10-4(2-14)21-11(20)8(18)7(10)17/h3-20H,1-2H2/t3-,4-,5+,6+,7-,8-,9-,10-,11?,12+/m1/s1
lcts[p]	D-Lactose	C12H22O11	C12H22O11	0	Periplasm	C00243	63-42-3	CHEBI:17716	InChI=1S/C12H22O11/c13-1-3-5(15)6(16)9(19)12(22-3)23-10-4(2-14)21-11(20)8(18)7(10)17/h3-20H,1-2H2/t3-,4-,5+,6+,7-,8-,9-,10-,11?,12+/m1/s1
leuL[c]	L-leucine	C6H13NO2	C6H13NO2	0	Cytoplasm	C00123	112245-13-3	CHEBI:15603	InChI=1S/C6H13NO2/c1-4(2)3-5(7)6(8)9/h4-5H,3,7H2,1-2H3,(H,8,9)/t5-/m0/s1
leuL[e]	L-leucine	C6H13NO2	C6H13NO2	0	Extracellular	C00123	112245-13-3	CHEBI:15603	InChI=1S/C6H13NO2/c1-4(2)3-5(7)6(8)9/h4-5H,3,7H2,1-2H3,(H,8,9)/t5-/m0/s1
leuL[p]	L-leucine	C6H13NO2	C6H13NO2	0	Periplasm	C00123	112245-13-3	CHEBI:15603	InChI=1S/C6H13NO2/c1-4(2)3-5(7)6(8)9/h4-5H,3,7H2,1-2H3,(H,8,9)/t5-/m0/s1
leutrna[c]	L-leucyl-tRNAleu	C6H11NOR	C6H12NOR	1	Cytoplasm	C02047
lgtS[c]	S-lactoyl-glutathione	C13H21N3O8S	C13H20N3O8S	-1	Cytoplasm	C03451		CHEBI:15694	InChI=1S/C13H21N3O8S/c1-6(17)13(24)25-5-8(11(21)15-4-10(19)20)16-9(18)3-2-7(14)12(22)23/h6-8,17H,2-5,14H2,1H3,(H,15,21)(H,16,18)(H,19,20)(H,22,23)/t6-,7+,8+/m1/s1
lhid[c]	histidinal	C6H9N3O	C6H9N3O	0	Cytoplasm	C01929	23784-15-8	CHEBI:27676	InChI=1S/C6H9N3O/c7-5(3-10)1-6-2-8-4-9-6/h2-5H,1,7H2,(H,8,9)/t5-/m0/s1
linoACP[c]	linoleic-ACP	C18H31OSR	C18H31OSR	0	Cytoplasm	C16160
lipidAds[c]	lipid-A-disaccharide	C68H129N2O20P	C68H127N2O20P	-2	Cytoplasm	C04932			InChI=1S/C68H129N2O20P/c1-5-9-13-17-21-25-29-33-37-41-51(72)45-57(76)69-61-65(88-59(78)47-53(74)43-39-35-31-27-23-19-15-11-7-3)63(80)55(49-71)86-67(61)85-50-56-64(81)66(89-60(79)48-54(75)44-40-36-32-28-24-20-16-12-8-4)62(68(87-56)90-91(82,83)84)70-58(77)46-52(73)42-38-34-30-26-22-18-14-10-6-2/h51-56,61-68,71-75,80-81H,5-50H2,1-4H3,(H,69,76)(H,70,77)(H2,82,83,84)/t51-,52-,53-,54-,55-,56-,61-,62-,6…
lipidX[c]	2,3-bis(3-hydroxymyristoyl)-beta-D-glucosaminyl-1-phosphate	C34H66NO12P	C34H64NO12P	-2	Cytoplasm	C04824	86559-73-1	CHEBI:16942	InChI=1S/C34H66NO12P/c1-3-5-7-9-11-13-15-17-19-21-26(37)23-29(39)35-31-33(32(41)28(25-36)45-34(31)47-48(42,43)44)46-30(40)24-27(38)22-20-18-16-14-12-10-8-6-4-2/h26-28,31-34,36-38,41H,3-25H2,1-2H3,(H,35,39)(H2,42,43,44)/t26-,27-,28-,31-,32-,33-,34-/m1/s1
lipoACP[c]	Lipoyl-[acyl carrier protein]	C8H13OS3R	C8H13OS3R	0	Cytoplasm	C16239
lipoate[c]	Lipoate	C8H14O2S2	C8H14O2S2	0	Cytoplasm	C00725	1077-27-6	CHEBI:16494	InChI=1S/C8H14O2S2/c9-8(10)4-2-1-3-7-5-6-11-12-7/h7H,1-6H2,(H,9,10)
lmettrna[c]	L-methionyl-tRNAfmet	C6H9NO2SR	C6H9NO2SR	0	Cytoplasm	C03294
lpam[c]	Lipoamide-E	C8H14NOS2R	C8H14NOS2R	0	Cytoplasm	C15972
lysL[c]	L-lysine	C6H14N2O2	C6H15N2O2	1	Cytoplasm	C00047	20166-34-1	CHEBI:18019	InChI=1S/C6H14N2O2/c7-4-2-1-3-5(8)6(9)10/h5H,1-4,7-8H2,(H,9,10)/t5-/m0/s1
lysL[e]	L-lysine	C6H14N2O2	C6H15N2O2	1	Extracellular	C00047	20166-34-1	CHEBI:18019	InChI=1S/C6H14N2O2/c7-4-2-1-3-5(8)6(9)10/h5H,1-4,7-8H2,(H,9,10)/t5-/m0/s1
lysL[p]	L-lysine	C6H14N2O2	C6H15N2O2	1	Periplasm	C00047	20166-34-1	CHEBI:18019	InChI=1S/C6H14N2O2/c7-4-2-1-3-5(8)6(9)10/h5H,1-4,7-8H2,(H,9,10)/t5-/m0/s1
lystrna[c]	L-lysyl-tRNAlys	C6H12N2OR	C6H14N2OR	2	Cytoplasm	C01931
m5thior1p[c]	S-Methyl-5-thio-D-ribose-1-phosphate	C6H13O7PS	C6H13O7PS	0	Cytoplasm	C04188		CHEBI:27859	InChI=1S/C6H13O7PS/c1-15-2-3-4(7)5(8)6(12-3)13-14(9,10)11/h3-8H,2H2,1H3,(H2,9,10,11)/t3-,4-,5-,6-/m1/s1
malACP[c]	malonyl-ACP	C3H3O3R	C14H22N2O10PRS	-2	Cytoplasm	C01209
malcoa[c]	malonyl-CoA	C24H38N7O19P3S	C24H33N7O19P3S	-5	Cytoplasm	C00083	524-14-1	CHEBI:15531	InChI=1S/C24H38N7O19P3S/c1-24(2,19(37)22(38)27-4-3-13(32)26-5-6-54-15(35)7-14(33)34)9-47-53(44,45)50-52(42,43)46-8-12-18(49-51(39,40)41)17(36)23(48-12)31-11-30-16-20(25)28-10-29-21(16)31/h10-12,17-19,23,36-37H,3-9H2,1-2H3,(H,26,32)(H,27,38)(H,33,34)(H,42,43)(H,44,45)(H2,25,28,29)(H2,39,40,41)/t12-,17-,18-,19+,23-/m1/s1
malcoame[c]	malonyl-CoA methyl ester	C25H40N7O19P3S	C25H36N7O19P3S	-4	Cytoplasm
malS[c]	malate	C4H6O5	C4H4O5	-2	Cytoplasm	C00149	97-67-6	CHEBI:30797	InChI=1S/C4H6O5/c5-2(4(8)9)1-3(6)7/h2,5H,1H2,(H,6,7)(H,8,9)/t2-/m0/s1
malS[e]	malate	C4H6O5	C4H4O5	-2	Extracellular	C00149	97-67-6	CHEBI:30797	InChI=1S/C4H6O5/c5-2(4(8)9)1-3(6)7/h2,5H,1H2,(H,6,7)(H,8,9)/t2-/m0/s1
malS[p]	malate	C4H6O5	C4H4O5	-2	Periplasm	C00149	97-67-6	CHEBI:30797	InChI=1S/C4H6O5/c5-2(4(8)9)1-3(6)7/h2,5H,1H2,(H,6,7)(H,8,9)/t2-/m0/s1
malt[c]	maltose	C12H22O11	C12H22O11	0	Cytoplasm	C00208	6363-53-7	CHEBI:17306	InChI=1S/C12H22O11/c13-1-3-5(15)6(16)9(19)12(22-3)23-10-4(2-14)21-11(20)8(18)7(10)17/h3-20H,1-2H2/t3-,4-,5-,6+,7-,8-,9-,10-,11?,12-/m1/s1
malt[e]	maltose	C12H22O11	C12H22O11	0	Extracellular	C00208	6363-53-7	CHEBI:17306	InChI=1S/C12H22O11/c13-1-3-5(15)6(16)9(19)12(22-3)23-10-4(2-14)21-11(20)8(18)7(10)17/h3-20H,1-2H2/t3-,4-,5-,6+,7-,8-,9-,10-,11?,12-/m1/s1
malt[p]	maltose	C12H22O11	C12H22O11	0	Periplasm	C00208	6363-53-7	CHEBI:17306	InChI=1S/C12H22O11/c13-1-3-5(15)6(16)9(19)12(22-3)23-10-4(2-14)21-11(20)8(18)7(10)17/h3-20H,1-2H2/t3-,4-,5-,6+,7-,8-,9-,10-,11?,12-/m1/s1
man1p[c]	alpha-D-mannose-1-phosphate	C6H13O9P	C6H11O9P	-2	Cytoplasm	C00636		CHEBI:18205	InChI=1S/C6H13O9P/c7-1-2-3(8)4(9)5(10)6(14-2)15-16(11,12)13/h2-10H,1H2,(H2,11,12,13)/t2-,3-,4+,5+,6-/m1/s1
man6p[c]	mannose-6-phosphate	C6H13O9P	C6H11O9P	-2	Cytoplasm	C00275	3672-15-9	CHEBI:48066	InChI=1S/C6H13O9P/c7-3-2(1-14-16(11,12)13)15-6(10)5(9)4(3)8/h2-10H,1H2,(H2,11,12,13)/t2-,3-,4+,5+,6?/m1/s1
ManNAc6p[c]	N-Acetyl-D-mannosamine 6-phosphate	C8H16NO9P	C8H16NO9P	0	Cytoplasm	C04257		CHEBI:62168	InChI=1S/C8H16NO9P/c1-3(10)9-5-7(12)6(11)4(18-8(5)13)2-17-19(14,15)16/h4-8,11-13H,2H2,1H3,(H,9,10)(H2,14,15,16)/t4-,5+,6-,7-,8?/m1/s1
meoh[c]	Methanol	CH4O1	CH4O1	0	Cytoplasm	C00132	14742-26-8	CHEBI:15734	InChI=1S/CH4O/c1-2/h2H,1H3
mercaptpyr[c]	Mercaptopyruvate	C3H4O3S	C3H4O3S	0	Cytoplasm	C00957
methdat[c]	N-Methylhydantoin	C4H6N2O2	C4H6N2O2	0	Cytoplasm	C02565	616-04-6	CHEBI:16354	InChI=1S/C4H6N2O2/c1-6-2-3(7)5-4(6)8/h2H2,1H3,(H,5,7,8)
methf[c]	5,10-methenyl-THF	C20H22N7O6	C20H20N7O6	-1	Cytoplasm	C00445			InChI=1S/C20H21N7O6/c21-20-24-16-15(18(31)25-20)27-9-26(8-12(27)7-22-16)11-3-1-10(2-4-11)17(30)23-13(19(32)33)5-6-14(28)29/h1-4,9,12-13H,5-8H2,(H6-,21,22,23,24,25,28,29,30,31,32,33)/p+1/t12?,13-/m0/s1
metL[c]	L-methionine	C5H11NO2S	C5H11NO2S	0	Cytoplasm	C00073	24425-78-3	CHEBI:16643	InChI=1S/C5H11NO2S/c1-9-3-2-4(6)5(7)8/h4H,2-3,6H2,1H3,(H,7,8)/t4-/m0/s1
metL[e]	L-methionine	C5H11NO2S	C5H11NO2S	0	Extracellular	C00073	24425-78-3	CHEBI:16643	InChI=1S/C5H11NO2S/c1-9-3-2-4(6)5(7)8/h4H,2-3,6H2,1H3,(H,7,8)/t4-/m0/s1
metL[p]	L-methionine	C5H11NO2S	C5H11NO2S	0	Periplasm	C00073	24425-78-3	CHEBI:16643	InChI=1S/C5H11NO2S/c1-9-3-2-4(6)5(7)8/h4H,2-3,6H2,1H3,(H,7,8)/t4-/m0/s1
mettrna[c]	L-methionyl-tRNAmet	C5H9NOSR	C5H10NOSR	1	Cytoplasm	C02430
mg2[c]	Mg2+	Mg	Mg	2	Cytoplasm	C00305	22537-22-0	CHEBI:18420	InChI=1S/Mg/q+2
mg2[e]	Mg2+	Mg	Mg	2	Extracellular	C00305	22537-22-0	CHEBI:18420	InChI=1S/Mg/q+2
mg2[p]	Mg2+	Mg	Mg	2	Periplasm	C00305	22537-22-0	CHEBI:18420	InChI=1S/Mg/q+2
Mgpp[c]	Mg-protoporphyrin	C34H32MgN4O4	C34H32MgN4O4	0	Cytoplasm	C03516
Mgppme[c]	Mg-protoporphyrin-monomethyl-ester	C35H34MgN4O4	C35H34MgN4O4	0	Cytoplasm	C04536			InChI=1S/C35H35N4O4.Mg/c1-8-22-18(3)26-14-27-20(5)24(10-12-34(40)41)32(38-27)17-33-25(11-13-35(42)43-7)21(6)29(39-33)16-31-23(9-2)19(4)28(37-31)15-30(22)36-26;/h8-9,14-17H,1-2,10-13H2,3-7H3,(H2-,36,37,38,39,40,41);/q-1;+2/p-1/b26-14-,27-14-,28-15-,29-16-,30-15-,31-16-,32-17-,33-17-;
mlthf[c]	5,10-methylene-THF	C20H23N7O6	C20H21N7O6	-2	Cytoplasm	C00143	3432-99-3		InChI=1S/C20H23N7O6/c21-20-24-16-15(18(31)25-20)27-9-26(8-12(27)7-22-16)11-3-1-10(2-4-11)17(30)23-13(19(32)33)5-6-14(28)29/h1-4,12-13H,5-9H2,(H,23,30)(H,28,29)(H,32,33)(H4,21,22,24,25,31)/t12-,13?/m1/s1
mn2[c]	Mn2+	Mn	Mn	2	Cytoplasm	C00034	13966-31-9	CHEBI:18291	InChI=1S/Mn
mn2[e]	Mn2	Mn	Mn	2	Extracellular	C00034	13966-31-9	CHEBI:18291	InChI=1S/Mn
mn2[p]	Mn2	Mn	Mn	2	Periplasm	C00034	13966-31-9	CHEBI:18291	InChI=1S/Mn
moadcoo[c]	molybdopterin-synthase sulfur-carrier protein	R	R	0	Cytoplasm
moadcosh[c]	[molybdopterin-synthase sulfur-carrier protein]-Gly-NH-CH2-C(O)SH	R	R	0	Cytoplasm
mobd[c]	Mo	H2MoO4	MoO4	-2	Cytoplasm	C06232	11099-00-6		InChI=1S/Mo.2H2O.2O/h;2*1H2;;/q+2;;;;/p-2
mobd[e]	Mo	H2MoO4	MoO4	-2	Extracellular	C06232	11099-00-6		InChI=1S/Mo.2H2O.2O/h;2*1H2;;/q+2;;;;/p-2
mobd[p]	Mo	H2MoO4	MoO4	-2	Periplasm	C06232	11099-00-6		InChI=1S/Mo.2H2O.2O/h;2*1H2;;/q+2;;;;/p-2
mpllidea[c]	monovinyl-protochlorophyllide-a	C35H32MgN4O5	C35H32MgN4O5	0	Cytoplasm	C02880		CHEBI:16673	InChI=1S/C35H34N4O5.Mg/c1-8-19-15(3)22-12-24-17(5)21(10-11-28(40)41)32(38-24)30-31(35(43)44-7)34(42)29-18(6)25(39-33(29)30)14-27-20(9-2)16(4)23(37-27)13-26(19)36-22;/h8,12-14,31H,1,9-11H2,2-7H3,(H3,36,37,38,39,40,41,42);/q;+2/p-2/b22-12-,23-13-,24-12-,25-14-,26-13-,27-14-,32-30-;/t31-;/m1./s1
mpt[c]	Molybdopterin	C10H14N5O6PS2	C10H14N5O6PS2	0	Cytoplasm	C05924			InChI=1S/C10H14N5O6PS2/c11-10-14-7-4(8(16)15-10)12-3-6(24)5(23)2(21-9(3)13-7)1-20-22(17,18)19/h2-3,9,12,23-24H,1H2,(H2,17,18,19)(H4,11,13,14,15,16)/t2-,3+,9-/m1/s1
mql8[c]	Menaquinol 8	C51H74O2	C51H74O2	0	Cytoplasm	C05819			InChI=1S/C21H26O2/c1-14(2)8-7-9-15(3)12-13-17-16(4)20(22)18-10-5-6-11-19(18)21(17)23/h5-6,8,10-12,22-23H,7,9,13H2,1-4H3/b15-12+
mqn8[c]	Menaquinone 8	C51H72O2	C51H72O2	0	Cytoplasm	C00828			InChI=1S/C21H24O2/c1-14(2)8-7-9-15(3)12-13-17-16(4)20(22)18-10-5-6-11-19(18)21(17)23/h5-6,8,10-12H,7,9,13H2,1-4H3/b15-12+
mthgxl[c]	methylglyoxal	C3H4O2	C3H4O2	0	Cytoplasm	C00546	51252-84-7	CHEBI:17158	InChI=1S/C3H4O2/c1-3(5)2-4/h2H,1H3
mtnsh[c]	Tartronate semialdehyde	C3H4O4	C3H4O4	0	Cytoplasm	C01146	2480-77-5	CHEBI:16992	InChI=1S/C3H4O4/c4-1-2(5)3(6)7/h1-2,5H,(H,6,7)
murein4px4p[p]	two disacharide linked murein units, tetrapeptide corsslinked tetrapeptide (A2pm->D-ala) (middle of chain)	C74H116N14O39	C74H112N14O39	-4	Periplasm
murein5p5p[p]	two linked disacharide pentapeptide murein units (uncrosslinked, middle of chain)	C80H128N16O42	C80H124N16O42	-4	Periplasm
murein5px4p[p]	two disacharide linked murein units, pentapeptide crosslinked tetrapeptide (A2pm->D-ala) (middle of chain)	C77H121N15O40	C77H117N15O40	-4	Periplasm
MurNAc6p[c]	N-acetylmuramate 6-phosphate	C11H20NO11P	C11H20NO11P	0	Cytoplasm	C16698		CHEBI:47968	InChI=1S/C11H20NO11P/c1-4(10(15)16)22-9-7(12-5(2)13)11(17)23-6(8(9)14)3-21-24(18,19)20/h4,6-9,11,14,17H,3H2,1-2H3,(H,12,13)(H,15,16)(H2,18,19,20)/t4-,6-,7-,8-,9-,11?/m1/s1
myrsACP[c]	Myristoyl-ACP-(n-C14:0ACP)	C25H48N2O8PRS	C25H47N2O8PRS	-1	Cytoplasm	C05761
n5cribo[c]	N5-carboxyaminoimidazole-ribonucleotide	C9H14N3O9P	C9H14N3O9P	0	Cytoplasm	C15667		CHEBI:48000	InChI=1S/C9H14N3O9P/c13-6-4(2-20-22(17,18)19)21-8(7(6)14)12-3-10-1-5(12)11-9(15)16/h1,3-4,6-8,11,13-14H,2H2,(H,15,16)(H2,17,18,19)/t4-,6-,7-,8-/m1/s1
na1[c]	Sodium			1	Cytoplasm	C01330	17341-25-2	CHEBI:29101	InChI=1S//q+1
na1[e]	Sodium			1	Extracellular	C01330	17341-25-2	CHEBI:29101	InChI=1S//q+1
na1[p]	Sodium			1	Periplasm	C01330	17341-25-2	CHEBI:29101	InChI=1S//q+1
nac[c]	nicotinate	C6H5NO2	C6H4NO2	-1	Cytoplasm	C00253	108-01-0	CHEBI:15940	InChI=1S/C6H5NO2/c8-6(9)5-2-1-3-7-4-5/h1-4H,(H,8,9)
nad[c]	NAD+	C21H28N7O14P2	C21H26N7O14P2	-1	Cytoplasm	C00003	3692-69-1	CHEBI:15846	InChI=1S/C21H27N7O14P2/c22-17-12-19(25-7-24-17)28(8-26-12)21-16(32)14(30)11(41-21)6-39-44(36,37)42-43(34,35)38-5-10-13(29)15(31)20(40-10)27-3-1-2-9(4-27)18(23)33/h1-4,7-8,10-11,13-16,20-21,29-32H,5-6H2,(H5-,22,23,24,25,33,34,35,36,37)/p+1/t10-,11-,13-,14-,15-,16-,20-,21-/m1/s1
nadh[c]	NADH	C21H29N7O14P2	C21H27N7O14P2	-2	Cytoplasm	C00004	443892-10-2	CHEBI:16908	InChI=1S/C21H29N7O14P2/c22-17-12-19(25-7-24-17)28(8-26-12)21-16(32)14(30)11(41-21)6-39-44(36,37)42-43(34,35)38-5-10-13(29)15(31)20(40-10)27-3-1-2-9(4-27)18(23)33/h1,3-4,7-8,10-11,13-16,20-21,29-32H,2,5-6H2,(H2,23,33)(H,34,35)(H,36,37)(H2,22,24,25)/t10-,11-,13-,14-,15-,16-,20-,21-/m1/s1
nadp[c]	Nicotinamide adenine dinucleotide phosphate (NADP+)	C21H28N7O17P3	C21H25N7O17P3	-3	Cytoplasm	C00006	53-59-8	CHEBI:18009	InChI=1S/C21H28N7O17P3/c22-17-12-19(25-7-24-17)28(8-26-12)21-16(44-46(33,34)35)14(30)11(43-21)6-41-48(38,39)45-47(36,37)40-5-10-13(29)15(31)20(42-10)27-3-1-2-9(4-27)18(23)32/h1-4,7-8,10-11,13-16,20-21,29-31H,5-6H2,(H7-,22,23,24,25,32,33,34,35,36,37,38,39)/p+1/t10-,11-,13-,14-,15-,16-,20-,21-/m1/s1
nadph[c]	The reduced form of nicotinamide adenine dinucleotide phosphate (NADP+)	C21H30N7O17P3	C21H26N7O17P3	-4	Cytoplasm	C00005	2646-71-1	CHEBI:16474	InChI=1S/C21H30N7O17P3/c22-17-12-19(25-7-24-17)28(8-26-12)21-16(44-46(33,34)35)14(30)11(43-21)6-41-48(38,39)45-47(36,37)40-5-10-13(29)15(31)20(42-10)27-3-1-2-9(4-27)18(23)32/h1,3-4,7-8,10-11,13-16,20-21,29-31H,2,5-6H2,(H2,23,32)(H,36,37)(H,38,39)(H2,22,24,25)(H2,33,34,35)/t10-,11-,13-,14-,15-,16-,20-,21-/m1/s1
ncam[c]	Nicotinamide	C6H6N2O	C6H6N2O	0	Cytoplasm	C00153	11032-50-1	CHEBI:17154	InChI=1S/C6H6N2O/c7-6(9)5-2-1-3-8-4-5/h1-4H,(H2,7,9)
ncambr[c]	Nicotinamide-beta-riboside	C11H15N2O5	C11H15N2O5	0	Cytoplasm	C03150	1341-23-7	CHEBI:15927	InChI=1S/C11H14N2O5/c12-10(17)6-2-1-3-13(4-6)11-9(16)8(15)7(5-14)18-11/h1-4,7-9,11,14-16H,5H2,(H-,12,17)/p+1/t7-,8-,9-,11-/m1/s1
nesp[c]	neurosporene	C40H58	C40H58	0	Cytoplasm	C05431	502-64-7	CHEBI:16833	InChI=1S/C40H58/c1-33(2)19-13-23-37(7)27-17-31-39(9)29-15-25-35(5)21-11-12-22-36(6)26-16-30-40(10)32-18-28-38(8)24-14-20-34(3)4/h11-12,15-17,19-22,25-31H,13-14,18,23-24,32H2,1-10H3/b12-11+,25-15+,26-16+,31-17+,35-21+,36-22+,37-27+,38-28+,39-29+,40-30+
nh3[c]	nh3	NH3	H4N	1	Cytoplasm	C00014	1026405-88-8	CHEBI:13759	InChI=1S/H3N/h1H3
nh4[c]	NH4+	NH4	H4N	1	Cytoplasm	C01342	14798-03-9	CHEBI:17664	InChI=1S/H3N/h1H3/p+1
nh4[e]	nh4	NH4	H4N	1	Extracellular	C01342	14798-03-9	CHEBI:17664	InChI=1S/H3N/h1H3/p+1
nh4[p]	NH4+	H4N	H4N	1	Periplasm	C01342	14798-03-9	CHEBI:17664	InChI=1S/H3N/h1H3/p+1
ni2[c]	nickel	Ni	Ni	2	Cytoplasm	C00291	13981-37-8	CHEBI:28112	InChI=1S/Ni
ni2[e]	Ni2	Ni	Ni	2	Extracellular	C00291	13981-37-8	CHEBI:28112	InChI=1S/Ni
ni2[p]	nickel	Ni	Ni	2	Periplasm	C00291	13981-37-8	CHEBI:28112	InChI=1S/Ni
nicrnt[c]	nicotinate-mononucleotide	C11H15NO9P	C11H12NO9P	-2	Cytoplasm	C01185	5453-35-0	CHEBI:15763	InChI=1S/C11H14NO9P/c13-8-7(5-20-22(17,18)19)21-10(9(8)14)12-3-1-2-6(4-12)11(15)16/h1-4,7-10,13-14H,5H2,(H2-,15,16,17,18,19)/p+1/t7-,8-,9-,10-/m1/s1
nmn[c]	NMN	C11H15N2O8P	C11H14N2O8P	-1	Cytoplasm	C00455	1094-61-7	CHEBI:16171	InChI=1S/C11H15N2O8P/c12-10(16)6-2-1-3-13(4-6)11-9(15)8(14)7(21-11)5-20-22(17,18)19/h1-4,7-9,11,14-15H,5H2,(H3-,12,16,17,18,19)/t7-,8-,9-,11-/m1/s1
no2[c]	NO2-	HNO2	NO2	-1	Cytoplasm	C00088	14797-65-0		InChI=1S/HNO2/c2-1-3/h(H,2,3)
no2[e]	NO2	HNO2	NO2	-1	Extracellular	C00088	14797-65-0		InChI=1S/HNO2/c2-1-3/h(H,2,3)
no2[p]	NO2	HNO2	NO2	-1	Periplasm	C00088	14797-65-0		InChI=1S/HNO2/c2-1-3/h(H,2,3)
no3[c]	NO3-	HNO3	NO3	-1	Cytoplasm	C00244	10043-27-3	CHEBI:48107	InChI=1S/HNO3/c2-1(3)4/h(H,2,3,4)
no3[e]	NO3	HNO3	NO3	-1	Extracellular	C00244	10043-27-3	CHEBI:48107	InChI=1S/HNO3/c2-1(3)4/h(H,2,3,4)
no3[p]	NO3	HNO3	NO3	-1	Periplasm	C00244	10043-27-3	CHEBI:48107	InChI=1S/HNO3/c2-1(3)4/h(H,2,3,4)
o2[c]	O2	O2	O2	0	Cytoplasm	C00007	12185-07-8	CHEBI:15379	InChI=1S/O2/c1-2
o2[e]	O2	O2	O2	0	Extracellular	C00007	12185-07-8	CHEBI:15379	InChI=1S/O2/c1-2
o2[p]	O2	O2	O2	0	Periplasm	C00007	12185-07-8	CHEBI:15379	InChI=1S/O2/c1-2
o2[t]	O2	O2	O2	0	Thylakoid lumen	C00007	12185-07-8	CHEBI:15379	InChI=1S/O2/c1-2
o2s[c]	Superoxide anion	O2	O2	-1	Cytoplasm	C00704		CHEBI:18421	InChI=1S/HO2/c1-2/h1H/p-1
o2s[e]	Superoxide anion	O2	O2	-1	Extracellular	C00704		CHEBI:18421	InChI=1S/HO2/c1-2/h1H/p-1
o2s[p]	Superoxide anion	O2	O2	-1	Periplasm	C00704		CHEBI:18421	InChI=1S/HO2/c1-2/h1H/p-1
oaa[c]	oxaloacetate	C4H4O5	C4H2O5	-2	Cytoplasm	C00036	149-63-3		InChI=1S/C4H4O5/c5-2(4(8)9)1-3(6)7/h1H2,(H,6,7)(H,8,9)
oalh[c]	O-Acetyl-L-homoserine	C6H11NO4	C6H11NO4	0	Cytoplasm	C01077	1499-55-4	CHEBI:16288	InChI=1S/C6H11NO4/c1-4(8)11-3-2-5(7)6(9)10/h5H,2-3,7H2,1H3,(H,9,10)/t5-/m0/s1
ocACP[c]	Octanoyl-ACP-(n-C8:0ACP)	C19H36N2O8PRS	C19H35N2O8PRS	-1	Cytoplasm	C05752
ocdcaACP[c]	Octadecanoyl-ACP-(n-C18:0ACP)	C18H35OSR	C18H34OSR	-1	Cytoplasm	C04088
octdp[c]	all-trans-octaprenyl-diphosphate	C40H68O7P2	C40H65O7P2	-3	Cytoplasm	C04146		CHEBI:16275	InChI=1S/C40H68O7P2/c1-33(2)17-10-18-34(3)19-11-20-35(4)21-12-22-36(5)23-13-24-37(6)25-14-26-38(7)27-15-28-39(8)29-16-30-40(9)31-32-46-49(44,45)47-48(41,42)43/h17,19,21,23,25,27,29,31H,10-16,18,20,22,24,26,28,30,32H2,1-9H3,(H,44,45)(H2,41,42,43)/b34-19+,35-21+,36-23+,37-25+,38-27+,39-29+,40-31+
ogmeACP[c]	3-Oxo-glutaryl-[acyl-carrier protein] methyl ester	C6H7O4R	C17H27N2O11PRS	-1	Cytoplasm
ohpb[c]	(3R)-3-hydroxy-2-oxo-4-phosphonooxybutanoate	C4H7O8P	C4H4O8P	-3	Cytoplasm	C06054			InChI=1S/C4H7O8P/c5-2(3(6)4(7)8)1-12-13(9,10)11/h2,5H,1H2,(H,7,8)(H2,9,10,11)/t2-/m1/s1
opmeACP[c]	3-Oxo-pimeloyl-[acyl-carrier protein] methyl ester	C8H11O4R	C19H31N2O11PRS	-1	Cytoplasm
orn[c]	L-ornithine	C5H12N2O2	C5H13N2O2	1	Cytoplasm	C01602	128551-39-3	CHEBI:18257	InChI=1S/C5H12N2O2/c6-3-1-2-4(7)5(8)9/h4H,1-3,6-7H2,(H,8,9)
orn[e]	L-ornithine	C5H12N2O2	C5H13N2O2	1	Extracellular	C01602	128551-39-3	CHEBI:18257	InChI=1S/C5H12N2O2/c6-3-1-2-4(7)5(8)9/h4H,1-3,6-7H2,(H,8,9)
orn[p]	L-ornithine	C5H12N2O2	C5H13N2O2	1	Periplasm	C01602	128551-39-3	CHEBI:18257	InChI=1S/C5H12N2O2/c6-3-1-2-4(7)5(8)9/h4H,1-3,6-7H2,(H,8,9)
orot[c]	orotate	C5H4N2O4	C5H3N2O4	-1	Cytoplasm	C00295	13186-54-4	CHEBI:16742	InChI=1S/C5H4N2O4/c8-3-1-2(4(9)10)6-5(11)7-3/h1H,(H,9,10)(H2,6,7,8,11)
orot5p[c]	orotidine-5'-phosphate	C10H13N2O11P	C10H10N2O11P	-3	Cytoplasm	C01103	2149-82-8	CHEBI:15842	InChI=1S/C10H13N2O11P/c13-5-1-3(9(16)17)12(10(18)11-5)8-7(15)6(14)4(23-8)2-22-24(19,20)21/h1,4,6-8,14-15H,2H2,(H,16,17)(H,11,13,18)(H2,19,20,21)/t4-,6-,7-,8-/m1/s1
oxifer[c]	oxidized-ferredoxin	Fe2S2	Fe2S2	2	Cytoplasm	C00139
oxiptcy[p]	reduced-plastocyanin				Periplasm	C03162
pa181[c]	phosphatidic-acid	C39H73O8P1	C39H71O8P1	-2	Cytoplasm	C00416
palmACP[c]	Palmitoyl-ACP-(n-C16:0ACP)	C16H31OSR	C16H30OSR	-1	Cytoplasm	C05764
pan4p[c]	pantetheine-4'-phosphate	C11H23N2O7PS	C11H21N2O7PS	-2	Cytoplasm	C01134	13147-30-3	CHEBI:4222	InChI=1S/C11H23N2O7PS/c1-11(2,7-20-21(17,18)19)9(15)10(16)13-4-3-8(14)12-5-6-22/h9,15,22H,3-7H2,1-2H3,(H,12,14)(H,13,16)(H2,17,18,19)/t9-/m0/s1
pantR[c]	L-pantoate	C6H12O4	C6H11O4	-1	Cytoplasm	C00522	1112-33-0		InChI=1S/C6H12O4/c1-6(2,3-7)4(8)5(9)10/h4,7-8H,3H2,1-2H3,(H,9,10)/t4-/m0/s1
pap[c]	adenosine-3',5'-bisphosphate	C10H15N5O10P2	C10H11N5O10P2	-4	Cytoplasm	C00054	1053-73-2	CHEBI:17985	InChI=1S/C10H15N5O10P2/c11-8-5-9(13-2-12-8)15(3-14-5)10-6(16)7(25-27(20,21)22)4(24-10)1-23-26(17,18)19/h2-4,6-7,10,16H,1H2,(H2,11,12,13)(H2,17,18,19)(H2,20,21,22)/t4-,6-,7-,10-/m1/s1
paps[c]	phosphoadenosine-5'-phosphosulfate	C10H15N5O13P2S	C10H11N5O13P2S	-4	Cytoplasm	C00053	482-67-7	CHEBI:17980	InChI=1S/C10H15N5O13P2S/c11-8-5-9(13-2-12-8)15(3-14-5)10-6(16)7(27-29(17,18)19)4(26-10)1-25-30(20,21)28-31(22,23)24/h2-4,6-7,10,16H,1H2,(H,20,21)(H2,11,12,13)(H2,17,18,19)(H,22,23,24)/t4-,6-,7-,10-/m1/s1
pcr3a[c]	precorrin-3A	C43H50N4O16	C43H50N4O16	0	Cytoplasm	C05772		CHEBI:28307	InChI=1S/C43H50N4O16/c1-19-40-23(13-37(58)59)21(5-9-33(50)51)27(46-40)14-26-20(4-8-32(48)49)22(12-36(56)57)28(44-26)15-29-24(6-10-34(52)53)42(2,17-38(60)61)31(45-29)16-30-25(7-11-35(54)55)43(3,18-39(62)63)41(19)47-30/h15-16,24-25,44,46-47H,4-14,17-18H2,1-3H3,(H,48,49)(H,50,51)(H,52,53)(H,54,55)(H,56,57)(H,58,59)(H,60,61)(H,62,63)/b29-15-,30-16-,41-19-/t24-,25-,42+,43+/m1/s1
pcr3b[c]	precorrin-3B	C43H50N4O17	C43H50N4O17	0	Cytoplasm	C06406		CHEBI:27711	InChI=1S/C43H50N4O17/c1-40(17-37(60)61)23(6-10-33(52)53)28-15-27-21(12-35(56)57)19(4-8-31(48)49)25(44-27)14-26-20(5-9-32(50)51)22(13-36(58)59)39(46-26)42(3,63)43-41(2,18-38(62)64-43)24(7-11-34(54)55)29(47-43)16-30(40)45-28/h15-16,23-24,44,46-47,63H,4-14,17-18H2,1-3H3,(H,48,49)(H,50,51)(H,52,53)(H,54,55)(H,56,57)(H,58,59)(H,60,61)/b28-15-,29-16-/t23-,24-,40+,41+,42+,43-/m1/s1
pcr4[c]	precorrin-4	C44H52N4O17	C44H52N4O17	0	Cytoplasm	C06407		CHEBI:16430	InChI=1S/C44H52N4O17/c1-20(49)44-40-25(14-37(60)61)41(2,12-11-35(56)57)30(47-40)16-27-21(5-8-32(50)51)22(13-36(58)59)26(45-27)15-28-23(6-9-33(52)53)42(3,18-38(62)63)31(46-28)17-29(48-44)24(7-10-34(54)55)43(44,4)19-39(64)65/h17,24,45,48H,5-16,18-19H2,1-4H3,(H,50,51)(H,52,53)(H,54,55)(H,56,57)(H,58,59)(H,60,61)(H,62,63)(H,64,65)/b29-17-/t24-,41-,42+,43+,44?/m1/s1
pcr5[c]	precorrin-5	C45H54N4O17	C45H54N4O17	0	Cytoplasm	C06416		CHEBI:27630	InChI=1S/C45H54N4O17/c1-21(50)45-40-26(15-37(61)62)41(2,13-12-35(57)58)30(47-40)16-27-22(6-9-32(51)52)25(14-36(59)60)44(5,48-27)18-29-23(7-10-33(53)54)42(3,19-38(63)64)31(46-29)17-28(49-45)24(8-11-34(55)56)43(45,4)20-39(65)66/h17,24,49H,6-16,18-20H2,1-5H3,(H,51,52)(H,53,54)(H,55,56)(H,57,58)(H,59,60)(H,61,62)(H,63,64)(H,65,66)/b28-17-/t24-,41-,42+,43+,44+,45?/m1/s1
pcr6a[c]	precorrin-6A	C44H53CoN4O16	C44H53CoN4O16	0	Cytoplasm	C11542		CHEBI:3794	InChI=1S/C44H54N4O16.Co/c1-40(13-12-34(55)56)25(15-36(59)60)39-44(5)42(3,20-38(63)64)23(8-11-33(53)54)27(48-44)17-30-41(2,19-37(61)62)22(7-10-32(51)52)28(45-30)18-43(4)24(14-35(57)58)21(6-9-31(49)50)26(47-43)16-29(40)46-39;/h17,23H,6-16,18-20H2,1-5H3,(H9,45,48,49,50,51,52,53,54,55,56,57,58,59,60,61,62,63,64);/q;+2/p-1/t23-,40-,41+,42+,43+,44+;/m1./s1
pcr6b[c]	precorrin-6B	C44H56N4O16	C44H56N4O16	0	Cytoplasm	C06319			InChI=1S/C44H56N4O16/c1-40(13-12-34(55)56)25(15-36(59)60)39-44(5)42(3,20-38(63)64)23(8-11-33(53)54)27(48-44)17-30-41(2,19-37(61)62)22(7-10-32(51)52)28(45-30)18-43(4)24(14-35(57)58)21(6-9-31(49)50)26(47-43)16-29(40)46-39/h17,23,25,39,48H,6-16,18-20H2,1-5H3,(H,49,50)(H,51,52)(H,53,54)(H,55,56)(H,57,58)(H,59,60)(H,61,62)(H,63,64)/b27-17-/t23-,25+,39?,40-,41+,42+,43+,44+/m1/s1
pcr8x[c]	precorrin-8x	C45H60N4O14	C45H60N4O14	0	Cytoplasm	C06408			InChI=1S/C45H60N4O14/c1-21-36-24(9-12-29(50)51)23(3)44(7,48-36)18-28-25(10-13-30(52)53)42(5,19-34(60)61)39(46-28)22(2)37-26(11-14-31(54)55)43(6,20-35(62)63)45(8,49-37)40-27(17-33(58)59)41(4,38(21)47-40)16-15-32(56)57/h21,25-27,40H,9-20H2,1-8H3,(H,50,51)(H,52,53)(H,54,55)(H,56,57)(H,58,59)(H,60,61)(H,62,63)/b39-22-/t21-,25+,26+,27-,40?,41+,42-,43-,44-,45-/m0/s1
pdp[c]	prephytoene-diphosphate	C40H68O7P2	C40H68O7P2	0	Cytoplasm	C03427		CHEBI:17090	InChI=1S/C40H68O7P2/c1-31(2)17-11-19-33(5)21-13-23-35(7)25-15-26-37(9)29-38-39(30-46-49(44,45)47-48(41,42)43)40(38,10)28-16-27-36(8)24-14-22-34(6)20-12-18-32(3)4/h17-18,21-22,25,27,29,38-39H,11-16,19-20,23-24,26,28,30H2,1-10H3,(H,44,45)(H2,41,42,43)/b33-21+,34-22+,35-25+,36-27+,37-29+/t38-,39-,40-/m1/s1
pdx5p[c]	pyridoxine-5'-phosphate	C8H12NO6P	C8H10NO6P	-2	Cytoplasm	C00627	447-05-2	CHEBI:28803	InChI=1S/C8H12NO6P/c1-5-8(11)7(3-10)6(2-9-5)4-15-16(12,13)14/h2,10-11H,3-4H2,1H3,(H2,12,13,14)
pep[c]	phosphoenolpyruvate	C3H5O6P	C3H2O6P	-3	Cytoplasm	C00074	138-08-9		InChI=1S/C3H5O6P/c1-2(3(4)5)9-10(6,7)8/h1H2,(H,4,5)(H2,6,7,8)
pgp181[c]	L-1-phosphatidylglycerol-phosphate	C42H80O13P2	C42H77O13P2	-3	Cytoplasm	C03892
pheL[c]	L-phenylalanine	C9H11NO2	C9H11NO2	0	Cytoplasm	C00079	149597-92-2	CHEBI:17295	InChI=1S/C9H11NO2/c10-8(9(11)12)6-7-4-2-1-3-5-7/h1-5,8H,6,10H2,(H,11,12)/t8-/m0/s1
pheL[e]	L-phenylalanine	C9H11NO2	C9H11NO2	0	Extracellular	C00079	149597-92-2	CHEBI:17295	InChI=1S/C9H11NO2/c10-8(9(11)12)6-7-4-2-1-3-5-7/h1-5,8H,6,10H2,(H,11,12)/t8-/m0/s1
pheL[p]	L-phenylalanine	C9H11NO2	C9H11NO2	0	Periplasm	C00079	149597-92-2	CHEBI:17295	InChI=1S/C9H11NO2/c10-8(9(11)12)6-7-4-2-1-3-5-7/h1-5,8H,6,10H2,(H,11,12)/t8-/m0/s1
pheme[c]	protoheme-IX	C34H32FeN4O4	C34H30FeN4O4	-2	Cytoplasm	C00032	14875-96-8	CHEBI:17627	InChI=1S/C34H34N4O4.Fe/c1-7-21-17(3)25-13-26-19(5)23(9-11-33(39)40)31(37-26)16-32-24(10-12-34(41)42)20(6)28(38-32)15-30-22(8-2)18(4)27(36-30)14-29(21)35-25;/h7-8,13-16H,1-2,9-12H2,3-6H3,(H4,35,36,37,38,39,40,41,42);/q;+2/p-2/b25-13-,26-13-,27-14-,28-15-,29-14-,30-15-,31-16-,32-16-;
phetrna[c]	L-phenylalanyl-tRNAphe	C9H9NOR	C9H10NOR	1	Cytoplasm	C03511
phom[c]	O-phospho-L-homoserine	C4H10NO6P	C4H8NO6P	-2	Cytoplasm	C01102	4210-66-6	CHEBI:15961	InChI=1S/C4H10NO6P/c5-3(4(6)7)1-2-11-12(8,9)10/h3H,1-2,5H2,(H,6,7)(H2,8,9,10)/t3-/m0/s1
photon[e]	photon	R	R		Extracellular
phpyr[c]	phenylpyruvate	C9H8O3	C9H7O3	-1	Cytoplasm	C00166	103-82-2	CHEBI:30851	InChI=1S/C9H8O3/c10-8(9(11)12)6-7-4-2-1-3-5-7/h1-5H,6H2,(H,11,12)
phq9[i]	Plastoquinol-9	C53H82O2	C53H82O2	0	Cytoplasmic membrane	C16695	3819-09-8	CHEBI:28026	InChI=1S/C53H82O2/c1-40(2)21-13-22-41(3)23-14-24-42(4)25-15-26-43(5)27-16-28-44(6)29-17-30-45(7)31-18-32-46(8)33-19-34-47(9)35-20-36-48(10)37-38-51-39-52(54)49(11)50(12)53(51)55/h21,23,25,27,29,31,33,35,37,39,54-55H,13-20,22,24,26,28,30,32,34,36,38H2,1-12H3/b41-23+,42-25+,43-27+,44-29+,45-31+,46-33+,47-35+,48-37+
phq9[k]	Plastoquinol-9	C53H82O2	C53H82O2	0	Thylakoid membrane	C16695	3819-09-8	CHEBI:28026	InChI=1S/C53H82O2/c1-40(2)21-13-22-41(3)23-14-24-42(4)25-15-26-43(5)27-16-28-44(6)29-17-30-45(7)31-18-32-46(8)33-19-34-47(9)35-20-36-48(10)37-38-51-39-52(54)49(11)50(12)53(51)55/h21,23,25,27,29,31,33,35,37,39,54-55H,13-20,22,24,26,28,30,32,34,36,38H2,1-12H3/b41-23+,42-25+,43-27+,44-29+,45-31+,46-33+,47-35+,48-37+
phqn[c]	phylloquinone	C31H46O2	C31H46O2	0	Cytoplasm	C02059	12001-79-5		InChI=1S/C31H46O2/c1-22(2)12-9-13-23(3)14-10-15-24(4)16-11-17-25(5)20-21-27-26(6)30(32)28-18-7-8-19-29(28)31(27)33/h7-8,18-20,22-24H,9-17,21H2,1-6H3/b25-20+
phthr[c]	4-(phosphonooxy)-threonine	C4H10NO7P	C4H8NO7P	-2	Cytoplasm	C06055		CHEBI:18336	InChI=1S/C4H10NO7P/c5-3(4(7)8)2(6)1-12-13(9,10)11/h2-3,6H,1,5H2,(H,7,8)(H2,9,10,11)/t2-,3+/m1/s1
pi[c]	phosphate	H3O4P	HO4P	-2	Cytoplasm	C00009	1339-32-8	CHEBI:26078	InChI=1S/H3O4P/c1-5(2,3)4/h(H3,1,2,3,4)
pi[e]	phosphate	H3O4P	HO4P	-2	Extracellular	C00009	1339-32-8	CHEBI:26078	InChI=1S/H3O4P/c1-5(2,3)4/h(H3,1,2,3,4)
pi[p]	phosphate	H3O4P	HO4P	-2	Periplasm	C00009	1339-32-8	CHEBI:26078	InChI=1S/H3O4P/c1-5(2,3)4/h(H3,1,2,3,4)
pimACP[c]	Pimeloyl-[acyl-carrier protein]	C7H10O3R	C18H31N2O10PRS	-1	Cytoplasm
pmeACP[c]	Pimeloyl-[acyl-carrier protein] methyl ester	C8H13O3R	C19H33N2O10PRS	-1	Cytoplasm
pmtcoa[c]	Palmitoyl-CoA (n-C16:0CoA)	C37H66N7O17P3S	C37H62N7O17P3S	-4	Cytoplasm	C00154	1763-10-6	CHEBI:15525	InChI=1S/C37H66N7O17P3S/c1-4-5-6-7-8-9-10-11-12-13-14-15-16-17-28(46)65-21-20-39-27(45)18-19-40-35(49)32(48)37(2,3)23-58-64(55,56)61-63(53,54)57-22-26-31(60-62(50,51)52)30(47)36(59-26)44-25-43-29-33(38)41-24-42-34(29)44/h24-26,30-32,36,47-48H,4-23H2,1-3H3,(H,39,45)(H,40,49)(H,53,54)(H,55,56)(H2,38,41,42)(H2,50,51,52)/t26-,30-,31-,32+,36-/m1/s1
pn6liplys[c]	Protein N6-(lipoyl)lysine	C8H14NOS2R	C8H14NOS2R	0	Cytoplasm	C16237
pntoR[c]	(R)-pantothenate	C9H17NO5	C9H16NO5	-1	Cytoplasm	C00864	79-83-4		InChI=1S/C9H17NO5/c1-9(2,5-11)7(14)8(15)10-4-3-6(12)13/h7,11,14H,3-5H2,1-2H3,(H,10,15)(H,12,13)/t7-/m0/s1
ppa[c]	Propanoate	C3H6O2	C3H5O2	-1	Cytoplasm	C00163	1032826-44-0	CHEBI:16333	InChI=1S/C3H6O2/c1-2-3(4)5/h2H2,1H3,(H,4,5)
ppap[c]	Propanoyl phosphate	C3H7O5P	C3H6O5P	-1	Cytoplasm	C02876		CHEBI:8478	InChI=1S/C3H7O5P/c1-2-3(4)8-9(5,6)7/h2H2,1H3,(H2,5,6,7)
ppbng[c]	porphobilinogen	C10H14N2O4	C10H13N2O4	-1	Cytoplasm	C00931	487-90-1	CHEBI:17381	InChI=1S/C10H14N2O4/c11-4-8-7(3-10(15)16)6(5-12-8)1-2-9(13)14/h5,12H,1-4,11H2,(H,13,14)(H,15,16)
ppcoa[c]	Propanoyl-CoA	C24H40N7O17P3S	C24H37N7O17P3S	-3	Cytoplasm	C00100	317-66-8	CHEBI:15450	InChI=1S/C24H40N7O17P3S/c1-4-15(33)52-8-7-26-14(32)5-6-27-22(36)19(35)24(2,3)10-45-51(42,43)48-50(40,41)44-9-13-18(47-49(37,38)39)17(34)23(46-13)31-12-30-16-20(25)28-11-29-21(16)31/h11-13,17-19,23,34-35H,4-10H2,1-3H3,(H,26,32)(H,27,36)(H,40,41)(H,42,43)(H2,25,28,29)(H2,37,38,39)/t13-,17-,18-,19+,23-/m1/s1
ppgpp[c]	guanosine-5'-diphosphate,3'-diphosphate	C10H17N5O17P4	C10H11N5O17P4	-6	Cytoplasm	C01228	33503-72-9	CHEBI:17633	InChI=1S/C10H17N5O17P4/c11-10-13-7-4(8(17)14-10)12-2-15(7)9-5(16)6(30-36(26,27)32-34(21,22)23)3(29-9)1-28-35(24,25)31-33(18,19)20/h2-3,5-6,9,16H,1H2,(H,24,25)(H,26,27)(H2,18,19,20)(H2,21,22,23)(H3,11,13,14,17)/t3-,5-,6-,9-/m1/s1
pphn[c]	prephenate	C10H10O6	C10H8O6	-2	Cytoplasm	C00254	126-49-8	CHEBI:84387	InChI=1S/C10H10O6/c11-6-1-3-10(4-2-6,9(15)16)5-7(12)8(13)14/h1-4,6,11H,5H2,(H,13,14)(H,15,16)/t6-,10+
ppi[c]	diphosphate	H4O7P2	HO7P2	-3	Cytoplasm	C00013	2466-09-3	CHEBI:29888	InChI=1S/H4O7P2/c1-8(2,3)7-9(4,5)6/h(H2,1,2,3)(H2,4,5,6)
pPP[c]	Phytyl diphosphate	C20H42O7P2	C20H40O7P2	-2	Cytoplasm	C05427		CHEBI:75837	InChI=1S/C20H42O7P2/c1-17(2)9-6-10-18(3)11-7-12-19(4)13-8-14-20(5)15-16-26-29(24,25)27-28(21,22)23/h15,17-19H,6-14,16H2,1-5H3,(H,24,25)(H2,21,22,23)/b20-15+/t18-,19-/m1/s1
ppp9[c]	protoporphyrin-IX	C34H34N4O4	C34H32N4O4	-2	Cytoplasm	C02191	263148-77-2	CHEBI:15430	InChI=1S/C34H34N4O4/c1-7-21-17(3)25-13-26-19(5)23(9-11-33(39)40)31(37-26)16-32-24(10-12-34(41)42)20(6)28(38-32)15-30-22(8-2)18(4)27(36-30)14-29(21)35-25/h7-8,13-16,35,38H,1-2,9-12H2,3-6H3,(H,39,40)(H,41,42)/b25-13-,26-13-,27-14-,28-15-,29-14-,30-15-,31-16-,32-16-
pppg9[c]	protoporphyrinogen-IX	C34H40N4O4	C34H38N4O4	-2	Cytoplasm	C01079	7412-77-3	CHEBI:15435	InChI=1S/C34H40N4O4/c1-7-21-17(3)25-13-26-19(5)23(9-11-33(39)40)31(37-26)16-32-24(10-12-34(41)42)20(6)28(38-32)15-30-22(8-2)18(4)27(36-30)14-29(21)35-25/h7-8,35-38H,1-2,9-16H2,3-6H3,(H,39,40)(H,41,42)
pppi[c]	triphosphate	H5P3O10	H5P3O10	0	Cytoplasm	C00536	10380-08-2		InChI=1S/H5O10P3/c1-11(2,3)9-13(7,8)10-12(4,5)6/h(H,7,8)(H2,1,2,3)(H2,4,5,6)
pqn9[c]	plastoquinone-9	C53H80O2	C53H80O2	0	Cytoplasm	C10385	26013-03-6	CHEBI:28377	InChI=1S/C53H80O2/c1-40(2)21-13-22-41(3)23-14-24-42(4)25-15-26-43(5)27-16-28-44(6)29-17-30-45(7)31-18-32-46(8)33-19-34-47(9)35-20-36-48(10)37-38-51-39-52(54)49(11)50(12)53(51)55/h21,23,25,27,29,31,33,35,37,39H,13-20,22,24,26,28,30,32,34,36,38H2,1-12H3/b41-23+,42-25+,43-27+,44-29+,45-31+,46-33+,47-35+,48-37+
pqn9[i]	plastoquinone-9	C53H80O2	C53H80O2	0	Cytoplasmic membrane	C10385	26013-03-6	CHEBI:28377	InChI=1S/C53H80O2/c1-40(2)21-13-22-41(3)23-14-24-42(4)25-15-26-43(5)27-16-28-44(6)29-17-30-45(7)31-18-32-46(8)33-19-34-47(9)35-20-36-48(10)37-38-51-39-52(54)49(11)50(12)53(51)55/h21,23,25,27,29,31,33,35,37,39H,13-20,22,24,26,28,30,32,34,36,38H2,1-12H3/b41-23+,42-25+,43-27+,44-29+,45-31+,46-33+,47-35+,48-37+
pqn9[k]	plastoquinone-9	C53H80O2	C53H80O2	0	Thylakoid membrane	C10385	26013-03-6	CHEBI:28377	InChI=1S/C53H80O2/c1-40(2)21-13-22-41(3)23-14-24-42(4)25-15-26-43(5)27-16-28-44(6)29-17-30-45(7)31-18-32-46(8)33-19-34-47(9)35-20-36-48(10)37-38-51-39-52(54)49(11)50(12)53(51)55/h21,23,25,27,29,31,33,35,37,39H,13-20,22,24,26,28,30,32,34,36,38H2,1-12H3/b41-23+,42-25+,43-27+,44-29+,45-31+,46-33+,47-35+,48-37+
pram[c]	5-phospho-beta-D-ribosyl-amine	C5H12NO7P	C5H11NO7P	-1	Cytoplasm	C03090			InChI=1S/C5H12NO7P/c6-5-4(8)3(7)2(13-5)1-12-14(9,10)11/h2-5,7-8H,1,6H2,(H2,9,10,11)/t2-,3-,4-,5-/m1/s1
pran[c]	N-(5'-phosphoribosyl)-anthranilate	C12H16NO9P	C12H13NO9P	-3	Cytoplasm	C04302		CHEBI:7091	InChI=1S/C12H16NO9P/c14-9-8(5-21-23(18,19)20)22-11(10(9)15)13-7-4-2-1-3-6(7)12(16)17/h1-4,8-11,13-15H,5H2,(H,16,17)(H2,18,19,20)/t8-,9-,10-,11-/m1/s1
prbamp[c]	phosphoribosyl-AMP	C15H23N5O14P2	C15H19N5O14P2	-4	Cytoplasm	C02741		CHEBI:18374	InChI=1S/C15H23N5O14P2/c16-12-7-13(18-4-19(12)14-10(23)8(21)5(33-14)1-31-35(25,26)27)20(3-17-7)15-11(24)9(22)6(34-15)2-32-36(28,29)30/h3-6,8-11,14-16,21-24H,1-2H2,(H2,25,26,27)(H2,28,29,30)/t5-,6-,8-,9-,10-,11-,14-,15-/m1/s1
prbatp[c]	phosphoribosyl-ATP	C15H25N5O20P4	C15H19N5O20P4	-6	Cytoplasm	C02739		CHEBI:73200	InChI=1S/C15H25N5O20P4/c16-12-7-13(18-4-19(12)14-10(23)8(21)5(37-14)1-35-41(25,26)27)20(3-17-7)15-11(24)9(22)6(38-15)2-36-43(31,32)40-44(33,34)39-42(28,29)30/h3-6,8-11,14-16,21-24H,1-2H2,(H,31,32)(H,33,34)(H2,25,26,27)(H2,28,29,30)/t5-,6-,8-,9-,10-,11-,14-,15-/m1/s1
preq0[c]	7-cyano-7-carbaguanine	C7H5N5O	C7H5N5O	0	Cytoplasm	C15996	69205-79-4	CHEBI:45075	InChI=1S/C7H5N5O/c8-1-3-2-10-5-4(3)6(13)12-7(9)11-5/h2H,(H4,9,10,11,12,13)
preq1[c]	7-Aminomethyl-7-deazaguanine	C7H9N5O	C7H9N5O	0	Cytoplasm	C16675	69251-45-2	CHEBI:45126	InChI=1S/C7H9N5O/c8-1-3-2-10-5-4(3)6(13)12-7(9)11-5/h2H,1,8H2,(H4,9,10,11,12,13)
prfp[c]	phosphoribosylformiminoAICAR-phosphate	C15H25N5O15P2	C15H21N5O15P2	-4	Cytoplasm	C04896		CHEBI:18302	InChI=1S/C15H25N5O15P2/c16-12(25)7-13(17-3-18-14-10(23)8(21)5(34-14)1-32-36(26,27)28)20(4-19-7)15-11(24)9(22)6(35-15)2-33-37(29,30)31/h3-6,8-11,14-15,21-24H,1-2H2,(H2,16,25)(H,17,18)(H2,26,27,28)(H2,29,30,31)/t5-,6-,8-,9-,10-,11-,14-,15-/m1/s1
prlp[c]	phosphoribulosylformimino-AICAR-P	C15H25N5O15P2	C15H21N5O15P2	-4	Cytoplasm	C04916	36244-86-7	CHEBI:27735	InChI=1S/C15H25N5O15P2/c16-13(26)9-14(18-4-17-1-6(21)10(23)7(22)2-33-36(27,28)29)20(5-19-9)15-12(25)11(24)8(35-15)3-34-37(30,31)32/h4-5,7-8,10-12,15,22-25H,1-3H2,(H2,16,26)(H,17,18)(H2,27,28,29)(H2,30,31,32)/t7-,8-,10+,11-,12-,15-/m1/s1
proL[c]	L-proline	C5H9NO2	C5H9NO2	0	Cytoplasm	C00148	1150316-19-0	CHEBI:17203	InChI=1S/C5H9NO2/c7-5(8)4-2-1-3-6-4/h4,6H,1-3H2,(H,7,8)/t4-/m0/s1
proL[e]	L-proline	C5H9NO2	C5H9NO2	0	Extracellular	C00148	1150316-19-0	CHEBI:17203	InChI=1S/C5H9NO2/c7-5(8)4-2-1-3-6-4/h4,6H,1-3H2,(H,7,8)/t4-/m0/s1
proL[p]	L-proline	C5H9NO2	C5H9NO2	0	Periplasm	C00148	1150316-19-0	CHEBI:17203	InChI=1S/C5H9NO2/c7-5(8)4-2-1-3-6-4/h4,6H,1-3H2,(H,7,8)/t4-/m0/s1
propade[c]	Propionyladenylate	C13H18N5O8P	C13H17N5O8P	-1	Cytoplasm	C05983		CHEBI:62415	InChI=1S/C13H18N5O8P/c1-2-7(19)26-27(22,23)24-3-6-9(20)10(21)13(25-6)18-5-17-8-11(14)15-4-16-12(8)18/h4-6,9-10,13,20-21H,2-3H2,1H3,(H,22,23)(H2,14,15,16)/t6-,9-,10-,13-/m1/s1
protrna[c]	L-prolyl-tRNApro	C5H9NOR	C5H8NOR	1	Cytoplasm	C02702
prpp[c]	5-phosphoribosyl-1-pyrophosphate	C5H13O14P3	C5H8O14P3	-5	Cytoplasm	C00119	13270-65-0	CHEBI:17111	InChI=1S/C5H13O14P3/c6-3-2(1-16-20(8,9)10)17-5(4(3)7)18-22(14,15)19-21(11,12)13/h2-7H,1H2,(H,14,15)(H2,8,9,10)(H2,11,12,13)/t2-,3-,4-,5-/m1/s1
pserL[c]	3-phospho-serine	C3H8NO6P	C3H6NO6P	-2	Cytoplasm	C01005	1446756-47-3	CHEBI:15811	InChI=1S/C3H8NO6P/c4-2(3(5)6)1-10-11(7,8)9/h2H,1,4H2,(H,5,6)(H2,7,8,9)/t2-/m0/s1
pte[c]	phytoene	C40H64	C40H64	0	Cytoplasm	C05421			InChI=1S/C40H64/c1-33(2)19-13-23-37(7)27-17-31-39(9)29-15-25-35(5)21-11-12-22-36(6)26-16-30-40(10)32-18-28-38(8)24-14-20-34(3)4/h11-12,19-22,27-30H,13-18,23-26,31-32H2,1-10H3/b12-11-,35-21+,36-22+,37-27+,38-28+,39-29+,40-30+
ptf[c]	phytofluene	C40H62	C40H62	0	Cytoplasm	C05414	27664-65-9	CHEBI:28129	InChI=1S/C40H62/c1-33(2)19-13-23-37(7)27-17-31-39(9)29-15-25-35(5)21-11-12-22-36(6)26-16-30-40(10)32-18-28-38(8)24-14-20-34(3)4/h11-12,15,19-22,25,27-30H,13-14,16-18,23-24,26,31-32H2,1-10H3/b12-11+,25-15+,35-21+,36-22+,37-27+,38-28+,39-29+,40-30+
ptrc[c]	putrescine	C4H12N2	C4H14N2	2	Cytoplasm	C00134	110-60-1	CHEBI:17148	InChI=1S/C4H12N2/c5-3-1-2-4-6/h1-6H2
ptrc[p]	putrescine	C4H12N2	C4H14N2	2	Periplasm	C00134	110-60-1	CHEBI:17148	InChI=1S/C4H12N2/c5-3-1-2-4-6/h1-6H2
pyr[c]	pyruvate	C3H4O3	C3H3O3	-1	Cytoplasm	C00022	113-24-6	CHEBI:32816	InChI=1S/C3H4O3/c1-2(4)3(5)6/h1H3,(H,5,6)
pyr[e]	pyruvate	C3H4O3	C3H3O3	-1	Extracellular	C00022	113-24-6	CHEBI:32816	InChI=1S/C3H4O3/c1-2(4)3(5)6/h1H3,(H,5,6)
pyr[p]	pyruvate	C3H4O3	C3H3O3	-1	Periplasm	C00022	113-24-6	CHEBI:32816	InChI=1S/C3H4O3/c1-2(4)3(5)6/h1H3,(H,5,6)
q8[c]	ubiquinone-8	C49H74O4	C49H74O4	0	Cytoplasm	C17569	1339-63-5	CHEBI:61683	InChI=1S/C49H74O4/c1-36(2)20-13-21-37(3)22-14-23-38(4)24-15-25-39(5)26-16-27-40(6)28-17-29-41(7)30-18-31-42(8)32-19-33-43(9)34-35-45-44(10)46(50)48(52-11)49(53-12)47(45)51/h20,22,24,26,28,30,32,34H,13-19,21,23,25,27,29,31,33,35H2,1-12H3/b37-22+,38-24+,39-26+,40-28+,41-30+,42-32+,43-34+
q8h2[c]	ubiquinol-8	C49H76O4	C49H76O4	0	Cytoplasm	C00390	56275-39-9		InChI=1S/C19H28O4/c1-12(2)8-7-9-13(3)10-11-15-14(4)16(20)18(22-5)19(23-6)17(15)21/h8,10,20-21H,7,9,11H2,1-6H3/b13-10+
quln[c]	quinolinate	C7H5NO4	C7H3NO4	-2	Cytoplasm	C03722	18970-62-2	CHEBI:16675	InChI=1S/C7H5NO4/c9-6(10)4-2-1-3-8-5(4)7(11)12/h1-3H,(H,9,10)(H,11,12)
r1p[c]	alpha-D-Ribose 1-phosphate	C5H11O8P	C5H11O8P	0	Cytoplasm	C00620		CHEBI:16300	InChI=1S/C5H11O8P/c6-1-2-3(7)4(8)5(12-2)13-14(9,10)11/h2-8H,1H2,(H2,9,10,11)/t2-,3-,4-,5-/m1/s1
r5p[c]	D-ribose-5-phosphate	C5H11O8P	C5H9O8P	0	Cytoplasm	C00117	4300-28-1	CHEBI:52742	InChI=1S/C5H11O8P/c6-3-2(1-12-14(9,10)11)13-5(8)4(3)7/h2-8H,1H2,(H2,9,10,11)/t2-,3-,4-,5?/m1/s1
rdmbzi[c]	alpha-ribazole	C14H18N2O4	C14H18N2O4	0	Cytoplasm	C05775	132-13-8	CHEBI:10329	InChI=1S/C14H18N2O4/c1-7-3-9-10(4-8(7)2)16(6-15-9)14-13(19)12(18)11(5-17)20-14/h3-4,6,11-14,17-19H,5H2,1-2H3/t11-,12-,13-,14+/m1/s1
redfer[c]	reduced-ferredoxin	Fe2S2	Fe2S2	1	Cytoplasm	C00138
redgthrd[c]	reduced-glutathione	C10H17N3O6S	C10H16N3O6S	-1	Cytoplasm	C00051	70-18-8	CHEBI:16856	InChI=1S/C10H17N3O6S/c11-5(10(18)19)1-2-7(14)13-6(4-20)9(17)12-3-8(15)16/h5-6,20H,1-4,11H2,(H,12,17)(H,13,14)(H,15,16)(H,18,19)/t5-,6-/m0/s1
redptcy[p]	Reduced plastocyanin				Periplasm	C03025
ribD[c]	D-ribose	C5H10O5	C5H10O5	0	Cytoplasm	C00121	24259-59-4		InChI=1S/C5H10O5/c6-1-2-3(7)4(8)5(9)10-2/h2-9H,1H2/t2-,3-,4-,5?/m1/s1
ribflv[c]	riboflavin	C17H20N4O6	C17H20N4O6	0	Cytoplasm	C00255	13123-37-0	CHEBI:17015	InChI=1S/C17H20N4O6/c1-7-3-9-10(4-8(7)2)21(5-11(23)14(25)12(24)6-22)15-13(18-9)16(26)20-17(27)19-15/h3-4,11-12,14,22-25H,5-6H2,1-2H3,(H,20,26,27)/t11-,12+,14-/m0/s1
rsgthrd[c]	R-S-glutathione	C10H16N3O6SR	C10H16N3O6SR	0	Cytoplasm	C02320
ru5pD[c]	D-ribulose-5-phosphate	C5H11O8P	C5H9O8P	-2	Cytoplasm	C00199	4151-19-3	CHEBI:17363	InChI=1S/C5H11O8P/c6-1-3(7)5(9)4(8)2-13-14(10,11)12/h4-6,8-9H,1-2H2,(H2,10,11,12)/t4-,5+/m1/s1
RX[c]	R-X	XR	XR	0	Cytoplasm	C01322
s17bp[c]	D-sedoheptulose-1,7-bisphosphate	C7H16O13P2	C7H12O13P2	-4	Cytoplasm	C00447	815-91-8	CHEBI:17969	InChI=1S/C7H16O13P2/c8-3(1-19-21(13,14)15)5(10)7(12)6(11)4(9)2-20-22(16,17)18/h3,5-8,10-12H,1-2H2,(H2,13,14,15)(H2,16,17,18)/t3-,5-,6-,7-/m1/s1
s7p[c]	D-sedoheptulose-7-phosphate	C7H15O10P	C7H13O10P	-2	Cytoplasm	C05382	2646-35-7	CHEBI:15721	InChI=1S/C7H15O10P/c8-1-3(9)5(11)7(13)6(12)4(10)2-17-18(14,15)16/h4-8,10-13H,1-2H2,(H2,14,15,16)/t4-,5-,6-,7+/m1/s1
sbzcoa[c]	O-succinylbenzoyl-CoA	C32H44N7O20P3S	C32H39N7O20P3S	-5	Cytoplasm	C03160			InChI=1S/C32H44N7O20P3S/c1-32(2,26(44)29(45)35-10-9-21(41)34-11-12-63-22(42)8-7-19(40)17-5-3-4-6-18(17)31(46)47)14-56-62(53,54)59-61(51,52)55-13-20-25(58-60(48,49)50)24(43)30(57-20)39-16-38-23-27(33)36-15-37-28(23)39/h3-6,15-16,20,24-26,30,43-44H,7-14H2,1-2H3,(H,34,41)(H,35,45)(H,46,47)(H,51,52)(H,53,54)(H2,33,36,37)(H2,48,49,50)/t20-,24-,25-,26+,30-/m1/s1
scl[c]	sirohydrochlorin	C42H46N4O16	C42H39N4O16	-7	Cytoplasm	C05778	65207-12-7	CHEBI:18023	InChI=1S/C42H46N4O16/c1-41(17-39(59)60)23(5-9-35(51)52)29-14-27-21(11-37(55)56)19(3-7-33(47)48)25(43-27)13-26-20(4-8-34(49)50)22(12-38(57)58)28(44-26)15-31-42(2,18-40(61)62)24(6-10-36(53)54)30(46-31)16-32(41)45-29/h13-16,23-24,44-45H,3-12,17-18H2,1-2H3,(H,47,48)(H,49,50)(H,51,52)(H,53,54)(H,55,56)(H,57,58)(H,59,60)(H,61,62)/b25-13-,29-14-,31-15-,32-16-/t23-,24-,41+,42+/m1/s1
serL[c]	L-serine	C3H7NO3	C3H7NO3	0	Cytoplasm	C00065	302-84-1	CHEBI:17115	InChI=1S/C3H7NO3/c4-2(1-5)3(6)7/h2,5H,1,4H2,(H,6,7)/t2-/m0/s1
serL[e]	L-serine	C3H7NO3	C3H7NO3	0	Extracellular	C00065	302-84-1	CHEBI:17115	InChI=1S/C3H7NO3/c4-2(1-5)3(6)7/h2,5H,1,4H2,(H,6,7)/t2-/m0/s1
serL[p]	L-serine	C3H7NO3	C3H7NO3	0	Periplasm	C00065	302-84-1	CHEBI:17115	InChI=1S/C3H7NO3/c4-2(1-5)3(6)7/h2,5H,1,4H2,(H,6,7)/t2-/m0/s1
sertrna[c]	L-seryl-tRNAser	C3H5NO2R	C3H6NO2R	1	Cytoplasm	C02553
sfqdg[c]	sulfoquinovosyldiacylglycerol	C11H16O12SR2	C11H16O12SR2	0	Cytoplasm	C13508
skm[c]	shikimate	C7H10O5	C7H9O5	-1	Cytoplasm	C00493	138-59-0	CHEBI:16119	InChI=1S/C7H10O5/c8-4-1-3(7(11)12)2-5(9)6(4)10/h1,4-6,8-10H,2H2,(H,11,12)/t4-,5-,6-/m1/s1
skm5p[c]	shikimate-5-phosphate	C7H11O8P	C7H8O8P	-3	Cytoplasm	C03175	63959-45-5	CHEBI:17052	InChI=1S/C7H11O8P/c8-4-1-3(7(10)11)2-5(6(4)9)15-16(12,13)14/h2,4-6,8-9H,1H2,(H,10,11)(H2,12,13,14)/t4-,5-,6+/m1/s1
so3[c]	Sulfite	H2O3S	O3S	-2	Cytoplasm	C00094	70074-94-1		InChI=1S/H2O3S/c1-4(2)3/h(H2,1,2,3)
so3[e]	Sulfite	H2O3S	O3S	-2	Extracellular	C00094	70074-94-1		InChI=1S/H2O3S/c1-4(2)3/h(H2,1,2,3)
so3[p]	Sulfite	H2O3S	O3S	-2	Periplasm	C00094	70074-94-1		InChI=1S/H2O3S/c1-4(2)3/h(H2,1,2,3)
so4[c]	Sulfate	H2O4S	O4S	-2	Cytoplasm	C00059	10404-39-4	CHEBI:26819	InChI=1S/H2O4S/c1-5(2,3)4/h(H2,1,2,3,4)
so4[e]	Sulfate	H2O4S	O4S	-2	Extracellular	C00059	10404-39-4	CHEBI:26819	InChI=1S/H2O4S/c1-5(2,3)4/h(H2,1,2,3,4)
so4[p]	Sulfate	H2O4S	O4S	-2	Periplasm	C00059	10404-39-4	CHEBI:26819	InChI=1S/H2O4S/c1-5(2,3)4/h(H2,1,2,3,4)
spmd[c]	spermidine	C7H19N3	C7H22N3	3	Cytoplasm	C00315	124-20-9	CHEBI:16610	InChI=1S/C7H19N3/c8-4-1-2-6-10-7-3-5-9/h10H,1-9H2
spmd[p]	spermidine	C7H19N3	C7H22N3	3	Periplasm	C00315	124-20-9	CHEBI:16610	InChI=1S/C7H19N3/c8-4-1-2-6-10-7-3-5-9/h10H,1-9H2
sucbz[c]	O-succinylbenzoate	C11H10O5	C11H8O5	-2	Cytoplasm	C02730	27415-09-4		InChI=1S/C11H10O5/c12-9(5-6-10(13)14)7-3-1-2-4-8(7)11(15)16/h1-4H,5-6H2,(H,13,14)(H,15,16)
succ[c]	succinate	C4H6O4	C4H4O4	-2	Cytoplasm	C00042	110-15-6	CHEBI:15741	InChI=1S/C4H6O4/c5-3(6)1-2-4(7)8/h1-2H2,(H,5,6)(H,7,8)
succ[e]	succinate	C4H6O4	C4H4O4	-2	Extracellular	C00042	110-15-6	CHEBI:15741	InChI=1S/C4H6O4/c5-3(6)1-2-4(7)8/h1-2H2,(H,5,6)(H,7,8)
succ[p]	succinate	C4H6O4	C4H4O4	-2	Periplasm	C00042	110-15-6	CHEBI:15741	InChI=1S/C4H6O4/c5-3(6)1-2-4(7)8/h1-2H2,(H,5,6)(H,7,8)
succoa[c]	succinyl-CoA	C25H40N7O19P3S	C25H35N7O19P3S	-5	Cytoplasm	C00091	604-98-8	CHEBI:15380	InChI=1S/C25H40N7O19P3S/c1-25(2,20(38)23(39)28-6-5-14(33)27-7-8-55-16(36)4-3-15(34)35)10-48-54(45,46)51-53(43,44)47-9-13-19(50-52(40,41)42)18(37)24(49-13)32-12-31-17-21(26)29-11-30-22(17)32/h11-13,18-20,24,37-38H,3-10H2,1-2H3,(H,27,33)(H,28,39)(H,34,35)(H,43,44)(H,45,46)(H2,26,29,30)(H2,40,41,42)/t13-,18-,19-,20+,24-/m1/s1
sucr[c]	sucrose	C12H22O11	C12H22O11	0	Cytoplasm	C00089	25702-74-3	CHEBI:17992	InChI=1S/C12H22O11/c13-1-4-6(16)8(18)9(19)11(21-4)23-12(3-15)10(20)7(17)5(2-14)22-12/h4-11,13-20H,1-3H2/t4-,5-,6-,7-,8+,9-,10+,11-,12+/m1/s1
sucr[e]	sucrose	C12H22O11	C12H22O11	0	Extracellular	C00089	25702-74-3	CHEBI:17992	InChI=1S/C12H22O11/c13-1-4-6(16)8(18)9(19)11(21-4)23-12(3-15)10(20)7(17)5(2-14)22-12/h4-11,13-20H,1-3H2/t4-,5-,6-,7-,8+,9-,10+,11-,12+/m1/s1
sucr[p]	sucrose	C12H22O11	C12H22O11	0	Periplasm	C00089	25702-74-3	CHEBI:17992	InChI=1S/C12H22O11/c13-1-4-6(16)8(18)9(19)11(21-4)23-12(3-15)10(20)7(17)5(2-14)22-12/h4-11,13-20H,1-3H2/t4-,5-,6-,7-,8+,9-,10+,11-,12+/m1/s1
sucsal[c]	succinate-semialdehyde	C4H6O3	C4H5O3	-1	Cytoplasm	C00232	692-29-5	CHEBI:16265	InChI=1S/C4H6O3/c5-3-1-2-4(6)7/h3H,1-2H2,(H,6,7)
sulcysenz[c]	[Enzyme]-S-sulfanylcysteine	C4H6N2O2S2R2	C4H6N2O2S2R2	0	Cytoplasm	C15812
tddec2eACP[c]	trans-Dodec-2-enoyl-[acyl-carrier-protein]	C23H42N2O8PRS	C23H41N2O8PRS	-1	Cytoplasm	C05758
tdec2eACP[c]	trans-Dec-2-enoyl-[acyl-carrier-protein]	C21H38N2O8PRS	C21H37N2O8PRS	-1	Cytoplasm	C05754
thdp[c]	tetrahydrodipicolinate	C7H9NO4	C7H7NO4	-2	Cytoplasm	C03972		CHEBI:864	InChI=1S/C7H9NO4/c9-6(10)4-2-1-3-5(8-4)7(11)12/h4H,1-3H2,(H,9,10)(H,11,12)/t4-/m0/s1
thex2eACP[c]	trans-Hex-2-enoyl-[acyl-carrier-protein]	C17H30N2O8PRS	C17H29N2O8PRS	-1	Cytoplasm	C05748
thf[c]	tetrahydrofolate	C19H23N7O6	C19H21N7O6	-2	Cytoplasm	C00101	135-16-0	CHEBI:20506	InChI=1S/C19H23N7O6/c20-19-25-15-14(17(30)26-19)23-11(8-22-15)7-21-10-3-1-9(2-4-10)16(29)24-12(18(31)32)5-6-13(27)28/h1-4,11-12,21,23H,5-8H2,(H,24,29)(H,27,28)(H,31,32)(H4,20,22,25,26,30)/t11?,12-/m0/s1
thios[c]	Thiosulfate	HS2O3	S2O3	-1	Cytoplasm	C00320			InChI=1S/H2O3S2/c1-5(2,3)4/h(H2,1,2,3,4)/p-1
thmmp[c]	thiamine-phosphate	C12H17N4O4PS	C12H16N4O4PS	-1	Cytoplasm	C01081	10023-48-0		InChI=1S/C12H17N4O4PS/c1-8-11(3-4-20-21(17,18)19)22-7-16(8)6-10-5-14-9(2)15-12(10)13/h5,7H,3-4,6H2,1-2H3,(H3-,13,14,15,17,18,19)/p+1
thmpp[c]	thiamine-diphosphate	C12H19N4O7P2S	C12H16N4O7P2S	-2	Cytoplasm	C00068	154-87-0		InChI=1S/C12H18N4O7P2S/c1-8-11(3-4-22-25(20,21)23-24(17,18)19)26-7-16(8)6-10-5-14-9(2)15-12(10)13/h5,7H,3-4,6H2,1-2H3,(H4-,13,14,15,17,18,19,20,21)/p+1
thrL[c]	L-threonine	C4H9NO3	C4H9NO3	0	Cytoplasm	C00188	13095-55-1	CHEBI:16857	InChI=1S/C4H9NO3/c1-2(6)3(5)4(7)8/h2-3,6H,5H2,1H3,(H,7,8)/t2-,3+/m1/s1
thrL[e]	L-threonine	C4H9NO3	C4H9NO3	0	Extracellular	C00188	13095-55-1	CHEBI:16857	InChI=1S/C4H9NO3/c1-2(6)3(5)4(7)8/h2-3,6H,5H2,1H3,(H,7,8)/t2-,3+/m1/s1
thrL[p]	L-threonine	C4H9NO3	C4H9NO3	0	Periplasm	C00188	13095-55-1	CHEBI:16857	InChI=1S/C4H9NO3/c1-2(6)3(5)4(7)8/h2-3,6H,5H2,1H3,(H,7,8)/t2-,3+/m1/s1
thrtrna[c]	L-threonyl-tRNAthr	C4H7NO2R	C4H8NO2R	1	Cytoplasm	C02992
thymd[c]	thymidine	C10H14N2O5	C10H14N2O5	0	Cytoplasm	C00214	3424-98-4	CHEBI:17748	InChI=1S/C10H14N2O5/c1-5-3-12(10(16)11-9(5)15)8-2-6(14)7(4-13)17-8/h3,6-8,13-14H,2,4H2,1H3,(H,11,15,16)/t6-,7+,8+/m0/s1
tlycop[c]	trans-lycopene	C40H56	C40H56	0	Cytoplasm	C05432	502-65-8	CHEBI:15948	InChI=1S/C40H56/c1-33(2)19-13-23-37(7)27-17-31-39(9)29-15-25-35(5)21-11-12-22-36(6)26-16-30-40(10)32-18-28-38(8)24-14-20-34(3)4/h11-12,15-22,25-32H,13-14,23-24H2,1-10H3/b12-11+,25-15+,26-16+,31-17+,32-18+,35-21+,36-22+,37-27+,38-28+,39-29+,40-30+
tmrs2eACP[c]	trans-Tetradec-2-enoyl-[acyl-carrier-protein]	C25H46N2O8PRS	C25H45N2O8PRS	-1	Cytoplasm	C05760
toct2eACP[c]	trans-Oct-2-enoyl-[acyl-carrier-protein]	C19H34N2O8PRS	C19H33N2O8PRS	-1	Cytoplasm	C05751
toctd2eACP[c]	trans-octadec-2-enoyl-[acyl-carrier-protein]	C29H54N2O8PRS	C29H53N2O8PRS	-1	Cytoplasm	C16221
tpalm2eACP[c]	trans-Hexadec-2-enoyl-[acyl-carrier-protein]	C27H50N2O8PRS	C27H49N2O8PRS	-1	Cytoplasm	C05763
trdox[c]	oxidized-thioredoxin	X	X	0	Cytoplasm	C00343
trdrd[c]	reduced-thioredoxin	XH2	XH2	0	Cytoplasm	C00342
tre[c]	trehalose	C12H22O11	C12H22O11	0	Cytoplasm	C01083	6138-23-4	CHEBI:16551	InChI=1S/C12H22O11/c13-1-3-5(15)7(17)9(19)11(21-3)23-12-10(20)8(18)6(16)4(2-14)22-12/h3-20H,1-2H2/t3-,4-,5-,6-,7+,8+,9-,10-,11-,12-/m1/s1
tre6p[c]	trehalose-6-phosphate	C12H23O14P	C12H21O14P	-2	Cytoplasm	C00689	4484-88-2	CHEBI:18283	InChI=1S/C12H23O14P/c13-1-3-5(14)7(16)9(18)11(24-3)26-12-10(19)8(17)6(15)4(25-12)2-23-27(20,21)22/h3-19H,1-2H2,(H2,20,21,22)/t3-,4-,5-,6-,7+,8+,9-,10-,11-,12-/m1/s1
trnaala[c]	tRNAala	R	R	0	Cytoplasm	C01635
trnaarg[c]	tRNAarg	R	R	0	Cytoplasm	C01636
trnaasn[c]	tRNAasn	C10H17O10PR2	C10H17O10PR2	0	Cytoplasm	C01637
trnaasp[c]	tRNAasp	R	R	0	Cytoplasm	C01638
trnacys[c]	tRNAcys	R	R	0	Cytoplasm	C01639
trnagln[c]	tRNAgln	R	R	0	Cytoplasm	C01640
trnaglu[c]	tRNAGlu	R	R	0	Cytoplasm	C01641
trnagly[c]	tRNAgly	R	R	0	Cytoplasm	C01642
trnahis[c]	tRNAhis	R	R	0	Cytoplasm	C01643
trnaile[c]	tRNAile	R	R	0	Cytoplasm	C01644
trnaleu[c]	tRNAleu	R	R	0	Cytoplasm	C01645
trnalys[c]	tRNAlys	R	R	0	Cytoplasm	C01646
trnamet[c]	tRNAmet	R	R	0	Cytoplasm	C01647
trnaphe[c]	tRNAphe	R	R	0	Cytoplasm	C01648
trnapro[c]	tRNApro	R	R	0	Cytoplasm	C01649
trnaser[c]	tRNAser	R	R	0	Cytoplasm	C01650
trnathr[c]	tRNAthr	R	R	0	Cytoplasm	C01651
trnatrp[c]	tRNAtrp	R	R	0	Cytoplasm	C01652
trnatyr[c]	tRNAtyr	R	R	0	Cytoplasm	C00787
trnaval[c]	tRNAval	R	R	0	Cytoplasm	C01653
trpL[c]	L-tryptophan	C11H12N2O2	C11H12N2O2	0	Cytoplasm	C00078	73-22-3	CHEBI:16828	InChI=1S/C11H12N2O2/c12-9(11(14)15)5-7-6-13-10-4-2-1-3-8(7)10/h1-4,6,9,13H,5,12H2,(H,14,15)/t9-/m0/s1
trpL[e]	L-tryptophan	C11H12N2O2	C11H12N2O2	0	Extracellular	C00078	73-22-3	CHEBI:16828	InChI=1S/C11H12N2O2/c12-9(11(14)15)5-7-6-13-10-4-2-1-3-8(7)10/h1-4,6,9,13H,5,12H2,(H,14,15)/t9-/m0/s1
trpL[p]	L-tryptophan	C11H12N2O2	C11H12N2O2	0	Periplasm	C00078	73-22-3	CHEBI:16828	InChI=1S/C11H12N2O2/c12-9(11(14)15)5-7-6-13-10-4-2-1-3-8(7)10/h1-4,6,9,13H,5,12H2,(H,14,15)/t9-/m0/s1
trptrna[c]	L-tryptophanyl-tRNAtrp	C11H10N2OR	C11H11N2OR	1	Cytoplasm	C03512
tyrL[c]	L-tyrosine	C9H11NO3	C9H11NO3	0	Cytoplasm	C00082	55520-40-6	CHEBI:17895	InChI=1S/C9H11NO3/c10-8(9(12)13)5-6-1-3-7(11)4-2-6/h1-4,8,11H,5,10H2,(H,12,13)/t8-/m0/s1
tyrL[e]	L-tyrosine	C9H11NO3	C9H11NO3	0	Extracellular	C00082	55520-40-6	CHEBI:17895	InChI=1S/C9H11NO3/c10-8(9(12)13)5-6-1-3-7(11)4-2-6/h1-4,8,11H,5,10H2,(H,12,13)/t8-/m0/s1
tyrL[p]	L-tyrosine	C9H11NO3	C9H11NO3	0	Periplasm	C00082	55520-40-6	CHEBI:17895	InChI=1S/C9H11NO3/c10-8(9(12)13)5-6-1-3-7(11)4-2-6/h1-4,8,11H,5,10H2,(H,12,13)/t8-/m0/s1
tyrtrna[c]	L-tyrosyl-tRNAtyr	C9H9NO2R	C9H10NO2R	1	Cytoplasm	C02839
[truncated: 199 more rows]

## Sheet: 888 Genes
ORF_ID	SEED annotation	KEGG Mapping	TCDB annotation	Manual Bast	Present in iAK?	Experssion level	present in 18 candidate genes
SPLC1_S033240	Phycobilisome rod linker polypeptide, phycocyanin-associated	CpcI Phycobilisome linker polypeptide	#N/A	#N/A	#N/A	18.6172	#N/A
SPLC1_S260600	#N/A	photosystem I reaction center subunit VIII	#N/A	#N/A	found	18.5617	#N/A
[truncated: 886 more rows]

## Sheet: References
Ali, S.K. and Saleh, A.M. (2012) SPIRULINA - AN OVERVIEW. International Journal of Pharmacy and Pharmaceutical Sciences 4(3).
[truncated: 52 more rows]
